# Supplementary material for: Identifying Functional Genes Influencing Gossypium hirsutum Fiber Quality
Source: Front Plant Sci. 2019 Jan 9;9:1968. doi: 10.3389/fpls.2018.01968 (PMC6334163; doi:10.3389/fpls.2018.01968)
Supplement: Table S1 — The ecological origins information of the 408 Upland cotton accessions. [file Table_1.XLSX]

## Sheet: Table S1
Supplementary Table S1. The ecological origins information of the 408 Upland cotton accessions
NO.	accession name	Origin	region
A1	shan920346	Shanxi	YRR
A2	Zhong221	Henan	YRR
A3	XianⅢ9704	Xinjiang	NIR
A4	Zhongmiansuo35	Henan	YRR
A5	822	Xinjiang	NIR
A6	29-1	Xinjiang	NIR
A7	ZhongC378	Henan	YRR
A8	666	Xinjiang	NIR
A9	Fangyin1	Xinjiang	NIR
A12	Gaoyifen1	Xinjiang	NIR
A13	17-2	Xinjiang	NIR
A14	Xi8	Xinjiang	NIR
A15	97-5-13	Xinjiang	NIR
A16	DP201	the United States	Abroad
A17	Daizimian8	the United States	Abroad
A18	X7	Xinjiang	NIR
A19	98-17	Xinjiang	NIR
A20	97-4-2	Xinjiang	NIR
A21	Beiche1	Xinjiang	NIR
A22	98-17	Xinjiang	NIR
A23	M0-1	Xinjiang	NIR
A24	Xi5	Xinjiang	NIR
A25	Nanyin1	Xinjiang	NIR
A26	97-3-12-1	Xinjiang	NIR
A27	Jesp1	the Soviet Union	Abroad
A28	97-3-24-1-1	Xinjiang	NIR
A29	97-29-1	Xinjiang	NIR
A30	Zhongmiansuo36	Henan	YRR
A31	Bazhou5409	Xinjiang	NIR
A32	Yumian1	Sichuang	YtRR
A33	Liaomian10	Liaoning	NSEMR
A34	Liaomian15	Liaoning	NSEMR
A35	DP201	the United States	Abroad
A36	DP208	the United States	Abroad
A37	Huazhong9101	Hubei	YtRR
A38	DP2824-092	Xinjiang	NIR
A39	Han4104	Hebei	YRR
A40	JCG53	Xinjiang	NIR
A41	9884	Xinjiang	NIR
A42	Zhongmiansuo27	Henan	YRR
A43	Y1	Israel	Abroad
A44	K1	Xinjiang	NIR
A45	K2	Xinjiang	NIR
A46	L00-76	Xinjiang	NIR
A47	02-12-49	Xinjiang	NIR
A48	02-13-63	Xinjiang	NIR
A49	19-71	Xinjiang	NIR
A50	19-79	Xinjiang	NIR
A51	9456D	Xinjiang	NIR
A52	42812	Xinjiang	NIR
A53	Yu15	Henan	YRR
A54	Xi9	Xinjiang	NIR
A55	207	Xinjiang	NIR
A56	29-64	Xinjiang	NIR
A57	217	Xinjiang	NIR
A59	Ken6614	Xinjiang	NIR
A60	K0074	Xinjiang	NIR
A61	601	Xinjiang	NIR
A62	602	Xinjiang	NIR
A63	608	Xinjiang	NIR
A64	609	Xinjiang	NIR
A65	101-1	Xinjiang	NIR
A66	LE-6	Xinjiang	NIR
A67	Kanhuang	Xinjiang	NIR
A68	Zhong295-7	Henan	YRR
A69	JB298	Xinjiang	NIR
A71	04-S-1	Xinjiang	NIR
A72	Nongxin1	Xinjiang	NIR
A73	DES926	Xinjiang	NIR
A74	Zhong412	Henan	YRR
A75	99B	Xinjiang	NIR
A76	Kanchongmian10	Xinjiang	NIR
A77	GK-19	Xinjiang	NIR
A78	DP150	the United States	Abroad
A79	SW1	Xinjiang	NIR
A80	9D208	Xinjiang	NIR
A81	SGK321	Hebei	YRR
A82	Chuang239-1	Sichuang	YtRR
A83	Chaung737	Sichuang	YtRR
A84	ChuangxinD9809	Sichuang	YtRR
A86	GK-12	Hebei	YRR
A87	GK24	Xinjiang	NIR
A88	Zhongmiansuo42	Henan	YRR
A89	Ji668	Hebei	YRR
A90	Bamian3	Xinjiang	NIR
A91	50-15	Xinjiang	NIR
A92	Ji851	Hebei	YRR
A93	98-80	Xinjiang	NIR
A94	Yuzao95-439	Henan	YRR
A95	Yuan32	Xinjiang	NIR
A97	GK26	Xinjiang	NIR
A98	DB3	Xinjiang	NIR
A99	Zhongmiansuo30	Henan	YRR
A100	Zhongmiansuo41	Henan	YRR
A101	GK19	Xinjiang	NIR
A102	563	Xinjiang	NIR
A103	Liao19	Liaoning	NSEMR
A104	GK001	Xinjiang	NIR
A105	Chaung338	Sichuang	YtRR
A106	Chuang267	Sichuang	YtRR
A107	Chuang243	Sichuang	YtRR
A108	Chuang65	Sichuang	YtRR
A110	GK25	Xinjiang	NIR
A111	B99621	Xinjiang	NIR
A112	L0014	Xinjiang	NIR
A113	Chuang01	Sichuang	YtRR
A114	X933	Xinjiang	NIR
A115	M07	Xinjiang	NIR
A116	46-13	Xinjiang	NIR
A117	49-34	Xinjiang	NIR
A121	Xinluzao4	Xinjiang	NIR
A122	Xinluzao5	Xinjiang	NIR
A123	Xinluzao6	Xinjiang	NIR
A125	Xinluzao8	Xinjiang	NIR
A126	Xinluzao9	Xinjiang	NIR
A127	Xinluzao10	Xinjiang	NIR
A129	Xinluzao12	Xinjiang	NIR
A130	Xinluzao13	Xinjiang	NIR
A131	Xinluzao15	Xinjiang	NIR
A132	Xinluzao16	Xinjiang	NIR
A133	Xinluzao17	Xinjiang	NIR
A134	Xinluzao18	Xinjiang	NIR
A135	Xinluzao19	Xinjiang	NIR
A136	Xinluzao20	Xinjiang	NIR
A137	Xinluzao21	Xinjiang	NIR
A138	Xinluzao22	Xinjiang	NIR
A140	Xinluzao24	Xinjiang	NIR
A141	Xinluzao25	Xinjiang	NIR
A142	Xinluzao26	Xinjiang	NIR
A143	Xinluzao27	Xinjiang	NIR
A144	Xinluzao28	Xinjiang	NIR
A145	Xinluzao29	Xinjiang	NIR
A146	Xinluzao30	Xinjiang	NIR
A147	Xinluzao32	Xinjiang	NIR
A148	Xinluzao33	Xinjiang	NIR
A149	Xinluzao34	Xinjiang	NIR
A150	Xinluzao35	Xinjiang	NIR
A151	Xinluzao36	Xinjiang	NIR
A152	Xinluzao37	Xinjiang	NIR
A153	Xinluzao38	Xinjiang	NIR
A154	Xinluzao39	Xinjiang	NIR
A155	Xinluzao40	Xinjiang	NIR
A156	Xinluzao41	Xinjiang	NIR
A157	Xinluzao42	Xinjiang	NIR
A158	Xinluzao45	Xinjiang	NIR
A159	Xinluzao46	Xinjiang	NIR
A160	Xinluzao47	Xinjiang	NIR
A161	Xinluzao48	Xinjiang	NIR
A162	Xinluzao49	Xinjiang	NIR
A163	Xinluzao50	Xinjiang	NIR
A164	Xinluzao51	Xinjiang	NIR
A165	Xinluzhong1	Xinjiang	NIR
A166	Xinluzhong2	Xinjiang	NIR
A167	Xinluzhong3	Xinjiang	NIR
A168	Xinluzhong4	Xinjiang	NIR
A169	Xinluzhong5	Xinjiang	NIR
A170	Xinluzhong6	Xinjiang	NIR
A171	Xinluzhong7	Xinjiang	NIR
A172	Xinluzhong8	Xinjiang	NIR
A173	Xinluzhong9	Xinjiang	NIR
A174	Xinluzhong10	Xinjiang	NIR
A175	Xinluzhong11	Xinjiang	NIR
A176	Xinluzhong12	Xinjiang	NIR
A177	Xinluzhong13	Xinjiang	NIR
A178	Xinluzhong14	Xinjiang	NIR
A179	Xinluzhong15	Xinjiang	NIR
A180	Xinluzhong16	Xinjiang	NIR
A181	Xinluzhong17	Xinjiang	NIR
A182	Xinluzhong18	Xinjiang	NIR
A183	Xinluzhong19	Xinjiang	NIR
A184	Xinluzhong20	Xinjiang	NIR
A185	Xinluzhong21	Xinjiang	NIR
A186	Xinluzhong22	Xinjiang	NIR
A187	Xinluzhong23	Xinjiang	NIR
A188	Xinluzhong24	Xinjiang	NIR
A189	Xinluzhong26	Xinjiang	NIR
A190	Xinluzhong27	Xinjiang	NIR
A191	Xinluzhong28	Xinjiang	NIR
A192	Xinluzhong29	Xinjiang	NIR
A193	Xinluzhong30	Xinjiang	NIR
A194	Xinluzhong31	Xinjiang	NIR
A195	Xinluzhong32	Xinjiang	NIR
A196	Xinluzhong34	Xinjiang	NIR
A197	Xinluzhong35	Xinjiang	NIR
A198	Xinluzhong40	Xinjiang	NIR
A199	Xinluzhong41	Xinjiang	NIR
A200	Xinluzhong45	Xinjiang	NIR
A201	Xinluzhong46	Xinjiang	NIR
A202	Xinluzhong47	Xinjiang	NIR
A203	Xinluzhong48	Xinjiang	NIR
A204	CL12	Angola	Abroad
A205	2-67	Xinjiang	NIR
A206	Y-Yahuang	Xinjiang	NIR
A207	Huihe67	Xinjiang	NIR
A208	Kancaogl	Xinjiang	NIR
A209	XinB1	Xinjiang	NIR
A210	Jiangyin1	Jiangsu	YtRR
A211	Sha2	Xinjiang	NIR
A212	Huihe36	Xinjiang	NIR
A213	Huihe28	Xinjiang	NIR
A214	09-19-7	Xinjiang	NIR
A215	Jinken1042	Xinjiang	NIR
A216	Ji169	Hebei	YRR
A217	Moyu1	Xinjiang	NIR
A218	40C099	Xinjiang	NIR
A219	Guoxinmian9	Hebei	YRR
A220	Zhongzhimian2	Henan	YRR
A221	Huihe38	Xinjiang	NIR
A222	Kanchong94	Xinjiang	NIR
A223	Huihe56	Xinjiang	NIR
A224	110-47	Xinjiang	NIR
A225	sd01	Xinjiang	NIR
A226	Bozhou1	Xinjiang	NIR
A227	HT20	Xinjiang	NIR
A228	10-1	Xinjiang	NIR
A229	K7	Xinjiang	NIR
A230	HZ06331	Xinjiang	NIR
A232	Junmian1	Xinjiang	NIR
A233	Jiangyin2	Jiangsu	YtRR
A234	Huiyuan15-1	Xinjiang	NIR
A235	Huiyuan14-19	Xinjiang	NIR
A236	Huiyuan717	Xinjiang	NIR
A237	27-15K	Xinjiang	NIR
A238	GR26	Hebei	YRR
A239	TM-1	the United States	Abroad
A240	115-23	Xinjiang	NIR
A241	62-17	Xinjiang	NIR
A242	26115	Xinjiang	NIR
A244	Liaomian17	Liaoning	NSEMR
A245	Liaomian18	Liaoning	NSEMR
A246	Liaomian19	Liaoning	NSEMR
A248	Liaomian6611	Liaoning	NSEMR
A249	Liaoyangshuangtao	Liaoning	NSEMR
A250	Jinmian10	Yuncheng of Shanxi	YRR
A251	Jinmian11	Yuncheng of Shanxi	YRR
A252	Jinmian18	Yuncheng of Shanxi	YRR
A253	Jinmian20	Yuncheng of Shanxi	YRR
A254	Yunzao219	Yuncheng of Shanxi	YRR
A255	Yunzao33-356	Yuncheng of Shanxi	YRR
A256	Taiyuan3	Jinzhong of Shanxi	NSEMR
A257	Jinmian2	Liaoning	NSEMR
A258	Jin185	Liaoning	NSEMR
A259	Chaoyanmian1	Liaoning	NSEMR
A260	Chaoyanmian2	Liaoning	NSEMR
A261	Handan173	Hebei	YRR
A262	Dunhuang77-116	Gansu	NIR
A263	Ganmian4	Gansu	NIR
A264	GuangnongzaoC-50	Liaoning	NSEMR
A265	Guang1-8	Liaoning	NSEMR
A266	Heishangmian1	Liaoning	NSEMR
A267	GuangnongchangzaoB14	Liaoning	NSEMR
A268	Zhongmiansuo37	Henan	YRR
A269	Zhongmiansuo45	Henan	YRR
A270	Zhongmiansuo50	Henan	YRR
A271	Zhongmiansuo58	Henan	YRR
A272	Zhongmiansuo64	Henan	YRR
A273	Yanzao1	Jiangsu	YtRR
A274	Yanzao2	Jiangsu	YtRR
A275	Jinzhong200	Jinzhong of Shanxi	NSEMR
A276	Jinzhong169	Jinzhong of Shanxi	NSEMR
A277	Jinzhong119	Jinzhong of Shanxi	NSEMR
A278	Xi68-148	Jinzhong of Shanxi	NSEMR
A279	Jinzhong235	Jinzhong of Shanxi	NSEMR
A280	Liaojinmian6	Liaoning	NSEMR
A281	Jinmian1	Liaoning	NSEMR
A282	Gaixiang65-1	Liaoning	NSEMR
A283	Jinmian6	Yuncheng of Shanxi	YRR
A284	Jinken69-2	Xinjiang	NIR
A285	Jinken148-39	Xinjiang	NIR
A286	Zhuangjianhan102	Xinjiang	NIR
A287	Huiyuan718	Xinjiang	NIR
A288	Zhong705	Henan	YRR
A289	Y11	Xinjiang	NIR
A290	FY11	Xinjiang	NIR
A291	Emian24	Hubei	YtRR
A292	Yinshang4	Henan	YRR
A293	Zhongmiansuo12	Henan	YRR
A294	Ejing1	Hubei	YtRR
A295	Simian3	Jiangsu	YtRR
A296	Lumian6	Shandong	YRR
A297	Lumian9	Shandong	YRR
A298	Sizimian4B	the United States	Abroad
A299	Jinmian28	Yuncheng of Shanxi	YRR
A300	Jinmian36	Yuncheng of Shanxi	YRR
A301	Jimian8	Hebei	YRR
A302	Jimian10	Hebei	YRR
A303	Jimian11	Hebei	YRR
A304	Jimian12	Hebei	YRR
A305	Jimian228	Hebei	YRR
A306	Jihe321	Hebei	YRR
A307	Yumian4	Henan	YRR
A308	Yumian11	Henan	YRR
A309	Emian16	Hubei	YtRR
A310	Emian17	Hubei	YtRR
A311	Emian21	Hubei	YtRR
A312	Sumian4	Jiangsu	YtRR
A313	Ekanmian2	Hubei	YtRR
A314	Ekanmian3	Hubei	YtRR
A315	Ekanmian6	Hubei	YtRR
A316	Ediamian	Hubei	YtRR
A317	Xuzhou142	Jiangsu	YtRR
A318	Sumian9	Jiangsu	YtRR
A319	Sumian12	Jiangsu	YtRR
A320	Sukan191	Jiangsu	YtRR
A321	Gangmian1	Hubei	YtRR
A322	Gangmian2	Hubei	YtRR
A323	Kezi201	the United States	Abroad
A324	Kezi312	the United States	Abroad
A325	Shanmian401	Shanxi	YRR
A326	Daizimian15	the United States	Abroad
A327	Daihongdai	Hubei	YtRR
A328	Jing1246	Hubei	YtRR
A329	Jingchu201	Hubei	YtRR
A330	Yishuhong	Hebei	YRR
A331	Bayimian	Hubei	YtRR
A332	Bomian1	Shandong	YRR
A333	Dongting1	Hubei	YtRR
A334	Xiaomian1	Hubei	YtRR
A335	Keyi2	Beijing	YRR
A336	Wanmian3	Henan	YRR
A337	Kemian4	Beijing	YRR
A338	Nantong5	Jiangsu	YtRR
A339	Gangmian11	Jiangxi	YtRR
A340	Gangmian12	Jiangxi	YtRR
A341	Xiangmian13	Hunan	YtRR
A342	Xinmian33B	Henan	YRR
A343	Humian204	Shanghai	YtRR
A344	Sizimian4	the United States	Abroad
A345	C2	Xinjiang	NIR
A346	Jingsimian	Shanxi	YRR
A347	Yapengmian	Hubei	YtRR
A348	Jijiaodezimian	the United States	Abroad
A349	Zhongmiansuo2	Henan	YRR
A350	Zhongmiansuo3	Henan	YRR
A351	Zhongmiansuo5	Henan	YRR
A352	Zhongmiansuo21	Henan	YRR
A353	Zhongmiansuo43	Henan	YRR
A354	Zhongmiansuo69	Henan	YRR
A355	Zhongmiansuo79	Henan	YRR
A356	Zhongmiansuo8010	Henan	YRR
A357	31503	Hubei	YtRR
A358	108fu	the Soviet Union	Abroad
A359	611bo	the Soviet Union	Abroad
A360	DP99B	the United States	Abroad
A361	NC20B	the United States	Abroad
A362	Annong121	Anhui	YtRR
A363	Beinong1	Beijing	YRR
A364	Daizimian14	the United States	Abroad
A365	Daizimian16	the United States	Abroad
A366	Dexiamian1	Shandong	YRR
A367	Daizimian531	the United States	Abroad
A368	Dunhuang1	Gansu	NIR
A369	Dunhuang2	Gansu	NIR
A370	Gangmian2	Jiangxi	YtRR
A371	Gangmian3	Jiangxi	YtRR
A372	Gangmian13	Jiangxi	YtRR
A373	Gangmian47	Jiangxi	YtRR
A374	Guangnong1	Liaoning	NSEMR
A375	Guangyedaizimian	the United States	Abroad
A376	Hanmian885	Hebei	YRR
A378	Jimian1	Hebei	YRR
A379	Jimian19	Hebei	YRR
A380	Jimian25	Hebei	YRR
A381	Jinmian5	Liaoning	NSEMR
A382	Jin3	Yuncheng of Shanxi	YRR
A383	Jinmian25	Yuncheng of Shanxi	YRR
A384	Jinmian29	Yuncheng of Shanxi	YRR
A385	Jinmian38	Yuncheng of Shanxi	YRR
A386	Kezimian100	the United States	Abroad
A387	Keyi181	Beijing	YRR
A388	Keke1543	the Soviet Union	Abroad
A389	Liaomian5	Liaoning	NSEMR
A390	Liaomian16	Liaoning	NSEMR
A391	Lumianyan28	Shandong	YRR
A392	Lumianyan32	Shandong	YRR
A393	Ningmian1	Hunan	YtRR
A394	Ningmian12	Hunan	YtRR
A395	Ningmian22	Hunan	YtRR
A396	Nongda94-7	Hebei	YRR
A397	Nongdamian8	Hebei	YRR
A398	Qiannong465	Sichuang	YtRR
A399	Sumian1	Sichuang	YtRR
A400	Si1470	the Soviet Union	Abroad
A401	Sizimian2B	the United States	Abroad
A402	Simian1	Jiangsu	YtRR
A403	Simian4	Jiangsu	YtRR
A404	Sumian1	Jiangsu	YtRR
A405	Sumian21	Jiangsu	YtRR
A406	Sumian22	Jiangsu	YtRR
A408	Xiangmian11	Hunan	YtRR
A411	Xuzhou58	Jiangsu	YtRR
A412	Xuzhou219	Jiangsu	YtRR
A415	Yu668	Henan	YRR
A416	Yumian1	Henan	YRR
A418	Yumian5	Henan	YRR
A419	Yumian6	Henan	YRR
A420	Yumian18	Henan	YRR
A421	Yumian21	Henan	YRR
A422	Yun1729	Yuncheng of Shanxi	YRR
A423	Zhemian11	Zhejiang	YtRR
A424	L1-14	Xinjiang	NIR
A426	L4-13	Xinjiang	NIR
A427	L4-94	Xinjiang	NIR
A428	L5-50	Xinjiang	NIR
A429	L5-66	Xinjiang	NIR
A430	L7-62	Xinjiang	NIR
A431	L10-55	Xinjiang	NIR
A432	XinshiH7	Xinjiang	NIR

## Sheet: Table S3
Supplementary Table S3. Descriptive statistics and ANOVA for five fiber quality traits.
Traits	Environments	Mean	Min	Max	SD	CV (%)	Skewness	Kurtosis	hB2 (%)	G	G×E
FL	SHZ13	27.51	21.2	33.9	1.72	6.24	0.56	1.66	91.05	**	**
	KRL13	28.89	23.2	35.2	1.68	5.83	0.39	1.38
	SHZ14	28.8	22.2	34.4	1.63	5.64	0.3	1.16
	KRL14	28.96	22.6	34.6	1.54	5.33	0.38	1.71
	SHZ15	27.88	21.7	34.2	1.66	5.97	-0.04	1.01
	KRL15	29.64	22.1	36.7	1.95	6.58	0.08	1.65
FS	SHZ13	27.96	23.7	36.2	2.3	8.23	1.09	1.5	90.51	**	**
	KRL13	28.94	24.3	37.8	2.15	7.43	0.96	1.55
	SHZ14	31.92	24.5	41.6	2.7	8.46	0.92	1.32
	KRL14	30.93	24.4	40.7	2.6	8.41	1.06	1.61
	SHZ15	30.31	23.9	42.6	3.12	10.28	0.79	0.85
	KRL15	31.01	24	43.6	3.05	9.85	0.87	1.54
FM	SHZ13	4.9	3.2	6	0.39	7.95	-0.47	0.76	81.05	**	**
	KRL13	4.27	3.02	5.58	0.4	9.33	0.3	0.03
	SHZ14	4.41	3.4	5.4	0.36	8.24	-0.28	-0.05
	KRL14	4.05	2.6	5.1	0.43	10.52	-0.2	-0.14
	SHZ15	4.38	3	5.3	0.43	9.78	-0.25	-0.1
	KRL15	4.51	3	5.6	0.41	9.05	-0.13	0.18
FU	SHZ13	84.67	78.9	88.4	1.25	1.47	-0.66	1.26	69.54	**	*
	KRL13	85.16	79.6	88.3	1.17	1.37	-0.62	1.15
	SHZ14	85.79	79.8	88.4	1.26	1.47	-0.64	0.7
	KRL14	85.01	80	87.5	1.2	1.42	-0.49	0.38
	SHZ15	84.19	79.2	87.6	1.53	1.82	-0.59	0.32
	KRL15	84.69	78.9	87.8	1.33	1.57	-0.73	1.05
FE	SHZ13	6.53	5.9	7.1	0.2	3.08	-0.11	-0.01	79.47	**	*
	KRL13	6.58	5.9	7.4	0.2	3.01	-0.1	0.99
	SHZ14	6.8	6.2	7.2	0.14	2.03	-0.43	0.56
	KRL14	6.79	6.1	7.2	0.14	2.02	-0.31	1.43
	SHZ15	6.58	6	7.1	0.18	2.68	-0.25	0.08
	KRL15	6.79	5.9	7.6	0.23	3.44	-0.27	0.98
FL, fiber length; FS, fiber strength; FM, fibre micronaire; FU, fiber uniformity; FE, fiber elongation; The same as below.
G: Genotype across different environments.
G×E: Genotype and environment interaction.
* and ** indicates significance at the 0.05 and 0.01probability level, respectively.

## Sheet: Table S4
Supplementary Table S4. Correlation analysis of five fiber quality traits.
Trait	FL	FS	FM	FU
FS	0.848**	1
FM	-0.389**	-0.205**	1
FU	0.706**	0.660**	-0.004	1
FE	0.829**	0.748**	-0.113*	0.734**
**significantly different (P < 0.01).

## Sheet: Table S5
Supplementary Table S5. Genome-wide SNP distributions on the 26 chromosomes of the 408 upland cotton accessions.
Chromosome	SNP number	Chromosome length(Kb)	Average distance(Kb)	Chromosome	SNP number	Chromosome length(Kb)	Average distance(Kb)
A1	1979	99884.7	50.47	D1	1614	61456	38.08
A2	1204	83447.9	69.31	D2	2081	67284.6	32.33
A3	1501	100263	66.8	D3	1259	46690.7	37.09
A4	920	62913.8	68.38	D4	910	51454.1	56.54
A5	2226	92047	41.35	D5	1419	61933.1	43.65
A6	2436	103170	42.35	D6	2704	64294.6	23.78
A7	1897	78251	41.25	D7	2416	55312.6	22.89
A8	3408	103626	30.41	D8	2023	65894.1	32.57
A9	2101	74999.9	35.7	D9	2059	50995.4	24.77
A10	1740	100867	57.97	D10	1546	63374.7	40.99
A11	1704	93316.2	54.76	D11	1327	66087.8	49.8
A12	1801	87484.9	48.58	D12	1734	59109.8	34.09
A13	2527	79961.1	31.64	D13	1536	60534.3	39.41

## Sheet: Table S6
Supplementary Table S6. Subpopulation arrangement of the 403 upland cotton accessions.
Material number	Q1	Q2	region
A112	1e-05	0.99999	NIR
A133	1e-05	0.99999	NIR
A156	1e-05	0.99999	NIR
A193	1e-05	0.99999	NIR
A197	1e-05	0.99999	NIR
A200	1e-05	0.99999	NIR
A201	1e-05	0.99999	NIR
A300	1e-05	0.99999	YRR
A308	1e-05	0.99999	YRR
A331	1e-05	0.99999	YtRR
A342	1e-05	0.99999	YRR
A343	1e-05	0.99999	YtRR
A350	1e-05	0.99999	YRR
A352	1e-05	0.99999	YRR
A353	1e-05	0.99999	YRR
A354	1e-05	0.99999	YRR
A391	1e-05	0.99999	YRR
A392	1e-05	0.99999	YRR
A402	1e-05	0.99999	YtRR
A411	1e-05	0.99999	YtRR
A421	1e-05	0.99999	YRR
A74	1e-05	0.99999	YRR
A75	1e-05	0.99999	NIR
A76	1e-05	0.99999	NIR
A376	0.000447	0.999553	YRR
A360	0.00281	0.99719	Abroad
A163	0.00887	0.99113	NIR
A189	0.0103	0.9897	NIR
A152	0.01234	0.98766	NIR
A90	0.012358	0.987642	NIR
A216	0.024734	0.975266	YRR
A317	0.025584	0.974416	YtRR
A334	0.027578	0.972422	YtRR
A333	0.028734	0.971266	YtRR
A394	0.033108	0.966892	YtRR
A190	0.037497	0.962503	NIR
A378	0.037941	0.962059	YRR
A338	0.040746	0.959254	YtRR
A385	0.047938	0.952062	YRR
A403	0.048007	0.951993	YtRR
A395	0.048689	0.951311	YtRR
A388	0.049115	0.950885	Abroad
A339	0.050347	0.949653	YtRR
A318	0.050656	0.949344	YtRR
A94	0.051843	0.948157	YRR
A373	0.05486	0.94514	YtRR
A415	0.056819	0.943181	YRR
A211	0.056923	0.943077	NIR
A81	0.058431	0.941569	YRR
A340	0.064653	0.935347	YtRR
A361	0.080678	0.919322	Abroad
A416	0.085706	0.914294	YRR
A336	0.088758	0.911242	YRR
A329	0.089757	0.910243	YtRR
A372	0.09771	0.90229	YtRR
A53	0.098217	0.901783	YRR
A309	0.122065	0.877935	YtRR
A315	0.12222	0.87778	YtRR
A324	0.124408	0.875592	Abroad
A405	0.130367	0.869633	YtRR
A301	0.131438	0.868562	YRR
A272	0.136256	0.863744	YRR
A307	0.137292	0.862708	YRR
A82	0.137904	0.862096	YtRR
A349	0.13813	0.86187	YRR
A356	0.138676	0.861324	YRR
A312	0.139306	0.860694	YtRR
A131	0.140317	0.859683	NIR
A320	0.140367	0.859633	YtRR
A362	0.141915	0.858085	YtRR
A368	0.142165	0.857835	NIR
A191	0.143542	0.856458	NIR
A136	0.147871	0.852129	NIR
A305	0.151735	0.848265	YRR
A86	0.159248	0.840752	YRR
A37	0.160264	0.839736	YtRR
A422	0.162243	0.837757	YRR
A113	0.162968	0.837032	YtRR
A332	0.166336	0.833664	YRR
A221	0.16843	0.83157	NIR
A325	0.174202	0.825798	YRR
A314	0.184494	0.815506	YtRR
A246	0.185825	0.814175	NSEMR
A107	0.18644	0.81356	YtRR
A104	0.193285	0.806715	NIR
A401	0.196536	0.803464	Abroad
A84	0.196684	0.803316	YtRR
A311	0.197751	0.802249	YtRR
A129	0.20281	0.79719	NIR
A291	0.206181	0.793819	YtRR
A230	0.206721	0.793279	NIR
A192	0.207347	0.792653	NIR
A292	0.209511	0.790489	YRR
A141	0.209926	0.790074	NIR
A408	0.210319	0.789681	YtRR
A297	0.21393	0.78607	YRR
A92	0.214995	0.785005	YRR
A198	0.215362	0.784638	NIR
A386	0.216284	0.783716	Abroad
A348	0.217218	0.782782	Abroad
A187	0.218006	0.781994	NIR
A39	0.221024	0.778976	YRR
A328	0.222737	0.777263	YtRR
A106	0.228016	0.771984	YtRR
A423	0.235267	0.764733	YtRR
A380	0.236468	0.763532	YRR
A89	0.240411	0.759589	YRR
A313	0.241478	0.758522	YtRR
A99	0.243144	0.756856	YRR
A229	0.24418	0.75582	NIR
A204	0.24785	0.75215	Abroad
A419	0.254785	0.745215	YRR
A371	0.255861	0.744139	YtRR
A363	0.256059	0.743941	YRR
A319	0.261381	0.738619	YtRR
A46	0.262413	0.737587	NIR
A270	0.267017	0.732983	YRR
A275	0.267344	0.732656	NSEMR
A114	0.267569	0.732431	NIR
A218	0.269454	0.730546	NIR
A379	0.27092	0.72908	YRR
A103	0.272624	0.727376	NSEMR
A213	0.276148	0.723852	NIR
A298	0.276772	0.723228	Abroad
A135	0.278346	0.721654	NIR
A73	0.279065	0.720935	NIR
A194	0.284847	0.715153	NIR
A162	0.285352	0.714648	NIR
A396	0.286352	0.713648	YRR
A393	0.288677	0.711323	YtRR
A330	0.290308	0.709692	YRR
A40	0.292317	0.707683	NIR
A293	0.297282	0.702718	YRR
A375	0.301212	0.698788	Abroad
A326	0.305716	0.694284	Abroad
A83	0.307455	0.692545	YtRR
A310	0.311095	0.688905	YtRR
A341	0.315539	0.684461	YtRR
A306	0.315573	0.684427	YRR
A351	0.325819	0.674181	YRR
A296	0.331049	0.668951	YRR
A358	0.331227	0.668773	Abroad
A171	0.331773	0.668227	NIR
A404	0.334953	0.665047	YtRR
A207	0.336325	0.663675	NIR
A88	0.339805	0.660195	YRR
A268	0.343778	0.656222	YRR
A4	0.344805	0.655195	YRR
A72	0.350571	0.649429	NIR
A110	0.35178	0.64822	NIR
A134	0.352885	0.647115	NIR
A253	0.355684	0.644316	YRR
A45	0.357029	0.642971	NIR
A105	0.362333	0.637667	YtRR
A3	0.364058	0.635942	NIR
A182	0.365245	0.634755	NIR
A304	0.366708	0.633292	YRR
A65	0.37228	0.62772	NIR
A49	0.373759	0.626241	NIR
A95	0.376305	0.623695	NIR
A220	0.37816	0.62184	YRR
A323	0.378296	0.621704	Abroad
A127	0.37874	0.62126	NIR
A384	0.37882	0.62118	YRR
A100	0.388675	0.611325	YRR
A374	0.389735	0.610265	NSEMR
A97	0.393163	0.606837	NIR
A6	0.398921	0.601079	NIR
A412	0.399607	0.600393	YtRR
A271	0.408214	0.591786	YRR
A102	0.410012	0.589988	NIR
A31	0.410917	0.589083	NIR
A302	0.42089	0.57911	YRR
A244	0.422262	0.577738	NSEMR
A322	0.424195	0.575805	YtRR
A335	0.427455	0.572545	YRR
A294	0.427912	0.572088	YtRR
A303	0.431534	0.568466	YRR
A420	0.433729	0.566271	YRR
A101	0.437589	0.562411	NIR
A255	0.443876	0.556124	YRR
A383	0.451194	0.548806	YRR
A212	0.453284	0.546716	NIR
A389	0.456611	0.543389	NSEMR
A137	0.457635	0.542365	NIR
A19	0.459483	0.540517	NIR
A87	0.461488	0.538512	NIR
A180	0.461976	0.538024	NIR
A219	0.463419	0.536581	YRR
A299	0.466914	0.533086	YRR
A382	0.468211	0.531789	YRR
A208	0.468858	0.531142	NIR
A357	0.470841	0.529159	YtRR
A398	0.472325	0.527675	YtRR
A209	0.475103	0.524897	NIR
A177	0.478825	0.521175	NIR
A418	0.483335	0.516665	YRR
A321	0.483364	0.516636	YtRR
A186	0.490255	0.509745	NIR
A199	0.493697	0.506303	NIR
A143	0.499777	0.500223	NIR
A274	0.50331	0.49669	YtRR
A344	0.504951	0.495049	Abroad
A273	0.505681	0.494319	YtRR
A254	0.520842	0.479158	YRR
A38	0.52662	0.47338	NIR
A262	0.529325	0.470675	NIR
A399	0.530029	0.469971	YtRR
A117	0.530102	0.469898	NIR
A202	0.531242	0.468758	NIR
A181	0.537141	0.462859	NIR
A259	0.537803	0.462197	NSEMR
A337	0.53789	0.46211	YRR
A179	0.538863	0.461137	NIR
A346	0.539308	0.460692	YRR
A290	0.544936	0.455064	NIR
A235	0.548184	0.451816	NIR
A279	0.549469	0.450531	NSEMR
A130	0.555714	0.444286	NIR
A214	0.565642	0.434358	NIR
A51	0.566381	0.433619	NIR
A1	0.579658	0.420342	YRR
A295	0.579849	0.420151	YtRR
A381	0.581412	0.418588	NSEMR
A390	0.581925	0.418075	NSEMR
A223	0.584318	0.415682	NIR
A138	0.58719	0.41281	NIR
A245	0.588093	0.411907	NSEMR
A172	0.589322	0.410678	NIR
A116	0.593353	0.406647	NIR
A67	0.597434	0.402566	NIR
A30	0.599711	0.400289	YRR
A98	0.599761	0.400239	NIR
A252	0.601247	0.398753	YRR
A154	0.608554	0.391446	NIR
A7	0.609269	0.390731	YRR
A169	0.610071	0.389929	NIR
A222	0.611717	0.388283	NIR
A93	0.618462	0.381538	NIR
A267	0.620999	0.379001	NSEMR
A159	0.626099	0.373901	NIR
A115	0.627491	0.372509	NIR
A14	0.627792	0.372208	NIR
A258	0.62787	0.37213	NSEMR
A2	0.628415	0.371585	YRR
A266	0.632371	0.367629	NSEMR
A327	0.633986	0.366014	YtRR
A224	0.635283	0.364717	NIR
A50	0.635902	0.364098	NIR
A188	0.639501	0.360499	NIR
A126	0.642679	0.357321	NIR
A111	0.643402	0.356598	NIR
A355	0.644428	0.355572	YRR
A44	0.655636	0.344364	NIR
A269	0.662743	0.337257	YRR
A173	0.664765	0.335235	NIR
A237	0.666176	0.333824	NIR
A366	0.67074	0.32926	YRR
A144	0.673301	0.326699	NIR
A68	0.676694	0.323306	YRR
A276	0.681835	0.318165	NSEMR
A263	0.683561	0.316439	NIR
A289	0.68511	0.31489	NIR
A370	0.68995	0.31005	YtRR
A278	0.698836	0.301164	NSEMR
A178	0.699887	0.300113	NIR
A369	0.700079	0.299921	NIR
A184	0.702808	0.297192	NIR
A282	0.705528	0.294472	NSEMR
A367	0.706992	0.293008	Abroad
A364	0.70778	0.29222	Abroad
A264	0.707945	0.292055	NSEMR
A225	0.711357	0.288643	NIR
A195	0.71157	0.28843	NIR
A71	0.715824	0.284176	NIR
A196	0.716345	0.283655	NIR
A250	0.717116	0.282884	YRR
A91	0.717977	0.282023	NIR
A316	0.720651	0.279349	YtRR
A228	0.72179	0.27821	NIR
A48	0.727627	0.272373	NIR
A79	0.728008	0.271992	NIR
A108	0.729818	0.270182	YtRR
A32	0.734161	0.265839	YtRR
A54	0.736677	0.263323	NIR
A203	0.739502	0.260498	NIR
A176	0.743291	0.256709	NIR
A249	0.744155	0.255845	NSEMR
A239	0.747521	0.252479	Abroad
A15	0.750789	0.249211	NIR
A406	0.751815	0.248185	YtRR
A25	0.752836	0.247164	NIR
A248	0.754287	0.245713	NSEMR
A59	0.754676	0.245324	NIR
A149	0.756444	0.243556	NIR
A60	0.75992	0.24008	NIR
A56	0.760712	0.239288	NIR
A158	0.761647	0.238353	NIR
A28	0.761657	0.238343	NIR
A35	0.772155	0.227845	Abroad
A265	0.772269	0.227731	NSEMR
A285	0.772442	0.227558	NIR
A80	0.774237	0.225763	NIR
A142	0.774668	0.225332	NIR
A78	0.774959	0.225041	Abroad
A36	0.774979	0.225021	Abroad
A33	0.778272	0.221728	NSEMR
A210	0.783502	0.216498	YtRR
A256	0.784267	0.215733	NSEMR
A34	0.784434	0.215566	NSEMR
A397	0.785495	0.214505	YRR
A424	0.785796	0.214204	NIR
A227	0.786818	0.213182	NIR
A122	0.787071	0.212929	NIR
A155	0.787803	0.212197	NIR
A347	0.787851	0.212149	YtRR
A280	0.790146	0.209854	NSEMR
A287	0.792487	0.207513	NIR
A132	0.792736	0.207264	NIR
A428	0.793348	0.206652	NIR
A426	0.794291	0.205709	NIR
A148	0.795255	0.204745	NIR
A123	0.796951	0.203049	NIR
A64	0.806408	0.193592	NIR
A261	0.806679	0.193321	YRR
A185	0.818039	0.181961	NIR
A281	0.818939	0.181061	NSEMR
A345	0.819206	0.180794	NIR
A77	0.819656	0.180344	NIR
A12	0.820756	0.179244	NIR
A241	0.821091	0.178909	NIR
A427	0.822021	0.177979	NIR
A277	0.822147	0.177853	NSEMR
A24	0.822225	0.177775	NIR
A233	0.825316	0.174684	YtRR
A150	0.826658	0.173342	NIR
A166	0.828187	0.171813	NIR
A151	0.830963	0.169037	NIR
A160	0.831226	0.168774	NIR
A286	0.831683	0.168317	NIR
A238	0.833135	0.166865	YRR
A147	0.835523	0.164477	NIR
A17	0.840351	0.159649	Abroad
A365	0.84038	0.15962	Abroad
A55	0.841444	0.158556	NIR
A387	0.844769	0.155231	YRR
A170	0.847673	0.152327	NIR
A183	0.847898	0.152102	NIR
A168	0.847972	0.152028	NIR
A432	0.855966	0.144034	NIR
A283	0.86226	0.13774	YRR
A153	0.863238	0.136762	NIR
A165	0.866095	0.133905	NIR
A61	0.870951	0.129049	NIR
A69	0.872134	0.127866	NIR
A43	0.873284	0.126716	Abroad
A57	0.874175	0.125825	NIR
A62	0.875029	0.124971	NIR
A63	0.875248	0.124752	NIR
A66	0.876512	0.123488	NIR
A431	0.877065	0.122935	NIR
A146	0.877565	0.122435	NIR
A205	0.881162	0.118838	NIR
A430	0.886987	0.113013	NIR
A226	0.889713	0.110287	NIR
A284	0.891201	0.108799	NIR
A13	0.893051	0.106949	NIR
A217	0.896798	0.103202	NIR
A26	0.899174	0.100826	NIR
A22	0.899311	0.100689	NIR
A175	0.904061	0.095939	NIR
A29	0.905962	0.094038	NIR
A47	0.906336	0.093664	NIR
A52	0.909013	0.090987	NIR
A257	0.909394	0.090606	NSEMR
A400	0.914785	0.085215	Abroad
A429	0.916519	0.083481	NIR
A232	0.925523	0.074477	NIR
A251	0.925879	0.074121	YRR
A20	0.926224	0.073776	NIR
A234	0.932157	0.067843	NIR
A21	0.942064	0.057936	NIR
A359	0.944931	0.055069	Abroad
A5	0.953758	0.046242	NIR
A8	0.962096	0.037904	NIR
A121	0.964753	0.035247	NIR
A215	0.970602	0.029398	NIR
A161	0.973226	0.026774	NIR
A260	0.975074	0.024926	NSEMR
A167	0.984972	0.015028	NIR
A236	0.996392	0.003608	NIR
A125	0.99999	1e-05	NIR
A140	0.99999	1e-05	NIR
A145	0.99999	1e-05	NIR
A157	0.99999	1e-05	NIR
A16	0.99999	1e-05	Abroad
A164	0.99999	1e-05	NIR
A174	0.99999	1e-05	NIR
A18	0.99999	1e-05	NIR
A206	0.99999	1e-05	NIR
A23	0.99999	1e-05	NIR
A240	0.99999	1e-05	NIR
A242	0.99999	1e-05	NIR
A27	0.99999	1e-05	Abroad
A288	0.99999	1e-05	YRR
A41	0.99999	1e-05	NIR
A42	0.99999	1e-05	YRR
A9	0.99999	1e-05	NIR

## Sheet: Table S7
Supplementary Table S7. Levels of genetic differentiation on the 26 chromosomes.
A subgenome	FST	D subgenome	FST
A01	0.0803	D01	0.0926
A02	0.0857	D02	0.0952
A03	0.0644	D03	0.142
A04	0.0441	D04	0.0792
A05	0.0935	D05	0.0921
A06	0.2034	D06	0.0647
A07	0.0941	D07	0.1296
A08	0.0398	D08	0.1188
A09	0.0753	D09	0.0944
A10	0.0692	D10	0.1098
A11	0.0836	D11	0.0856
A12	0.1581	D12	0.0684
A13	0.0884	D13	0.1034

## Sheet: Table S8
Supplementary Table S8. The summary of significant SNPs and candidate genes for fiber qualitys traits in six environments.
Traits	SNPs	Chromsome	Site	Allele	-log10(p)	Environment	the SNPs with the highest log10(p)-values within a 1M window	Candidate gene
FL	TM13157	A05	83601834	G/C	5.06122	KRL15	1	Gh_A05G3185	Gh_A05G3186	Gh_A05G3189	Gh_A05G3193	Gh_A05G3194	Gh_A05G3201	Gh_A05G3202	Gh_A05G3203	Gh_A05G3204	Gh_A05G3205	Gh_A05G3206
FL	TM21110	A07	70483507	T/C	4.92, 4.90	KRL13, KRL14	2	Gh_A07G1719	Gh_A07G1720	Gh_A07G1723	Gh_A07G1724	Gh_A07G1727	Gh_A07G1730	Gh_A07G1731	Gh_A07G1735
FL	TM21111	A07	70492663	A/G	4.72, 4.82	KRL13, KRL14
FL	TM21135	A07	70682969	A/G	4.69457	KRL13
FL	TM21170	A07	71079213	T/G	5.24877	KRL13	3	Gh_A07G1730	Gh_A07G1731	Gh_A07G1735	Gh_A07G1742	Gh_A07G1744	Gh_A07G1745	Gh_A07G1750	Gh_A07G1751
FL	TM21292	A07	72067994	T/C	4.86224	KRL13	4	Gh_A07G1750	Gh_A07G1751	Gh_A07G1752	Gh_A07G1755	Gh_A07G1756	Gh_A07G1757	Gh_A07G1761	Gh_A07G1765	Gh_A07G1766	Gh_A07G1767	Gh_A07G1769	Gh_A07G1771	Gh_A07G1773	Gh_A07G1775	Gh_A07G1777	Gh_A07G1779
FL	TM47488	A13	75014691	A/G	7.91, 5.80, 6.34, 5.25	SHZ13, SHZ14, KRL13, KRL14	5	Gh_A13G1584	Gh_A13G1585	Gh_A13G1586	Gh_A13G1588	Gh_A13G1594	Gh_A13G1597	Gh_A13G1598	Gh_A13G1601	Gh_A13G1604	Gh_A13G1605	Gh_A13G1606	Gh_A13G1607	Gh_A13G1608	Gh_A13G1609	Gh_A13G1614	Gh_A13G1615	Gh_A13G1616	Gh_A13G1619	Gh_A13G1621	Gh_A13G1622	Gh_A13G1623	Gh_A13G1624	Gh_A13G1625	Gh_A13G1626	Gh_A13G1628	Gh_A13G1632	Gh_A13G1633	Gh_A13G1634	Gh_A13G1635	Gh_A13G1636	Gh_A13G1637	Gh_A13G1640	Gh_A13G1646	Gh_A13G1647	Gh_A13G1649	Gh_A13G1650	Gh_A13G1651	Gh_A13G1653	Gh_A13G1654	Gh_A13G1656	Gh_A13G1657	Gh_A13G1658
FL	TM47490	A13	75032584	T/C	5.48433	SHZ13
FL	TM47491	A13	75038534	G/C	6.79, 5.39, 5.48, 5.25	SHZ13, SHZ14, KRL13, KRL14
FL	TM76168	D11	23906867	T/C	4.7805	KRL14
FL	TM76169	D11	23909774	A/G	4.90692	KRL14
FL	TM76173	D11	23937263	A/G	4.86567	KRL14
FL	TM76174	D11	23942804	G/C	4.80387	KRL14
FL	TM76176	D11	23956341	T/C	4.71964	KRL14
FL	TM76177	D11	23961248	A/G	4.90515	KRL14
FL	TM76178	D11	23964992	T/C	4.86778	KRL14
FL	TM76183	D11	23990788	A/G	4.86633	KRL14
FL	TM76185	D11	24006587	A/C	4.7509	KRL14
FL	TM76186	D11	24009158	T/C	4.86808	KRL14
FL	TM76188	D11	24019006	A/G	5.08587	KRL14
FL	TM76189	D11	24026191	T/C	6.10071	KRL14
FL	TM76190	D11	24030081	T/C	6.30456	KRL14
FL	TM76191	D11	24033249	A/G	6.91448	KRL14
FL	TM76192	D11	24037379	A/G	5.407	KRL14
FL	TM76196	D11	24059057	A/G	7.33095	KRL14	6	Gh_D11G1926	Gh_D11G1927	Gh_D11G1928	Gh_D11G1929	Gh_D11G1930	Gh_D11G1931	Gh_D11G1944
FL	TM76197	D11	24063738	T/C	6.63087	KRL14
FL	TM76198	D11	24067796	A/G	5.98363	KRL14
FL	TM76200	D11	24090557	T/G	6.3666	KRL14
FL	TM76204	D11	24111532	T/A	6.58458	KRL14
FS	TM21099	A07	70392221	T/C	4.89224	KRL15
FS	TM21110	A07	70483507	T/C	5.15, 5.89	KRL13, KRL14
FS	TM21111	A07	70492663	A/G	5.05, 6.02	KRL13, KRL14	7	Gh_A07G1719	Gh_A07G1720	Gh_A07G1723	Gh_A07G1724	Gh_A07G1727	Gh_A07G1730	Gh_A07G1731	Gh_A07G1735	Gh_A07G1742
FS	TM21134	A07	70676245	T/A	5.16, 4.87	KRL13, KRL14
FS	TM21135	A07	70682969	A/G	5.77, 5.41	KRL13, KRL14
FS	TM21256	A07	71727863	A/C	5.10228	KRL14
FS	TM21273	A07	71904077	A/G	4.99173	KRL14
FS	TM21292	A07	72067994	T/C	5.05, 5.17, 4.71, 7.42, 6.19	SHZ13, SHZ14, SHZ15, KRL13, KRL14	8	Gh_A07G1750	Gh_A07G1751	Gh_A07G1752	Gh_A07G1755	Gh_A07G1756	Gh_A07G1757	Gh_A07G1761	Gh_A07G1765	Gh_A07G1766	Gh_A07G1767	Gh_A07G1769	Gh_A07G1771	Gh_A07G1773	Gh_A07G1775	Gh_A07G1777	Gh_A07G1779
FS	TM47482	A13	74977977	T/C	4.80116	SHZ13
FS	TM47488	A13	75014691	A/G	10.09, 4.93, 5.46, 5.21, 4,84	SHZ13, SHZ14, KRL13, KRL14	9	Gh_A13G1584	Gh_A13G1585	Gh_A13G1586	Gh_A13G1588	Gh_A13G1594	Gh_A13G1597	Gh_A13G1598	Gh_A13G1601	Gh_A13G1604	Gh_A13G1605	Gh_A13G1606	Gh_A13G1607	Gh_A13G1608	Gh_A13G1609	Gh_A13G1614	Gh_A13G1615	Gh_A13G1616	Gh_A13G1619	Gh_A13G1621	Gh_A13G1622	Gh_A13G1623	Gh_A13G1624	Gh_A13G1625	Gh_A13G1626	Gh_A13G1628	Gh_A13G1632	Gh_A13G1633	Gh_A13G1634	Gh_A13G1635	Gh_A13G1636	Gh_A13G1637	Gh_A13G1640	Gh_A13G1646	Gh_A13G1647	Gh_A13G1649	Gh_A13G1650	Gh_A13G1651	Gh_A13G1653	Gh_A13G1654	Gh_A13G1656	Gh_A13G1657	Gh_A13G1658
FS	TM47490	A13	75032584	T/C	5.9676	SHZ15
FS	TM47491	A13	75038534	G/C	9.82, 5.26, 5.28, 5.86	SHZ13, SHZ14, SHZ15, KRL13, KRL14
FS	TM47492	A13	75043070	A/C	7.19186	SHZ14
FS	TM77174	D11	64945961	T/C	6.57, 5.02	SHZ14, KRL13	10	Gh_D11G3186	Gh_D11G3199	Gh_D11G3200	Gh_D11G3211	Gh_D11G3212	Gh_D11G3214	Gh_D11G3216	Gh_D11G3217	Gh_D11G3220	Gh_D11G3221	Gh_D11G3222	Gh_D11G3223	Gh_D11G3224	Gh_D11G3225	Gh_D11G3226	Gh_D11G3234	Gh_D11G3237	Gh_D11G3240	Gh_D11G3243
FS	TM80295	D13	4550919	T/C	4.96933	KRL13	11	Gh_D13G0379	Gh_D13G0380	Gh_D13G0381	Gh_D13G0383	Gh_D13G0384	Gh_D13G0385	Gh_D13G0386	Gh_D13G0387	Gh_D13G0388	Gh_D13G0389	Gh_D13G0400	Gh_D13G0403	Gh_D13G0413	Gh_D13G0414	Gh_D13G0416	Gh_D13G0417	Gh_D13G0424	Gh_D13G0429	Gh_D13G0433	Gh_D13G0439
FS	TM81816	D13	52852792	A/G	6.04439	SHZ14	12	Gh_D13G1757	Gh_D13G1758	Gh_D13G1761	Gh_D13G1763	Gh_D13G1766	Gh_D13G1767	Gh_D13G1771	Gh_D13G1774	Gh_D13G1775	Gh_D13G1776	Gh_D13G1777	Gh_D13G1792	Gh_D13G1795	Gh_D13G1796	Gh_D13G1804	Gh_D13G1808	Gh_D13G1826	Gh_D13G1829
FS	TM9115	A04	11027498	T/G	4.85522	KRL15	13	Gh_A04G0376	Gh_A04G0377	Gh_A04G0378	Gh_A04G0384
FM	TM42178	A12	66340941	T/C	4.72397	SHZ14	14	Gh_A12G1198	Gh_A12G1200	Gh_A12G1210	Gh_A12G1214	Gh_A12G1219	Gh_A12G1226	Gh_A12G1227	Gh_A12G1232
FM	TM53499	D03	2464905	T/A	5.33271	SHZ13
FM	TM53502	D03	2481487	T/G	6.11468	SHZ13	15	Gh_D03G0204	Gh_D03G0205	Gh_D03G0206	Gh_D03G0207	Gh_D03G0208	Gh_D03G0209	Gh_D03G0210	Gh_D03G0219	Gh_D03G0231	Gh_D03G0234	Gh_D03G0235	Gh_D03G0236	Gh_D03G0241	Gh_D03G0244	Gh_D03G0249	Gh_D03G0250	Gh_D03G0252	Gh_D03G0254	Gh_D03G0262	Gh_D03G0263	Gh_D03G0265	Gh_D03G0268	Gh_D03G0269
FM	TM53503	D03	2484026	A/C	5.39886	SHZ13
FM	TM53504	D03	2488038	C/G	5.02149	SHZ13
FM	TM76166	D11	23891925	T/C	4.88536	KRL13
FM	TM76171	D11	23924290	T/C	4.97568	KRL14	16	Gh_D11G1926	Gh_D11G1927	Gh_D11G1928	Gh_D11G1929	Gh_D11G1930	Gh_D11G1931	Gh_D11G1944
FM	TM76176	D11	23956341	T/C	4.82232	KRL14
FU	TM21097	A07	70365245	T/C	5.03284	KRL14
FU	TM21099	A07	70392221	T/C	5.05975	KRL14
FU	TM21108	A07	70466191	T/C	5.19548	KRL14	17	Gh_A07G1719	Gh_A07G1720	Gh_A07G1723	Gh_A07G1724	Gh_A07G1727	Gh_A07G1730	Gh_A07G1731	Gh_A07G1735
FU	TM21110	A07	70483507	T/C	4.93486	KRL14
FU	TM29117	A08	84332587	T/C	4.91258	SHZ13
FU	TM29122	A08	84657725	A/C	5.46539	SHZ13	18	Gh_A08G1288	Gh_A08G1289	Gh_A08G1290	Gh_A08G1291	Gh_A08G1295	Gh_A08G1296	Gh_A08G1297	Gh_A08G1299	Gh_A08G1301	Gh_A08G1302	Gh_A08G1303
FU	TM33476	A09	68475420	A/G	4.74282	KRL14
FU	TM33481	A09	68525156	A/G	6.62617	KRL14	19	Gh_A09G1493	Gh_A09G1494	Gh_A09G1496	Gh_A09G1499	Gh_A09G1500	Gh_A09G1502	Gh_A09G1503	Gh_A09G1504	Gh_A09G1505	Gh_A09G1512	Gh_A09G1514	Gh_A09G1516	Gh_A09G1522	Gh_A09G1523	Gh_A09G1527	Gh_A09G1530	Gh_A09G1533	Gh_A09G1536	Gh_A09G1538	Gh_A09G1539	Gh_A09G1540	Gh_A09G1542	Gh_A09G1548	Gh_A09G1554	Gh_A09G1557	Gh_A09G1558	Gh_A09G1559	Gh_A09G1560	Gh_A09G1562	Gh_A09G1563	Gh_A09G1564	Gh_A09G1565	Gh_A09G1568
FU	TM53382	D03	797127	A/C	5.09546	KRL13	20	Gh_D03G0050	Gh_D03G0060	Gh_D03G0061	Gh_D03G0065	Gh_D03G0066	Gh_D03G0067	Gh_D03G0073	Gh_D03G0075	Gh_D03G0081	Gh_D03G0082	Gh_D03G0083	Gh_D03G0093	Gh_D03G0095	Gh_D03G0099	Gh_D03G0101	Gh_D03G0103	Gh_D03G0104	Gh_D03G0106	Gh_D03G0108	Gh_D03G0109	Gh_D03G0117	Gh_D03G0119	Gh_D03G0120	Gh_D03G0121	Gh_D03G0139	Gh_D03G0141	Gh_D03G0142	Gh_D03G0143	Gh_D03G0145	Gh_D03G0147	Gh_D03G0157	Gh_D03G0159	Gh_D03G0163	Gh_D03G0164	Gh_D03G0166	Gh_D03G0167	Gh_D03G0169	Gh_D03G0170	Gh_D03G0172
FU	TM81045	D13	39076107	A/G	5.01711	SHZ14
FU	TM81062	D13	39170108	T/C	4.70292	SHZ14
FU	TM81065	D13	39182657	A/G	4.77072	SHZ14
FU	TM81066	D13	39195102	A/G	5.18105	SHZ14	21	Gh_D13G1259	Gh_D13G1269	Gh_D13G1272	Gh_D13G1274	Gh_D13G1276
FU	TM81069	D13	39215598	T/C	4.73496	SHZ14
FU	TM81070	D13	39219606	A/G	4.87444	SHZ14
FU	TM81072	D13	39226177	T/C	4.71439	SHZ14
FU	TM81074	D13	39241962	T/C	4.80223	SHZ14
FU	TM81085	D13	39306024	G/C	4.75551	SHZ14
FU	TM81090	D13	39332902	A/C	4.98165	SHZ14
FU	TM81091	D13	39336383	T/G	4.89429	SHZ14
FU	TM81093	D13	39352676	A/G	5.06851	SHZ14
FU	TM81716	D13	50295278	T/G	4.95583	KRL15	22	Gh_D13G1655	Gh_D13G1656	Gh_D13G1657	Gh_D13G1670	Gh_D13G1671	Gh_D13G1673	Gh_D13G1674	Gh_D13G1675	Gh_D13G1677	Gh_D13G1684	Gh_D13G1685	Gh_D13G1686
FE	TM1419	A01	43234016	T/C	5.4114	KRL15	23	none
FE	TM21097	A07	70365245	T/C	4.85311	KRL13
FE	TM21099	A07	70392221	T/C	4.92577	KRL13
FE	TM21110	A07	70483507	T/C	4.96122	KRL13	24	Gh_A07G1719	Gh_A07G1720	Gh_A07G1723	Gh_A07G1724	Gh_A07G1727	Gh_A07G1730	Gh_A07G1731	Gh_A07G1735
FE	TM21170	A07	71079213	T/G	5.51083	KRL13	25	Gh_A07G1730	Gh_A07G1731	Gh_A07G1735	Gh_A07G1742	Gh_A07G1744	Gh_A07G1745	Gh_A07G1750	Gh_A07G1751
FE	TM21292	A07	72067994	T/C	5.99039	KRL13	26	Gh_A07G1750	Gh_A07G1751	Gh_A07G1752	Gh_A07G1755	Gh_A07G1756	Gh_A07G1757	Gh_A07G1761	Gh_A07G1765	Gh_A07G1766	Gh_A07G1767	Gh_A07G1769	Gh_A07G1771	Gh_A07G1773	Gh_A07G1775	Gh_A07G1777	Gh_A07G1779
FE	TM21344	A07	72555867	A/G	5.21867	KRL13
FE	TM32241	A09	47278645	T/C	5.07069	SHZ13	27	Gh_A09G0564	Gh_A09G0567	Gh_A09G0576	Gh_A09G0577
FE	TM37992	A11	23283263	A/C	4.85509	KRL14	28	Gh_A11G1577	Gh_A11G1582	Gh_A11G1587	Gh_A11G1596	Gh_A11G1600
FE	TM47488	A13	75014691	A/G	7.4154	SHZ13	29	Gh_A13G1584	Gh_A13G1585	Gh_A13G1586	Gh_A13G1588	Gh_A13G1594	Gh_A13G1597	Gh_A13G1598	Gh_A13G1601	Gh_A13G1604	Gh_A13G1605	Gh_A13G1606	Gh_A13G1607	Gh_A13G1608	Gh_A13G1609	Gh_A13G1614	Gh_A13G1615	Gh_A13G1616	Gh_A13G1619	Gh_A13G1621	Gh_A13G1622	Gh_A13G1623	Gh_A13G1624	Gh_A13G1625	Gh_A13G1626	Gh_A13G1628	Gh_A13G1632	Gh_A13G1633	Gh_A13G1634	Gh_A13G1635	Gh_A13G1636	Gh_A13G1637	Gh_A13G1640	Gh_A13G1646	Gh_A13G1647	Gh_A13G1649	Gh_A13G1650	Gh_A13G1651	Gh_A13G1653	Gh_A13G1654	Gh_A13G1656	Gh_A13G1657	Gh_A13G1658
FE	TM47490	A13	75032584	T/C	6.58, 4.98, 4.83	SHZ13, SHZ14, KRL14
FE	TM47491	A13	75038534	G/C	6.44375	SHZ13
FE	TM70197	D09	4231022	T/G	6.16894	KRL15	30	Gh_D09G0142	Gh_D09G0143	Gh_D09G0153	Gh_D09G0154	Gh_D09G0155	Gh_D09G0157
FE	TM70199	D09	4241094	T/C	5.56303	KRL15
[truncated: 1 more columns]

## Sheet: Table S9
Supplementary Table S9. The summary of significant SNPs and candidate genes for fiber qualitys traits in the BLUPs.
Trait	SNP	Chromsome	Site	-log10(p)	Candidate gene
FL	TM21110	A07	70483507	4.96761	Gh_A07G1719	Gh_A07G1720	Gh_A07G1723	Gh_A07G1724	Gh_A07G1727	Gh_A07G1730	Gh_A07G1731	Gh_A07G1735	Gh_A07G1742
	TM21111	A07	70492663	4.74868
	TM47488	A13	75014691	6.82989	Gh_A13G1584	Gh_A13G1585	Gh_A13G1586	Gh_A13G1588	Gh_A13G1594	Gh_A13G1597	Gh_A13G1598	Gh_A13G1601	Gh_A13G1604	Gh_A13G1605	Gh_A13G1606	Gh_A13G1607	Gh_A13G1608	Gh_A13G1609	Gh_A13G1614	Gh_A13G1615	Gh_A13G1616	Gh_A13G1619	Gh_A13G1621	Gh_A13G1622	Gh_A13G1623	Gh_A13G1624	Gh_A13G1625	Gh_A13G1626	Gh_A13G1628	Gh_A13G1632	Gh_A13G1633	Gh_A13G1634	Gh_A13G1635	Gh_A13G1636	Gh_A13G1637	Gh_A13G1640	Gh_A13G1646	Gh_A13G1647	Gh_A13G1649	Gh_A13G1650	Gh_A13G1651	Gh_A13G1653	Gh_A13G1654	Gh_A13G1656	Gh_A13G1657	Gh_A13G1658	Gh_A13G1659
	TM47491	A13	75038534	6.02415	Gh_A13G1660
FS	TM21110	A07	70483507	4.78862
	TM21111	A07	70492663	5.59611
	TM21134	A07	70676245	4.73792	Gh_A07G1744	Gh_A07G1745	Gh_A07G1750	Gh_A07G1751	Gh_A07G1751	Gh_A07G1752	Gh_A07G1755	Gh_A07G1756	Gh_A07G1757	Gh_A07G1757	Gh_A07G1761	Gh_A07G1765	Gh_A07G1765	Gh_A07G1766	Gh_A07G1767	Gh_A07G1769	Gh_A07G1771	Gh_A07G1773	Gh_A07G1773	Gh_A07G1775	Gh_A07G1777	Gh_A07G1779
	TM21135	A07	70682969	5.29082
	TM21292	A07	72067994	6.25534
	TM47488	A13	75014691	7.24407
	TM47491	A13	75038534	7.47981
	TM47492	A13	75043070	5.56595
	TM77174	D11	64945961	5.24707	Gh_D11G3186	Gh_D11G3199	Gh_D11G3200	Gh_D11G3211	Gh_D11G3212	Gh_D11G3214	Gh_D11G3216	Gh_D11G3217	Gh_D11G3220	Gh_D11G3221	Gh_D11G3222	Gh_D11G3223	Gh_D11G3224	Gh_D11G3225	Gh_D11G3226	Gh_D11G3234	Gh_D11G3237	Gh_D11G3240	Gh_D11G3243
	TM81816	D13	52852792	4.92764	Gh_D13G1757	Gh_D13G1758	Gh_D13G1761	Gh_D13G1763	Gh_D13G1766	Gh_D13G1767	Gh_D13G1771	Gh_D13G1774	Gh_D13G1775	Gh_D13G1776	Gh_D13G1777	Gh_D13G1792	Gh_D13G1795	Gh_D13G1796	Gh_D13G1804	Gh_D13G1808	Gh_D13G1826	Gh_D13G1829
	TM9121	A04	11060632	4.95593	Gh_A04G0376	Gh_A04G0377	Gh_A04G0378	Gh_A04G0378	Gh_A04G0378	Gh_A04G0378	Gh_A04G0384
FM	TM53499	D03	2464905	5.41093	Gh_D03G0204	Gh_D03G0205	Gh_D03G0206	Gh_D03G0206	Gh_D03G0206	Gh_D03G0207	Gh_D03G0208	Gh_D03G0209	Gh_D03G0210	Gh_D03G0219	Gh_D03G0231	Gh_D03G0234	Gh_D03G0234	Gh_D03G0235	Gh_D03G0236	Gh_D03G0236	Gh_D03G0241	Gh_D03G0244	Gh_D03G0249	Gh_D03G0250	Gh_D03G0252	Gh_D03G0252	Gh_D03G0254	Gh_D03G0262	Gh_D03G0263	Gh_D03G0265	Gh_D03G0268	Gh_D03G0269
	TM53502	D03	2481487	5.75682
	TM53503	D03	2484026	5.10625
	TM53504	D03	2488038	4.84332
FE	TM18144	A06	97067634	4.71	Gh_A06G1413	Gh_A06G1419	Gh_A06G1420	Gh_A06G1426	Gh_A06G1427	Gh_A06G1428	Gh_A06G1430	Gh_A06G1438	Gh_A06G1440	Gh_A06G1446	Gh_A06G1449	Gh_A06G1451	Gh_A06G1452	Gh_A06G1453	Gh_A06G1454	Gh_A06G1456	Gh_A06G1457
	TM47488	A13	75014691	5.99
	TM47490	A13	75032584	6.17
	TM47491	A13	75038534	5.47

## Sheet: Table S10
Supplementary Table S10. 128 candidate genes with fibre quality traits.
SNP	Chromsome	Gene name	Gene_start	Gene_end	Arabidopsis ID	GO_ids	annotation	Expression level
TM21110	A07	Gh_A07G1719	70316675	70332525	AT1G01060	GO:0003682|chromatin binding	protein late elongated hypocotyl
		Gh_A07G1720	70344081	70345633	AT5G35735		unknown
		Gh_A07G1723	70380260	70385380	AT3G07770	GO:0006457|protein folding ; GO:0005524|ATP binding ; GO:0051082|unfolded protein binding ; GO:0006950|response to stress	heat shock protein 90-like
		Gh_A07G1724	70401196	70401555	AT4G16447		unknown	<1
		Gh_A07G1727	70458716	70466147	AT2G05120		unknown
		Gh_A07G1730	70665067	70669318	AT5G35770	GO:0005515|protein binding	at5g35770-like partial	<1
		Gh_A07G1731	70711596	70712168	AT3G13130		unknown
		Gh_A07G1735	70778523	70779569	AT4G16360	GO:0005515|protein binding	snf1-related protein kinase regulatory subunit beta-2	<1
TM21111	A07	Gh_A07G1742	70985378	70986640	AT4G12730		fasciclin-like arabinogalactan protein 2-like
TM21292	A07	Gh_A07G1750	71570464	71571897	AT3G53240	GO:0005515|protein binding	unknown	<1
		Gh_A07G1751	71574475	71580347	AT2G42070	GO:0016020|membrane	unknown
		Gh_A07G1752	71640549	71640998	AT2G04240	GO:0005515|protein binding ; GO:0008270|zinc ion binding	unknown
		Gh_A07G1755	71682050	71682979	AT2G04220		unknown	<1
		Gh_A07G1756	71683734	71690864	AT4G12680		uncharacterized membrane protein at3g27390-like	<1
		Gh_A07G1757	71951926	71957589	AT2G04160	GO:0004252|serine-type endopeptidase activity ; GO:0006508|proteolysis ; GO:0042802|identical protein binding ; GO:0043086|negative regulation of catalytic activity	subtilisin-like protease	<1
		Gh_A07G1761	72009668	72010690			unknown	<1
		Gh_A07G1765	72091548	72100773	AT5G48310		PREDICTED: uncharacterized protein LOC100254633
		Gh_A07G1766	72109499	72111522	AT1G79430		unknown	<1
		Gh_A07G1767	72193391	72195370	AT4G12650	GO:0016021|integral to membrane	unknown
		Gh_A07G1769	72201043	72206954	AT4G12780		auxilin-like protein
		Gh_A07G1771	72286898	72291524	AT2G39780	GO:0003723|RNA binding ; GO:0033897|ribonuclease T2 activity	s-like rnase
		Gh_A07G1773	72335561	72338459	AT5G48370		acyl-coenzyme a thioesterase mitochondrial-like
		Gh_A07G1775	72402495	72409052	AT5G07280	GO:0004713|protein tyrosine kinase activity; GO:0005524|ATP binding ; GO:0005515|protein binding ; GO:0004672|protein kinase activity ; GO:0006468|protein phosphorylation	unknown
		Gh_A07G1777	72487461	72493629	AT3G07520	GO:0016020|membrane ; GO:0006810|transport ; GO:0005234|extracellular-glutamate-gated ion channel activity ; GO:0004970|ionotropic glutamate receptor activity ; GO:0030288|outer membrane-bounded periplasmic space ; GO:0005215|transporter activity	ubiquitin-like-conjugating enzyme atg10-like
		Gh_A07G1779	72524217	72527367	AT5G48400	GO:0016020|membrane ; GO:0006810|transport ; GO:0005234|extracellular-glutamate-gated ion channel activity ; GO:0004970|ionotropic glutamate receptor activity ; GO:0030288|outer membrane-bounded periplasmic space ; GO:0005215|transporter activity	glutamate receptor -like	<1
TM47488	A13	Gh_A13G1584	74679932	74682085	AT5G10790	GO:0006511|ubiquitin-dependent protein catabolic process ; GO:0008270|zinc ion binding ; GO:0004221|ubiquitin thiolesterase activity	unknown
		Gh_A13G1585	74682838	74685985	AT5G10840	GO:0016021|integral to membrane	transmembrane 9 superfamily member 4-like
		Gh_A13G1586	74703107	74706316	AT5G10840	GO:0016021|integral to membrane	transmembrane 9 superfamily member 4-like
		Gh_A13G1588	74750849	74768936	AT2G25170	GO:0020037|heme binding ; GO:0003677|DNA binding ; GO:0005524|ATP binding ; GO:0005506|iron ion binding ; GO:0004386|helicase activity ; GO:0003676|nucleic acid binding ; GO:0005515|protein binding ; GO:0008270|zinc ion binding	unknown
		Gh_A13G1594	74826067	74826599			unknown
		Gh_A13G1597	74864119	74864916	AT1G51690	GO:0008601|protein phosphatase type 2A regulator activity ; GO:0007165|signal transduction ; GO:0000159|protein phosphatase type 2A complex	unknown	<1
		Gh_A13G1598	74869616	74871864	AT4G32060	GO:0005509|calcium ion binding	calcium uptake protein mitochondrial-like
		Gh_A13G1601	74878539	74881855	AT5G11100	GO:0005515|protein binding	plant synaptotagmin
		Gh_A13G1604	74895665	74896063	AT2G45180		unknown
		Gh_A13G1605	74900992	74902119	AT4G32290	GO:0016020|membrane ; GO:0008375|acetylglucosaminyltransferase activity	unknown
		Gh_A13G1606	74908441	74910484	AT4G32330		tpx2 (targeting protein for xklp2) protein family
		Gh_A13G1607	74912884	74919546	AT2G25490	GO:0005515|protein binding	unknown
		Gh_A13G1608	74938455	74942377	AT5G11170	GO:0005524|ATP binding ; GO:0004386|helicase activity ; GO:0008026|ATP-dependent helicase activity ; GO:0003676|nucleic acid binding	dead-box atp-dependent rna helicase 56-like
		Gh_A13G1609	74944577	74945608	AT5G25400		unknown
		Gh_A13G1614	74974260	74978836	AT5G57940	GO:0016020|membrane ; GO:0055085|transmembrane transport ; GO:0006813|potassium ion transport ; GO:0005249|voltage-gated potassium channel activity; GO:0005515|protein binding ; GO:0005216|ion channel activity ; GO:0006811|ion transport	probable cyclic nucleotide-gated ion channel 5-like
		Gh_A13G1615	74979629	74982299	AT2G24170	GO:0016021|integral to membrane	transmembrane 9 superfamily member 4-like
		Gh_A13G1616	74984317	74990193	AT2G24200	GO:0006508|proteolysis ; GO:0004177|aminopeptidase activity ; GO:0019538|protein metabolic process ; GO:0005622|intracellular ; GO:0005737|cytoplasm ; GO:0030145|manganese ion binding ; GO:0008235|metalloexopeptidase activity	leucine aminopeptidase 1
		Gh_A13G1619	75012308	75016124	AT4G30950	GO:0006629|lipid metabolic process	chloroplast omega-6 fatty acid desaturase
		Gh_A13G1621	75029006	75040535	AT5G58160	GO:0005884|actin filament; GO:0005515|protein binding ; GO:0045010|actin nucleation	formin-like protein 13-like	<1
		Gh_A13G1622	75042666	75046219	AT5G58000	GO:0005783|endoplasmic reticulum	reticulon-like protein b21-like
		Gh_A13G1623	75062402	75063914	AT4G30960	GO:0004713|protein tyrosine kinase activity; GO:0007165|signal transduction ; GO:0005524|ATP binding ; GO:0004674|protein serine/threonine kinase activity ; GO:0004672|protein kinase activity ; GO:0006468|protein phosphorylation	unknown
		Gh_A13G1624	75078233	75079624	AT2G32060	GO:0005840|ribosome ; GO:0006412|translation ; GO:0005622|intracellular ; GO:0003735|structural constituent of ribosome	unknown
		Gh_A13G1625	75081757	75082788	AT5G58020		unknown
		Gh_A13G1626	75085590	75089164	AT5G58030		trafficking protein particle complex subunit 5-like
		Gh_A13G1628	75176759	75235805	AT1G11300	GO:0005524|ATP binding ; GO:0006468|protein phosphorylation ; GO:0004553|hydrolase activity, hydrolyzing O-glycosyl compounds ; GO:0004713|protein tyrosine kinase activity; GO:0004674|protein serine/threonine kinase activity ; GO:0006032|chitin catabolic process ; GO:0004672|protein kinase activity ; GO:0004568|chitinase activity ; GO:0005975|carbohydrate metabolic process	protein	<1
		Gh_A13G1632	75251168	75259182	AT2G07690	GO:0005634|nucleus ; GO:0003677|DNA binding ; GO:0005524|ATP binding ; GO:0006260|DNA replication ; GO:0006270|DNA replication initiation ; GO:0055114|oxidation-reduction process ; GO:0042555|MCM complex ; GO:0003678|DNA helicase activity ; GO:0016491|oxidoreductase activity	dna replication licensing factor mcm5-a-like
		Gh_A13G1633	75260385	75268495	AT4G32650		potassium channel	<1
		Gh_A13G1634	75271178	75271550	AT4G32650		potassium channel kat3-like	<1
		Gh_A13G1635	75275930	75277829	AT3G14300	GO:0005618|cell wall ; GO:0004857|enzyme inhibitor activity ; GO:0030599|pectinesterase activity ; GO:0042545|cell wall modification	unknown	<1
		Gh_A13G1636	75281016	75294918	AT4G32700	GO:0003887|DNA-directed DNA polymerase activity ; GO:0003677|DNA binding ; GO:0005524|ATP binding ; GO:0006260|DNA replication ; GO:0004386|helicase activity ; GO:0008026|ATP-dependent helicase activity ; GO:0003676|nucleic acid binding	dna polymerase theta-like
		Gh_A13G1637	75297409	75303760	AT5G11560	GO:0072546|ER membrane protein complex	er membrane protein complex subunit 1-like
		Gh_A13G1640	75324608	75326119	AT5G25820		Exostosin family protein
		Gh_A13G1646	75385706	75389484	AT2G25760	GO:0005524|ATP binding ; GO:0004674|protein serine/threonine kinase activity ; GO:0004672|protein kinase activity ; GO:0006468|protein phosphorylation	uncharacterized loc101218249
		Gh_A13G1647	75391239	75393103	AT3G18380		predicted protein
		Gh_A13G1649	75399828	75410752	AT5G11700		glycine-rich protein
		Gh_A13G1650	75417065	75421392	AT5G26040		histone deacetylase 2-like
		Gh_A13G1651	75425968	75429526	AT2G26140	GO:0006508|proteolysis ; GO:0005524|ATP binding ; GO:0004222|metalloendopeptidase activity ; GO:0000166|nucleotide binding ; GO:0017111|nucleoside-triphosphatase activity	atp-dependent zinc metalloprotease ftsh mitochondrial-like
		Gh_A13G1653	75441989	75443935	AT5G11920	GO:0004553|hydrolase activity, hydrolyzing O-glycosyl compounds ; GO:0005975|carbohydrate metabolic process	beta- insoluble isoenzyme cwinv1-like	<1
		Gh_A13G1654	75449686	75450078	AT4G33040	GO:0015035|protein disulfide oxidoreductase activity ; GO:0009055|electron carrier activity ; GO:0045454|cell redox homeostasis	glutaredoxin
		Gh_A13G1656	75478583	75479892	AT2G26180	GO:0005515|protein binding	calmodulin binding
		Gh_A13G1657	75480876	75495200	AT5G11960		protein
		Gh_A13G1658	75496588	75500867	AT4G33090	GO:0008237|metallopeptidase activity ; GO:0006508|proteolysis ; GO:0008270|zinc ion binding	puromycin-sensitive aminopeptidase-like	<1
		Gh_A13G1659	75503972	75504967	AT1G72820	GO:0055085|transmembrane transport	unknown
TM77174	D11	Gh_D11G3186	64538326	64540751	AT1G69550	GO:0005515|protein binding	unknown
		Gh_D11G3199	64817773	64835640	AT1G69550	GO:0043531|ADP binding ; GO:0006952|defense response	unknown
		Gh_D11G3200	64847601	64851179	AT3G14470	GO:0043531|ADP binding ; GO:0006952|defense response	unknown	<1
		Gh_D11G3211	65124831	65125664	AT5G22250	GO:0005634|nucleus	unknown
		Gh_D11G3212	65128304	65130176	AT2G36060	GO:0016881|acid-amino acid ligase activity	ubiquitin-conjugating enzyme e2 variant 1c-like
		Gh_D11G3214	65136027	65137833	AT2G36060	GO:0016881|acid-amino acid ligase activity	ubiquitin-conjugating enzyme e2 variant 1c-like
		Gh_D11G3216	65150283	65152921	AT5G06265		unknown
		Gh_D11G3217	65153791	65155545	AT1G52340	GO:0008152|metabolic process ; GO:0016491|oxidoreductase activity	short chain alcohol	<1
		Gh_D11G3220	65170974	65172821	AT5G06200		casparian strip membrane protein 1-like	<1
		Gh_D11G3221	65176445	65183752	AT3G11540	GO:0005515|protein binding	probable udp-n-acetylglucosamine--peptide n-acetylglucosaminyltransferase spindly-like
		Gh_D11G3222	65187791	65188802	AT5G15870	GO:0052862|glucan endo-1,4-beta-glucanase activity, C-3 substituted reducing group ; GO:0052861|glucan endo-1,3-beta-glucanase activity, C-3 substituted reducing group ; GO:0016998|cell wall macromolecule catabolic process	beta-glucan-binding protein	<1
		Gh_D11G3223	65192397	65203893	AT4G05320	GO:0005840|ribosome ; GO:0005515|protein binding ; GO:0006412|translation ; GO:0003735|structural constituent of ribosome	ubiquitin-60s ribosomal protein l40-like
		Gh_D11G3224	65205894	65206966	AT4G18590		unknown
		Gh_D11G3225	65209465	65213940	AT3G52750	GO:0051258|protein polymerization ; GO:0043234|protein complex ; GO:0006184|GTP catabolic process ; GO:0005525|GTP binding ; GO:0005737|cytoplasm ; GO:0003924|GTPase activity	cell division protein homolog 2- chloroplastic-like
		Gh_D11G3226	65217483	65225484			unknown
		Gh_D11G3234	65335764	65347653			unknown
		Gh_D11G3237	65365954	65369417			unknown
		Gh_D11G3240	65381036	65384617			unknown
		Gh_D11G3243	65408621	65467554			unknown
TM81816	D13	Gh_D13G1757	52378929	52380974	AT1G08570	GO:0015035|protein disulfide oxidoreductase activity ; GO:0009055|electron carrier activity ; GO:0006662|glycerol ether metabolic process; GO:0045454|cell redox homeostasis	thioredoxin-like 1- chloroplastic-like
		Gh_D13G1758	52382702	52384201	AT4G13650		unknown
		Gh_D13G1761	52402544	52411080	AT5G18280	GO:0016020|membrane ; GO:0006810|transport ; GO:0016787|hydrolase activity ; GO:0005215|transporter activity	ectoapyrase 1
		Gh_D13G1763	52413794	52414799	AT2G39060	GO:0016021|integral to membrane	bidirectional sugar transporter nec1-like
		Gh_D13G1766	52461452	52462224	AT5G39130	GO:0045735|nutrient reservoir activity ; GO:0030145|manganese ion binding	germin-like protein subfamily 1 member 14	<1
		Gh_D13G1767	52464367	52465246	AT3G05950	GO:0045735|nutrient reservoir activity ; GO:0030145|manganese ion binding	protein	<1
		Gh_D13G1771	52549558	52550335	AT5G39110	GO:0045735|nutrient reservoir activity ; GO:0030145|manganese ion binding	unknown	<1
		Gh_D13G1774	52564644	52565726	AT2G20340	GO:0019752|carboxylic acid metabolic process ; GO:0016831|carboxy-lyase activity ; GO:0006520|cellular amino acid metabolic process ; GO:0030170|pyridoxal phosphate binding	tyrosine dopa decarboxylase 2-like	<1
		Gh_D13G1775	52574675	52575522	AT3G05950	GO:0045735|nutrient reservoir activity ; GO:0030145|manganese ion binding	protein	<1
		Gh_D13G1776	52613493	52613687	AT1G62045		unknown	<1
		Gh_D13G1777	52617364	52619105	AT4G19440		pentatricopeptide repeat-containing protein mitochondrial-like
		Gh_D13G1792	52850256	52854170	AT3G04470		ankyrin repeat domain-containing protein 13b-like
		Gh_D13G1795	52886201	52888990	AT3G04500	GO:0003676|nucleic acid binding	rna-binding protein 42-like
		Gh_D13G1796	52897776	52902665	AT1G08620	GO:0005634|nucleus ; GO:0005515|protein binding	probable lysine-specific demethylase jmj14-like
		Gh_D13G1804	53043457	53043714			unknown	<1
		Gh_D13G1808	53116091	53119251	AT3G04590		unknown
		Gh_D13G1826	53324488	53329693	AT3G04870	GO:0055114|oxidation-reduction process ; GO:0016491|oxidoreductase activity	zeta-carotene desaturase
		Gh_D13G1829	53337511	53349489	AT4G32640	GO:0006886|intracellular protein transport ; GO:0030127|COPII vesicle coat ; GO:0008270|zinc ion binding ; GO:0006888|ER to Golgi vesicle-mediated transport	protein transport protein sec24-like at4g32640-like
TM53502	D03	Gh_D03G0204	2045424	2045591			unknown	<1
		Gh_D03G0205	2094618	2094950	AT3G27170		chloride channel B	<1
		Gh_D03G0206	2125102	2144777	AT4G31500	GO:0009055|electron carrier activity ; GO:0020037|heme binding ; GO:0016705|oxidoreductase activity, acting on paired donors, with incorporation or reduction of molecular oxygen ; GO:0005506|iron ion binding ; GO:0055114|oxidation-reduction process	cytochrome p450	<1
		Gh_D03G0207	2166718	2167364	AT4G33985		Protein of unknown function (DUF1685)
		Gh_D03G0208	2169915	2173932			unknown	<1
		Gh_D03G0209	2175025	2177322	AT1G42540	GO:0016020|membrane ; GO:0006810|transport ; GO:0005234|extracellular-glutamate-gated ion channel activity ; GO:0004970|ionotropic glutamate receptor activity ; GO:0030288|outer membrane-bounded periplasmic space ; GO:0005215|transporter activity	glutamate receptor 3.3	<1
		Gh_D03G0210	2179082	2182850	AT4G36980		splicing arginine serine-rich 16
		Gh_D03G0219	2293920	2297367	AT4G36910	GO:0005515|protein binding ; GO:0030554|adenyl nucleotide binding	cbs domain-containing protein chloroplastic-like
		Gh_D03G0231	2433508	2434841	AT5G67260	GO:0005634|nucleus	CYCLIN D3;2
		Gh_D03G0234	2462655	2465081	AT4G39110	GO:0004713|protein tyrosine kinase activity; GO:0005524|ATP binding ; GO:0004674|protein serine/threonine kinase activity ; GO:0004672|protein kinase activity ; GO:0006468|protein phosphorylation	unknown	<1
		Gh_D03G0235	2472526	2475811	AT4G37310	GO:0009055|electron carrier activity ; GO:0020037|heme binding ; GO:0016705|oxidoreductase activity, acting on paired donors, with incorporation or reduction of molecular oxygen ; GO:0005506|iron ion binding ; GO:0055114|oxidation-reduction process	isoflavone 2 -hydroxylase-like	<1
		Gh_D03G0236	2477541	2484340	AT5G67320	GO:0005515|protein binding	f-box-like wd repeat-containing protein tbl1xr1-like
		Gh_D03G0241	2559746	2560645	AT4G37470		unknown
		Gh_D03G0244	2594635	2598170	AT2G23090		unknown
		Gh_D03G0249	2638001	2642195	AT2G23070	GO:0004713|protein tyrosine kinase activity; GO:0005524|ATP binding ; GO:0004674|protein serine/threonine kinase activity ; GO:0004672|protein kinase activity ; GO:0006468|protein phosphorylation	casein kinase ii subunit chloroplastic-like
		Gh_D03G0250	2667654	2669882	AT2G23060	GO:0008080|N-acetyltransferase activity	probable n-acetyltransferase hookless 1	<1
		Gh_D03G0252	2683627	2686196	AT2G14820	GO:0005515|protein binding	unknown
		Gh_D03G0254	2703372	2705751	AT5G67480	GO:0005634|nucleus ; GO:0005515|protein binding ; GO:0006355|regulation of transcription, DNA-dependent ; GO:0004402|histone acetyltransferase activity ; GO:0008270|zinc ion binding ; GO:0003712|transcription cofactor activity	btb poz and taz domain-containing protein 4-like
		Gh_D03G0262	2802355	2804513	AT3G49880	GO:0004553|hydrolase activity, hydrolyzing O-glycosyl compounds ; GO:0005975|carbohydrate metabolic process	glycosyl hydrolase family protein 43
		Gh_D03G0263	2806368	2807746			unknown
		Gh_D03G0265	2813482	2815168	AT5G67580	GO:0005634|nucleus ; GO:0003677|DNA binding ; GO:0003682|chromatin binding ; GO:0006334|nucleosome assembly ; GO:0000786|nucleosome	single myb histone
		Gh_D03G0268	2840328	2842486	AT5G67620		unknown
		Gh_D03G0269	2851593	2853960	AT1G70210	GO:0005634|nucleus	protein
<1 indicates expression of the genes that log2(FPKM+1) < 1 in all the four fiber different development stages(5dpa, 10dpa, 20dpa and 25dpa) based on the expression profiling data in different tissuese of the TM-1.

## Sheet: Table S11
Supplementary Table S11. Transcriptome sequencing data of 128 candidate genes from 8 upland cotton (TM-1) tissues.
Candidate gene	Expression level (FPKM)								Candidate gene	Expression level log2(FPKM+1)
	root	stem	leaf	calycle	5dpa fiber	10dpa fiber	20dpa fiber	25dpa fiber		root	stem	leaf	calycle	5dpa fiber	10dpa fiber	20dpa fiber	25dpa fiber
Gh_A07G1719	2.64707	1.50702	4.37383	3.51566	3.83076	1.62078	1.98663	2.66884	Gh_A07G1719	1.86674	1.32597	2.42595	2.17494	2.27225	1.39	1.57852	1.87532
Gh_A07G1720	36.21	0.690283	1.44822	0.764324	0.498001	13.7313	0.708606	1.75089	Gh_A07G1720	5.21762	0.757265	1.29173	0.819116	0.583039	3.88081	0.77282	1.4599
Gh_A07G1723	12.6758	10.6466	6.65368	4.67014	25.8171	9.48635	3.64909	4.25191	Gh_A07G1723	3.77355	3.54184	2.93615	2.50338	4.74508	3.39044	2.21695	2.39284
Gh_A07G1724	0	11.3457	0	0	0	0	0	0.198519	Gh_A07G1724	0	3.62594	0	0	0	0	0	0.261253
Gh_A07G1727	3.30064	2.2803	2.87175	1.33798	2.74969	1.50962	2.20177	2.52076	Gh_A07G1727	2.10455	1.71383	1.95299	1.22526	1.90677	1.32747	1.67887	1.81589
Gh_A07G1730	0.0811655	0	0	0	0	0	0	0	Gh_A07G1730	0.112587	0	0	0	0	0	0	0
Gh_A07G1731	1.4122	2.19943	17.406	14.607	6.88828	17.9971	3.42055	3.39308	Gh_A07G1731	1.27035	1.67781	4.2021	3.96412	2.97971	4.24771	2.14423	2.13523
Gh_A07G1735	1.70671	9.33275	4.88902	1.73213	0	0	0	0.281089	Gh_A07G1735	1.43654	3.36915	2.55803	1.45003	0	0	0	0.357371
Gh_A07G1742	20.8455	15.9862	1.98013	0.966301	0.92861	0.426827	2.46153	7.07465	Gh_A07G1742	4.44926	4.08629	1.57538	0.975484	0.947561	0.51281	1.79141	3.0134
Gh_A07G1750	1.1488	0.0780298	17.5797	0.392566	0	0	0	0.0315642	Gh_A07G1750	1.10353	0.108397	4.21566	0.477746	0	0	0	0.0448336
Gh_A07G1751	1.66797	0.599064	5.21816	4.07229	0.798879	2.46888	0.87864	2.51516	Gh_A07G1751	1.41574	0.677228	2.63649	2.34264	0.847098	1.79447	0.909689	1.81359
Gh_A07G1752	7.3556	13.7007	13.3317	11.7251	18.2375	8.98624	6.97058	5.64435	Gh_A07G1752	3.06274	3.87781	3.84114	3.66961	4.26585	3.31994	2.99468	2.73213
Gh_A07G1755	0	0	0	0	0	0	0	0	Gh_A07G1755	0	0	0	0	0	0	0	0
Gh_A07G1756	0	0	0	0.0407493	0	0	0	0	Gh_A07G1756	0	0	0	0.0576226	0	0	0	0
Gh_A07G1757	1.86203	0.138305	1.49135	1.20772	0.0212406	0	0.0371671	0.112318	Gh_A07G1757	1.51704	0.186887	1.31693	1.14256	0.0303228	0	0.0526483	0.153569
Gh_A07G1761	0	0	0	3.38887	0	0	0	0	Gh_A07G1761	0	0	0	2.13385	0	0	0	0
Gh_A07G1765	0.582646	1.21015	0.115781	0.0407999	0.612646	0.7743	0.238692	0.228164	Gh_A07G1765	0.662339	1.14414	0.158054	0.0576927	0.68943	0.82725	0.308818	0.296503
Gh_A07G1766	0	0	0.081242	0	0.038122	0	0	0.167671	Gh_A07G1766	0	0	0.112689	0	0.053976	0	0	0.223634
Gh_A07G1767	3.21838	2.28912	1.2286	0.800549	2.30893	1.52838	2.3252	2.52041	Gh_A07G1767	2.07669	1.7177	1.15614	0.848437	1.72636	1.33821	1.73344	1.81574
Gh_A07G1769	5.4338	3.29853	3.69628	0.834222	2.25608	2.13145	2.07862	2.68189	Gh_A07G1769	2.68567	2.10384	2.23152	0.875168	1.70314	1.64683	1.62228	1.88045
Gh_A07G1771	19.0712	22.1876	10.217	35.1475	36.5322	35.678	21.5765	14.5558	Gh_A07G1771	4.32705	4.53528	3.48761	5.17582	5.23006	5.19684	4.49675	3.95938
Gh_A07G1773	5.53621	5.64539	5.86401	7.69802	18.0014	11.7722	8.76269	4.90893	Gh_A07G1773	2.70845	2.73235	2.77905	3.12069	4.24803	3.67494	3.28728	2.5629
Gh_A07G1775	14.116	7.69505	39.0103	3.63644	2.05096	0.921364	3.86309	4.41054	Gh_A07G1775	3.918	3.12019	5.3223	2.21302	1.60926	0.942131	2.28187	2.43577
Gh_A07G1777	1.4502	1.02584	2.27363	0.840641	0.945375	0.569399	0.503549	0.525298	Gh_A07G1777	1.2929	1.01852	1.71089	0.880208	0.960048	0.650212	0.588372	0.609091
Gh_A07G1779	0.316169	0	0.628888	0.0553272	0	0	0.032357	0.081452	Gh_A07G1779	0.396345	0	0.703887	0.0776904	0	0	0.045942	0.11297
Gh_A13G1584	0.760252	1.40708	2.06782	0.934231	1.0032	0.71563	1.18577	0.712129	Gh_A13G1584	0.815782	1.26728	1.61721	0.95176	1.00231	0.778738	1.12814	0.775791
Gh_A13G1585	18.3143	11.2901	9.36687	5.36069	14.4626	20.8694	14.9777	12.6264	Gh_A13G1585	4.2716	3.61942	3.37391	2.66918	3.95071	4.45084	3.99799	3.76833
Gh_A13G1586	25.3418	15.3964	12.7847	6.37174	23.1227	34.6746	17.4359	13.2381	Gh_A13G1586	4.71928	4.03531	3.785	2.88201	4.59232	5.15683	4.20445	3.83168
Gh_A13G1588	7.77908	5.27674	6.13352	4.53376	5.09126	5.45739	4.47612	4.83125	Gh_A13G1588	3.13407	2.65002	2.83461	2.46826	2.60674	2.69095	2.45315	2.54381
Gh_A13G1594	0	0	0	0	0.78716	0	0	0	Gh_A13G1594	0	0	0	0	0.837669	0	0	0
Gh_A13G1597	0	0	0	0	0	0	0	0	Gh_A13G1597	0	0	0	0	0	0	0	0
Gh_A13G1598	0.516675	0.225531	3.24034	1.20393	0.380254	0.238784	0.542543	0.425887	Gh_A13G1598	0.600912	0.293407	2.08418	1.14008	0.464934	0.308925	0.625311	0.51186
Gh_A13G1601	0.444221	1.87212	0.126511	0.14793	0.029706	0.164312	1.45229	0.104622	Gh_A13G1601	0.530292	1.52212	0.171861	0.199035	0.0422325	0.219478	1.29413	0.143553
Gh_A13G1604	2.02419	2.57355	4.58231	0.931645	11.7525	2.32506	0	3.33295	Gh_A13G1604	1.59655	1.83736	2.48086	0.94983	3.67271	1.73338	0	2.11535
Gh_A13G1605	0.705177	1.13224	2.01533	3.18912	0.755873	1.56252	6.48728	5.14783	Gh_A13G1605	0.769922	1.09237	1.59232	2.06665	0.812189	1.35756	2.90444	2.62008
Gh_A13G1606	16.9544	40.7522	33.6982	59.2928	42.1594	38.3479	83.6398	65.8001	Gh_A13G1606	4.16627	5.38378	5.11679	5.91391	5.4316	5.29821	6.40326	6.06178
Gh_A13G1607	5.4355	9.35096	8.3608	3.53905	3.62595	2.02132	7.52676	4.92437	Gh_A13G1607	2.68605	3.37169	3.22663	2.18239	2.20975	1.59518	3.092	2.56666
Gh_A13G1608	21.6972	22.646	23.8714	15.0819	9.13448	5.15233	9.95997	13.6574	Gh_A13G1608	4.50444	4.56352	4.63642	4.00737	3.3412	2.62113	3.45417	3.87356
Gh_A13G1609	0.223602	0.915065	0.335842	0.156079	2.36059	4.04428	4.0978	2.67213	Gh_A13G1609	0.291134	0.937393	0.417749	0.20924	1.74871	2.33465	2.34987	1.87662
Gh_A13G1614	31.9966	20.956	29.7811	12.1788	13.2467	13.0035	13.0718	11.3821	Gh_A13G1614	5.04425	4.45654	4.94397	3.72015	3.83256	3.80772	3.81473	3.63018
Gh_A13G1615	0	0.0564673	0	0.103644	0.155989	0.251838	0.681549	0.0916015	Gh_A13G1615	0	0.0792481	0	0.142275	0.209128	0.324048	0.749791	0.126446
Gh_A13G1616	21.6744	23.2436	4.2501	4.14632	21.1591	8.51181	16.2707	21.6895	Gh_A13G1616	4.50299	4.59953	2.39234	2.36354	4.46983	3.24972	4.11025	4.50395
Gh_A13G1619	2.89856	6.07957	9.75845	22.3771	2.94903	1.714	3.71765	11.9799	Gh_A13G1619	1.96294	2.82366	3.4274	4.54702	1.9815	1.44042	2.23807	3.69821
Gh_A13G1621	0.115292	0.292015	0.20046	0.0403673	0.228984	0.336333	0.283396	0.344555	Gh_A13G1621	0.157421	0.369623	0.263587	0.057093	0.297466	0.41828	0.359966	0.427129
Gh_A13G1622	3.39123	16.0538	4.67016	4.34099	2.94375	4.31083	8.26586	7.67482	Gh_A13G1622	2.13463	4.09202	2.50339	2.41711	1.97957	2.40894	3.21192	3.11683
Gh_A13G1623	21.2786	25.2191	71.7457	17.0383	21.782	5.65881	19.0453	35.046	Gh_A13G1623	4.47759	4.71255	6.18479	4.17299	4.50982	2.73526	4.32519	5.17177
Gh_A13G1624	55.3915	51.7299	32.1006	34.7211	198.613	97.2523	31.0322	39.8682	Gh_A13G1624	5.81741	5.72055	5.04879	5.1587	7.64106	6.61842	5.00145	5.35291
Gh_A13G1625	15.4285	17.1575	15.4487	12.4863	18.1503	23.2546	10.9275	9.85924	Gh_A13G1625	4.03813	4.18249	4.0399	3.75342	4.2593	4.60019	3.57622	3.44085
Gh_A13G1626	1.05491	4.58686	3.41194	1.07586	8.25621	5.56406	3.41274	4.34546	Gh_A13G1626	1.03908	2.48204	2.14141	1.05371	3.21042	2.71459	2.14167	2.41831
Gh_A13G1628	0.136436	0	0.271535	0.127306	0	0	0.0372188	0.0187457	Gh_A13G1628	0.184516	0	0.346571	0.172879	0	0	0.0527203	0.026794
Gh_A13G1632	1.31473	2.42212	0.356287	0.181334	0.488755	0.0968484	0.0979231	0.93609	Gh_A13G1632	1.21084	1.77489	0.439662	0.240417	0.574106	0.133364	0.134777	0.953146
Gh_A13G1633	2.48146	0	0	0.0680276	0	0	0	0.0300799	Gh_A13G1633	1.79969	0	0	0.0949489	0	0	0	0.0427562
Gh_A13G1634	1.55709	0	0	0	0	0	0	0	Gh_A13G1634	1.3545	0	0	0	0	0	0	0
Gh_A13G1635	0	0	0	0	0	0	0	0.0264127	Gh_A13G1635	0	0	0	0	0	0	0	0.0376109
Gh_A13G1636	0.892699	0.612183	0.840769	0.0212018	0.74901	0.775342	0.397103	0.480271	Gh_A13G1636	0.920445	0.689016	0.880309	0.030268	0.806539	0.828097	0.482438	0.565861
Gh_A13G1637	6.10857	7.18411	6.38493	4.80606	6.98375	4.23044	5.4889	4.64745	Gh_A13G1637	2.82956	3.03283	2.88458	2.53756	2.99707	2.38693	2.69797	2.4976
Gh_A13G1640	6.27929	8.15822	2.37606	0.605486	1.58861	0.934045	14.7975	12.5234	Gh_A13G1640	2.8638	3.19507	1.75534	0.68301	1.37218	0.951621	3.98162	3.75739
Gh_A13G1646	5.83283	6.71753	5.98979	3.5246	1.86633	1.42573	4.76865	3.80238	Gh_A13G1646	2.77248	2.94814	2.80525	2.17779	1.5192	1.27842	2.52823	2.26375
Gh_A13G1647	1.83929	6.76494	5.98646	6.2543	4.04551	1.84086	4.46481	2.69394	Gh_A13G1647	1.50553	2.95697	2.80456	2.85884	2.335	1.50633	2.45017	1.88516
Gh_A13G1649	4.33835	4.4394	3.73217	1.13746	3.54429	2.9485	2.49117	1.92225	Gh_A13G1649	2.41639	2.44345	2.2425	1.0959	2.18405	1.9813	1.80371	1.54708
Gh_A13G1650	7.46912	19.9596	10.5723	7.20608	3.33395	5.002	7.25425	6.9625	Gh_A13G1650	3.08221	4.38954	3.5326	3.03669	2.11568	2.58544	3.04514	2.99322
Gh_A13G1651	13.7413	9.00067	17.4463	9.49858	6.31168	4.15981	5.41739	4.55573	Gh_A13G1651	3.88179	3.32202	4.20526	3.39212	2.8702	2.36732	2.68199	2.47398
Gh_A13G1653	0.343384	0	0	0	0	0	0	0.0566102	Gh_A13G1653	0.425872	0	0	0	0	0	0	0.0794432
Gh_A13G1654	0.415124	0.440351	0	0	0	0	0	0	Gh_A13G1654	0.500928	0.52642	0	0	0	0	0	0
Gh_A13G1656	0.910733	3.33497	3.13199	42.0482	1.0998	0.587838	0.105832	3.05578	Gh_A13G1656	0.934126	2.11602	2.04684	5.42788	1.07025	0.667064	0.145132	2.01998
Gh_A13G1657	3.82811	3.08794	3.023	2.57943	1.41726	1.10678	1.72447	2.40786	Gh_A13G1657	2.27146	2.03137	2.00827	1.83973	1.27337	1.07504	1.44598	1.76887
Gh_A13G1658	0.344007	0.232606	0	0	0	0	0	0.0157554	Gh_A13G1658	0.426541	0.301712	0	0	0	0	0	0.022553
Gh_A13G1659	0	0.119363	0.350423	0.108501	0.164169	0.828357	2.46845	3.26732	Gh_A13G1659	0	0.162678	0.433411	0.14861	0.219301	0.870548	1.79429	2.09333
Gh_D03G0204	4.26455	0	0	0	0	0	0	0	Gh_D03G0204	2.39631	0	0	0	0	0	0	0
Gh_D03G0205	0	0	0	0	0	0	0	0	Gh_D03G0205	0	0	0	0	0	0	0	0
Gh_D03G0206	0.292592	0.148992	0	0	0	0	0	0	Gh_D03G0206	0.370267	0.200369	0	0	0	0	0	0
Gh_D03G0207	52.9902	13.5248	42.1998	14.6635	0.368282	0.166737	1.88428	2.88851	Gh_D03G0207	5.75463	3.86045	5.43295	3.96933	0.452366	0.222479	1.52821	1.95922
Gh_D03G0208	0.080167	0	0.960404	0	0	0	0	0	Gh_D03G0208	0.111254	0	0.971151	0	0	0	0	0
Gh_D03G0209	5.69361	0.168534	11.7272	6.59955	0	0.250559	0	0.0227838	Gh_D03G0209	2.74278	0.2247	3.66984	2.92591	0	0.322573	0	0.0325012
Gh_D03G0210	7.31614	10.5196	10.7083	10.3251	7.35346	6.16857	7.56857	8.05018	Gh_D03G0210	3.05591	3.52602	3.54946	3.50145	3.06237	2.84169	3.09905	3.17795
Gh_D03G0219	40.6775	30.2794	59.1787	26.147	11.5353	49.053	52.4391	29.0052	Gh_D03G0219	5.3812	4.96714	5.91118	4.76272	3.64792	5.64538	5.73982	4.90714
Gh_D03G0231	0.0906498	2.03525	0.815293	0	0.849792	0.0586096	0	0.186791	Gh_D03G0231	0.125188	1.60182	0.860202	0	0.887363	0.0821706	0	0.247066
Gh_D03G0234	2.28589	2.36813	0.835692	0.783486	0.261837	0.362631	0.229049	0.288431	Gh_D03G0234	1.71628	1.75195	0.876324	0.8347	0.335526	0.446395	0.297542	0.365615
Gh_D03G0235	0.083027	0	0	0	0	0	0	0.0342177	Gh_D03G0235	0.115069	0	0	0	0	0	0	0.0485399
Gh_D03G0236	8.00679	8.85893	9.15071	7.19258	9.6435	4.99328	6.40188	8.27456	Gh_D03G0236	3.17101	3.30143	3.34351	3.03432	3.4119	2.58335	2.88789	3.21328
Gh_D03G0241	19.1546	9.6124	101.154	20.0098	5.37414	5.07555	0.723753	0.0611795	Gh_D03G0241	4.33304	3.40768	6.6746	4.39299	2.67223	2.60302	0.785553	0.0856687
Gh_D03G0244	9.73575	10.4899	15.6282	18.2683	40.7831	33.2811	13.9952	9.35489	Gh_D03G0244	3.42435	3.52229	4.05556	4.26816	5.38485	5.09934	3.90643	3.37224
Gh_D03G0249	10.7319	8.18868	12.0286	6.78697	6.82862	5.47279	4.55623	5.71733	Gh_D03G0249	3.55236	3.19986	3.70361	2.96106	2.96876	2.69439	2.47411	2.74789
Gh_D03G0250	0.250218	0.897405	0.12543	0.0581891	0	0	0	0.309316	Gh_D03G0250	0.32218	0.924028	0.170476	0.0815975	0	0	0	0.388813
Gh_D03G0252	4.39497	7.64244	3.85998	21.4383	14.4514	6.25278	2.74245	5.17219	Gh_D03G0252	2.43161	3.11144	2.28095	4.48789	3.94967	2.85853	1.90398	2.62578
Gh_D03G0254	6.24586	3.2938	2.7207	0.468988	0.566905	0.846364	1.396	1.36999	Gh_D03G0254	2.85716	2.10225	1.89557	0.554823	0.647918	0.884687	1.26063	1.24488
Gh_D03G0262	5.35906	9.7182	4.87745	1.65242	11.9986	20.698	54.1118	16.5973	Gh_D03G0262	2.66881	3.42199	2.55519	1.40731	3.70028	4.43949	5.78429	4.13728
Gh_D03G0263	0	0	0	0	1.30888	0	0	0	Gh_D03G0263	0	0	0	0	1.20719	0	0	0
Gh_D03G0265	3.11687	7.2299	5.98386	3.96927	6.11116	4.80971	6.17073	5.52803	Gh_D03G0265	2.04155	3.04087	2.80402	2.31303	2.83008	2.53847	2.84212	2.70665
Gh_D03G0268	10.4829	16.4996	2.59512	7.2178	4.95322	47.4389	19.377	11.057	Gh_D03G0268	3.52142	4.12925	1.84604	3.03875	2.57367	5.59809	4.34887	3.5918
Gh_D03G0269	0	0.266798	0	1.99653	0	0.251931	0	1.44747	Gh_D03G0269	0	0.341186	0	1.58329	0	0.324155	0	1.29129
Gh_D11G3186	0	0.991528	3.1272	0.85241	1.11187	0.556838	0.351102	0.488358	Gh_D11G3186	0	0.993876	2.04516	0.889403	1.07852	0.638619	0.434137	0.573722
Gh_D11G3199	4.67237	2.17379	3.53511	0.494617	0.342731	0.0880575	1.02398	1.26535	Gh_D11G3199	2.50395	1.66621	2.18114	0.579776	0.42517	0.121755	1.0172	1.17973
Gh_D11G3200	4.39983	0.0578892	0	0	0	0	0	0	Gh_D11G3200	2.43291	0.0811885	0	0	0	0	0	0
Gh_D11G3211	6.07039	4.75031	4.20991	1.94802	9.64513	25.732	3.406	3.81134	Gh_D11G3211	2.82179	2.52364	2.38126	1.55975	3.41212	4.7405	2.13947	2.26644
Gh_D11G3212	13.4531	14.1532	19.4164	11.2968	36.8326	13.6803	20.7303	18.4637	Gh_D11G3212	3.85331	3.92155	4.35166	3.62021	5.24156	3.87581	4.44164	4.28271
Gh_D11G3214	35.875	24.3145	38.1267	13.2061	52.2205	50.0877	21.2831	22.0145	Gh_D11G3214	5.20457	4.66189	5.29008	3.82844	5.73391	5.6749	4.47788	4.52447
Gh_D11G3216	6.3297	1.86377	4.20749	4.47492	1.65478	3.28273	0	2.36602	Gh_D11G3216	2.87375	1.51792	2.38059	2.45284	1.40859	2.09853	0	1.75104
Gh_D11G3217	2.09791	0.154006	0	0	0	0.0966403	0	0.061742	Gh_D11G3217	1.6313	0.206651	0	0	0	0.13309	0	0.0864332
Gh_D11G3220	0.216592	0	0	0	0	0	0	0	Gh_D11G3220	0.282845	0	0	0	0	0	0	0
Gh_D11G3221	2.75734	3.58986	2.33416	1.68677	1.91621	1.93173	1.61712	2.47281	Gh_D11G3221	1.90971	2.19845	1.73732	1.42587	1.54409	1.55175	1.38798	1.7961
Gh_D11G3222	0	0	0	0.0584123	0	0	0	0	Gh_D11G3222	0	0	0	0.0819017	0	0	0	0
Gh_D11G3223	0.425943	0.452394	0.439123	0.783579	1.01452	0.271582	1.35779	0.525957	Gh_D11G3223	0.511916	0.538433	0.52519	0.834775	1.01044	0.346624	1.23744	0.609714
Gh_D11G3224	7.7512	16.7725	3.11964	0.81764	2.85981	2.64342	2.34949	1.22555	Gh_D11G3224	3.12948	4.15157	2.04252	0.862066	1.94853	1.86529	1.74394	1.15416
Gh_D11G3225	9.79559	19.7258	21.6315	11.0697	7.91229	5.68834	9.19492	9.31398	Gh_D11G3225	3.43237	4.37336	4.50026	3.59332	3.1558	2.74165	3.34978	3.36653
Gh_D11G3226	17.8473	8.51234	1.77865	0.832129	6.71171	4.66127	2.86749	11.8456	Gh_D11G3226	4.23629	3.2498	1.47438	0.873521	2.94705	2.50113	1.9514	3.6832
Gh_D11G3234	7.72254	10.0719	12.0019	9.71064	10.3263	10.0025	10.4571	12.0009	Gh_D11G3234	3.12475	3.46883	3.70065	3.42097	3.5016	3.45976	3.51817	3.70054
Gh_D11G3237	18.7117	3.93146	9.15313	2.95173	4.09558	9.74006	4.40534	3.25574	Gh_D11G3237	4.30098	2.30201	3.34385	1.98248	2.34925	3.42493	2.43439	2.08941
Gh_D11G3240	17.7405	0.689356	0.809164	0.0624871	0.0631294	0.086732	0.109291	0.498405	Gh_D11G3240	4.22809	0.756473	0.855323	0.0874453	0.0883172	0.119996	0.149638	0.583428
Gh_D11G3243	22.0517	12.248	10.8389	4.01718	34.8398	42.7182	15.1614	9.08789	Gh_D11G3243	4.5268	3.7277	3.56546	2.32688	5.16349	5.45016	4.01448	3.33455
Gh_D13G1757	0.14018	1.15121	0.985176	1.4987	0.724503	0.0904411	0.113946	0.577596	Gh_D13G1757	0.189262	1.10515	0.989267	1.32118	0.786181	0.124912	0.155679	0.657728
Gh_D13G1758	0.509747	0.593281	0.290599	0.033938	1.26182	0.424066	0.35687	0.360152	Gh_D13G1758	0.594307	0.672001	0.368041	0.0481497	1.17748	0.510016	0.440283	0.443768
Gh_D13G1761	10.7314	9.63189	5.86677	5.02798	16.6085	21.4816	14.624	11.3525	Gh_D13G1761	3.5523	3.41033	2.77963	2.59167	4.1382	4.49067	3.96569	3.62673
Gh_D13G1763	0	0.275017	0.268127	1.58756	0	0.677632	0	0	Gh_D13G1763	0	0.350516	0.342699	1.37159	0	0.746426	0	0
Gh_D13G1766	0	0	0	0	0	0	0	0	Gh_D13G1766	0	0	0	0	0	0	0	0
Gh_D13G1767	0	0	0	0	0	0	0.328695	0	Gh_D13G1767	0	0	0	0	0	0	0.41001	0
Gh_D13G1771	41.7841	23.7818	0.195197	0	0	0	0	0	Gh_D13G1771	5.419	4.63121	0.257248	0	0	0	0	0
Gh_D13G1774	0	0.323999	0	0	0	0	0	0	Gh_D13G1774	0	0.404902	0	0	0	0	0	0
Gh_D13G1775	0	0	0	0	0	0	0	0.0796906	Gh_D13G1775	0	0	0	0	0	0	0	0.110618
Gh_D13G1776	0	0	0	0	0	0	0	0	Gh_D13G1776	0	0	0	0	0	0	0	0
Gh_D13G1777	1.53173	2.02878	3.51595	1.7487	2.00891	1.33777	1.87612	2.36732	Gh_D13G1777	1.34012	1.59874	2.17503	1.45875	1.58924	1.22513	1.52412	1.7516
Gh_D13G1792	3.71137	3.92001	3.69456	2.1929	1.34261	1.3141	0.971656	2.59038	Gh_D13G1792	2.23615	2.29866	2.23099	1.67487	1.22812	1.21045	0.979408	1.84414
Gh_D13G1795	0.52999	1.09286	0.889902	1.64009	1.33045	1.13801	1.43229	0.727819	Gh_D13G1795	0.613522	1.06548	0.918311	1.40059	1.22061	1.09627	1.28232	0.788952
Gh_D13G1796	0.0866992	0.790546	0	0.0134915	0.0540221	0	2.27319	0.67903	Gh_D13G1796	0.119953	0.8404	0	0.019334	0.0759051	0	1.7107	0.747628
Gh_D13G1804	3.82042	0	6.16995	0.43032	0	0	0	0.389979	Gh_D13G1804	2.26916	0	2.84196	0.516338	0	0	0	0.475063
Gh_D13G1808	1.45341	2.51643	8.73189	5.25465	1.52127	1.29995	2.91399	2.85642	Gh_D13G1808	1.29479	1.81411	3.28272	2.64493	1.33415	1.2016	1.96864	1.94726
Gh_D13G1826	15.0108	6.76509	13.3208	9.33107	2.69798	1.80393	2.74365	3.08036	Gh_D13G1826	4.00097	2.957	3.84004	3.36892	1.88674	1.48745	1.90445	2.0287
Gh_D13G1829	3.56917	3.10057	6.01751	6.6939	0.908572	0.413123	0.443789	0.814436	Gh_D13G1829	2.19193	2.03582	2.81096	2.94372	0.932494	0.498887	0.52986	0.859521
