# Supplementary material for: Identifying Functional Genes Influencing Gossypium hirsutum Fiber Quality
Source: Front Plant Sci. 2019 Jan 9;9:1968. doi: 10.3389/fpls.2018.01968 (PMC6334163; doi:10.3389/fpls.2018.01968)
Supplement: Table S2 — The Genotyping data of 408 materials from high-density array. [file Table_2.XLSX]

## Sheet: Sheet1
Supplementary Table S2-1. the Genotyping data of 408（1-102） materials from high-density array.
				1	2	3	4	5	6	7	8	9	10	11	12	13	14	15	16	17	18	19	20	21	22	23	24	25	26	27	28	29	30	31	32	33	34	35	36	37	38	39	40	41	42	43	44	45	46
SNP	alleles	chromosome	position	material number
				A345	A357	A346	A358	A347	A359	A348	A360	A349	A361	A350	A362	A351	A363	A352	A364	A353	A365	A354	A366	A355	A367	A356	A368	A105	A125	A106	A126	A107	A127	A108	A129	A111	A130	A112	A132	A115	A134	A116	A137	A117	A140	A121	A142	A122	A143
TM1	T/C	A01	150581	GG	GG	GG	GG	GG	GG	AA	AA	GG	AA	AA	--	AG	GG	GG	GG	GG	GG	AA	--	AA	AA	GG	AA	AA	GG	GG	AA	AA	AA	AA	GG	GG	AG	AA	GG	AA	AA	GG	AA	GG	GG	AA	AA	AA	AA
TM2	A/G	A01	238734	CC	TT	TT	TT	TT	CC	TT	TT	TT	TT	TT	TT	TC	TT	TT	CC	TT	CC	TT	TC	TT	TT	CC	TT	TT	CC	TT	TT	TT	TT	TT	TT	TC	TT	TT	CC	TT	TT	CC	TT	CC	TT	TT	TT	TT	TT
TM3	C/G	A01	248202	CC	GG	GG	GG	GG	CC	GG	GG	GG	GG	GG	GG	GG	GG	GG	CC	GG	GG	GG	GC	GG	GG	CC	GG	GG	GG	GG	GG	GG	GG	GG	GG	GG	GG	GG	GC	GG	GG	CC	GG	CC	GG	GG	GG	GG	GG
TM4	T/G	A01	253506	GG	TT	TT	TT	TT	GG	TT	TT	TT	TT	TT	TT	TT	TT	TT	GG	TT	TT	TT	--	TT	TT	GG	TT	TT	TT	TT	TT	TT	TT	TT	TT	TT	TT	TT	TG	TT	TT	GG	TT	GG	TT	TT	TT	TT	TT
TM5	T/A	A01	255638	TT	AA	AA	AA	AA	TT	AA	AA	AA	AA	AA	AA	AA	AA	AA	TT	AA	AA	AA	--	AA	AA	TT	AA	AA	AA	AA	AA	AA	AA	AA	AA	AA	AA	AA	TA	AA	AA	TT	AA	TT	AA	AA	AA	AA	AA
TM6	A/G	A01	258004	AA	GG	GG	GG	GG	AA	GG	GG	GG	GG	GG	GG	GG	GG	GG	AA	GG	GG	GG	AG	GG	GG	AA	GG	GG	GG	GG	GG	GG	GG	GG	GG	GG	GG	GG	AG	GG	GG	AA	GG	AA	GG	GG	GG	GG	GG
TM7	A/G	A01	446586	AA	GG	GG	GG	GG	GG	GG	GG	GG	GG	GG	GG	GG	GG	GG	GG	GG	GG	GG	--	GG	GG	AA	GG	GG	GG	GG	GG	GG	GG	GG	AA	AG	GG	GG	GG	GG	GG	AA	GG	AA	GG	GG	GG	GG	GG
TM8	T/G	A01	466275	CC	AA	AA	AA	AA	AA	CC	CC	AA	CC	CC	--	--	AA	AA	AA	AA	AA	CC	--	CC	AA	CC	CC	CC	AA	AA	CC	CC	CC	CC	CC	--	AC	CC	AC	AA	CC	CC	CC	CC	AA	CC	CC	CC	CC
TM9	T/C	A01	469142	GG	AA	AA	AA	AA	AA	GG	GG	AA	GG	GG	--	AG	AA	AA	AA	AA	AA	GG	--	GG	AA	GG	GG	GG	AA	AA	GG	GG	GG	GG	GG	AG	AG	GG	AG	AA	GG	GG	GG	GG	AA	GG	GG	GG	GG
TM10	A/T	A01	471985	AA	TT	TT	TT	TT	TT	AA	AA	TT	AA	AA	TA	TA	TT	TT	TT	TT	TT	AA	TA	AA	TT	AA	AA	AA	TT	TT	AA	AA	AA	AA	AA	--	--	AA	TA	TT	AA	AA	AA	AA	TT	AA	AA	AA	AA
TM11	A/G	A01	544619	GG	GG	GG	GG	GG	GG	AA	AA	GG	AA	AA	--	AA	GG	GG	GG	GG	AA	AA	GG	AA	GG	GG	AA	AA	GG	GG	AA	AA	AA	AA	GG	GG	AG	AA	GG	GG	AA	GG	AA	GG	GG	AA	AA	AA	AA
TM12	T/C	A01	567778	TT	TT	TT	TT	TT	TT	CC	CC	TT	CC	CC	--	CC	TT	TT	TT	TT	CC	CC	TT	CC	TT	TT	CC	CC	TT	TT	CC	CC	CC	CC	TT	TT	TC	CC	TT	TT	CC	TT	CC	TT	TT	CC	CC	CC	CC
TM13	A/C	A01	674765	CC	AA	AA	AA	AA	AA	AA	AA	AA	AA	AA	AC	AA	AA	AA	AA	AA	AA	AA	--	AA	AA	CC	AA	AA	CC	AA	AA	AA	AA	AA	CC	CC	AA	AA	CC	AA	AA	AA	AA	AA	AA	AA	AA	AA	AA
TM14	G/C	A01	677469	GG	CC	CC	CC	CC	CC	CC	CC	CC	CC	CC	--	CC	CC	CC	CC	CC	CC	CC	--	CC	CC	GG	CC	CC	GG	CC	CC	CC	CC	CC	GG	GG	CC	CC	GG	CC	CC	CC	CC	CC	CC	CC	CC	CC	CC
TM15	A/G	A01	686832	AA	GG	GG	GG	GG	GG	GG	GG	GG	GG	GG	AG	GG	GG	GG	GG	GG	GG	GG	--	GG	GG	AA	GG	GG	AA	GG	GG	GG	GG	GG	AA	AA	GG	GG	AA	GG	GG	GG	GG	GG	GG	GG	GG	GG	GG
TM16	A/G	A01	695051	AA	GG	GG	GG	GG	GG	GG	GG	GG	GG	GG	AG	GG	GG	GG	GG	GG	GG	GG	--	GG	GG	AA	GG	GG	AA	GG	GG	GG	GG	GG	AA	AA	GG	GG	AA	GG	GG	GG	GG	GG	GG	GG	GG	GG	GG
TM17	A/G	A01	716901	AG	GG	GG	GG	GG	GG	GG	GG	GG	GG	GG	GG	GG	GG	GG	GG	GG	GG	GG	--	GG	GG	AG	GG	GG	AG	GG	GG	GG	GG	GG	AG	AG	GG	GG	AG	GG	GG	GG	GG	GG	GG	GG	GG	GG	GG
TM18	T/C	A01	728785	AG	GG	GG	GG	GG	GG	GG	GG	GG	GG	GG	GG	GG	GG	GG	GG	GG	GG	GG	GG	GG	GG	AG	GG	GG	AG	GG	GG	GG	GG	GG	AG	AG	GG	GG	AG	GG	GG	GG	GG	GG	GG	GG	GG	GG	GG
TM20	C/G	A01	875363	CC	GG	CC	CC	GG	CC	CC	CC	CC	CC	CC	--	CC	GG	GG	CC	GG	CC	CC	--	CC	GG	CC	CC	CC	CC	GG	CC	CC	CC	CC	CC	CC	CG	CC	CC	GG	CC	CC	CC	CC	CC	CC	CC	CC	CC
TM21	A/T	A01	878143	TT	AA	TT	AA	AA	AA	AA	AA	AA	AA	AA	AA	AA	AA	AA	AA	AA	AA	AA	--	AA	AA	AA	AA	AA	AA	AA	AA	TT	AA	AA	TT	--	AA	AA	AA	AA	AA	TT	AA	TT	AA	TT	AA	AA	AA
TM22	A/C	A01	887670	CC	AA	CC	CC	AA	CC	CC	CC	CC	CC	CC	AC	CC	AA	AA	CC	AA	CC	CC	--	CC	AA	CC	CC	CC	CC	AA	CC	CC	CC	CC	CC	CC	AC	CC	CC	AA	CC	CC	CC	CC	CC	CC	CC	CC	CC
TM23	A/G	A01	892037	AA	GG	AA	AA	GG	AA	AA	AA	AA	AA	AA	AG	AA	GG	GG	AA	GG	AA	AA	--	AA	GG	AA	AA	AA	AA	GG	AA	AA	AA	AA	AA	AA	AG	AA	AA	GG	AA	AA	AA	AA	--	AA	AA	AA	AA
TM24	A/C	A01	907934	CC	AA	CC	CC	AA	CC	CC	CC	CC	CC	CC	AC	CC	AA	AA	CC	AA	CC	CC	--	CC	AA	CC	CC	CC	CC	AA	CC	CC	CC	CC	CC	CC	AC	CC	CC	AA	CC	CC	CC	CC	--	CC	CC	CC	CC
TM25	A/G	A01	924013	AA	GG	AA	GG	GG	GG	GG	GG	GG	GG	GG	GG	GG	GG	GG	GG	GG	GG	GG	AG	GG	GG	GG	GG	GG	GG	GG	GG	AG	GG	GG	AG	AG	GG	GG	AG	GG	GG	AG	GG	AG	GG	AA	GG	GG	GG
TM26	A/C	A01	935804	AA	CC	AA	CC	CC	CC	AA	CC	CC	CC	CC	CC	AC	CC	CC	CC	CC	AA	CC	--	AA	CC	CC	CC	CC	AA	CC	AA	AA	AA	AA	AA	AA	AC	--	AA	CC	AA	AA	AA	AA	CC	AA	AA	AA	AA
TM28	C/G	A01	945752	CC	GG	CC	GG	GG	GG	CC	GG	GG	GG	GG	GG	GC	GG	GG	GG	GG	CC	GG	--	CC	GG	GG	GG	GG	GG	GG	CC	CC	CC	CC	CC	GC	GC	--	GC	GG	CC	CC	CC	CC	GG	CC	CC	CC	CC
TM29	T/C	A01	952276	AG	GG	AG	GG	GG	GG	AG	GG	GG	GG	GG	GG	AG	GG	GG	GG	GG	AG	GG	GG	AG	GG	GG	GG	GG	GG	GG	AG	AG	AG	AG	AG	--	--	--	--	GG	AG	AG	AG	AG	GG	AG	AG	AG	AG
TM31	T/C	A01	957691	GG	AA	GG	GG	AA	GG	GG	GG	GG	GG	GG	AG	GG	AA	AA	GG	AA	GG	GG	--	GG	AA	GG	GG	GG	GG	AA	GG	GG	GG	GG	GG	GG	AG	GG	GG	AA	GG	GG	GG	GG	GG	GG	GG	GG	GG
TM32	T/C	A01	976208	CC	TT	CC	CC	TT	CC	CC	CC	CC	CC	CC	--	CC	TT	TT	CC	TT	CC	CC	CC	CC	CC	CC	CC	CC	CC	TT	CC	CC	CC	CC	TT	TC	TC	CC	--	CC	CC	CC	CC	CC	--	CC	CC	CC	CC
TM34	T/C	A01	1012265	CC	TC	CC	TC	CC	TC	CC	TC	TC	TC	TC	CC	--	CC	CC	TC	CC	CC	TC	--	CC	TC	TC	TC	CC	CC	CC	CC	CC	CC	CC	CC	CC	CC	CC	--	TC	CC	CC	CC	CC	CC	TC	CC	CC	CC
TM35	T/G	A01	1088215	TT	GG	TT	GG	TT	GG	TT	GG	GG	GG	GG	TG	TG	TT	TT	GG	TT	TT	GG	TG	TT	GG	GG	GG	TT	TT	TT	TT	TT	TT	TT	TT	TT	TT	TG	GG	GG	TT	TT	TT	TT	TT	GG	TT	TT	TT
TM36	A/G	A01	1096623	AA	GG	AA	GG	AA	GG	AA	GG	GG	GG	GG	--	--	AA	AA	GG	AA	AA	GG	--	AA	GG	GG	GG	AA	AA	AA	AA	AA	AA	AA	AA	AA	AA	--	GG	GG	AA	AA	AA	AA	AA	GG	AA	AA	AA
TM38	A/G	A01	1133291	GG	AG	GG	AG	GG	AG	GG	AG	AG	AG	AG	GG	--	GG	GG	AG	GG	GG	AG	--	GG	AG	AG	AG	GG	GG	GG	GG	GG	GG	GG	GG	GG	GG	--	AG	AG	GG	GG	GG	GG	GG	AG	GG	GG	GG
TM39	G/C	A01	1141675	CC	GC	CC	GC	CC	GC	CC	GC	GC	GC	GC	--	GC	CC	CC	GC	CC	CC	GC	GC	CC	GC	GC	GC	CC	CC	CC	CC	CC	CC	CC	CC	CC	CC	--	GC	GC	CC	CC	CC	CC	CC	GC	CC	CC	CC
TM40	T/C	A01	1238121	AA	GG	AA	GG	GG	GG	AA	GG	GG	GG	GG	AG	AG	AA	AA	AA	AA	AA	GG	AG	AA	GG	GG	GG	AA	AA	AA	AA	AA	AA	AA	AA	AA	AA	AG	GG	GG	AA	AA	AA	AA	AA	GG	AA	AA	AA
TM41	T/C	A01	1243203	CC	TT	TT	TT	TT	TT	CC	TT	TT	TT	TT	--	TC	CC	CC	CC	CC	CC	TT	--	CC	TT	TT	TT	TT	CC	CC	CC	CC	CC	CC	CC	CC	CC	--	TT	TT	CC	TT	CC	TT	CC	TT	CC	CC	CC
TM43	A/G	A01	1253331	TT	CC	CC	CC	CC	CC	TT	CC	CC	CC	CC	--	TC	TT	TT	TT	TT	TT	CC	--	TT	CC	CC	CC	CC	TT	TT	TT	TT	TT	TT	TT	TT	TT	--	CC	CC	TT	CC	TT	CC	TT	CC	TT	TT	TT
TM44	A/G	A01	1271743	AA	GG	GG	GG	GG	GG	AA	GG	GG	GG	GG	--	--	AA	AA	AA	AA	AA	GG	--	AA	GG	GG	GG	GG	AA	AA	AA	AA	AA	AA	AA	AA	AA	--	GG	GG	AA	GG	AA	GG	AA	GG	AA	AA	AA
TM45	A/G	A01	1277451	CC	TT	TT	TT	TT	TT	CC	TT	TT	TT	TT	--	TC	CC	CC	CC	CC	CC	TT	TC	CC	TT	TT	TT	TT	CC	CC	CC	CC	CC	CC	CC	CC	CC	--	TT	TT	CC	TT	CC	TT	CC	TT	CC	CC	CC
TM46	T/C	A01	1286244	GG	AA	AA	AA	AA	AA	GG	AA	AA	AA	AA	--	AG	GG	GG	GG	GG	GG	AA	--	GG	AA	AA	AA	AA	GG	GG	GG	GG	GG	GG	GG	GG	GG	--	GG	AA	GG	AA	GG	AA	GG	AA	GG	GG	GG
TM47	A/G	A01	1306298	AA	AA	AA	AA	AA	AA	AA	AA	AA	AA	AA	--	AA	GG	GG	AA	GG	AA	AA	AG	AA	AA	AA	AA	AA	GG	GG	AA	AA	AA	AA	GG	GG	AG	AA	AA	AA	AA	AA	AA	AA	--	AA	AA	AA	AA
TM48	A/G	A01	1334206	CC	TC	TT	TT	TT	TT	CC	CC	CC	CC	CC	TC	CC	TT	TT	CC	TT	CC	CC	TC	CC	CC	TT	CC	TT	TT	TT	CC	CC	CC	CC	TT	TT	TC	CC	TT	CC	CC	TT	CC	TT	--	TT	CC	CC	CC
TM49	T/C	A01	1383170	TT	--	CC	CC	CC	CC	TT	TT	TT	TT	TT	TT	TT	TT	TT	TT	TT	TT	TT	TC	TT	TT	CC	TT	CC	TT	TT	TT	TT	TT	TT	TT	TT	TT	CC	TT	TT	TT	CC	TT	CC	--	CC	TT	TT	TT
TM51	G/C	A01	1632557	GG	GC	CC	CC	GG	CC	GG	CC	CC	CC	CC	GC	GC	CC	GG	GG	GG	GG	CC	GC	GG	CC	CC	CC	GG	GG	CC	GG	GG	GG	GG	GG	GG	GG	CC	GG	CC	GG	CC	GG	CC	CC	CC	CC	CC	CC
TM55	A/G	A01	1709054	GG	AG	AA	AA	GG	AA	GG	AA	AA	GG	AA	--	AG	AA	GG	GG	GG	GG	AA	--	GG	AA	AA	AG	GG	GG	AA	GG	GG	GG	GG	GG	GG	GG	AA	GG	AA	GG	AA	GG	AA	AA	AA	AA	AA	AA
TM56	A/T	A01	1718871	AA	AT	AT	AT	AA	AT	AA	AA	AA	AA	AA	AA	AA	AA	AA	AA	AA	AA	AA	AT	AA	AA	AT	AA	AA	AA	AA	AA	AA	AA	AA	AA	AA	AA	AT	AA	AA	AA	AT	AA	AT	--	AT	AA	AA	AA
TM59	A/G	A01	1738945	CC	TC	TT	TT	CC	TT	CC	CC	CC	CC	CC	CC	CC	CC	CC	CC	CC	CC	CC	TC	CC	CC	TT	CC	CC	CC	CC	CC	CC	CC	CC	CC	CC	CC	--	CC	CC	CC	TT	CC	TT	--	TT	CC	CC	CC
TM60	A/G	A01	1744949	TT	TC	CC	CC	TT	CC	TT	TT	TT	TT	TT	TT	TT	TT	TT	TT	TT	TT	TT	--	TT	TT	CC	TT	TT	TT	TT	TT	TT	TT	TT	TT	TT	TT	--	TT	TT	TT	CC	TT	CC	--	CC	TT	TT	TT
TM61	A/C	A01	1749114	TT	TG	GG	GG	TT	GG	TT	TT	TT	TT	TT	TT	TT	TT	TT	TT	TT	TT	TT	TG	TT	TT	GG	TT	TT	TT	TT	TT	TT	TT	TT	TT	TT	TT	--	TT	TT	TT	GG	TT	GG	--	GG	TT	TT	TT
TM62	C/G	A01	1751667	GG	--	CC	CC	GG	CC	GG	GG	GG	GG	GG	GG	GG	GG	GG	GG	GG	GG	GG	GC	GG	GG	CC	GG	GG	GG	GG	GG	GG	GG	GG	GG	GG	GG	--	GG	GG	GG	CC	GG	CC	--	CC	GG	GG	GG
TM64	A/G	A01	1763796	GG	AG	GG	GG	AA	GG	GG	AA	AA	AA	AA	--	AG	AA	GG	AA	AA	GG	AA	AG	GG	AA	GG	AA	GG	GG	AA	GG	GG	GG	GG	GG	GG	GG	--	GG	AA	GG	GG	GG	GG	--	GG	AA	AA	GG
TM66	T/C	A01	1778325	TT	TC	TT	TT	CC	TT	TT	CC	CC	CC	CC	--	TC	CC	TT	CC	CC	TT	CC	--	TT	CC	TT	CC	TT	TT	CC	TT	TT	TT	TT	TT	TT	TT	--	TT	CC	TT	TT	TT	TT	--	TT	CC	CC	TT
TM67	T/G	A01	1821817	GG	GG	GG	GG	TG	GG	GG	TG	GG	TG	TG	GG	--	TG	TG	TG	GG	GG	TG	GG	GG	TG	GG	TG	GG	GG	GG	GG	GG	GG	GG	GG	GG	GG	GG	GG	TG	GG	GG	GG	GG	TG	GG	TG	TG	GG
TM68	A/G	A01	1825087	GG	AG	GG	GG	AA	GG	GG	AA	GG	AA	AA	--	AG	AA	AA	AA	GG	GG	AA	--	GG	AA	GG	AA	GG	GG	GG	GG	GG	GG	GG	GG	GG	GG	--	GG	AA	GG	GG	GG	GG	--	GG	AA	--	GG
TM70	T/C	A01	1836310	AA	AG	AA	AA	GG	AA	AA	GG	AA	GG	GG	--	AG	GG	GG	GG	AA	AA	GG	--	AA	GG	AA	GG	AA	AA	AA	AA	AA	AA	AA	AA	AA	AA	--	AA	GG	AA	AA	AA	AA	--	AA	GG	GG	AA
TM71	G/C	A01	1841868	GG	CG	GG	GG	CC	GG	GG	CC	GG	CC	CC	--	--	CC	CC	CC	GG	GG	CC	--	GG	CC	GG	CC	GG	GG	GG	GG	GG	GG	GG	GG	GG	GG	--	GG	CC	GG	GG	GG	GG	CC	GG	CC	CC	GG
TM72	A/G	A01	1863576	AA	AG	AA	GG	GG	GG	AA	GG	AA	GG	GG	GG	AG	GG	GG	GG	GG	AA	GG	--	AA	GG	GG	GG	GG	AA	GG	AA	GG	AA	AA	GG	--	AA	--	AA	GG	AA	AA	AA	AA	GG	GG	AA	GG	AA
TM73	T/C	A01	1877510	CC	TC	CC	TT	TT	TT	CC	TT	CC	TT	TT	TT	--	TT	TT	TT	TT	CC	TT	--	CC	TT	TT	TT	TT	CC	TT	CC	TT	CC	CC	TT	--	CC	--	CC	TT	CC	CC	CC	CC	TT	TT	CC	TT	CC
TM74	A/G	A01	1887433	TT	--	TT	CC	CC	CC	TT	CC	TT	CC	CC	CC	--	CC	CC	CC	CC	TT	CC	--	TT	CC	CC	CC	CC	TT	CC	TT	CC	TT	TT	CC	TC	TT	--	TT	CC	TT	TT	TT	TT	CC	CC	TT	CC	TT
TM75	T/C	A01	1895475	CC	TC	CC	CC	TT	CC	CC	TT	CC	TT	TT	TT	TT	TT	TT	TT	CC	CC	TT	CC	TT	TT	CC	TT	CC	CC	CC	TT	CC	CC	TT	CC	CC	CC	--	CC	CC	CC	CC	CC	CC	CC	CC	TT	CC	CC
TM76	A/G	A01	1973540	AA	AG	AA	GG	GG	GG	AA	GG	AA	GG	GG	GG	GG	GG	GG	GG	GG	AA	GG	--	GG	GG	GG	GG	GG	AA	GG	GG	GG	AA	GG	GG	--	GG	--	AA	GG	AA	AA	AA	AA	GG	GG	GG	GG	AA
TM78	T/C	A01	2026394	TT	TC	TT	CC	TT	TT	TT	TT	TT	TT	TT	TT	TT	TT	TT	TT	CC	TT	TT	TT	TT	TT	CC	TT	TT	TT	TT	TT	TT	TT	TT	TT	TT	CC	TT	TT	TT	TT	TT	TT	TT	TT	CC	TT	TT	TT
TM79	G/C	A01	2032583	CC	CG	CC	GG	CC	CC	CC	CC	CC	CC	CC	CC	CC	CC	CC	CC	GG	CC	CC	CC	CC	CC	GG	CC	CC	CC	CC	CC	CC	CC	CC	CC	CC	GG	CC	CC	CC	CC	CC	CC	CC	CC	GG	CC	CC	CC
TM80	C/G	A01	2034696	GG	CG	GG	CC	GG	GG	GG	GG	GG	GG	GG	GG	GG	GG	GG	GG	CC	GG	GG	GG	GG	GG	CC	GG	GG	GG	GG	GG	GG	GG	GG	GG	GG	CC	GG	GG	GG	GG	GG	GG	GG	GG	CC	GG	GG	GG
TM81	T/C	A01	2041292	AA	AG	AA	GG	AA	AA	AA	AA	AA	AA	AA	AA	AA	AA	AA	AA	GG	AA	AA	AA	AA	AA	GG	AA	AA	AA	AA	AA	AA	AA	AA	AA	AA	AA	AA	AA	AA	AA	AA	AA	AA	AA	GG	AA	AA	AA
TM82	C/G	A01	2051236	CC	CG	CC	GG	CC	CC	CC	CC	CC	CC	CC	CC	CC	CC	CC	CC	GG	CC	CC	CC	CC	CC	GG	CC	CC	CC	CC	CC	CC	CC	CC	CC	CC	CC	CC	CC	CC	CC	CC	CC	CC	CC	GG	CC	--	CC
TM83	T/C	A01	2064099	TT	TC	TT	CC	TT	TT	TT	TT	TT	TT	TT	TT	TT	TT	TT	TT	CC	TT	TT	TT	TT	TT	CC	TT	TT	TT	TT	TT	TT	TT	TT	TT	TT	TT	TT	TT	TT	TT	TT	TT	TT	TT	CC	TT	TT	TT
TM84	G/C	A01	2118017	GG	CC	CC	GG	CC	CC	GG	CC	CC	CC	CC	CC	CC	CC	CC	CC	GG	CC	CC	--	CC	CC	GG	CC	CC	GG	CC	CC	CC	GG	CC	CC	GC	CC	CC	GG	CC	GG	CC	GG	CC	--	GG	CC	CC	GG
TM85	T/G	A01	2124674	CC	AA	AA	CC	AA	AA	CC	AA	CC	CC	AA	AA	AA	AA	AA	AA	CC	AA	AA	--	AA	AA	CC	AA	AA	CC	AA	AA	AA	CC	AA	AA	--	AA	AA	CC	AA	CC	AA	CC	AA	AA	CC	AA	AA	CC
TM86	A/G	A01	2193638	TT	TC	TC	TT	TC	TC	TT	TC	TT	TT	TC	TC	--	TC	TC	TC	TT	TC	TC	TC	TT	TC	TT	TC	TC	TT	TC	TT	TC	TT	TT	TC	TC	TC	TC	TT	TC	TT	TC	TT	TC	TC	TT	TT	TC	TT
TM87	T/C	A01	2197300	GG	AA	AA	GG	AA	AA	GG	AA	GG	GG	AA	AA	AG	AA	AA	AA	GG	AA	AA	--	GG	AA	GG	AA	AA	GG	AA	GG	AA	GG	GG	AA	--	AA	AA	GG	AA	GG	AA	GG	AA	--	GG	GG	AA	GG
TM88	T/C	A01	2232873	AA	GG	GG	AA	GG	GG	AA	GG	GG	AA	GG	GG	AG	GG	GG	GG	AA	GG	GG	GG	AA	GG	AA	GG	GG	AA	GG	AA	GG	AA	AA	GG	--	GG	GG	GG	GG	AA	GG	AA	GG	GG	AA	AA	GG	AA
TM90	T/C	A01	2377299	CC	CC	CC	TT	CC	TT	CC	CC	CC	TT	CC	CC	TC	CC	CC	CC	TT	CC	CC	CC	CC	TC	TT	CC	CC	TT	TT	CC	CC	CC	TT	CC	TT	TT	CC	CC	CC	CC	CC	CC	CC	--	TT	TT	CC	CC
TM92	A/C	A01	2393827	CC	CC	CC	AA	CC	CC	CC	CC	CC	AA	CC	CC	AC	CC	CC	CC	AA	CC	CC	CC	CC	AC	AA	CC	CC	AA	AA	CC	CC	CC	AA	CC	AA	AA	CC	CC	CC	CC	CC	CC	CC	--	CC	AA	CC	CC
TM93	G/C	A01	2435643	GG	GG	GG	CC	GG	GG	GG	GG	GG	CC	GG	GG	GC	GG	GG	GG	CC	CC	GG	GG	GG	--	CC	GG	GG	CC	CC	GG	GG	GG	CC	GG	CC	GG	GG	GG	GG	GG	GG	GG	GG	--	GG	CC	GG	GG
TM94	A/G	A01	2442626	CC	--	CC	TT	CC	CC	CC	CC	CC	TT	CC	CC	TC	CC	CC	CC	TT	TT	CC	CC	CC	--	TT	CC	CC	TT	TT	CC	CC	CC	TT	CC	TT	CC	CC	CC	CC	CC	CC	CC	CC	--	CC	TT	CC	CC
TM95	A/G	A01	2445405	AA	--	AA	GG	AA	AA	AA	AA	AA	GG	AA	AA	AG	AA	AA	AA	GG	GG	AA	AA	AA	--	GG	AA	AA	GG	GG	AA	AA	AA	GG	AA	GG	AA	AA	AA	AA	AA	AA	AA	AA	--	AA	GG	AA	AA
TM96	T/C	A01	2448648	CC	TT	CC	TT	CC	CC	CC	CC	CC	TT	CC	CC	TC	CC	CC	CC	TT	TT	CC	CC	CC	--	TT	CC	CC	TT	TT	CC	CC	CC	TT	CC	TT	CC	CC	CC	CC	CC	CC	CC	CC	CC	CC	TT	CC	CC
TM97	A/G	A01	2461522	AA	AA	AA	AA	AA	AA	AA	AA	AA	AA	AA	AA	--	AA	AA	AA	AA	GG	AA	AA	AA	--	AA	AA	AA	GG	GG	AA	AA	AA	GG	AA	GG	AA	AA	AA	AA	AA	AA	AA	AA	AA	AA	GG	AA	AA
TM99	A/G	A01	2477994	GG	GG	GG	GG	GG	GG	GG	GG	GG	GG	GG	GG	--	GG	GG	GG	GG	AA	GG	GG	GG	--	GG	GG	GG	AA	AA	GG	GG	GG	AA	GG	AA	GG	GG	GG	GG	GG	GG	GG	GG	GG	GG	AA	GG	GG
TM100	A/G	A01	2483785	CC	CC	CC	CC	CC	CC	CC	CC	CC	CC	CC	CC	--	CC	CC	CC	CC	TT	CC	CC	CC	--	CC	CC	CC	TT	TT	CC	CC	CC	TT	CC	TT	CC	CC	CC	CC	CC	CC	CC	CC	--	CC	TT	CC	CC
TM101	T/A	A01	2488714	AA	AA	AA	AA	AA	AA	AA	AA	AA	AA	AA	AA	TA	AA	AA	AA	AA	TT	AA	AA	AA	TA	AA	AA	AA	TT	TT	AA	AA	AA	TT	AA	TT	AA	AA	AA	AA	AA	AA	AA	AA	--	AA	TT	AA	AA
TM103	A/G	A01	2496796	GG	GG	GG	GG	GG	GG	GG	GG	GG	GG	GG	GG	--	GG	GG	GG	GG	AA	GG	GG	GG	AG	GG	GG	GG	AA	AA	GG	GG	GG	AA	GG	AA	GG	GG	GG	GG	GG	GG	GG	GG	GG	GG	AA	GG	GG
TM105	A/C	A01	2507044	AA	AA	AA	AA	AA	AA	AA	AA	AA	AA	AA	AA	AC	AA	AA	AA	AA	CC	AA	AA	AA	--	AA	AA	AA	CC	CC	AA	AA	AA	CC	AA	CC	AA	AA	AA	AA	AA	AA	AA	AA	AA	AA	CC	AA	AA
TM106	T/C	A01	2511583	AA	AA	AA	AA	AA	AA	AA	AA	AA	AA	AA	AA	--	AA	AA	AA	AA	AG	AA	AA	AA	AA	AA	AA	AA	AG	AG	AA	AA	AA	AG	AA	AG	AA	AA	AA	AA	AA	AA	AA	AA	AA	AA	AG	AA	AA
TM107	A/G	A01	2515863	GG	GG	GG	GG	GG	GG	GG	GG	GG	GG	GG	GG	--	GG	GG	GG	GG	AA	GG	GG	GG	--	GG	GG	GG	AA	AA	GG	GG	GG	AA	GG	AA	GG	GG	GG	GG	GG	GG	GG	GG	GG	GG	AA	GG	GG
TM110	A/G	A01	2530174	AA	AA	AA	AA	AA	AA	AA	AA	AA	AA	AA	AA	AG	AA	AA	AA	AA	GG	AA	AA	AA	--	AA	AA	AA	GG	GG	AA	AA	AA	GG	AA	GG	AA	AA	AA	AA	AA	AA	AA	AA	--	AA	GG	AA	AA
TM111	T/C	A01	2545170	GG	GG	GG	GG	GG	GG	GG	GG	GG	GG	GG	GG	AG	GG	GG	GG	GG	AG	GG	GG	GG	--	GG	GG	GG	AG	AG	GG	GG	GG	AG	GG	AG	GG	GG	GG	GG	GG	GG	GG	GG	GG	GG	AG	GG	GG
TM113	A/C	A01	2740864	AA	--	CC	AA	CC	CC	CC	CC	CC	AA	CC	CC	CC	CC	CC	CC	AA	CC	CC	--	CC	CC	AA	CC	CC	CC	CC	CC	CC	AA	CC	CC	CC	AA	CC	CC	CC	CC	CC	CC	CC	CC	CC	CC	CC	AA
TM114	A/G	A01	2746827	AG	AG	GG	AG	GG	GG	GG	GG	GG	AG	GG	GG	GG	GG	GG	GG	AG	GG	GG	AG	GG	GG	AG	GG	GG	GG	GG	GG	GG	AG	GG	GG	GG	AG	GG	GG	GG	GG	GG	GG	GG	GG	GG	GG	GG	AG
TM115	A/C	A01	2749228	AA	AA	CC	AA	CC	CC	CC	CC	CC	AA	CC	CC	CC	CC	CC	CC	AA	CC	CC	--	CC	CC	AA	CC	CC	CC	CC	CC	CC	AA	CC	CC	CC	AA	CC	CC	CC	CC	CC	CC	CC	CC	CC	CC	CC	AA
TM116	T/C	A01	2752485	CC	--	TT	CC	TT	TT	TT	TT	TT	CC	TT	TT	TT	TT	TT	TT	CC	TT	TT	TC	TT	TT	CC	TT	TT	TT	TT	TT	TT	CC	TT	TT	TT	CC	TT	TT	TT	TT	TT	TT	TT	TT	TT	TT	TT	CC
TM118	A/G	A01	2764456	AG	AG	GG	AG	GG	GG	GG	GG	GG	AG	GG	GG	GG	GG	GG	GG	AG	GG	GG	AG	GG	GG	AG	GG	GG	GG	GG	GG	GG	AG	GG	GG	GG	AG	GG	GG	GG	GG	GG	GG	GG	GG	GG	GG	GG	AG
TM119	T/C	A01	2771681	TC	TC	CC	TC	CC	CC	CC	CC	CC	TC	CC	CC	CC	CC	CC	CC	TC	CC	CC	TC	CC	CC	TC	CC	CC	CC	CC	CC	CC	TC	CC	CC	CC	TC	CC	CC	CC	CC	CC	CC	CC	CC	CC	CC	CC	TC
TM120	A/C	A01	2784394	AA	--	CC	AA	AA	AA	AA	AA	AA	AA	AA	AA	AC	AA	AA	AA	AA	CC	AA	AA	AA	--	AA	AA	CC	CC	CC	AA	AA	AA	CC	AA	CC	AA	AC	AA	AA	AA	CC	AA	CC	--	AA	CC	AA	AA
TM121	T/C	A01	2787541	AA	--	GG	AA	AA	AA	AA	AA	AA	AA	AA	AA	AG	AA	AA	AA	AA	GG	AA	AA	AA	--	AA	AA	GG	GG	GG	AA	AA	AA	GG	AA	GG	AA	--	AA	AA	AA	GG	AA	GG	--	AA	GG	AA	AA
TM122	G/C	A01	2923429	CC	--	GG	CC	CC	CC	CC	CC	CC	CC	CC	CC	GC	CC	CC	CC	CC	GG	CC	CC	CC	GC	CC	CC	GG	GG	GG	CC	CC	CC	GG	CC	GG	CC	--	CC	CC	CC	GG	CC	GG	CC	CC	GG	CC	CC
TM126	A/G	A01	2956462	AA	--	GG	AA	AA	AA	AA	AA	AA	AA	AA	AA	AG	AA	AA	AA	AA	GG	AA	AA	AA	--	AA	AA	GG	GG	GG	AA	AA	AA	GG	AA	GG	AA	AG	AA	AA	AA	GG	AA	GG	--	AA	GG	AA	AA
TM127	A/G	A01	2960918	AA	--	GG	AA	AA	AA	AA	AA	AA	AA	AA	AA	AG	AA	AA	AA	AA	GG	AA	AA	AA	--	AA	AA	GG	GG	GG	AA	AA	AA	GG	AA	GG	AA	--	AA	AA	AA	GG	AA	GG	--	AA	GG	AA	AA
TM128	C/G	A01	2963484	CC	--	GG	CC	CC	CC	CC	CC	CC	CC	CC	CC	GC	CC	CC	CC	CC	GG	CC	CC	CC	--	CC	CC	GG	GG	GG	CC	CC	CC	GG	CC	GG	CC	--	CC	CC	CC	GG	CC	GG	CC	CC	GG	CC	CC
TM133	A/G	A01	3239317	AA	--	GG	AA	AA	GG	AA	GG	GG	AA	GG	GG	GG	GG	GG	GG	--	GG	GG	--	GG	GG	AA	GG	GG	GG	GG	GG	GG	AA	GG	GG	GG	AA	GG	AA	GG	AA	GG	AA	GG	GG	GG	GG	GG	AA
TM134	A/G	A01	3249634	TT	TT	TT	TT	TT	TT	TT	TT	TT	TT	TT	TC	TC	TT	TT	TT	TT	TC	TT	TT	TT	--	TT	TT	TT	TC	TT	TT	TT	TT	TC	TT	TC	TT	TT	TT	TT	TT	TT	TT	TT	TC	TT	TT	TC	TT
TM135	A/G	A01	3252158	GG	GG	GG	GG	GG	GG	GG	GG	GG	GG	GG	--	AG	GG	GG	GG	GG	AA	GG	GG	GG	--	GG	GG	GG	AA	GG	GG	GG	GG	AA	GG	AA	GG	GG	GG	GG	GG	GG	GG	GG	AA	GG	GG	AA	GG
TM136	T/C	A01	3256929	GG	--	AA	GG	GG	AA	GG	AA	AA	GG	AA	AA	AA	AA	AA	AA	AG	AA	AA	AG	AA	AA	GG	AA	AA	AA	GG	AA	AA	AA	AA	AA	AA	GG	AA	GG	AA	GG	AA	GG	AA	AA	AA	AA	AA	GG
TM137	T/A	A01	3296553	AA	AA	AA	AA	AA	AA	AA	AA	AA	AA	AA	--	AA	AA	AA	AA	AA	AA	AA	AA	AA	--	AA	AA	AA	TT	AA	AA	AA	AA	AA	AA	TT	AA	AA	AA	AA	AA	AA	AA	AA	--	AA	AA	AA	AA
TM140	T/G	A01	3311403	TT	--	GG	TT	TT	GG	TT	GG	GG	TT	GG	GG	TG	GG	GG	TT	--	GG	GG	TG	GG	GG	TT	GG	GG	GG	GG	GG	GG	GG	TT	GG	GG	TT	GG	TT	GG	TT	GG	TT	GG	TT	TT	GG	TT	GG
TM141	A/G	A01	3318770	TC	--	TT	--	TC	TT	TC	TT	TT	--	TT	TT	TC	TT	TT	TC	TT	TT	TT	TT	TT	TT	TC	TT	TT	TT	TT	TT	TT	TT	TC	TT	TT	TC	TT	TC	TT	TC	TT	TC	TT	TC	TC	TT	TC	TT
TM142	T/C	A01	3320882	TC	TC	TT	TC	TC	TT	TC	TT	TT	TC	TT	TT	TC	TT	TT	TC	TC	TT	TT	TC	TT	TT	TC	TT	TT	TT	TT	TT	TT	TT	TC	TT	TT	TC	TT	TC	TT	TC	TT	TC	TT	TC	TC	TT	TC	TT
TM143	T/A	A01	3323982	TT	TT	TT	TT	TT	TT	TT	TT	TT	TT	TT	--	TT	TT	TT	TT	TT	TT	TT	TT	TT	--	TT	TT	TT	AA	TT	TT	TT	TT	TT	TT	AA	TT	TT	TT	TT	TT	TT	TT	TT	--	TT	TT	TT	TT
TM146	T/C	A01	3342434	GG	--	AA	GG	GG	AA	GG	AA	AA	GG	AA	--	AG	AA	AA	GG	AG	AA	AA	AG	AA	--	GG	AA	AA	GG	AA	AA	AA	AA	GG	AA	GG	GG	AA	GG	AA	GG	AA	GG	AA	GG	GG	AA	GG	AA
TM150	T/C	A01	3387012	AA	--	GG	AA	AA	GG	AA	GG	GG	AA	GG	GG	AG	GG	GG	AA	--	GG	GG	AG	GG	GG	AA	GG	GG	GG	GG	GG	GG	GG	AA	GG	GG	AA	GG	AA	GG	AA	GG	AA	GG	--	AA	GG	AA	GG
TM151	A/G	A01	3390605	GG	AG	AA	GG	GG	AA	GG	AG	AG	GG	--	--	AG	AG	AG	GG	--	AA	AA	AG	AA	AG	GG	AA	AG	GG	AG	AA	AG	AG	GG	AG	GG	GG	AG	GG	AA	GG	AG	GG	AA	GG	GG	AA	GG	AA
TM154	T/C	A01	3426068	GG	--	AA	GG	GG	AA	GG	AA	AA	GG	AA	--	AG	AA	AA	GG	--	AA	AA	AG	AA	--	GG	AA	AA	GG	AA	AA	AA	AA	GG	AA	GG	GG	AA	GG	AA	GG	AA	GG	AA	GG	GG	AA	GG	AA
TM155	A/T	A01	3527068	TT	TT	TT	AA	TT	TT	TT	AA	AA	AA	TT	TA	TT	AA	AA	TT	AA	TT	TT	TT	TT	AA	AA	TT	--	TT	AA	TT	AA	AA	AA	AA	TA	AA	AA	TT	TT	AA	AA	AA	TT	--	TT	TT	TT	TT
TM157	T/C	A01	3660917	CC	TT	CC	CC	CC	CC	CC	CC	CC	CC	CC	TT	CC	CC	CC	CC	CC	CC	CC	CC	CC	CC	CC	CC	CC	TT	CC	CC	CC	CC	CC	CC	TT	CC	CC	CC	CC	CC	CC	CC	CC	--	CC	CC	CC	CC
TM158	A/G	A01	3666566	CC	TT	CC	CC	CC	CC	CC	CC	CC	CC	CC	--	CC	CC	CC	CC	CC	CC	CC	CC	CC	CC	CC	CC	CC	TT	CC	CC	CC	CC	CC	CC	TT	CC	CC	CC	CC	CC	CC	CC	CC	--	CC	CC	CC	CC
TM167	A/G	A01	3784175	AA	GG	AA	AA	AA	AA	AA	AA	AA	AA	AA	AG	AA	AA	AA	AA	AA	AA	AA	AA	AA	AA	AA	AA	AA	GG	AA	AA	AA	AA	AA	AA	GG	AA	AA	AA	AA	AA	AA	AA	AA	--	AA	AA	AA	AA
TM171	T/C	A01	3869270	TT	CC	TT	TT	TT	TT	TT	TT	TT	TT	TT	CC	TT	TT	TT	TT	TT	TT	TT	TT	TT	TT	TT	TT	TT	CC	TT	TT	TT	TT	TT	TT	CC	TT	TT	TT	TT	TT	TT	TT	TT	--	TT	TT	TT	TT
TM172	A/G	A01	3872924	GG	AA	GG	GG	GG	AA	GG	GG	GG	GG	GG	--	GG	GG	GG	GG	GG	AA	GG	GG	GG	GG	GG	GG	GG	AA	GG	GG	GG	GG	GG	GG	AA	GG	GG	GG	GG	GG	GG	GG	GG	--	GG	GG	GG	GG
TM173	A/G	A01	3877821	AA	GG	AA	AA	AA	AA	AA	AA	AA	AA	AA	GG	AA	AA	AA	AA	AA	AA	AA	AA	AA	AA	AA	AA	AA	GG	AA	AA	AA	AA	AA	AA	GG	AA	AA	AA	AA	AA	AA	AA	AA	AA	AA	AA	AA	AA
TM174	A/C	A01	3882315	CC	AA	CC	CC	CC	CC	CC	CC	CC	CC	CC	--	CC	CC	CC	CC	CC	CC	CC	CC	CC	CC	CC	CC	CC	AA	CC	CC	CC	CC	CC	CC	AA	CC	CC	CC	CC	CC	CC	CC	CC	CC	CC	CC	CC	CC
TM177	A/G	A01	3910583	GG	AA	GG	GG	GG	GG	GG	GG	GG	GG	GG	--	GG	GG	GG	GG	GG	GG	GG	GG	GG	GG	GG	GG	GG	AA	GG	GG	GG	GG	GG	GG	AA	GG	GG	GG	GG	GG	GG	GG	GG	GG	GG	GG	GG	GG
TM179	A/C	A01	3937312	CC	AA	CC	CC	CC	AA	CC	CC	CC	CC	CC	--	CC	CC	CC	CC	CC	AA	CC	AC	CC	CC	CC	CC	CC	AA	AA	CC	CC	CC	CC	CC	AA	CC	CC	CC	CC	CC	CC	CC	CC	--	CC	CC	CC	AA
TM180	A/G	A01	3949555	GG	AA	GG	GG	GG	AA	GG	GG	GG	GG	GG	--	AG	GG	GG	AA	GG	AA	GG	AG	AA	GG	GG	GG	GG	AA	AA	AA	GG	AA	AA	GG	AA	GG	GG	AG	AA	GG	--	GG	GG	AA	AA	GG	AA	AA
TM181	T/G	A01	3952675	GG	TT	GG	GG	GG	TT	GG	GG	GG	GG	GG	--	--	GG	GG	TT	GG	TT	GG	TG	GG	GG	GG	GG	GG	TT	TT	GG	GG	GG	TT	GG	TT	GG	GG	TG	GG	GG	GG	GG	GG	TT	TT	GG	TT	TT
TM182	T/C	A01	3969754	AA	AG	AA	AA	AA	AG	AA	AA	AA	AA	AA	AG	AG	AA	AA	AG	AA	--	AA	AA	AA	AA	AA	AA	AA	AG	AA	AA	AA	AA	AG	AA	AG	AA	AA	AA	AA	AA	AA	AA	AA	AG	--	AA	AG	AA
TM183	T/C	A01	3993881	AA	AG	GG	AA	AA	AA	AA	AA	AA	AA	AA	AA	AG	AA	AA	GG	AA	AA	AA	--	AA	AA	AA	AA	AA	AA	GG	AA	AA	AA	GG	AA	AA	AA	AA	AG	AA	AA	--	AA	GG	--	GG	GG	GG	GG
TM184	T/C	A01	3996263	CC	TC	TT	CC	CC	CC	CC	CC	CC	CC	CC	CC	TC	CC	CC	TT	CC	CC	CC	--	CC	CC	CC	CC	CC	CC	TT	CC	CC	CC	TT	CC	CC	CC	CC	TC	CC	CC	CC	CC	TT	--	TT	TT	TT	TT
TM185	A/G	A01	4002435	TT	TC	CC	TT	TT	TT	TT	TT	TT	TT	TT	TT	TC	TT	TT	CC	TT	TT	TT	--	TT	TT	TT	TT	TT	TT	CC	TT	TT	TT	CC	TT	TT	TT	TT	TC	TT	TT	--	TT	CC	--	CC	CC	CC	CC
TM187	A/G	A01	4022659	TT	TC	CC	TT	TT	TT	TT	TT	TT	TT	TT	TT	TC	TT	TT	CC	TT	TT	TT	--	TT	TT	TT	TT	TT	TT	CC	TT	TT	TT	CC	TT	TT	TT	TT	TC	TT	TT	--	TT	CC	CC	CC	CC	CC	CC
TM188	A/G	A01	4031535	TT	TC	CC	TT	TT	TT	TT	TT	TT	TT	TT	TT	TC	TT	TT	CC	TT	TT	TT	--	TT	TT	TT	TT	TT	TT	CC	TT	TT	TT	CC	TT	TT	TT	TT	TC	TT	TT	--	TT	CC	CC	CC	CC	CC	CC
TM190	T/A	A01	4059437	AA	TA	TT	AA	AA	AA	AA	AA	AA	AA	AA	AA	TA	AA	AA	TT	AA	AA	AA	AA	AA	AA	AA	AA	AA	AA	TT	AA	AA	AA	TT	AA	AA	AA	AA	TA	AA	AA	AA	AA	TT	--	TT	TT	TT	TT
TM191	G/C	A01	4124777	GG	GC	CC	GG	GG	GG	GG	GG	GG	GG	GG	GG	GC	GG	GG	CC	GG	GG	GG	GC	GG	GG	GG	GG	GG	GG	CC	GG	GG	GG	CC	GG	GG	GG	GG	GC	GG	GG	--	GG	CC	--	CC	CC	CC	CC
TM192	T/C	A01	4129965	CC	TC	TT	CC	CC	CC	CC	CC	CC	CC	CC	CC	--	CC	CC	TT	CC	CC	CC	--	CC	CC	CC	CC	CC	CC	TT	CC	CC	CC	TT	CC	CC	CC	CC	TC	CC	CC	--	CC	TT	TT	TT	TT	TT	TT
TM193	C/G	A01	4154040	CC	CG	CC	CC	CC	CC	CC	CC	CC	CC	CC	CC	CC	CC	CC	CC	CC	CC	CC	CG	CC	CC	CC	CC	CC	GG	CC	CC	CC	CC	CC	CC	GG	CC	CC	CC	CC	CC	CC	CC	CC	--	CC	CC	CC	CC
TM195	A/G	A01	4190004	TT	CC	CC	CC	CC	CC	CC	TT	CC	CC	TT	--	TC	TT	CC	CC	CC	CC	TT	--	TT	--	CC	TT	TT	CC	CC	TT	TT	CC	CC	TT	CC	CC	CC	CC	TT	CC	--	CC	CC	CC	CC	CC	CC	CC
TM200	A/G	A01	4218658	CC	TC	CC	TT	TT	TT	TT	CC	TT	TT	CC	--	CC	CC	TT	CC	TT	TT	CC	TC	CC	TC	TT	CC	CC	TT	CC	CC	CC	TT	CC	CC	TT	TT	TT	TC	CC	TT	CC	TT	CC	--	CC	CC	CC	CC
TM201	T/G	A01	4222360	AA	AC	AA	CC	CC	CC	CC	AA	CC	CC	AA	AC	AA	AA	CC	AA	CC	CC	AA	AC	AA	AC	CC	AA	--	CC	AA	AA	AA	CC	AA	AA	CC	CC	CC	AC	AA	CC	AA	CC	AA	--	AA	AA	AA	AA
TM202	A/G	A01	4232780	TT	TC	TT	CC	CC	CC	CC	TT	CC	CC	TT	--	TT	TT	CC	TT	CC	CC	TT	TC	TT	--	CC	TT	TT	CC	TT	TT	TT	CC	TT	TT	CC	CC	CC	TC	TT	CC	TT	CC	TT	--	TT	TT	TT	TT
TM205	T/G	A01	4260969	AA	AC	AA	AA	AA	AC	AC	AA	AA	AA	AA	AA	AA	AA	AA	AA	AA	AC	AA	AC	AA	--	AA	AA	AA	AC	AA	AA	AA	AC	AA	AA	AC	AC	AA	AA	AA	AC	AA	AC	AA	AA	AA	AA	AA	AA
TM207	A/T	A01	4277830	AA	TA	AA	AA	AA	TT	TT	AA	AA	AA	AA	AA	AA	AA	AA	AA	AA	TT	AA	TA	AA	--	AA	AA	AA	TT	AA	AA	AA	TT	AA	AA	TT	TT	AA	AA	AA	TT	AA	TT	AA	--	AA	AA	--	AA
TM208	A/G	A01	4283876	TT	--	TT	TT	TT	CC	CC	TT	TT	TT	TT	TT	TT	TT	TT	TT	TT	CC	TT	--	TT	--	TT	TT	TT	CC	TT	TT	TT	CC	TT	TT	CC	CC	TT	TT	TT	CC	TT	CC	TT	TT	TT	TT	TT	TT
TM209	A/G	A01	4286755	AA	AG	AA	AA	AA	GG	GG	AA	AA	AA	AA	AA	AA	AA	AA	AA	AA	GG	AA	AG	AA	AG	AA	AA	AA	GG	AA	AA	AA	GG	AA	AA	GG	GG	AA	AA	AA	GG	AA	GG	AA	--	AA	AA	AA	AA
TM210	T/C	A01	4289344	GG	AG	GG	GG	GG	AA	AA	GG	GG	GG	GG	GG	GG	GG	GG	GG	GG	AA	GG	AG	GG	AG	GG	GG	GG	AA	GG	GG	GG	AA	GG	GG	AA	AA	GG	GG	GG	AA	GG	AA	GG	GG	GG	GG	GG	GG
TM211	A/T	A01	4292799	TT	AT	TT	TT	AA	AA	AA	TT	TT	TT	TT	TT	TT	TT	TT	TT	TT	AA	TT	AT	TT	AT	TT	TT	TT	AA	TT	TT	TT	AA	TT	TT	AA	AA	TT	TT	TT	AA	TT	AA	TT	--	TT	TT	TT	TT
TM212	A/T	A01	4306390	TT	AT	AA	AA	TT	TT	TT	TT	AA	AA	TT	--	AT	TT	AA	AA	AA	TT	TT	--	TT	TT	AA	TT	TT	TT	AA	TT	TT	TT	AA	TT	TT	TT	AA	AA	TT	TT	TT	TT	AA	--	AA	AA	AA	AA
TM214	A/G	A01	4312547	AA	AG	GG	GG	AA	AA	AA	AA	GG	GG	AA	--	AG	AA	GG	GG	GG	AA	AA	AG	AA	AA	GG	AA	AA	AA	GG	AA	AA	AA	GG	AA	AA	AA	GG	GG	AA	AA	--	AA	GG	--	GG	GG	GG	GG
TM221	G/C	A01	4370380	CC	GC	GG	GG	CC	CC	CC	CC	GG	GG	CC	GG	--	CC	GG	GG	GG	CC	CC	--	CC	CC	GG	CC	CC	CC	GG	CC	CC	CC	GG	CC	CC	CC	GG	GG	CC	CC	--	CC	GG	GG	GG	GG	GG	GG
TM222	T/A	A01	4376929	AA	AT	TT	TT	AA	AA	AA	AA	TT	TT	AA	--	AT	AA	TT	TT	TT	AA	AA	--	AA	AA	TT	AA	AA	AA	TT	AA	AA	AA	TT	AA	AA	AA	TT	TT	AA	AA	AA	AA	TT	--	TT	TT	TT	TT
TM223	A/G	A01	4390409	CC	TC	TT	CC	CC	CC	CC	CC	CC	CC	CC	CC	CC	CC	CC	CC	CC	CC	CC	--	CC	CC	CC	CC	CC	CC	TT	CC	CC	CC	CC	CC	CC	CC	CC	CC	CC	CC	--	CC	TT	CC	CC	TT	CC	TT
TM224	T/C	A01	4394233	CC	TC	TC	CC	CC	CC	CC	CC	CC	CC	CC	CC	CC	CC	CC	CC	CC	CC	CC	--	CC	CC	CC	CC	CC	CC	TC	CC	CC	CC	CC	CC	CC	CC	CC	CC	CC	CC	--	CC	TC	CC	CC	TC	CC	TC
TM225	T/G	A01	4427565	CC	AC	AA	AA	CC	CC	CC	CC	AA	AA	CC	--	CC	CC	AA	CC	AA	CC	CC	CC	CC	CC	AA	CC	CC	CC	AA	CC	CC	CC	CC	CC	CC	AA	AA	--	CC	CC	--	CC	AA	CC	CC	AA	CC	CC
TM226	T/G	A01	4438742	TT	TG	GG	GG	TT	TT	TT	GG	GG	TT	GG	GG	TG	GG	GG	TT	GG	TT	GG	--	GG	--	GG	GG	GG	TT	GG	GG	GG	TT	TT	GG	TT	GG	GG	TG	GG	TT	GG	TT	GG	TT	TT	GG	TT	TT
TM228	T/A	A01	4449769	AA	--	TT	AA	AA	AA	AA	TT	TT	AA	TT	TT	AT	TT	AA	AA	--	AA	TT	--	TT	--	AA	TT	TT	AA	TT	TT	TT	AA	AA	TT	AA	TT	TT	AA	TT	AA	TT	AA	TT	AA	AA	TT	AA	AA
TM230	T/A	A01	4505611	TT	TT	TT	AA	TT	TT	TT	TT	TT	TT	TT	TT	TT	TT	AA	TT	--	TT	TT	TT	TT	TT	AA	TT	TT	TT	TT	TT	TT	TT	TT	TT	TT	AA	TT	TA	TT	TT	TT	TT	TT	TT	TT	TT	TT	TT
TM231	T/C	A01	4597669	TT	TT	CC	TT	CC	CC	CC	TT	TT	TT	TT	TT	TC	TT	TT	CC	TT	CC	TT	TT	TT	--	TT	TT	TT	TT	CC	TT	TT	CC	CC	TT	TT	TT	TT	TC	TT	CC	TT	CC	CC	CC	CC	CC	CC	TT
TM233	A/T	A01	4615945	AA	TA	AA	TT	AA	AA	AA	TT	AA	TT	TT	--	TA	TT	TT	AA	TA	AA	TT	TA	TT	TA	TT	TT	TT	AA	AA	TT	AA	AA	AA	TT	TA	TT	AA	AA	TT	AA	--	AA	AA	AA	AA	AA	AA	AA
TM234	T/C	A01	4619010	TT	TC	TT	CC	TT	TT	TT	CC	TT	CC	CC	--	TC	CC	CC	TT	--	TT	CC	--	CC	TC	CC	CC	CC	TT	TT	CC	TT	TT	TT	CC	TC	CC	TT	TT	CC	TT	CC	TT	TT	TT	TT	TT	--	TT
TM237	C/G	A01	4658823	GG	GC	GG	GC	GG	GG	GG	GC	GG	GC	GC	--	--	GC	GC	GG	GC	GG	GC	--	GC	GC	GC	GC	GC	GG	GC	GC	GG	GG	GG	GC	--	GC	GG	GG	GC	GG	GC	GG	GG	GG	GG	GG	GG	GG
TM241	T/G	A01	4674079	CC	AC	CC	AA	CC	CC	CC	AA	CC	AA	AA	CC	AC	AA	AA	CC	--	CC	AA	--	AA	--	AA	AA	AA	CC	AA	AA	CC	CC	CC	AA	--	AA	CC	CC	AA	CC	--	CC	CC	CC	CC	CC	CC	CC
TM242	T/C	A01	4679124	CC	TC	CC	TT	CC	CC	CC	TT	CC	TT	TT	--	--	TT	TT	CC	--	CC	TT	--	TT	--	TT	TT	TT	CC	TT	TT	CC	CC	CC	TT	--	TT	CC	CC	TT	CC	--	CC	CC	CC	CC	CC	CC	CC
TM247	A/G	A01	4701228	GG	--	GG	AG	GG	GG	GG	AG	GG	AG	AG	GG	--	AG	AG	GG	AG	GG	AG	GG	AG	AG	AG	AG	AG	GG	AG	AG	GG	GG	GG	AG	GG	AG	GG	GG	AG	GG	AG	GG	GG	GG	GG	GG	GG	GG
TM249	A/C	A01	4717493	TT	TG	TT	GG	TT	TT	TT	GG	TT	GG	GG	--	TG	GG	GG	TT	TG	TT	GG	--	GG	TG	GG	GG	GG	TT	GG	GG	TT	TT	TT	GG	TG	GG	TT	TT	GG	TT	--	TT	TT	TT	TT	TT	--	TT
TM250	A/G	A01	4726256	TT	--	TT	TC	TT	TT	TT	TC	TT	TC	TC	TT	--	TC	TC	TT	TC	TT	TC	TT	TC	TC	TC	TC	TC	TT	TC	TC	TT	TT	TT	TC	--	TC	TT	TT	TC	TT	TC	TT	TT	TT	TT	TT	TT	TT
TM252	A/G	A01	4735458	GG	AG	GG	AA	GG	GG	GG	AA	GG	AA	AA	--	AG	AA	AA	GG	AG	GG	AA	AG	AA	AG	AA	AA	AA	GG	AA	AA	GG	GG	GG	AA	AG	AA	GG	GG	AA	GG	--	GG	GG	GG	GG	GG	GG	GG
TM253	A/C	A01	4740667	CC	AC	CC	AA	CC	CC	CC	AA	CC	AA	AA	--	AC	AA	AA	CC	AC	CC	AA	AC	AA	AC	AA	AA	AA	CC	AA	AA	CC	CC	CC	AA	AC	AA	CC	CC	AA	CC	--	CC	CC	CC	CC	CC	CC	CC
TM254	A/G	A01	4750704	AA	AG	AA	AG	AA	AA	AA	AG	AA	AG	AG	--	AG	AG	AG	AA	AG	AA	AG	--	AG	AG	AG	AG	AG	AA	AG	AG	AA	AA	AA	AG	AG	AG	AA	AA	AG	AA	AG	AA	AA	AA	AA	AA	AA	AA
TM255	T/C	A01	4768647	CC	TC	CC	TC	CC	CC	CC	TC	CC	TC	TC	--	TC	TC	TC	CC	TC	CC	TC	--	TC	TC	TC	TC	TC	CC	TC	TC	CC	CC	CC	TC	TC	TC	CC	CC	TC	CC	TC	CC	CC	CC	CC	CC	CC	CC
TM258	T/C	A01	4783404	CC	TC	CC	TC	CC	CC	CC	TC	CC	TC	TC	CC	CC	TC	TC	CC	TC	CC	TC	CC	TC	TC	TC	TC	TC	CC	TC	TC	CC	CC	CC	TC	CC	TC	CC	CC	TC	CC	TC	CC	CC	CC	CC	CC	CC	CC
TM259	T/C	A01	4785665	AA	AG	AA	AG	AA	AA	AA	AG	AA	AG	AG	AA	--	AG	AG	AA	--	AA	AG	--	AG	AG	AG	AG	AG	AA	AG	AG	AA	AA	AA	AG	--	AG	AA	AA	AG	AA	AG	AA	AA	AA	AA	AA	AA	AA
TM261	T/C	A01	4805646	GG	AG	GG	AA	GG	GG	GG	AA	GG	AA	AA	--	AG	AA	AA	GG	AG	GG	AA	--	AA	--	AA	AA	AA	GG	AA	AA	GG	GG	GG	AA	AG	AA	GG	GG	AA	GG	AA	GG	GG	GG	GG	GG	GG	GG
TM263	A/G	A01	4813977	AA	AG	AA	AG	AA	AA	AA	AG	AA	AG	AG	--	AG	AG	AG	AA	AG	AA	AG	--	AG	AG	AG	AG	AG	AA	AG	AG	AA	AA	AA	AG	AG	AG	AA	AA	AG	AA	AG	AA	AA	AA	AA	AA	AA	AA
TM264	T/C	A01	4834038	GG	AG	GG	AA	AA	GG	GG	AA	GG	AA	AA	--	AG	AA	AA	GG	--	GG	AA	AG	AA	--	AA	AA	AA	GG	AA	AA	GG	GG	GG	AA	AG	AA	GG	GG	AA	GG	AA	GG	GG	GG	GG	GG	GG	GG
TM265	T/G	A01	4838717	CC	--	CC	AC	AC	CC	CC	AC	CC	AC	AC	CC	--	AC	AC	CC	AC	CC	AC	CC	AC	AC	AC	AC	AC	CC	AC	AC	CC	CC	CC	AC	--	AC	CC	CC	AC	CC	AC	CC	CC	CC	CC	CC	CC	CC
TM270	A/G	A01	5259934	AA	AA	GG	AA	AA	--	AA	GG	GG	AA	--	--	AA	AA	--	AA	AG	AA	AA	AA	AA	AA	AA	AA	AA	AA	--	AA	AA	AA	AA	AA	AA	AA	GG	AA	AA	AA	AG	AA	GG	AA	AA	GG	AA	AA
TM272	T/A	A01	5276419	TT	TT	AA	TT	TT	TT	TT	AA	AA	TT	TT	TA	TT	TT	TT	TT	TA	TT	TT	TT	TT	TT	TT	TT	TT	TT	TT	TT	TT	TT	TT	TT	TT	TT	AA	TT	TT	TT	TT	TT	AA	TT	TT	AA	TT	TT
TM275	A/G	A01	5370811	AA	AA	AA	GG	AA	AA	GG	AA	AA	GG	GG	--	AG	GG	GG	AA	GG	AA	GG	AG	GG	GG	GG	GG	GG	AA	GG	GG	AA	GG	AA	GG	AA	GG	AA	AA	GG	GG	--	GG	AA	AA	AA	AA	AA	AA
TM276	T/C	A01	5373344	CC	CC	CC	--	CC	CC	TT	CC	CC	TT	TT	--	--	TT	TT	CC	TT	CC	TT	--	TT	TT	TT	TT	TT	CC	TT	TT	CC	TT	CC	TT	CC	TT	CC	CC	TT	TT	TT	TT	CC	CC	CC	CC	CC	CC
TM278	T/C	A01	5390774	GG	GG	GG	AA	GG	GG	AA	GG	GG	AA	AA	--	AG	AA	AA	GG	AA	GG	AA	AG	AA	AA	AA	AA	AA	GG	AA	AA	GG	AA	GG	AA	GG	AA	GG	GG	AA	AA	--	AA	GG	GG	GG	GG	GG	GG
TM279	T/C	A01	5393480	CC	CC	CC	TT	CC	CC	TT	CC	CC	TT	TT	--	TC	TT	TT	CC	TT	CC	TT	--	TT	TT	TT	TT	TT	CC	TT	TT	CC	TT	CC	TT	CC	TT	CC	CC	TT	TT	--	TT	CC	CC	CC	CC	CC	CC
TM280	T/C	A01	5473311	AA	GG	AA	GG	AA	AA	GG	AA	AA	GG	GG	AG	AG	GG	GG	AA	GG	AA	GG	GG	GG	GG	GG	GG	GG	GG	GG	GG	GG	GG	AA	GG	GG	GG	AA	AG	GG	GG	--	GG	AA	--	AA	AA	--	GG
TM281	A/G	A01	5481267	CC	TT	CC	TT	CC	CC	TT	CC	CC	TT	TT	TC	--	TT	TT	CC	TT	CC	TT	TT	TT	TT	TT	TT	TT	TT	TT	TT	TT	TT	CC	TT	TT	TT	CC	TC	TT	TT	--	TT	CC	--	CC	CC	CC	TT
TM282	T/C	A01	5548942	AA	AA	GG	GG	AA	AA	GG	GG	GG	GG	GG	--	AG	GG	GG	AA	GG	AA	GG	--	GG	GG	GG	GG	GG	AA	GG	GG	AA	GG	AA	GG	AA	AA	GG	AA	GG	GG	GG	GG	GG	AA	AA	GG	AA	AA
TM284	A/G	A01	5577186	AG	AG	AG	GG	GG	GG	GG	GG	GG	AG	GG	AG	AG	GG	GG	AG	GG	GG	GG	--	GG	GG	GG	AG	GG	GG	GG	GG	AG	GG	AG	GG	--	AG	GG	AG	GG	GG	GG	GG	AG	AG	AG	AG	AG	AG
TM285	A/T	A01	5587535	AA	AA	AA	TT	TT	TT	TT	TT	TT	AA	TT	AT	AT	TT	TT	AA	TT	TT	TT	--	TT	TT	TT	AA	TT	TT	TT	TT	AA	TT	AA	TT	--	AA	TT	AA	TT	TT	TT	TT	AA	--	AA	AA	AA	AA
TM286	A/C	A01	5634957	TT	TT	GG	GG	TT	TT	GG	TT	TT	TT	GG	TT	TG	GG	GG	TT	GG	TT	GG	--	GG	--	GG	TT	GG	TT	GG	GG	TT	GG	TT	GG	TT	TT	TT	TT	GG	GG	GG	GG	GG	TT	TT	GG	TT	TT
TM289	T/C	A01	5650271	CC	CC	TT	TT	CC	CC	TT	CC	CC	CC	TT	CC	TC	TT	TT	CC	TT	CC	TT	TC	TT	TC	TT	CC	TT	CC	TT	TT	CC	TT	CC	TT	CC	CC	CC	CC	TT	TT	TT	TT	TT	CC	CC	TT	CC	CC
TM290	A/G	A01	5665251	CC	CC	CC	TT	CC	CC	TT	CC	CC	CC	TT	CC	TC	TT	TT	CC	TT	CC	TT	--	TT	--	TT	CC	TT	CC	TT	TT	CC	TT	CC	TT	CC	CC	CC	CC	TT	TT	TT	TT	CC	CC	CC	CC	CC	CC
TM292	T/C	A01	5735578	TT	TT	TT	TC	TT	TT	TC	TT	TT	TT	TC	TT	--	TC	TC	TT	TC	TT	TC	TC	TC	TC	TC	TT	TC	TT	TC	TC	TT	TC	TT	TC	TT	TT	TT	TT	TC	TC	TC	TC	TT	TT	TT	TT	TT	TT
TM294	T/C	A01	5793333	GG	GG	AG	GG	AG	AG	GG	GG	GG	GG	GG	GG	GG	GG	GG	GG	GG	AG	GG	GG	GG	GG	GG	GG	GG	AG	GG	GG	GG	GG	GG	GG	GG	GG	GG	GG	GG	GG	GG	GG	AG	GG	GG	AG	GG	GG
TM297	A/C	A01	5816566	GG	TT	GG	TT	GG	GG	TT	GG	GG	TT	TT	TG	TG	TT	TT	GG	TT	GG	TT	TT	TT	TG	TT	TT	TT	GG	TT	TT	TT	TT	GG	TT	TG	TT	GG	TG	TT	TT	--	TT	GG	GG	GG	GG	GG	TT
TM298	T/C	A01	5818995	TT	CC	TT	CC	TT	TT	CC	TT	TT	CC	CC	--	TC	CC	CC	TT	CC	TT	CC	CC	CC	--	CC	CC	CC	TT	CC	CC	CC	CC	TT	CC	--	CC	TT	--	CC	CC	CC	CC	TT	TT	TT	TT	TT	CC
TM301	T/C	A01	5843521	GG	AA	GG	AA	GG	GG	AA	GG	GG	AA	AA	AA	AG	AA	AA	GG	AA	GG	AA	AA	AA	AA	AA	AA	AA	GG	AA	AA	AA	AA	GG	AA	AA	AA	GG	--	AA	AA	AA	AA	GG	GG	GG	GG	GG	AA
TM303	A/G	A01	5855962	AA	GG	AA	GG	AA	AA	GG	AA	AA	GG	GG	AG	AG	GG	GG	AA	GG	AA	GG	GG	GG	AG	GG	GG	GG	AA	GG	GG	GG	GG	AA	GG	AG	GG	AA	AG	GG	GG	--	GG	AA	AA	AA	AA	AA	GG
TM306	A/G	A01	5905251	TT	CC	TT	CC	TT	TT	CC	TT	TT	CC	CC	--	TC	CC	CC	TT	CC	TT	CC	CC	CC	--	CC	CC	CC	TT	CC	CC	CC	CC	TT	CC	--	CC	TT	TC	CC	CC	CC	CC	TT	TT	TT	TT	--	CC
TM307	T/C	A01	6180947	TT	TT	TT	TT	TT	TT	CC	TT	TT	TT	CC	TT	TC	CC	CC	TT	CC	TT	CC	--	CC	TC	TT	TT	TT	TT	CC	CC	TT	CC	TT	CC	TT	TT	TT	TT	TT	CC	CC	TT	CC	TT	TT	CC	TT	TT
TM308	T/C	A01	6208993	GG	GG	AA	AA	AA	AA	AA	GG	GG	AA	AA	--	AG	AA	AA	GG	AA	AA	AA	--	AA	--	AA	GG	AA	AA	AA	AA	GG	AA	GG	AA	--	GG	GG	AG	GG	AA	AA	GG	AA	GG	GG	AA	GG	GG
TM309	T/G	A01	6218664	CC	CC	AA	AA	AA	AA	AA	CC	CC	AA	AA	--	AC	AA	AA	CC	AA	AA	AA	--	AA	--	AA	CC	AA	AA	AA	AA	CC	AA	CC	AA	--	CC	CC	AC	CC	AA	AA	CC	AA	CC	CC	AA	CC	CC
TM310	A/C	A01	6225472	AA	AA	CC	CC	CC	CC	CC	AA	AA	CC	CC	AC	AC	CC	CC	AA	CC	CC	CC	AC	CC	AC	CC	AA	CC	CC	CC	CC	AA	CC	AA	CC	AC	AA	AA	AC	AA	CC	CC	AA	CC	--	AA	CC	AA	AA
TM311	A/G	A01	6229667	CC	CC	TT	TT	TT	TT	TT	CC	CC	TT	TT	--	TC	TT	TT	CC	TT	TT	TT	--	TT	--	TT	CC	TT	TT	TT	TT	CC	TT	CC	TT	TC	CC	CC	TC	CC	TT	TT	CC	TT	CC	CC	TT	CC	CC
TM312	T/C	A01	6232534	TT	TT	TT	CC	CC	CC	CC	TT	TT	CC	CC	--	TC	CC	CC	TT	CC	CC	CC	--	CC	TC	CC	TT	CC	CC	CC	CC	TT	CC	TT	CC	--	TT	TT	TC	TT	CC	CC	TT	CC	TT	TT	CC	TT	TT
TM313	A/G	A01	6236932	CC	CC	TT	TT	TT	TT	TT	CC	CC	TT	TT	--	TC	TT	TT	CC	TT	TT	TT	--	TT	--	TT	CC	TT	TT	TT	TT	CC	TT	CC	TT	--	CC	CC	TC	CC	TT	TT	CC	TT	CC	CC	TT	CC	CC
TM314	C/G	A01	6246728	GG	GG	GG	CC	CC	CC	CC	GG	GG	CC	CC	GC	GC	CC	CC	GG	CC	CC	CC	GC	CC	GC	CC	GG	CC	CC	CC	CC	GG	CC	GG	CC	GC	GG	GG	GC	GG	CC	CC	GG	CC	GG	GG	CC	GG	GG
TM315	A/C	A01	6251807	GG	GG	TT	TT	TT	TT	TT	GG	GG	TT	TT	--	TG	TT	TT	GG	TT	TT	TT	--	TT	--	TT	GG	TT	TT	TT	TT	GG	TT	GG	TT	--	GG	GG	TG	GG	TT	TT	GG	TT	GG	GG	TT	GG	GG
TM318	T/G	A01	6278934	AA	AA	CC	CC	CC	CC	CC	AA	AA	CC	CC	--	AC	CC	CC	AA	CC	CC	CC	--	CC	--	CC	AA	CC	CC	CC	CC	AA	CC	AA	CC	AC	AA	AA	--	AA	CC	CC	AA	CC	--	AA	CC	AA	AA
TM319	T/C	A01	6283638	GG	GG	GG	AA	AA	GG	AA	GG	GG	GG	AA	AA	AG	AA	AA	GG	AA	GG	AA	--	AA	--	AA	GG	AA	GG	AA	AA	GG	AA	GG	AA	GG	GG	GG	GG	GG	AA	AA	GG	AA	GG	GG	AA	GG	GG
TM321	T/A	A01	6294373	TA	TA	TT	TT	TT	TT	TT	TA	TA	TT	TT	TA	TA	TT	TT	TA	TT	TT	TT	TA	TT	TA	TT	TA	TT	TT	TT	TT	TA	TT	TA	TT	TA	TA	TA	TA	TA	TT	TT	TA	TT	TA	TA	TT	TA	TA
TM324	T/C	A01	6309831	AA	AA	GG	GG	GG	GG	GG	AA	AA	GG	GG	--	AG	GG	GG	AA	GG	GG	GG	--	GG	AG	GG	AA	GG	GG	GG	GG	AA	GG	AA	GG	--	AA	AA	AG	AA	GG	GG	AA	GG	--	AA	GG	AA	AA
TM325	G/C	A01	6314283	CC	CC	GG	GG	GG	GG	GG	CC	CC	GG	GG	--	GC	GG	GG	CC	GG	GG	GG	--	GG	GC	GG	CC	GG	GG	GG	GG	CC	GG	CC	GG	--	CC	CC	GC	CC	GG	GG	CC	GG	CC	CC	GG	CC	CC
TM327	A/G	A01	6331579	GG	GG	AA	GG	GG	AA	GG	GG	GG	AA	GG	--	GG	GG	GG	GG	GG	AA	GG	GG	GG	GG	GG	AA	GG	AA	GG	GG	GG	GG	GG	GG	AG	AA	GG	GG	GG	GG	GG	GG	GG	--	GG	GG	GG	GG
TM328	A/C	A01	6334373	GG	GG	TT	GG	GG	TT	GG	GG	GG	TT	GG	--	GG	GG	GG	GG	GG	TT	GG	GG	GG	GG	GG	TT	GG	TT	GG	GG	GG	GG	GG	GG	--	TT	GG	GG	GG	GG	GG	GG	GG	--	GG	GG	GG	GG
TM329	A/T	A01	6339061	TT	TT	AA	TT	TT	AA	TT	TT	TT	AA	TT	--	TT	TT	TT	TT	TT	AA	TT	TT	TT	TT	TT	AA	TT	AA	TT	TT	TT	TT	TT	TT	--	AA	TT	TT	TT	TT	TT	TT	TT	TT	TT	TT	TT	TT
TM331	A/G	A01	6356201	AA	AA	GG	GG	GG	GG	GG	AA	AA	GG	GG	GG	AG	GG	GG	AA	GG	GG	GG	AG	GG	AG	GG	GG	GG	GG	GG	GG	AA	GG	AA	GG	AG	GG	AA	AG	AA	GG	GG	AA	GG	--	AA	GG	AA	AA
TM334	A/G	A01	6395091	CC	CC	TT	CC	CC	TT	CC	CC	CC	TT	CC	--	CC	CC	CC	CC	CC	TT	CC	CC	CC	CC	CC	TT	CC	TT	CC	CC	CC	CC	CC	CC	--	TT	CC	CC	CC	CC	CC	CC	CC	--	CC	CC	CC	CC
TM335	A/G	A01	6405002	TT	TT	CC	TT	TT	CC	TT	TT	TT	CC	TT	--	TT	TT	TT	TT	TT	CC	TT	TT	TT	TT	TT	CC	TT	CC	TT	TT	TT	TT	TT	TT	TC	CC	TT	TT	TT	TT	TT	TT	TT	--	TT	TT	TT	TT
TM336	T/C	A01	6410991	CC	CC	TT	CC	CC	TT	CC	CC	CC	TT	CC	--	CC	CC	CC	CC	CC	TT	CC	CC	CC	CC	CC	TT	CC	TT	CC	CC	CC	CC	CC	CC	--	TT	CC	CC	CC	CC	CC	CC	CC	--	CC	CC	CC	CC
TM337	T/C	A01	6415524	AA	AA	GG	AA	AA	GG	AA	AA	AA	GG	AA	--	AA	AA	AA	AA	AA	GG	AA	AA	AA	AA	AA	GG	AA	GG	AA	AA	AA	AA	AA	AA	--	GG	AA	AA	AA	AA	AA	AA	AA	AA	AA	AA	AA	AA
TM339	T/C	A01	6428894	CC	CC	TT	CC	CC	TT	CC	CC	CC	TT	CC	--	CC	CC	CC	CC	CC	TT	CC	CC	CC	CC	CC	TT	CC	TT	CC	CC	CC	CC	CC	CC	--	TT	CC	CC	CC	CC	CC	CC	CC	--	CC	CC	CC	CC
TM340	T/C	A01	6576386	AA	GG	GG	GG	GG	AA	GG	GG	GG	GG	GG	--	--	GG	GG	AA	GG	GG	GG	GG	GG	GG	GG	AA	GG	AA	GG	GG	GG	GG	AA	GG	GG	AA	GG	AG	AA	GG	GG	GG	GG	--	AA	GG	AA	GG
TM341	T/G	A01	6675312	CC	AA	AA	CC	AA	AA	CC	CC	CC	CC	CC	--	CC	CC	CC	CC	CC	CC	CC	CC	AA	--	CC	AA	CC	AA	CC	AA	CC	CC	CC	CC	AA	AA	CC	AC	CC	CC	CC	CC	CC	CC	CC	CC	CC	CC
TM344	T/C	A01	6834704	GG	AG	--	GG	GG	AG	GG	GG	GG	AG	GG	GG	GG	GG	GG	GG	GG	GG	GG	GG	AG	GG	GG	AG	GG	AG	GG	AG	GG	GG	GG	GG	AG	AG	GG	GG	GG	GG	GG	AG	GG	GG	GG	GG	GG	GG
TM345	T/G	A01	6859500	AA	AC	AC	AA	AC	AC	AA	AA	AA	AC	AA	AA	AA	AA	AA	AA	AA	AA	AA	AA	AC	AA	AA	AC	AA	AC	AA	AC	AA	AC	AA	AA	AC	AC	AA	AC	AA	AC	AA	AC	AA	AA	AA	AA	AA	AA
TM347	T/C	A01	6913387	CC	TT	TC	CC	CC	TT	CC	CC	CC	TT	CC	--	CC	CC	CC	CC	CC	CC	CC	CC	TT	CC	CC	TT	CC	TT	CC	TT	CC	CC	CC	CC	TT	TT	CC	CC	CC	CC	CC	TT	CC	--	CC	CC	CC	CC
TM348	A/C	A01	6970785	AA	AA	AA	CC	AA	AA	CC	CC	CC	AA	CC	--	AC	CC	CC	AA	CC	AA	CC	CC	AA	CC	CC	AA	CC	AA	CC	AA	CC	AA	AA	AA	AA	AA	CC	AA	AA	AA	CC	AA	CC	AA	CC	CC	AA	CC
TM349	A/G	A01	6977554	GG	GG	AG	AA	AA	GG	AA	GG	AA	GG	AA	--	AG	AA	AA	GG	GG	AA	AA	AA	GG	AA	AA	GG	AA	GG	AA	GG	AA	GG	GG	AA	GG	GG	GG	GG	GG	GG	AA	GG	AA	GG	AA	AA	GG	AA
TM351	A/G	A01	6984057	TT	TT	TC	CC	CC	TT	CC	TT	CC	TT	CC	--	TC	CC	CC	TT	TT	CC	CC	CC	TT	CC	CC	TT	CC	TT	CC	TT	CC	TT	TT	CC	TT	TT	TT	TT	TT	TT	CC	TT	CC	TT	CC	CC	TT	CC
TM352	T/G	A01	6993313	CC	CC	AC	AA	AA	CC	AA	CC	AA	CC	AA	--	AC	AA	AA	CC	CC	AA	AA	AA	CC	AA	AA	CC	AA	CC	AA	CC	AA	CC	CC	AA	CC	CC	CC	CC	CC	CC	AA	CC	AA	CC	AA	AA	CC	AA
TM353	A/G	A01	7003375	CC	CC	TC	TT	TT	CC	TT	CC	TT	CC	TT	--	TC	TT	TT	CC	CC	TT	TT	TT	CC	TT	TT	CC	TT	CC	TT	CC	TT	CC	CC	TT	CC	CC	CC	CC	CC	CC	TT	CC	TT	CC	TT	TT	CC	TT
TM354	A/T	A01	7010531	TA	TA	--	TT	TT	TA	TT	TA	TT	TA	TT	--	TA	TT	TT	TA	TA	TT	TT	TT	TA	TT	TT	TA	TT	TA	TT	TA	TT	TA	TA	TT	TA	TA	TA	TA	TA	TA	TT	TA	TT	TA	TT	TT	TA	TT
TM356	A/G	A01	7017907	CC	CC	--	TT	TT	CC	TT	CC	TT	CC	TT	--	TC	TT	TT	CC	CC	TT	TT	TT	CC	TT	TT	CC	TT	CC	TT	CC	TT	CC	CC	TT	CC	CC	CC	CC	CC	CC	TT	CC	TT	CC	TT	TT	--	TT
TM357	A/G	A01	7026010	AA	AA	AG	GG	GG	AA	GG	AA	GG	AA	GG	--	--	GG	GG	AA	AA	GG	GG	GG	AA	GG	GG	AA	GG	AA	GG	AA	GG	AA	AA	GG	AA	AA	AA	AA	AA	AA	GG	AA	GG	AA	GG	GG	AA	GG
TM358	G/C	A01	7076323	GG	GG	--	CC	CC	GG	CC	GG	CC	GG	CC	--	GC	CC	CC	GG	GG	CC	CC	CC	GG	CC	CC	GG	CC	GG	CC	GG	CC	GG	GG	CC	GG	GG	GG	GG	GG	GG	CC	GG	CC	GG	CC	CC	GG	CC
TM359	T/C	A01	7105874	TT	TT	TC	CC	CC	CC	CC	CC	CC	TT	CC	CC	TC	CC	CC	TT	CC	TT	CC	CC	TT	CC	CC	CC	TT	CC	CC	TT	CC	CC	TT	TT	TT	TT	CC	TC	TT	CC	CC	CC	CC	TT	CC	CC	TT	CC
TM361	A/G	A01	7125641	AA	AA	AG	GG	GG	GG	GG	GG	GG	AA	GG	GG	AG	GG	GG	AA	GG	GG	GG	GG	GG	GG	GG	GG	AA	GG	GG	GG	GG	GG	AA	GG	AA	GG	GG	AG	AA	GG	GG	GG	GG	AA	GG	GG	AA	GG
TM366	T/C	A01	7324199	AA	AA	AG	AA	AA	AA	AA	AA	AA	AA	AA	AA	AA	AA	AA	AA	AA	AA	AA	AA	AA	AA	AA	AA	GG	AA	AA	AA	AA	AA	AA	AA	GG	AA	AA	AG	AA	AA	AA	AA	AA	AA	AA	AA	AA	AA
TM369	T/C	A01	7380153	GG	AA	AA	AA	AA	AA	AA	AA	AA	AA	AA	AA	--	GG	AA	GG	AA	AA	AA	AA	AA	AA	AA	AA	AA	AA	GG	AA	AA	GG	GG	AA	AA	AA	AA	AG	GG	GG	GG	AA	GG	--	GG	AA	GG	AA
TM370	A/G	A01	7390732	CC	TT	TC	TT	TT	TT	TT	TT	TT	TT	TT	TT	TC	CC	TT	CC	TT	TT	TT	TT	TT	TT	TT	TT	CC	TT	CC	TT	TT	CC	CC	TT	CC	TT	TT	CC	CC	CC	CC	TT	CC	CC	CC	TT	CC	TT
TM372	T/C	A01	7566595	CC	TT	--	TT	TT	TT	TT	TT	TT	CC	TT	TT	TC	CC	TT	CC	TT	TT	TT	TT	TT	TT	TT	TT	CC	TT	CC	TT	TT	CC	CC	TT	CC	TT	TT	CC	CC	CC	CC	TT	CC	--	CC	TT	CC	TT
TM373	T/C	A01	7609984	AA	AA	AA	GG	AA	AA	AA	GG	AG	AA	AA	AG	AA	AA	AA	AA	GG	AA	AA	AA	GG	AA	GG	GG	AA	AA	GG	GG	AA	AA	AA	GG	AA	GG	GG	AA	AA	AA	GG	AA	GG	AA	GG	AA	AA	AA
TM374	T/G	A01	7614666	CC	CC	CC	AA	CC	CC	CC	AA	AC	CC	CC	AC	CC	CC	CC	CC	AA	CC	CC	CC	AA	CC	AA	AA	CC	CC	AA	AA	CC	AA	CC	AA	CC	AA	AA	CC	CC	AA	AA	CC	AA	CC	AA	CC	CC	CC
TM378	T/C	A01	7637096	AA	AA	AA	GG	AA	AA	AA	GG	AG	AA	AA	AG	AA	AA	AA	AA	GG	AA	AA	AA	GG	AA	GG	GG	AA	AA	GG	GG	AA	AA	AA	GG	AA	GG	GG	AA	AA	AA	GG	AA	GG	AA	GG	AA	AA	AA
TM379	T/G	A01	7640973	CC	CC	CC	AA	CC	CC	CC	AA	AC	CC	CC	AC	CC	CC	CC	CC	AA	CC	CC	CC	AA	CC	AA	AA	CC	CC	AA	AA	CC	CC	CC	AA	CC	AA	AA	CC	CC	CC	AA	CC	AA	CC	AA	CC	CC	CC
TM381	A/G	A01	7659678	CC	CC	CC	TT	CC	CC	CC	TT	TC	CC	CC	TC	CC	CC	CC	CC	TT	CC	CC	CC	TT	CC	TT	TT	CC	CC	TT	TT	CC	CC	CC	TT	CC	TT	TT	CC	CC	CC	TT	CC	TT	CC	TT	CC	CC	CC
TM382	T/C	A01	7663516	CC	CC	CC	TT	CC	CC	CC	TT	--	CC	CC	TC	CC	CC	CC	CC	TT	CC	CC	CC	TT	CC	TT	TT	CC	CC	TT	TT	CC	CC	CC	TT	CC	TT	TT	CC	CC	CC	TT	CC	TT	CC	TT	CC	CC	CC
TM386	A/G	A01	7681532	GG	GG	GG	AA	GG	GG	GG	AA	AG	GG	GG	AG	GG	GG	GG	GG	AA	GG	GG	GG	AA	GG	AA	AA	GG	GG	AA	AA	GG	GG	GG	AA	GG	AA	AA	GG	GG	GG	AA	GG	AA	GG	AA	GG	GG	GG
TM389	A/G	A01	7700431	TT	TT	TT	CC	TT	TT	TT	CC	TC	TT	TT	TC	TT	TT	TT	TT	CC	TT	TT	TT	CC	TT	CC	CC	TT	TT	CC	CC	TT	CC	TT	CC	TT	CC	CC	TT	TT	CC	CC	TT	CC	TT	CC	TT	TT	TT
TM390	T/C	A01	7707142	CC	CC	CC	TT	CC	CC	CC	TT	TC	CC	CC	TC	CC	CC	CC	CC	TT	CC	CC	CC	TT	CC	TT	TT	CC	CC	TT	TT	CC	TT	CC	TT	CC	TT	TT	CC	CC	TT	TT	CC	TT	CC	TT	CC	CC	CC
TM391	T/C	A01	7717405	CC	CC	CC	TT	CC	CC	CC	TT	TC	CC	CC	TC	CC	CC	CC	CC	TT	CC	CC	CC	TT	CC	TT	TT	CC	CC	TT	TT	CC	CC	CC	TT	CC	TT	TT	CC	CC	CC	TT	CC	TT	CC	TT	CC	CC	CC
TM394	T/C	A01	7838126	AA	AA	AA	AA	AA	AA	AA	AA	AG	GG	AA	AA	AA	AA	AA	AA	AA	AA	AA	AA	AA	AA	AA	AA	AA	AA	AA	AA	AA	AA	AA	AA	AA	AA	AA	AA	GG	AA	GG	AA	GG	AA	GG	AA	AA	AA
TM395	C/G	A01	7848364	GG	GG	GG	GG	GG	GG	GG	GG	GC	GC	GG	GG	GG	GG	GG	GG	GG	GG	GG	GG	GG	GG	GG	GG	GG	GG	GG	GG	GG	GG	GG	GG	GG	GG	GG	GG	GC	GG	GC	GG	GC	GG	GC	GG	GG	GG
TM396	T/C	A01	7940161	CC	CC	CC	CC	CC	TT	CC	CC	TC	CC	CC	CC	CC	CC	CC	CC	CC	TT	CC	CC	CC	CC	CC	CC	CC	TT	CC	CC	CC	CC	CC	CC	CC	CC	CC	--	CC	CC	TT	TT	TT	--	TT	CC	CC	CC
TM397	A/G	A01	7943054	AA	AA	AA	AA	AA	GG	AA	AA	--	AA	AA	AA	AA	AA	AA	AA	AA	GG	AA	AA	AA	AA	AA	AA	AA	GG	AA	AA	AA	AA	AA	AA	AA	AA	AA	AG	AA	AA	GG	GG	GG	AA	GG	AA	AA	AA
TM401	T/G	A01	7961396	AA	AA	AA	AA	CC	CC	AA	AA	AC	AA	AA	AA	AA	AA	AA	AA	AA	CC	AA	AA	AA	AA	AA	AA	AA	CC	AA	AA	AA	AA	AA	AA	AA	AA	AA	AA	AA	AA	CC	CC	CC	--	CC	AA	--	AA
TM403	C/G	A01	7966290	CC	CC	CC	CC	GG	GG	CC	CC	CG	CC	CC	CC	CC	CC	CC	CC	CC	GG	CC	CC	CC	CC	CC	CC	CC	GG	CC	CC	CC	CC	CC	CC	CC	CC	CC	CC	CC	CC	GG	GG	GG	--	GG	CC	CC	CC
TM404	C/G	A01	7971877	CC	GG	GG	GG	CC	CC	GG	GG	GC	GG	GG	GG	GC	CC	GG	CC	GG	CC	GG	GG	GG	GG	GG	GG	GG	CC	GG	GG	GG	GG	CC	GG	GG	GG	GG	GC	GG	GG	CC	CC	CC	CC	CC	GG	CC	GG
TM406	G/C	A01	7977264	GG	CC	CC	CC	GG	GG	CC	CC	--	CC	CC	CC	GC	GG	CC	GG	CC	GG	CC	CC	CC	CC	CC	CC	CC	GG	CC	CC	CC	CC	GG	CC	CC	CC	CC	--	CC	CC	GG	GG	GG	GG	GG	CC	GG	CC
TM407	T/C	A01	7983656	TT	TT	TT	TT	CC	CC	TT	TT	--	TT	TT	TT	TT	TT	TT	TT	TT	CC	TT	TT	TT	TT	TT	TT	TT	CC	TT	TT	TT	TT	TT	TT	TT	TT	TT	TT	TT	TT	CC	CC	CC	--	CC	TT	TT	TT
TM408	A/G	A01	8015331	AA	GG	GG	GG	AA	AA	GG	AA	AG	GG	GG	--	--	AA	GG	AA	AA	AA	GG	AG	AA	GG	GG	AA	GG	AA	GG	AA	GG	GG	AA	AA	GG	GG	AA	AG	GG	GG	AA	GG	AG	AA	AA	GG	AA	AA
TM409	A/G	A01	8027142	TC	TT	TT	TC	TC	TC	TT	TC	--	TT	TT	TC	TC	TT	TT	TT	TC	TC	TT	--	TC	TT	TC	TC	TT	--	TT	TC	TT	TT	TC	TC	TT	TT	TC	TC	TC	TT	TC	TT	--	TC	TC	TT	TC	TC
TM410	T/C	A01	8187881	AA	AA	GG	GG	GG	GG	AA	GG	AA	AA	AA	--	AG	AA	AA	AA	GG	GG	AA	--	GG	AA	GG	GG	AG	GG	AA	GG	AA	AA	GG	GG	GG	AA	GG	GG	GG	AA	GG	GG	--	GG	GG	AA	GG	GG
TM417	A/G	A01	8466795	AA	AA	GG	AA	GG	AA	AA	AA	AA	AA	AA	AA	AA	AA	AA	GG	AA	AA	AA	AA	AA	AA	AA	AA	AG	AA	AA	AA	AA	AA	AA	AA	AA	AA	AA	AG	AA	AA	AA	AA	AA	AA	AA	AA	AA	AA
TM421	G/C	A01	8518607	GG	GG	CC	GG	CC	GG	GG	GG	GG	GG	GG	GG	GG	GG	GG	CC	GG	GG	GG	GG	GG	GG	GG	GG	--	GG	GG	GG	GG	GG	GG	GG	GG	GG	GG	GC	GG	GG	GG	GG	GG	GG	GG	GG	GG	GG
TM428	T/G	A01	8570070	TT	TT	TG	TT	TG	TT	TT	TT	TT	TT	TT	TT	TG	TT	TT	TG	TT	TT	TT	TT	TG	TT	TT	TT	--	TT	TT	TG	TT	TT	TG	TT	TT	TT	TT	--	TT	TT	TG	TT	--	TG	TG	TT	TG	TT
TM430	T/C	A01	8588405	CC	CC	TC	CC	TC	CC	CC	CC	CC	CC	CC	CC	--	CC	CC	TC	CC	CC	CC	CC	TC	CC	CC	CC	--	CC	CC	TC	CC	CC	TC	CC	CC	CC	CC	--	CC	CC	TC	CC	--	TC	TC	CC	TC	CC
TM432	T/C	A01	8595431	AA	AA	GG	AA	GG	AA	AA	AA	AA	AA	AA	AA	AG	AA	AA	GG	AA	AA	AA	AA	GG	AA	AA	AA	AG	AA	AA	GG	AA	AA	GG	AA	AA	AA	AA	GG	AA	AA	GG	AA	AG	--	GG	AA	GG	AA
TM433	A/G	A01	8604236	CC	CC	TC	CC	TC	CC	CC	CC	CC	CC	CC	CC	TC	CC	CC	TC	CC	CC	CC	CC	TC	CC	CC	CC	TC	CC	CC	TC	CC	CC	TC	CC	CC	CC	CC	--	CC	CC	TC	CC	TC	TC	TC	CC	TC	CC
TM435	T/C	A01	8617910	TT	TT	CC	TT	CC	TT	TT	TT	TT	TT	TT	TT	TC	TT	TT	CC	TT	TT	TT	TT	CC	TT	TT	TT	TC	TT	TT	CC	TT	TT	CC	TT	TT	TT	TT	CC	TT	TT	CC	TT	TC	--	CC	TT	CC	TT
TM436	A/C	A01	8643651	AA	AA	CC	AA	CC	AA	AA	AA	AA	AA	AA	AA	AC	AA	AA	CC	AA	AA	AA	AA	CC	AA	AA	AA	AC	AA	AA	CC	AA	AA	CC	AA	AA	AA	AA	CC	AA	AA	CC	AA	AC	CC	CC	AA	CC	AA
TM437	T/A	A01	8659310	TT	TT	AA	TT	AA	TT	TT	TT	TT	TT	TT	TT	TA	TT	TT	AA	TT	TT	TT	TT	AA	TT	TT	TT	TA	TT	TT	AA	TT	TT	AA	TT	TT	TT	TT	AA	TT	TT	AA	TT	TA	--	AA	TT	AA	TT
TM438	T/C	A01	8663617	AA	AG	AA	AA	AA	AA	AA	AA	AA	AA	AA	--	AA	AA	AA	AA	AA	AA	AA	AG	AA	AA	AA	AA	AA	AA	AA	AA	AA	AA	AA	AA	AA	AA	AA	AA	AA	AA	AA	AA	AA	AA	AA	AA	AA	AG
TM439	T/G	A01	8672568	GG	GG	TT	GG	TT	GG	GG	GG	GG	GG	GG	GG	--	GG	GG	TT	GG	GG	GG	GG	TT	GG	GG	GG	TG	GG	GG	TT	GG	GG	TT	GG	GG	GG	GG	TG	GG	GG	TT	GG	TG	TT	TT	GG	TT	GG
TM441	T/C	A01	8685354	AA	AA	GG	AA	GG	AA	AA	AA	AA	AA	AA	AA	AG	AA	AA	GG	AA	AA	AA	AA	GG	AA	AA	AA	AG	AA	AA	GG	AA	AA	GG	AA	AA	AA	AA	GG	AA	AA	GG	AA	AG	--	GG	AA	GG	AA
TM442	A/G	A01	8691499	GG	GG	AA	GG	AA	GG	GG	GG	GG	GG	GG	GG	AG	GG	GG	AA	GG	GG	GG	GG	AA	GG	GG	GG	AG	GG	GG	AA	GG	GG	AA	GG	GG	GG	GG	AG	GG	GG	AA	GG	AG	--	AA	GG	AA	GG
TM443	A/G	A01	8693954	TT	TT	TC	TT	TC	TT	TT	TT	TT	TT	TT	TT	--	TT	TT	TC	TT	TT	TT	TT	TC	TT	TT	TT	--	TT	TT	TC	TT	TT	TC	TT	TT	TT	TT	TC	TT	TT	TC	TT	--	TC	TC	TT	TC	TT
TM448	T/C	A01	8720763	AA	AA	AG	AA	AG	AA	AA	AA	AA	AA	AA	AA	--	AA	AA	AG	AA	AA	AA	AA	AG	AA	AA	AA	--	--	AA	AG	AA	AA	AG	AA	AA	AA	AA	--	AA	AA	AG	AA	--	AG	AG	AA	AG	AA
TM451	A/G	A01	8740230	AA	AA	AG	AA	AG	AA	AA	AA	AA	AA	AA	AA	--	AA	AA	AG	AA	AA	AA	AA	AG	AA	AA	AA	--	AA	AA	AG	AA	AA	AG	AA	AA	AA	AA	AG	AA	AA	AG	AA	AA	AG	AG	AA	AG	AA
TM453	T/C	A01	8745557	TT	TT	CC	TT	CC	TT	TT	TT	TT	TT	TT	TT	TC	TT	TT	CC	TT	TT	TT	TT	CC	TT	TT	TT	TC	TT	TT	CC	TT	TT	CC	TT	TT	TT	TT	CC	TT	TT	CC	TT	TC	CC	CC	TT	CC	TT
TM454	T/C	A01	8757819	GG	GG	AG	GG	AG	GG	GG	GG	GG	GG	GG	GG	AG	GG	GG	AG	GG	GG	GG	GG	AG	GG	GG	GG	--	GG	GG	AG	GG	GG	AG	GG	GG	GG	GG	--	GG	GG	AG	GG	--	AG	AG	GG	AG	GG
TM455	T/C	A01	8761267	TT	TT	CC	TT	CC	TT	TT	TT	TT	TT	TT	TT	TC	TT	TT	CC	TT	TT	TT	TT	CC	TT	TT	TT	TC	TT	TT	CC	TT	TT	CC	TT	TT	TT	TT	CC	TT	TT	CC	TT	TC	--	CC	TT	CC	TT
TM457	T/C	A01	8792701	TT	TT	CC	TT	CC	TT	TT	TT	TT	TT	TT	TT	TC	TT	TT	CC	TT	TT	TT	TT	CC	TT	TT	TT	TC	TT	TT	CC	TT	TT	CC	TT	TT	TT	TT	CC	TT	TT	CC	TT	TC	--	CC	TT	CC	TT
TM459	A/G	A01	8803205	GG	GG	AA	GG	AA	GG	GG	GG	GG	GG	GG	GG	--	GG	GG	AA	GG	GG	GG	GG	AA	GG	GG	GG	AG	GG	GG	AA	GG	GG	AA	GG	GG	GG	GG	AG	GG	GG	AA	GG	AG	AA	AA	GG	AA	GG
TM460	A/G	A01	8815942	TT	TT	CC	TT	CC	TT	TT	TT	TT	TT	TT	TT	TC	TT	TT	CC	TT	TT	TT	TT	CC	TT	TT	TT	TC	TT	TT	CC	TT	TT	CC	TT	TT	TT	TT	CC	TT	TT	CC	TT	TC	CC	CC	TT	CC	TT
TM461	A/G	A01	8827003	TT	TT	CC	TT	CC	TT	TT	TT	TT	TT	TT	TT	TC	TT	TT	CC	TT	TT	TT	TT	CC	TT	TT	TT	--	TT	TT	CC	TT	TT	CC	TT	TT	TT	TT	CC	TT	TT	CC	TT	TC	TC	CC	TT	CC	TT
TM467	T/C	A01	8867495	TT	TT	CC	TT	CC	TT	TT	TT	TT	TT	TT	TT	TC	TT	TT	CC	TT	TT	TT	TT	CC	TT	TT	TT	TC	TT	TT	CC	TT	TT	CC	TT	TT	TT	TT	CC	TT	TT	CC	TT	TC	--	CC	TT	CC	TT
TM472	A/G	A01	8900270	CC	CC	TT	CC	TT	CC	CC	CC	CC	CC	CC	CC	TC	CC	CC	TT	CC	CC	CC	CC	TT	CC	CC	CC	TC	CC	CC	TT	CC	CC	TT	CC	CC	CC	CC	TC	CC	CC	TT	CC	TC	--	TT	CC	TT	CC
TM473	A/G	A01	8912099	AA	AA	GG	AA	GG	AA	AA	AA	AA	AA	AA	AA	AG	AA	AA	GG	AA	AA	AA	AA	GG	AA	AA	AA	AG	AA	AA	GG	AA	AA	GG	AA	AA	AA	AA	GG	AA	AA	GG	AA	AG	GG	GG	AA	GG	AA
TM474	T/C	A01	8914420	AA	AA	GG	AA	GG	AA	AA	AA	AA	AA	AA	AA	AG	AA	AA	GG	AA	AA	AA	AA	GG	AA	AA	AA	--	AA	AA	GG	AA	AA	GG	AA	AA	AA	AA	GG	AA	AA	GG	AA	--	GG	GG	AA	GG	AA
TM475	A/C	A01	8917366	GG	GG	TT	GG	TT	GG	GG	GG	GG	GG	GG	GG	TG	GG	GG	TT	GG	GG	GG	GG	TT	GG	GG	GG	TG	GG	GG	TT	GG	GG	TT	GG	GG	GG	GG	TT	GG	GG	TT	GG	TG	--	TT	GG	TT	GG
TM476	A/G	A01	8921281	AA	AA	GG	AA	GG	AA	AA	AA	AA	AA	AA	AA	AG	AA	AA	GG	AA	AA	AA	AA	GG	AA	AA	AA	AG	AA	AA	GG	AA	AA	GG	AA	AA	AA	AA	GG	AA	AA	GG	AA	AG	--	GG	AA	GG	AA
TM478	A/G	A01	8927052	TT	TT	CC	TT	CC	TT	TT	TT	TT	TT	TT	TT	TC	TT	TT	CC	TT	TT	TT	TT	CC	TT	TT	TT	TC	TT	TT	CC	TT	TT	CC	TT	TT	TT	TT	CC	TT	TT	CC	TT	TC	--	CC	TT	CC	TT
TM479	A/G	A01	8936910	CC	CC	TT	CC	TT	CC	CC	CC	CC	CC	CC	CC	--	CC	CC	TT	CC	CC	CC	CC	TT	CC	CC	CC	TC	CC	CC	TT	CC	CC	TT	CC	CC	CC	CC	--	CC	CC	TT	CC	TC	--	TT	CC	TT	CC
TM481	T/G	A01	8944940	GG	GG	TG	GG	TG	GG	GG	GG	GG	GG	GG	GG	TG	GG	GG	TG	GG	GG	GG	GG	TG	GG	GG	GG	--	GG	GG	TG	GG	GG	TG	GG	GG	GG	GG	--	GG	GG	TG	GG	--	TG	TG	GG	TG	GG
TM483	T/C	A01	8951331	AA	AA	GG	AA	GG	AA	AA	AA	AA	AA	AA	AA	AG	AA	AA	GG	AA	AA	AA	AA	GG	AA	AA	AA	AG	AA	AA	GG	AA	AA	GG	AA	AA	AA	AA	GG	AA	AA	GG	AA	AG	--	GG	AA	GG	AA
TM485	A/G	A01	8976173	AA	AA	GG	AA	GG	AA	AA	AA	AA	AA	AA	AA	AG	AA	AA	GG	AA	AA	AA	AA	GG	AA	AA	AA	AG	AA	AA	GG	AA	AA	GG	AA	AA	AA	AA	GG	AA	AA	GG	AA	--	GG	GG	AA	GG	AA
TM487	T/C	A01	8989947	GG	GG	AG	GG	AG	GG	GG	GG	GG	GG	GG	GG	--	GG	GG	AG	GG	GG	GG	GG	AG	GG	GG	GG	--	GG	GG	AG	GG	GG	AG	GG	GG	GG	GG	GG	GG	GG	AG	GG	GG	AG	AG	GG	AG	GG
TM488	T/C	A01	8999148	TT	TT	CC	TT	CC	TT	TT	TT	TT	TT	TT	TT	TC	TT	TT	CC	TT	TT	TT	TT	CC	TT	TT	TT	TC	TT	TT	CC	TT	TT	CC	TT	TT	TT	TT	CC	TT	TT	CC	TT	TC	--	CC	TT	CC	TT
TM491	A/G	A01	9020762	AA	AA	GG	AA	GG	AA	AA	AA	AA	AA	AA	AA	AG	AA	AA	GG	AA	AA	AA	AA	GG	AA	AA	AA	--	AA	AA	GG	AA	AA	GG	AA	AA	AA	AA	GG	AA	AA	GG	AA	--	--	GG	AA	GG	AA
TM493	A/G	A01	9030492	TT	TT	CC	TT	CC	TT	TT	TT	TT	TT	TT	TT	TC	TT	TT	CC	TT	TT	TT	TT	CC	TT	TT	TT	TC	TT	TT	CC	TT	TT	CC	TT	TT	TT	TT	TC	TT	TT	CC	TT	TC	--	CC	TT	CC	TT
TM496	A/G	A01	9041138	AA	AA	GG	AA	GG	AA	AA	AA	AA	AA	AA	AA	AG	AA	AA	GG	AA	AA	AA	AA	GG	AA	AA	AA	AG	AA	AA	GG	AA	AA	GG	AA	AA	AA	AA	GG	AA	AA	GG	AA	--	--	GG	AA	GG	AA
TM499	T/C	A01	9086778	CC	CC	TT	CC	TT	CC	CC	CC	CC	CC	CC	CC	TC	CC	CC	TT	CC	CC	CC	CC	TT	CC	CC	CC	TC	CC	TT	TT	CC	CC	TT	CC	CC	CC	CC	TT	CC	CC	TT	CC	TC	TT	TT	CC	TT	CC
TM500	T/G	A01	9094931	GG	GG	TT	GG	TT	GG	GG	GG	GG	GG	GG	GG	--	GG	GG	TT	GG	GG	GG	GG	TT	GG	GG	GG	TG	GG	TT	TT	GG	GG	TT	GG	GG	GG	GG	TT	GG	GG	TT	GG	TG	TT	TT	GG	TT	GG
TM501	A/C	A01	9102523	CC	CC	AA	CC	AA	AA	--	CC	CC	CC	CC	CC	AC	CC	CC	AA	CC	CC	CC	CC	AA	CC	CC	CC	AC	CC	AA	AA	CC	CC	AA	CC	CC	CC	CC	AA	CC	CC	AA	AA	AC	--	AA	CC	AA	CC
TM503	T/C	A01	9115082	TT	TT	CC	TT	CC	CC	TT	TT	TT	TT	TT	TT	TC	TT	TT	CC	TT	TT	TT	TT	CC	TT	TT	TT	TC	TT	CC	CC	TT	TT	CC	TT	TT	TT	TT	CC	TT	TT	CC	CC	TC	--	CC	TT	CC	TT
TM505	A/G	A01	9123138	AA	AA	GG	AA	GG	GG	AA	AA	AA	AA	AA	AA	AG	AA	AA	GG	AA	AA	AA	AA	GG	AA	AA	AA	AG	AA	GG	GG	AA	AA	GG	AA	AA	AA	AA	GG	AA	AA	GG	GG	AG	--	GG	AA	GG	AA
TM506	T/A	A01	9131614	AA	AA	TT	AA	TT	TT	AA	AA	AA	AA	AA	AA	--	AA	AA	TT	AA	AA	AA	AA	TT	AA	AA	AA	AT	AA	TT	TT	AA	AA	TT	AA	AA	AA	AA	TT	AA	AA	TT	TT	AT	TT	TT	AA	TT	AA
TM507	A/G	A01	9138841	GG	GG	AA	GG	AA	AA	GG	GG	GG	GG	GG	GG	AG	GG	GG	AA	GG	GG	GG	GG	AA	GG	GG	GG	AG	GG	AA	AA	GG	GG	AA	GG	GG	GG	GG	AA	GG	GG	AA	AA	AG	--	AA	GG	AA	GG
TM508	T/C	A01	9146923	AA	AA	GG	AA	GG	GG	AA	AA	AA	AA	AA	AA	AG	AA	AA	GG	AA	AA	AA	AA	GG	AA	AA	AA	AG	AA	GG	GG	AA	AA	GG	AA	AA	AA	AA	GG	AA	AA	GG	GG	AG	--	GG	AA	GG	AA
TM509	G/C	A01	9154436	CC	CC	GC	CC	GC	GC	CC	CC	CC	CC	CC	CC	GC	CC	CC	GC	CC	CC	CC	CC	GC	CC	CC	CC	GC	CC	GC	GC	CC	CC	GC	CC	CC	CC	CC	GC	CC	CC	GC	GC	GC	GC	GC	CC	GC	CC
TM512	T/C	A01	9166929	CC	CC	TT	CC	TT	TT	CC	CC	CC	CC	CC	CC	TC	CC	CC	TT	CC	CC	CC	CC	TT	CC	CC	CC	TC	CC	TT	TT	CC	CC	TT	CC	CC	CC	CC	TT	CC	CC	TT	TT	TC	--	TT	CC	TT	CC
TM513	T/C	A01	9170527	GG	GG	AG	GG	AG	AG	GG	GG	GG	GG	GG	GG	AG	GG	GG	AG	GG	GG	GG	GG	AG	GG	GG	GG	AG	GG	AG	AG	GG	GG	AG	GG	GG	GG	GG	AG	GG	GG	AG	AG	AG	AG	AG	GG	AG	GG
TM514	T/C	A01	9177984	AA	AA	GG	AA	GG	GG	AA	AA	AA	AA	AA	AA	AG	AA	AA	GG	AA	AA	AA	AA	GG	AA	AA	AA	AG	AA	GG	GG	AA	AA	GG	AA	AA	AA	AA	GG	AA	AA	GG	GG	AG	--	GG	AA	GG	AA
TM517	T/C	A01	9197612	TT	TT	CC	TT	CC	CC	TT	TT	TT	TT	TT	TT	TC	TT	TT	CC	TT	TT	TT	TT	CC	TT	TT	TT	TC	TT	CC	CC	TT	TT	CC	TT	TT	TT	TT	CC	TT	TT	CC	CC	TC	--	CC	TT	CC	TT
TM519	T/C	A01	9207497	GG	GG	AG	GG	AG	AG	GG	GG	GG	GG	GG	GG	--	GG	GG	AG	GG	GG	GG	GG	AG	GG	GG	GG	GG	GG	AG	AG	GG	GG	AG	GG	GG	GG	GG	AG	GG	GG	AG	AG	GG	AG	AG	GG	AG	GG
TM522	A/C	A01	9222556	GG	GG	TT	GG	TT	TT	GG	GG	GG	GG	GG	GG	TG	GG	GG	TT	GG	GG	GG	GG	TT	GG	GG	GG	TG	GG	TT	TT	GG	GG	TT	GG	GG	GG	GG	TT	GG	GG	TT	TT	--	TT	TT	GG	TT	GG
TM524	T/C	A01	9238416	TT	TT	TC	TT	TC	TC	TT	TT	TT	TT	TT	TT	--	TT	TT	TC	TT	TT	TT	TT	TC	TT	TT	TT	--	TT	TC	TC	TT	TT	TC	TT	TT	TT	TT	TC	TT	TT	TC	TC	--	TC	TC	TT	TC	TT
TM525	A/G	A01	9240577	AA	AA	GG	AA	GG	GG	AA	AA	AA	AA	AA	AA	AG	AA	AA	GG	AA	AA	AA	AA	GG	AA	AA	AA	AG	AA	GG	GG	AA	AA	GG	AA	AA	AA	AA	GG	AA	AA	GG	GG	AG	GG	GG	AA	GG	AA
TM528	T/G	A01	9261412	TT	TT	GG	TT	GG	GG	TT	TT	TT	TT	TT	TT	TG	TT	TT	GG	TT	TT	TT	TT	GG	TT	TT	TT	TG	TT	GG	GG	TT	TT	GG	TT	TT	TT	TT	GG	TT	TT	GG	GG	TG	--	GG	TT	GG	TT
TM530	C/G	A01	9270476	GG	GG	CC	GG	CC	CC	GG	GG	GG	GG	GG	GG	CG	GG	GG	CC	GG	GG	GG	GG	CC	GG	GG	GG	CG	GG	CC	CC	GG	GG	CC	GG	GG	GG	GG	CC	GG	GG	CC	CC	CG	--	CC	GG	CC	GG
TM535	T/C	A01	9300487	AA	AA	GG	AA	GG	GG	AA	AA	AA	AA	AA	AA	AG	AA	AA	GG	AA	AA	AA	AA	GG	AA	AA	AA	AG	AA	GG	GG	AA	AA	GG	AA	AA	AA	AA	GG	AA	AA	GG	GG	AG	--	GG	AA	GG	AA
TM537	A/G	A01	9308942	GG	GG	AG	GG	AG	AG	GG	GG	GG	GG	GG	GG	--	GG	GG	AG	GG	GG	GG	GG	AG	GG	GG	GG	--	GG	AG	AG	GG	GG	AG	GG	GG	GG	GG	AG	GG	GG	AG	AG	--	AG	AG	GG	AG	GG
TM538	C/G	A01	9316217	GG	GG	CC	GG	CC	CC	GG	GG	GG	GG	GG	GG	--	GG	GG	CC	GG	GG	GG	GG	CC	GG	GG	GG	CG	GG	CC	CC	GG	GG	CC	GG	GG	GG	GG	CC	GG	GG	CC	CC	CG	--	CC	GG	CC	GG
TM539	T/G	A01	9327082	AA	AA	CC	AA	CC	CC	AA	AA	AA	AA	AA	AA	AC	AA	AA	CC	AA	AA	AA	AA	CC	AA	AA	AA	AC	AA	CC	CC	AA	AA	CC	AA	AA	AA	AA	CC	AA	AA	CC	CC	AC	--	CC	AA	CC	AA
TM540	G/C	A01	9333572	GG	GG	CC	GG	CC	CC	GG	GG	GG	GG	GG	GG	GC	GG	GG	CC	GG	GG	GG	GG	CC	GG	GG	GG	GC	GG	CC	CC	GG	GG	CC	GG	GG	GG	GG	CC	GG	GG	CC	CC	GC	--	CC	GG	CC	GG
TM541	T/G	A01	9339577	GG	GG	TT	GG	TT	TT	GG	GG	GG	GG	GG	GG	TG	GG	GG	TT	GG	GG	GG	GG	TT	GG	GG	GG	TG	GG	TT	TT	GG	GG	TT	GG	GG	GG	GG	TT	GG	GG	TT	TT	TG	--	TT	GG	TT	GG
TM544	T/C	A01	9358595	CC	CC	TC	CC	TC	TC	CC	CC	CC	CC	CC	CC	TC	CC	CC	TC	CC	CC	CC	CC	TC	CC	CC	CC	--	CC	TC	TC	CC	CC	TC	CC	CC	CC	CC	TC	CC	CC	TC	TC	--	TC	TC	CC	TC	CC
TM545	A/G	A01	9361065	AA	AA	GG	AA	GG	GG	AA	AA	AA	AA	AA	AA	AG	AA	AA	GG	AA	AA	AA	AA	GG	AA	AA	AA	AG	AA	GG	GG	AA	AA	GG	AA	AA	AA	AA	GG	AA	AA	GG	GG	AG	GG	GG	AA	GG	AA
TM548	T/C	A01	9371217	GG	GG	AA	GG	AA	AA	GG	GG	GG	GG	GG	GG	--	GG	GG	AA	GG	GG	GG	GG	AA	GG	GG	GG	AG	GG	AA	AA	GG	GG	AA	GG	GG	GG	GG	AA	GG	GG	AA	AA	AG	AA	AA	GG	AA	GG
TM549	T/C	A01	9383153	CC	CC	TT	CC	TT	TT	CC	CC	CC	CC	CC	CC	TC	CC	CC	TT	CC	CC	CC	CC	TT	CC	CC	CC	TC	CC	TT	TT	CC	CC	TT	CC	CC	CC	CC	TT	CC	CC	TT	TT	TC	--	TT	CC	TT	CC
TM550	A/G	A01	9397449	AA	AA	AG	AA	AG	AG	AA	AA	AA	AA	AA	AA	AG	AA	AA	AG	AA	AA	AA	AA	AG	AA	AA	AA	--	AA	AG	AG	AA	AA	AG	AA	AA	AA	AA	AG	AA	AA	AG	AG	--	AG	AG	AA	AG	AA
TM551	A/G	A01	9400075	TT	TT	CC	TT	CC	CC	TT	TT	TT	TT	TT	TT	TC	TT	TT	CC	TT	TT	TT	TT	CC	TT	TT	TT	TC	TT	CC	CC	TT	TT	CC	TT	TT	TT	TT	CC	TT	TT	CC	CC	TC	CC	CC	TT	CC	TT
TM552	A/C	A01	9438467	AA	AA	CC	AA	CC	CC	AA	AA	AA	AA	AA	AA	AC	AA	AA	CC	AA	AA	AA	AA	CC	AA	AA	AA	AC	AA	CC	CC	AA	AA	CC	AA	AA	AA	AA	AC	AA	AA	CC	CC	AC	--	CC	AA	CC	AA
TM555	A/G	A01	9617017	AA	AA	GG	AA	GG	AA	AA	AA	AA	AA	AA	AG	AG	AA	AA	GG	AA	AA	AA	AA	GG	AA	AA	AA	AG	AA	AA	GG	AA	AA	GG	AA	AA	AA	AA	GG	AA	AA	GG	AA	AG	GG	GG	AA	GG	AA
TM556	T/C	A01	9691902	CC	CC	TT	CC	TT	TT	CC	CC	CC	CC	CC	CC	TC	CC	CC	TT	CC	CC	CC	CC	TT	CC	CC	CC	TC	CC	CC	TT	CC	CC	TT	CC	CC	CC	CC	TC	CC	CC	TT	TT	TC	--	TT	CC	TT	CC
TM558	A/G	A01	9715997	AA	AA	GG	AA	GG	AA	AA	AA	AA	AA	AA	AA	AG	AA	AA	GG	AA	AA	AA	AA	GG	AA	AA	AA	AG	AA	AA	GG	AA	AA	GG	AA	AA	AA	AA	AG	AA	AA	GG	AA	AG	GG	GG	AA	GG	AA
TM561	T/C	A01	9734028	TT	TT	CC	TT	CC	TT	TT	TT	TT	TT	TT	TT	TC	TT	TT	CC	TT	TT	TT	TT	CC	TT	TT	TT	TC	TT	TT	CC	TT	TT	CC	TT	TT	TT	TT	TC	TT	TT	CC	TT	TC	CC	CC	TT	CC	TT
TM564	T/C	A01	9745486	AA	AA	GG	AA	GG	AA	AA	AA	AA	AA	AA	AA	AG	AA	AA	GG	AA	AA	AA	AA	GG	AA	AA	AA	--	AA	AA	GG	AA	AA	GG	AA	AA	AA	AA	--	AA	AA	GG	AA	--	GG	GG	AA	GG	AA
TM565	T/A	A01	9756363	TT	TT	AA	TT	AA	TT	TT	TT	TT	TT	TT	TT	--	TT	TT	AA	TT	TT	TT	TT	AA	TT	TT	TT	TA	TT	TT	AA	TT	TT	AA	TT	TT	TT	TT	TA	TT	TT	TT	TT	TT	AA	TT	TT	AA	TT
TM566	A/T	A01	9777758	TT	TT	AA	TT	AA	TT	TT	TT	TT	TT	TT	TT	TT	TT	TT	AA	TT	TT	TT	TT	TT	TT	TT	TT	AT	TT	TT	TT	TT	TT	TT	TT	TT	TT	TT	TT	TT	TT	TT	TT	TT	TT	TT	TT	TT	TT
TM569	T/C	A01	9809304	TT	CC	TT	TT	TT	CC	CC	CC	TC	TT	CC	TC	TC	CC	CC	TT	CC	CC	CC	CC	TT	CC	TT	CC	TT	CC	CC	TT	CC	CC	TT	CC	CC	TT	CC	TC	CC	CC	CC	CC	CC	--	CC	CC	TT	CC
TM570	A/T	A01	9813136	AA	TT	AA	AA	AA	TT	TT	TT	--	AA	TT	--	AT	TT	TT	AA	TT	TT	TT	TT	AA	TT	AA	TT	AA	TT	TT	AA	TT	TT	AA	TT	TT	AA	TT	AT	TT	TT	TT	TT	TT	AA	TT	TT	AA	TT
TM571	G/C	A01	9817502	GG	CC	GG	GG	GG	CC	CC	CC	CG	GG	CC	--	CG	CC	CC	GG	CC	CC	CC	CC	GG	CC	GG	CC	GG	CC	CC	GG	CC	CC	GG	CC	CC	GG	CC	CG	CC	CC	CC	CC	CC	--	CC	CC	GG	CC
TM572	A/G	A01	9820565	CC	TT	CC	CC	CC	TT	TT	TT	TC	CC	TT	TC	TC	TT	TT	CC	TT	TT	TT	TT	CC	TT	CC	TT	CC	TT	TT	CC	TT	TT	CC	TT	TT	CC	TT	TC	TT	TT	TT	TT	TT	--	TT	TT	CC	TT
TM573	T/C	A01	9826701	TT	CC	TT	TT	TT	CC	CC	CC	TC	TT	CC	--	TC	CC	CC	TT	CC	CC	CC	CC	TT	CC	TT	CC	TT	CC	CC	TT	CC	CC	TT	CC	CC	TT	CC	TC	CC	CC	CC	CC	CC	TT	CC	CC	TT	CC
TM575	T/C	A01	9841748	GG	AA	GG	GG	GG	AA	AA	AA	--	GG	AA	--	AG	AA	AA	GG	AA	AA	AA	AA	GG	AA	GG	AA	GG	AA	AA	GG	AA	AA	GG	AA	AA	GG	AA	AG	AA	AA	AA	AA	AA	GG	AA	AA	GG	AA
TM576	A/T	A01	9844694	AA	TT	AA	AA	AA	TT	TT	TT	--	AA	TT	TT	AT	TT	TT	AA	TT	TT	TT	TT	AA	TT	AA	TT	AA	TT	TT	AA	TT	TT	AA	TT	TT	AA	TT	--	TT	TT	TT	TT	TT	AA	TT	TT	AA	TT
TM581	A/C	A01	9871303	AC	CC	AC	AC	AC	CC	CC	CC	AC	AC	CC	--	AC	CC	CC	AC	CC	CC	CC	CC	AC	CC	AC	CC	AC	CC	CC	AC	CC	CC	AC	CC	CC	AC	CC	AC	CC	CC	CC	CC	CC	AC	CC	CC	AC	CC
TM582	A/G	A01	9873789	AA	GG	AA	AA	AA	GG	GG	GG	AG	AA	GG	--	AG	GG	GG	AA	GG	GG	GG	GG	AA	GG	AA	GG	AA	GG	GG	AA	GG	GG	AA	GG	GG	AA	GG	AG	GG	GG	GG	GG	GG	--	GG	GG	AA	GG
TM586	A/C	A01	9891011	TG	GG	TG	--	TG	GG	GG	GG	TG	TG	GG	GG	TG	GG	GG	TG	GG	GG	GG	GG	--	GG	TG	GG	TG	GG	GG	--	GG	GG	TG	GG	GG	TG	GG	--	GG	GG	GG	GG	GG	TG	GG	GG	TG	GG
TM587	T/C	A01	9897529	CC	TT	CC	CC	CC	TT	TT	TT	TC	CC	TT	--	TC	TT	TT	CC	TT	TT	TT	TT	CC	TT	CC	TT	CC	TT	TT	CC	TT	TT	CC	TT	TT	CC	TT	TC	TT	TT	TT	TT	TT	--	TT	TT	CC	TT
TM588	T/G	A01	9899872	AA	CC	AA	AA	AA	CC	CC	CC	AC	AA	CC	--	--	CC	CC	AA	CC	CC	CC	CC	AA	CC	AA	CC	AA	CC	CC	AA	CC	CC	AA	CC	CC	AA	CC	AC	CC	CC	CC	CC	CC	--	CC	CC	AA	CC
TM589	T/C	A01	9932709	GG	AA	GG	GG	GG	AA	AA	AA	--	GG	AA	AA	AG	AA	AA	GG	AA	AA	AA	AA	GG	AA	GG	AA	GG	AA	AA	GG	AA	AA	GG	AA	AA	GG	AA	--	AA	AA	AA	AA	AA	--	AA	AA	GG	AA
TM590	A/G	A01	9936529	AA	GG	AA	AA	AA	GG	GG	GG	AG	AA	GG	GG	AG	GG	GG	AA	GG	GG	GG	GG	AA	GG	AA	GG	AA	GG	GG	AA	GG	GG	AA	GG	GG	AA	GG	AG	GG	GG	GG	GG	GG	--	GG	GG	AA	GG
TM593	T/C	A01	9952955	TT	CC	TT	TT	TT	CC	CC	CC	TC	TT	CC	CC	TC	CC	CC	TT	CC	CC	CC	CC	TT	CC	TT	CC	TT	CC	CC	TT	CC	CC	TT	CC	CC	TT	CC	TC	CC	CC	CC	CC	CC	--	CC	CC	TT	CC
TM594	T/C	A01	9972774	CC	TT	CC	TT	CC	TT	TT	TT	TT	TT	TT	--	TC	TT	TT	CC	TT	TT	TT	TT	CC	TT	TT	TT	TC	TT	TT	CC	TT	TT	CC	TT	TT	CC	TT	TC	TT	TT	CC	TT	TC	--	CC	TT	CC	TT
TM595	A/G	A01	9977096	GG	AA	GG	AA	GG	AA	AA	AA	AA	AA	AA	--	AG	AA	AA	GG	AA	AA	AA	AA	GG	AA	AA	AA	AG	AA	AA	GG	AA	AA	GG	AA	AA	GG	AA	AG	AA	AA	GG	AA	AG	GG	GG	AA	GG	AA
TM597	A/G	A01	9988161	AG	GG	AG	GG	AG	GG	GG	GG	GG	GG	GG	GG	--	GG	GG	AG	GG	GG	GG	GG	AG	GG	GG	GG	GG	GG	GG	AG	GG	GG	AG	GG	GG	AG	GG	GG	GG	GG	AG	GG	GG	AG	AG	GG	AG	GG
TM598	A/C	A01	9991730	GG	TT	GG	TT	GG	TT	TT	TT	TT	TT	TT	--	TG	TT	TT	GG	TT	TT	TT	TT	GG	TT	TT	TT	TG	TT	TT	GG	TT	TT	GG	TT	TT	GG	TT	TG	TT	TT	GG	TT	TG	--	GG	TT	GG	TT
TM599	A/G	A01	9995293	GG	AA	GG	AA	GG	AA	AA	AA	AA	AA	AA	--	AG	AA	AA	GG	AA	AA	AA	AA	GG	AA	AA	AA	AG	AA	AA	GG	AA	AA	GG	AA	AA	GG	AA	AG	AA	AA	GG	AA	AG	GG	GG	AA	GG	AA
TM600	A/C	A01	9997700	AA	CC	AA	CC	AA	CC	CC	CC	CC	CC	CC	--	AC	CC	CC	AA	CC	CC	CC	CC	AA	CC	CC	CC	AC	CC	CC	AA	CC	CC	AA	CC	CC	AA	CC	AC	CC	CC	AA	CC	AC	AA	AA	CC	AA	CC
TM601	A/T	A01	10035415	AA	TT	AA	TT	AA	TT	TT	TT	TT	TT	TT	TT	AT	TT	TT	AA	TT	TT	TT	TT	AA	TT	TT	TT	AT	TT	TT	AA	TT	TT	AA	TT	TT	AA	TT	AT	TT	TT	AA	TT	AT	--	AA	TT	AA	TT
TM602	G/C	A01	10039202	CC	GG	CC	GG	CC	GG	GG	GG	GG	GG	GG	GG	--	GG	GG	CC	GG	GG	GG	GG	CC	GG	GG	GG	GC	GG	GG	CC	GG	GG	CC	GG	GG	CC	GG	GC	GG	GG	CC	GG	GC	CC	CC	GG	CC	GG
TM603	T/C	A01	10046652	AA	GG	AA	GG	AA	GG	GG	GG	GG	GG	GG	GG	AG	GG	GG	AA	GG	GG	GG	GG	AA	GG	GG	GG	AG	GG	GG	AA	GG	GG	AA	GG	GG	AA	GG	AG	GG	GG	AA	GG	AG	--	AA	GG	AA	GG
TM615	T/C	A01	10117048	GG	AA	GG	AA	GG	AA	AA	AA	AA	AA	AA	AA	--	AA	AA	GG	AA	AA	AA	AA	GG	AA	AA	AA	AG	AA	AA	GG	AA	AA	GG	AA	AA	GG	AA	AG	AA	AA	GG	AA	AG	--	GG	AA	GG	AA
TM616	A/G	A01	10134891	TT	CC	TT	CC	TT	CC	CC	CC	CC	CC	CC	CC	--	CC	CC	TT	CC	CC	CC	CC	TT	CC	CC	CC	TC	CC	CC	TT	CC	CC	TT	CC	CC	TT	CC	TC	CC	CC	TT	CC	TC	TT	TT	CC	TT	CC
TM617	T/A	A01	10142702	AA	TT	AA	TT	AA	TT	TT	TT	TT	TT	TT	TT	TA	TT	TT	AA	TT	TT	TT	TT	AA	TT	TT	TT	TA	TT	TT	AA	TT	TT	AA	TT	TT	AA	TT	--	TT	TT	AA	TT	--	--	AA	TT	AA	TT
TM618	T/C	A01	10149022	TC	CC	TC	CC	TC	CC	CC	CC	CC	CC	CC	CC	TC	CC	CC	TC	CC	CC	CC	CC	TC	CC	CC	CC	--	CC	CC	TC	CC	CC	TC	CC	CC	TC	CC	--	CC	CC	TC	CC	TC	TC	TC	CC	TC	CC
TM619	A/G	A01	10154092	CC	TT	CC	TT	CC	TT	TT	TT	TT	TT	TT	TT	--	TT	TT	CC	TT	TT	TT	TT	CC	TT	TT	TT	TC	TT	TT	CC	TT	TT	CC	TT	TT	CC	TT	TC	TT	TT	CC	TT	TC	--	CC	TT	CC	TT
TM620	A/C	A01	10167410	TT	GG	TT	GG	TT	GG	GG	GG	GG	GG	GG	GG	--	GG	GG	TT	GG	GG	GG	GG	TT	GG	GG	GG	TG	GG	GG	TT	GG	GG	TT	GG	GG	TT	GG	TG	GG	GG	TT	GG	TG	TT	TT	GG	TT	GG
TM622	T/C	A01	10188236	TT	CC	TT	CC	TT	CC	CC	CC	CC	CC	CC	CC	--	CC	CC	TT	CC	CC	CC	CC	TT	CC	CC	CC	TC	CC	CC	TT	CC	CC	TT	CC	CC	TT	CC	TC	CC	CC	TT	CC	TC	--	TT	CC	TT	CC
TM626	T/C	A01	10214660	AA	GG	AA	GG	AA	GG	GG	GG	GG	GG	GG	GG	AG	GG	GG	AA	GG	GG	GG	GG	AA	GG	GG	GG	AG	GG	GG	AA	GG	GG	AA	GG	GG	AA	GG	AG	GG	GG	AA	GG	AG	--	AA	GG	AA	GG
TM627	A/G	A01	10396928	AA	GG	GG	GG	AA	GG	GG	GG	GG	GG	GG	GG	--	GG	GG	AA	GG	GG	GG	GG	AA	GG	GG	GG	AG	GG	GG	AA	AA	GG	AA	GG	GG	AA	GG	AG	GG	GG	AA	GG	AG	--	AA	GG	AA	GG
TM630	T/G	A01	10836417	AC	AA	AA	AA	AC	AA	AA	AA	AA	AA	AA	AA	AA	AC	AC	AC	AA	AA	AA	--	AA	AA	AA	AA	AC	AA	AA	AA	AC	AA	AA	AA	AC	AC	AA	AA	AA	AA	AC	AA	--	AA	AC	AC	AA	AC
TM631	T/A	A01	10839888	TA	AA	AA	AA	TA	AA	AA	AA	AA	AA	AA	AA	AA	TA	TA	TA	AA	AA	AA	--	AA	AA	AA	AA	TA	AA	AA	AA	TA	AA	AA	AA	TA	TA	AA	AA	AA	AA	TA	AA	TA	AA	TA	TA	AA	TA
TM632	T/C	A01	10845639	TT	CC	CC	CC	TT	CC	CC	CC	CC	CC	CC	CC	CC	TT	TT	TT	CC	CC	CC	--	CC	CC	CC	CC	TC	CC	CC	CC	TT	CC	CC	CC	TT	TT	CC	CC	CC	CC	TT	CC	TC	CC	TT	TT	CC	TT
TM634	T/C	A01	10869475	CC	TT	TT	TT	CC	TT	TT	TT	TT	TT	TT	TT	TT	CC	CC	CC	TT	TT	TT	--	TT	TT	TT	TT	TC	TT	TT	TT	CC	TT	TT	TT	CC	CC	TT	TT	TT	TT	CC	TT	TC	TT	CC	CC	TT	CC
TM635	C/G	A01	10873746	GG	CC	CC	CC	GG	CC	CC	CC	CC	CC	CC	CC	CC	GG	GG	GG	CC	CC	CC	--	CC	CC	CC	CC	CG	CC	CC	CC	GG	CC	CC	CC	GG	GG	CC	CC	CC	CC	GG	CC	CG	CC	GG	GG	CC	GG
TM636	T/C	A01	10879525	CC	TT	TT	TT	CC	TT	TT	TT	TT	TT	TT	TT	TT	CC	CC	CC	TT	TT	TT	--	TT	TT	TT	TT	TC	TT	TT	TT	CC	TT	TT	TT	CC	CC	TT	TT	TT	TT	CC	TT	TC	TT	CC	CC	TT	CC
TM637	A/T	A01	10882369	TT	AA	AA	AA	TT	AA	AA	AA	AA	AA	AA	AA	AA	TT	TT	TT	AA	AA	AA	--	AA	AA	AA	AA	AT	AA	AA	AA	TT	AA	AA	AA	TT	TT	AA	AA	AA	AA	TT	AA	AT	AA	TT	TT	AA	TT
TM638	T/C	A01	10885121	GG	AA	AA	AA	GG	AA	AA	AA	AA	AA	AA	AA	AA	GG	GG	GG	AA	AA	AA	--	AA	AA	AA	AA	AG	AA	AA	AA	GG	AA	AA	AA	GG	GG	AA	AA	AA	AA	GG	AA	AG	AA	GG	GG	AA	GG
TM646	T/C	A01	10949548	AG	AA	AA	AA	AG	AA	AA	AA	AA	AA	AA	AA	AA	AG	AG	AG	AA	AA	AA	--	AA	AA	AA	AA	--	AA	AA	AA	AG	AA	AA	AA	AG	AG	AA	AA	AA	AA	AG	AA	--	AA	AG	AG	AA	AG
TM647	T/C	A01	10953729	TC	CC	CC	CC	TC	CC	CC	CC	CC	CC	CC	CC	CC	TC	TC	TC	CC	CC	CC	CC	CC	CC	CC	CC	--	CC	CC	CC	TC	CC	CC	CC	TC	TC	CC	CC	CC	CC	TC	CC	TC	CC	TC	TC	CC	TC
TM648	T/A	A01	10956392	AA	TT	TT	TT	AA	TT	TT	TT	TT	TT	TT	TT	TT	AA	AA	AA	TT	TT	TT	--	TT	TT	TT	TT	AT	TT	TT	TT	AA	TT	TT	TT	AA	AA	TT	TT	TT	TT	AA	TT	AT	TT	AA	AA	TT	AA
TM649	T/C	A01	10963656	AA	GG	GG	GG	AA	GG	GG	GG	GG	GG	GG	GG	GG	AA	AA	AA	GG	GG	GG	AG	GG	GG	GG	GG	AG	GG	GG	GG	AA	GG	GG	GG	AA	AA	GG	GG	GG	GG	AA	GG	AG	GG	AA	AA	GG	AA
TM650	T/A	A01	10969919	TT	AA	AA	AA	TT	AA	AA	AA	AA	AA	AA	AA	AA	TT	TT	TT	AA	AA	AA	--	AA	AA	AA	AA	TT	AA	AA	AA	TT	AA	AA	AA	TT	TT	AA	AA	AA	AA	TT	AA	TA	AA	TT	TT	AA	TT
TM651	A/G	A01	11123833	CC	CC	CC	CC	TT	CC	CC	TT	TT	CC	CC	--	CC	CC	CC	TT	TT	CC	CC	--	CC	CC	CC	TT	CC	TT	CC	CC	CC	CC	CC	CC	CC	CC	TT	CC	CC	CC	CC	CC	CC	CC	CC	CC	CC	TT
TM653	T/C	A01	11339222	AA	AA	AA	GG	AA	AA	AA	AA	AA	GG	AA	AG	AA	AA	AA	AA	AA	AA	AA	AA	AA	AA	AA	AA	AA	AA	GG	AA	GG	GG	AA	AA	AA	AA	AA	AA	AA	AA	AA	AA	AA	AA	AA	AA	AA	GG
TM654	G/C	A01	11347397	CC	CC	CC	GG	CC	CC	CC	CC	CC	GG	CC	GC	CC	CC	CC	CC	CC	CC	CC	CC	CC	CC	CC	CC	CC	CC	GG	CC	GG	GG	CC	CC	CC	CC	CC	CC	CC	CC	CC	CC	CC	CC	CC	CC	CC	GG
TM656	T/A	A01	11454784	AA	TT	AA	TT	AA	AA	TT	AA	TA	TT	TT	TA	TA	TT	TT	AA	AA	AA	TT	TA	AA	TT	AA	AA	AA	AA	AA	AA	AA	AA	AA	TT	TA	AA	AA	AA	AA	TT	AA	TT	TA	--	AA	TT	AA	AA
TM657	T/C	A01	11523922	CC	TC	CC	CC	CC	CC	TC	CC	--	TC	TC	TC	--	TC	TC	CC	CC	CC	TC	TC	CC	TC	CC	CC	TC	CC	CC	CC	CC	CC	CC	TC	CC	CC	CC	CC	CC	TC	CC	TC	TC	CC	CC	TC	CC	CC
TM658	T/C	A01	11535243	AA	AA	AA	GG	AA	AA	AA	AA	AG	AA	AA	--	AA	AA	AA	AA	AA	AA	AA	--	AA	AA	AA	AA	AA	AA	GG	AA	GG	GG	AA	AA	AA	AA	AA	AA	AA	AA	AA	AA	AA	AA	AA	AA	AA	GG
TM659	T/C	A01	11540311	GG	GG	GG	AA	GG	GG	GG	GG	AG	GG	GG	--	GG	GG	GG	GG	GG	GG	GG	AG	GG	GG	GG	GG	GG	GG	AA	GG	AA	AA	GG	GG	GG	GG	GG	GG	GG	GG	GG	GG	GG	GG	GG	GG	GG	AA
TM660	C/G	A01	11545274	GG	GG	GG	CC	GG	GG	GG	GG	--	GG	GG	--	GG	GG	GG	GG	GG	GG	GG	--	GG	GG	GG	GG	GG	GG	CC	GG	CC	CC	GG	GG	GG	GG	GG	GG	GG	GG	GG	GG	GG	GG	GG	GG	GG	CC
TM661	T/C	A01	11547426	TT	TT	TT	CC	TT	TT	TT	TT	TC	TT	TT	--	TT	TT	TT	TT	TT	TT	TT	--	TT	TT	TT	TT	TT	TT	CC	TT	CC	CC	TT	TT	TT	TT	TT	TT	TT	TT	TT	TT	TT	TT	TT	TT	TT	CC
TM662	C/G	A01	11557130	CC	CC	CC	GG	CC	CC	CC	CC	--	CC	CC	--	CC	CC	CC	CC	CC	CC	CC	CC	CC	CC	CC	CC	CC	CC	GG	CC	GG	GG	CC	CC	CC	CC	CC	CC	CC	CC	CC	CC	CC	CC	CC	CC	CC	GG
TM663	A/C	A01	11564204	AA	AA	AA	CC	AA	AA	AA	AA	AC	AA	AA	--	AA	AA	AA	AA	AA	AA	AA	--	AA	AA	AA	AA	AA	AA	CC	AA	CC	CC	AA	AA	AA	AA	AA	AA	AA	AA	AA	AA	AA	AA	AA	AA	AA	CC
TM664	T/C	A01	11576904	TT	TT	TT	CC	TT	TT	TT	TT	TC	TT	TT	--	TT	TT	TT	TT	TT	TT	TT	--	TT	TT	TT	TT	TT	TT	CC	TT	CC	CC	TT	TT	TT	TT	TT	TT	TT	TT	TT	TT	TT	TT	TT	TT	--	CC
TM665	A/T	A01	11584486	TT	TT	TT	AA	TT	TT	TT	TT	TA	TT	TT	TA	TT	TT	TT	TT	TT	TT	TT	TA	TT	TT	TT	TT	TT	TT	AA	TT	AA	AA	TT	TT	TT	TT	TT	TT	TT	TT	TT	TT	TT	TT	TT	TT	TT	AA
TM666	A/G	A01	11587484	AA	AA	AA	GG	AA	AA	AA	AA	AG	AA	AA	--	AA	AA	AA	AA	AA	AA	AA	--	AA	AA	AA	AA	AA	AA	GG	AA	GG	GG	AA	AA	AA	AA	AA	AA	AA	AA	AA	AA	AA	AA	AA	AA	AA	GG
TM671	T/C	A01	11616053	AG	GG	AG	GG	AG	AG	GG	AG	GG	GG	GG	GG	AG	GG	GG	AG	AG	AG	GG	GG	AG	GG	AG	AG	--	AG	GG	AG	GG	GG	AG	GG	AG	AG	AG	AG	AG	GG	AG	GG	--	AG	AG	GG	AG	GG
TM672	A/T	A01	11647052	AA	TA	AA	AA	AA	AA	TA	AA	AA	TA	TA	TA	AA	TA	TA	AA	AA	AA	TA	TA	AA	TA	AA	AA	AA	AA	AA	AA	AA	AA	AA	TA	AA	AA	AA	AA	AA	TA	AA	TA	AA	AA	AA	TA	AA	AA
TM673	T/A	A01	11649849	TT	AA	TT	TT	TT	TT	AA	TT	TA	AA	AA	--	TA	AA	AA	TT	TT	TT	AA	--	TT	AA	TT	TT	TA	TT	TT	TT	TT	TT	TT	AA	TA	TT	TT	TT	TT	AA	TT	AA	TA	--	TT	AA	TT	TT
TM676	T/C	A01	11670991	CC	TT	CC	CC	CC	CC	TT	CC	TC	TT	TT	--	TC	TT	TT	CC	CC	CC	TT	--	CC	TT	CC	CC	TC	CC	CC	CC	CC	CC	CC	TT	TC	CC	CC	CC	CC	TT	CC	TT	TC	--	CC	TT	CC	CC
TM677	T/C	A01	11697101	GG	AA	GG	GG	GG	GG	AA	GG	AG	AA	AA	--	AG	AA	AA	GG	GG	GG	AA	AG	GG	AA	GG	GG	AG	GG	GG	GG	GG	GG	GG	AA	AG	GG	GG	GG	GG	AA	GG	AA	AG	--	GG	AA	GG	GG
TM679	A/G	A01	11754178	AA	GG	AA	AA	AA	AA	GG	AA	--	GG	GG	--	GG	GG	GG	AA	AA	AA	GG	AG	AA	GG	AA	AA	--	AA	AA	AA	AA	GG	AA	GG	--	AA	AA	AA	AA	GG	AA	GG	AG	AA	AA	GG	AA	AA
TM683	A/C	A01	11865504	AA	CC	AA	AA	AA	CC	AA	CC	AC	CC	CC	--	CC	CC	CC	CC	CC	AA	CC	CC	AA	CC	AA	CC	CC	CC	CC	AA	AA	CC	AA	CC	CC	AA	CC	AA	AA	AA	CC	AA	CC	--	CC	CC	AA	AA
TM684	T/C	A01	11872624	CC	TC	CC	CC	CC	CC	CC	CC	--	TC	TC	TC	TC	TC	TC	CC	CC	CC	TC	TC	CC	--	CC	CC	TC	CC	CC	CC	CC	TC	CC	TC	--	CC	CC	CC	CC	CC	TC	CC	TC	CC	CC	TC	CC	CC
TM685	T/A	A01	11876462	AA	TT	AA	AA	AA	AA	AA	AA	AT	TT	TT	--	TT	TT	TT	AA	AA	AA	TT	--	AA	TT	AA	AA	TT	AA	AA	AA	AA	TT	AA	TT	AT	AA	AA	AA	AA	AA	TT	AA	TT	--	AA	TT	AA	AA
TM686	T/G	A01	11879865	TT	TG	TT	TT	TT	TT	TT	TT	--	TG	TG	TG	TG	TG	TG	TT	TT	TT	TG	--	TT	TG	TT	TT	TG	TT	TT	TT	TT	TG	TT	TG	--	TT	TT	TT	TT	TT	TG	TT	TG	TT	TT	TG	TT	TT
TM687	A/G	A01	11899058	GG	AA	GG	AA	GG	GG	AA	GG	AA	GG	AA	AA	AA	AA	AA	GG	GG	GG	AA	--	GG	AA	GG	GG	AA	GG	GG	GG	AA	AA	GG	AA	AG	GG	GG	GG	GG	AA	AA	AA	AA	GG	GG	AA	GG	GG
TM689	T/C	A01	11952842	TC	CC	TC	CC	TC	TC	CC	TC	CC	TC	CC	CC	CC	CC	CC	TC	CC	TC	CC	--	TC	CC	TC	TC	CC	TC	TC	TC	CC	CC	TC	CC	TC	TC	TC	TC	TC	CC	CC	CC	CC	TC	TC	CC	TC	TC
TM694	T/C	A01	12037935	TT	CC	TT	CC	TT	TT	CC	TT	CC	TT	CC	CC	CC	CC	CC	TT	CC	TT	CC	--	TT	CC	TT	TT	CC	TT	TT	TT	CC	CC	TT	CC	TC	TT	TT	TT	TT	CC	CC	CC	CC	--	TT	CC	TT	TT
TM695	T/G	A01	12042892	CC	AA	CC	AA	CC	CC	AA	CC	AA	CC	AA	AA	AA	AA	AA	CC	AA	CC	AA	--	CC	AA	CC	CC	AA	CC	CC	CC	AA	AA	CC	AA	AC	CC	CC	CC	CC	AA	AA	AA	AA	--	CC	AA	CC	CC
TM696	T/A	A01	12045131	AA	TT	AA	TT	AA	AA	TT	AA	TT	AA	TT	TT	TT	TT	TT	AA	TT	AA	TT	--	AA	TT	AA	AA	TT	AA	AA	AA	TT	TT	AA	TT	--	AA	AA	AA	AA	TT	TT	TT	TT	--	AA	TT	AA	AA
TM697	A/T	A01	12049279	TT	AA	TT	AA	TT	TT	AA	TT	AA	TT	AA	AA	AA	AA	AA	TT	AA	TT	AA	--	TT	AA	TT	TT	AA	TT	TT	TT	AA	AA	TT	AA	AT	TT	TT	TT	TT	AA	AA	AA	AA	--	TT	AA	TT	TT
TM698	A/G	A01	12055376	TT	CC	TT	CC	TT	TT	CC	TT	CC	TT	CC	CC	CC	CC	CC	TT	CC	TT	CC	--	TT	CC	TT	TT	CC	TT	TT	TT	CC	CC	TT	CC	TC	TT	TT	TT	TT	CC	CC	CC	CC	--	TT	CC	TT	TT
TM699	T/A	A01	12057610	AA	TT	AA	TT	AA	AA	TT	AA	TT	AA	TT	TT	TT	TT	TT	AA	TT	AA	TT	AT	AA	TT	AA	AA	TT	AA	AA	AA	TT	TT	AA	TT	AT	AA	AA	AA	AA	TT	TT	TT	TT	--	AA	TT	AA	AA
TM700	A/G	A01	12065006	TT	CC	TT	CC	TT	TT	CC	TT	CC	TT	CC	CC	CC	CC	CC	TT	CC	TT	CC	--	TT	CC	TT	TT	CC	TT	TT	TT	CC	CC	TT	CC	TC	TT	TT	TT	TT	CC	CC	CC	CC	--	TT	CC	TT	TT
TM702	A/C	A01	12077048	TT	GG	TT	GG	TT	TT	GG	TT	GG	TT	GG	GG	GG	GG	GG	TT	GG	TT	GG	--	TT	GG	TT	TT	GG	TT	TT	TT	GG	GG	TT	GG	TG	TT	TT	TT	TT	GG	GG	GG	GG	TT	GG	GG	TT	TT
TM708	T/G	A01	12125352	CC	AA	CC	AA	CC	CC	AA	CC	AA	CC	AA	--	AA	CC	CC	CC	AA	CC	AA	AA	CC	AA	CC	CC	AA	CC	CC	CC	AA	CC	CC	CC	AC	CC	CC	CC	CC	AA	AA	AA	AA	CC	CC	CC	CC	CC
TM709	A/G	A01	12164325	GG	AA	GG	AA	GG	GG	AA	GG	AA	GG	AA	AA	AA	AA	AA	AA	AA	GG	AA	--	GG	AA	GG	GG	AA	GG	AA	GG	AA	AA	GG	AA	--	GG	GG	GG	GG	AA	AA	AA	AA	GG	AA	GG	AA	GG
TM710	T/C	A01	12171876	CC	TT	CC	TT	CC	CC	TT	CC	TT	CC	TT	TT	TT	TT	TT	TT	TT	CC	TT	TC	CC	TT	CC	CC	TT	CC	TT	CC	TT	TT	CC	TT	TC	CC	CC	CC	CC	TT	TT	TT	TT	--	TT	CC	TT	CC
TM711	T/C	A01	12175885	TT	CC	TT	CC	TT	TT	CC	TT	CC	TT	CC	CC	CC	CC	CC	CC	CC	TT	CC	TC	TT	CC	TT	TT	CC	TT	CC	TT	CC	CC	TT	CC	TC	TT	TT	TT	TT	CC	CC	CC	CC	--	CC	TT	CC	TT
TM713	A/G	A01	12566894	AA	GG	AA	GG	AA	AA	AA	AA	GG	AA	GG	GG	GG	GG	GG	AA	GG	AA	GG	--	AA	GG	AA	AA	GG	GG	GG	AA	GG	GG	AA	GG	AG	AA	AA	AA	AA	AA	GG	AA	GG	AA	GG	AA	GG	AA
TM715	A/G	A01	13148372	GG	AA	GG	AA	GG	GG	GG	GG	AA	GG	AA	AA	AA	AA	AA	GG	AA	GG	AA	--	GG	AA	GG	GG	AA	AA	AA	GG	AA	AA	GG	AA	AG	GG	GG	GG	GG	GG	AA	GG	AA	GG	AA	GG	AA	GG
TM718	A/T	A01	13398575	AA	TT	AA	TT	AA	AA	AA	AA	TT	AA	TT	TT	TT	TT	TT	AA	TT	AA	TT	AT	AA	TT	AA	AA	TT	TT	TT	AA	TT	TT	AA	TT	AT	AA	AA	AA	AA	AA	TT	AA	TT	--	TT	AA	TT	AA
TM719	T/A	A01	13415723	AA	TT	AA	TT	AA	AA	AA	AA	TT	AA	TT	TT	TT	TT	TT	AA	TT	AA	TT	--	AA	TT	AA	AA	TT	TT	TT	AA	TT	TT	AA	TT	--	AA	AA	AA	AA	AA	TT	AA	TT	--	TT	AA	TT	AA
TM721	A/G	A01	13556598	GG	AA	GG	AA	GG	GG	GG	GG	AA	GG	AA	AA	AA	AA	AA	GG	AA	GG	AA	--	GG	AA	GG	GG	AA	AA	AA	GG	AA	AA	GG	AA	AG	GG	GG	GG	GG	GG	AA	GG	AA	GG	AA	GG	AA	GG
TM723	A/G	A01	13588377	CC	TT	CC	TT	CC	CC	CC	CC	TT	CC	TT	TT	TT	TT	TT	CC	TT	CC	TT	TC	CC	TT	CC	CC	TT	TT	TT	CC	TT	TT	CC	TT	TC	CC	CC	CC	CC	CC	TT	CC	TT	--	TT	CC	TT	CC
TM724	T/C	A01	13592522	TT	CC	TT	CC	TT	TT	TT	TT	CC	TT	CC	CC	CC	CC	CC	TT	CC	TT	CC	--	TT	CC	TT	TT	CC	CC	CC	TT	CC	CC	TT	CC	TC	TT	TT	TT	TT	TT	CC	TT	CC	--	CC	TT	CC	TT
TM725	A/C	A01	13595643	TG	TT	TG	TT	TG	TG	TG	TG	TT	TG	TT	TT	TT	TT	TT	TG	TT	TG	TT	--	TG	TT	TG	TG	TT	TT	TT	TG	TT	TT	TG	TT	TG	TG	TG	TG	TG	TG	TT	TG	TT	TG	TT	TG	TT	TG
TM728	A/G	A01	13619388	TC	CC	TC	CC	TC	TC	TC	TC	CC	TC	CC	CC	CC	CC	CC	TC	CC	TC	CC	CC	TC	CC	TC	TC	CC	CC	CC	TC	CC	CC	TC	CC	TC	TC	TC	TC	TC	TC	CC	TC	CC	TC	CC	TC	CC	TC
TM729	A/C	A01	13622704	AA	CC	AA	CC	AA	AA	AA	AA	CC	AA	CC	CC	CC	CC	CC	AA	CC	AA	CC	--	AA	CC	AA	AA	CC	CC	CC	AA	CC	CC	AA	CC	--	AA	AA	AA	AA	AA	CC	AA	CC	--	CC	AA	CC	AA
TM730	A/G	A01	13631890	CC	TT	CC	TT	CC	CC	CC	CC	TT	CC	TT	TT	TT	TT	TT	CC	TT	CC	TT	--	CC	TT	CC	CC	TT	TT	TT	CC	TT	TT	CC	TT	TC	CC	CC	CC	CC	CC	TT	CC	TT	--	TT	CC	TT	CC
TM732	A/G	A01	13642872	TC	CC	TC	CC	TC	TC	TC	TC	CC	TC	CC	CC	CC	CC	CC	TC	CC	TC	CC	--	TC	CC	TC	TC	CC	CC	CC	TC	CC	CC	TC	CC	--	TC	TC	TC	TC	TC	CC	TC	CC	TC	CC	TC	CC	TC
TM733	T/A	A01	13650635	AA	TT	AA	TT	AA	AA	AA	AA	TT	AA	TT	TT	TT	TT	TT	AA	TT	AA	TT	--	AA	TT	AA	AA	TT	TT	TT	AA	TT	TT	AA	TT	AT	AA	AA	AA	AA	AA	TT	AA	TT	AA	TT	AA	TT	AA
TM734	T/G	A01	13657001	GG	TT	GG	TT	GG	GG	GG	GG	TT	GG	TT	TT	TT	TT	TT	GG	TT	GG	TT	--	GG	TT	GG	GG	TT	TT	TT	GG	TT	TT	GG	TT	TG	GG	GG	GG	GG	GG	TT	GG	TT	GG	TT	GG	TT	GG
TM735	T/C	A01	13664227	CC	TT	CC	TT	CC	CC	CC	CC	TT	CC	TT	TT	TT	TT	TT	CC	TT	CC	TT	--	CC	TT	CC	CC	TT	TT	TT	CC	TT	TT	CC	TT	TC	CC	CC	CC	CC	CC	TT	CC	TT	CC	TT	CC	TT	CC
TM737	T/C	A01	13669686	AA	GG	AA	GG	AA	AA	AA	AA	GG	AA	GG	GG	GG	GG	GG	AA	GG	AA	GG	GG	AA	GG	AA	AA	GG	GG	GG	AA	GG	GG	AA	GG	AG	AA	AA	AA	AA	AA	GG	AA	GG	--	GG	AA	GG	AA
TM738	A/G	A01	13675448	AG	GG	AG	GG	AG	AG	AG	AG	GG	AG	GG	GG	GG	GG	GG	AG	GG	AG	GG	--	AG	GG	AG	AG	GG	GG	GG	AG	GG	GG	AG	GG	AG	AG	AG	AG	AG	AG	GG	AG	GG	AG	GG	AG	GG	AG
TM739	A/T	A01	13681702	TT	AA	TT	AA	TT	TT	TT	TT	AA	TT	AA	AA	AA	AA	AA	TT	AA	TT	AA	--	TT	AA	TT	TT	AA	AA	AA	TT	AA	AA	TT	AA	--	TT	TT	TT	TT	TT	AA	TT	AA	TT	AA	TT	AA	TT
TM740	A/G	A01	13687902	AA	GG	AA	GG	AA	AA	AA	AA	GG	AA	GG	GG	GG	GG	GG	AA	GG	AA	GG	AG	AA	GG	AA	AA	GG	GG	GG	AA	GG	GG	AA	GG	AG	AA	AA	AA	AA	AA	GG	AA	GG	--	GG	AA	GG	AA
TM741	A/G	A01	13690356	TT	CC	TT	CC	TT	TT	TT	TT	CC	TT	CC	CC	CC	CC	CC	TT	CC	TT	CC	TC	TT	CC	TT	TT	CC	CC	CC	TT	CC	CC	TT	CC	TC	TT	TT	TT	TT	TT	CC	TT	CC	--	CC	TT	CC	TT
TM742	T/C	A01	13693994	CC	TT	CC	TT	CC	CC	CC	CC	TT	CC	TT	TT	TT	TT	TT	CC	TT	CC	TT	TC	CC	TT	CC	CC	TT	TT	TT	CC	TT	TT	CC	TT	TC	CC	CC	CC	CC	CC	TT	CC	TT	--	TT	CC	TT	CC
TM743	A/G	A01	13696359	TT	CC	TT	CC	TT	TT	TT	TT	CC	TT	CC	CC	CC	CC	CC	TT	CC	TT	CC	TC	TT	CC	TT	TT	CC	CC	CC	TT	CC	CC	TT	CC	TC	TT	TT	TT	TT	TT	CC	TT	CC	--	CC	TT	CC	TT
TM746	A/G	A01	13836574	TT	CC	TT	CC	CC	TT	TT	TT	CC	TT	CC	CC	CC	CC	CC	TT	CC	TT	CC	TC	TT	CC	TT	TT	CC	CC	CC	TT	CC	CC	TT	CC	TC	TT	TT	TT	TT	TT	CC	TT	CC	--	CC	TT	CC	TT
TM747	A/G	A01	13843512	AA	GG	AA	GG	AA	AA	AA	AA	GG	AA	GG	GG	GG	GG	GG	AA	GG	AA	GG	AG	AA	GG	AA	AA	GG	AA	GG	AA	GG	GG	AA	GG	AG	AA	AA	AA	AA	AA	GG	AA	GG	--	AA	AA	GG	AA
TM748	A/G	A01	13847177	CC	TT	CC	TT	CC	CC	CC	CC	TT	CC	TT	TT	TT	TT	TT	CC	TT	CC	TT	TC	CC	TT	CC	CC	TT	CC	TT	CC	TT	TT	CC	TT	TC	CC	CC	CC	CC	CC	TT	CC	TT	--	CC	CC	TT	CC
TM751	A/G	A01	14034650	GG	AA	GG	AA	AA	GG	GG	GG	AA	GG	AA	AA	AA	AA	AA	AA	AA	GG	AA	--	GG	AA	GG	GG	AA	GG	AA	GG	AA	AA	GG	AA	AG	GG	GG	GG	GG	GG	AA	GG	AA	GG	GG	GG	AA	AA
TM752	A/G	A01	14040108	--	TT	--	TT	TT	CC	CC	CC	TT	CC	TT	TT	TT	TT	TT	TT	TT	CC	TT	--	CC	TT	CC	CC	TT	CC	TT	CC	TT	TT	CC	TT	TC	CC	CC	CC	CC	CC	TT	CC	TT	--	CC	CC	TT	TT
TM753	G/C	A01	14045497	GG	CC	GG	CC	CC	GG	GG	GG	CC	GG	CC	CC	CC	CC	CC	CC	CC	GG	CC	CG	GG	CC	GG	GG	CC	GG	CC	GG	CC	CC	GG	CC	CG	GG	GG	GG	GG	GG	CC	GG	CC	--	GG	GG	CC	CC
TM758	A/G	A01	14119746	AA	GG	AA	GG	AA	AA	AA	AA	GG	AA	GG	GG	GG	GG	GG	AA	GG	AA	GG	AG	AA	GG	AA	AA	GG	AA	GG	AA	GG	GG	AA	GG	GG	AA	AA	AA	AA	AA	GG	AA	GG	--	AA	AA	GG	AA
TM759	A/G	A01	14123748	AA	GG	AA	GG	AA	AA	AA	AA	GG	AA	GG	GG	GG	GG	GG	AA	GG	AA	GG	--	AA	GG	AA	AA	GG	AA	GG	AA	GG	GG	AA	GG	GG	AA	AA	AA	AA	AA	GG	AA	GG	--	AA	AA	GG	AA
TM760	T/C	A01	14126983	TT	CC	TT	CC	TT	TT	TT	TT	CC	TT	CC	CC	CC	CC	CC	TT	CC	TT	CC	TC	TT	CC	TT	TT	CC	TT	CC	TT	CC	CC	TT	CC	CC	TT	TT	TT	TT	TT	CC	TT	CC	--	TT	TT	CC	TT
TM761	T/C	A01	14139788	TT	CC	TT	CC	TT	TT	TT	TT	CC	TT	CC	CC	CC	CC	CC	TT	CC	TT	CC	--	TT	CC	TT	TT	CC	TT	CC	TT	CC	CC	TT	CC	CC	TT	CC	TT	TT	TT	CC	TT	CC	--	TT	TT	CC	TT
TM762	T/C	A01	14169120	AA	GG	AA	GG	AA	AA	AA	AA	GG	AA	GG	GG	GG	GG	GG	AA	GG	AA	GG	AG	AA	GG	GG	AA	GG	AA	GG	AA	GG	GG	AA	GG	GG	AA	GG	AA	AA	AA	GG	AA	GG	AA	AA	AA	GG	AA
TM763	T/A	A01	14171411	AA	TT	AA	TT	AA	AA	AA	AA	TT	AA	TT	TT	TT	TT	TT	AA	TT	AA	TT	TA	AA	TT	TT	AA	TT	AA	TT	AA	TT	TT	AA	TT	TT	AA	TT	AA	AA	AA	TT	AA	TT	--	AA	AA	TT	AA
TM764	T/C	A01	14173944	GG	AA	GG	AA	GG	GG	GG	GG	AA	GG	AA	AA	AA	AA	AA	GG	AA	GG	AA	--	GG	AA	AA	GG	AA	GG	AA	GG	AA	AA	GG	AA	AA	GG	AA	GG	GG	GG	AA	GG	AA	--	GG	GG	AA	GG
TM766	A/G	A01	14187356	TT	CC	TT	CC	TT	TT	TT	TT	CC	TT	CC	CC	CC	CC	CC	TT	CC	TT	CC	TC	TT	CC	CC	TT	CC	TT	CC	TT	CC	CC	TT	CC	CC	TT	CC	TT	TT	TT	CC	TT	CC	--	TT	TT	CC	TT
TM767	A/T	A01	14191853	TT	AA	TT	AA	TT	TT	TT	TT	AA	TT	AA	AA	AA	AA	AA	TT	AA	TT	AA	AA	TT	AA	AA	TT	AA	TT	AA	TT	AA	AA	TT	AA	AA	TT	AA	TT	TT	TT	AA	TT	AA	--	TT	TT	AA	TT
TM768	T/C	A01	14197193	TT	CC	TT	CC	TT	TT	TT	TT	CC	TT	CC	CC	CC	CC	CC	TT	CC	TT	CC	--	TT	CC	CC	TT	CC	TT	CC	TT	CC	CC	TT	CC	CC	TT	CC	TT	TT	TT	CC	TT	CC	TT	TT	TT	CC	TT
TM769	A/C	A01	14213467	CC	AA	CC	AA	CC	CC	CC	CC	AA	CC	AA	AA	AA	AA	AA	CC	AA	CC	AA	--	CC	AA	AA	CC	AA	CC	AA	CC	AA	AA	CC	AA	AA	CC	AA	CC	CC	CC	AA	CC	AA	CC	CC	CC	AA	CC
TM770	T/C	A01	14218525	TC	TT	TC	TT	TC	TC	TC	TC	TT	TC	TT	TT	TT	TT	TT	TC	TT	TC	TT	TT	TC	TT	TT	TC	TT	TC	TT	TC	TT	TT	TC	TT	TT	TC	TT	TC	TC	TC	TT	TC	TT	TC	TC	TC	TT	TC
TM771	A/G	A01	14227395	AA	GG	AA	GG	AA	AA	AA	AA	GG	AA	GG	GG	GG	GG	GG	AA	GG	AA	GG	--	AA	GG	GG	AA	GG	AA	GG	AA	GG	GG	AA	GG	GG	AA	GG	AA	AA	AA	GG	AA	GG	--	AA	AA	GG	AA
TM772	A/G	A01	14231324	GG	AA	GG	AA	GG	GG	GG	GG	AA	GG	AA	AA	AA	AA	AA	GG	AA	GG	AA	AG	GG	AA	AA	GG	AA	GG	AA	GG	AA	AA	GG	AA	AA	GG	AA	GG	GG	GG	AA	GG	AA	--	GG	GG	AA	GG
TM773	T/G	A01	14235701	TT	GG	TT	GG	TT	TT	TT	TT	GG	TT	GG	GG	GG	GG	GG	TT	GG	TT	GG	TG	TT	GG	GG	TT	GG	TT	GG	TT	GG	GG	TT	GG	GG	TT	GG	TT	TT	TT	GG	TT	GG	--	TT	TT	GG	TT
TM774	A/T	A01	14239396	AA	TT	AA	TT	AA	AA	AA	AA	TT	AA	TT	TT	TT	TT	TT	AA	TT	AA	TT	TT	AA	TT	TT	AA	TT	AA	TT	AA	TT	TT	AA	TT	TT	AA	TT	AA	AA	AA	TT	AA	TT	--	AA	AA	TT	AA
TM775	T/C	A01	14251159	CC	TT	CC	TT	CC	CC	CC	CC	TT	CC	TT	TT	TT	TT	TT	CC	TT	CC	TT	--	CC	TT	TT	CC	TT	CC	TT	CC	TT	TT	CC	TT	TT	CC	TT	CC	CC	CC	TT	CC	TT	--	CC	CC	TT	CC
TM776	T/C	A01	14254094	TT	CC	TT	CC	TT	TT	TT	TT	CC	TT	CC	CC	CC	CC	CC	TT	CC	TT	CC	--	TT	CC	CC	TT	CC	TT	CC	TT	CC	CC	TT	CC	CC	TT	CC	TT	TT	TT	CC	TT	CC	--	TT	TT	CC	TT
TM777	T/C	A01	14260182	TT	CC	TT	CC	TT	TT	TT	TT	CC	TT	CC	CC	CC	CC	CC	TT	CC	TT	CC	TC	TT	CC	CC	TT	CC	TT	CC	TT	CC	CC	TT	CC	CC	TT	CC	TT	TT	TT	CC	TT	CC	--	TT	TT	CC	TT
TM778	T/C	A01	14275104	AG	GG	AG	GG	AG	AG	AG	AG	GG	AG	GG	GG	GG	GG	GG	AG	GG	AG	GG	GG	AG	GG	GG	AG	GG	AG	GG	AG	GG	GG	AG	GG	GG	AG	GG	AG	AG	AG	GG	AG	GG	AG	AG	AG	GG	AG
TM780	G/C	A01	14292512	GG	CC	GG	CC	GG	GG	GG	GG	CC	GG	CC	CC	CC	CC	CC	GG	CC	GG	CC	CC	GG	CC	CC	GG	CC	GG	CC	GG	CC	CC	GG	CC	CC	GG	CC	GG	GG	GG	CC	GG	CC	--	GG	GG	CC	GG
TM781	T/G	A01	14301679	TT	GG	TT	GG	TT	TT	TT	TT	GG	TT	GG	GG	GG	GG	GG	TT	GG	TT	GG	TG	TT	GG	GG	TT	GG	TT	GG	TT	GG	GG	TT	GG	GG	TT	GG	TT	TT	TT	GG	TT	GG	--	TT	TT	GG	TT
TM783	A/G	A01	14497617	CC	TT	CC	TT	CC	CC	CC	CC	TT	CC	TT	TT	TT	TT	TT	CC	TT	CC	TT	--	CC	TT	TT	CC	TT	CC	TT	CC	TT	TT	CC	TT	TT	CC	TT	CC	CC	CC	TT	CC	TT	--	CC	CC	TT	CC
TM784	T/C	A01	14674106	TC	TT	TC	TT	TC	--	TC	TC	TT	TC	TT	TT	TT	TT	TT	TC	TT	TC	TT	TT	TC	TT	TT	TC	TT	TC	TT	TC	TT	TT	TC	TT	TT	TC	TT	TC	TC	TC	TT	TC	TT	TC	TC	TC	TT	TC
TM785	A/C	A01	14734583	CC	AA	CC	AA	CC	CC	CC	CC	AA	CC	AA	AA	AA	AA	AA	CC	AA	CC	AA	AC	CC	AA	AA	CC	AA	CC	AA	CC	AA	AA	CC	AA	AA	CC	AA	CC	CC	CC	AA	CC	AA	--	CC	CC	AA	CC
TM786	T/C	A01	14770055	AG	GG	AG	GG	GG	AG	AG	AG	GG	AG	GG	GG	GG	GG	GG	GG	GG	AG	GG	GG	AG	GG	GG	AG	GG	AG	GG	AG	GG	GG	AG	GG	GG	AG	GG	AG	AG	AG	GG	AG	GG	AG	GG	AG	GG	AG
TM789	T/G	A01	14873544	AC	CC	AC	CC	CC	AC	AC	AC	CC	AC	CC	CC	CC	CC	CC	CC	CC	AC	CC	CC	AC	CC	CC	AC	CC	AC	CC	AC	CC	CC	AC	CC	CC	AC	CC	AC	AC	AC	CC	AC	CC	AC	CC	AC	CC	AC
TM790	A/G	A01	14887485	GG	AA	GG	AA	GG	GG	GG	GG	AA	GG	AA	AA	AA	AA	AA	GG	AA	GG	AA	--	GG	AA	AA	GG	AA	GG	AA	GG	AA	AA	GG	AA	AA	GG	AA	GG	GG	GG	AA	GG	AA	GG	GG	GG	AA	GG
TM791	A/G	A01	14961321	GG	AA	GG	AA	AA	GG	GG	GG	AA	GG	AA	AA	AA	AA	AA	AA	AA	GG	AA	--	GG	AA	AA	GG	AA	GG	AA	GG	AA	AA	GG	AA	AA	GG	AA	GG	GG	GG	AA	GG	AA	GG	AA	GG	AA	GG
TM793	T/C	A01	14995314	TT	CC	TT	CC	CC	TT	TT	TT	CC	TT	CC	CC	CC	CC	CC	CC	CC	TT	CC	--	TT	CC	CC	TT	CC	TT	CC	TT	CC	CC	TT	CC	CC	TT	CC	TT	TT	TT	CC	TT	CC	TT	CC	TT	CC	TT
TM794	T/C	A01	15011608	TT	CC	TT	CC	CC	TT	TT	TT	CC	TT	CC	CC	CC	CC	CC	CC	CC	TT	CC	TC	TT	CC	CC	TT	CC	TT	CC	TT	CC	CC	TT	CC	CC	TT	CC	TT	TT	TT	CC	TT	CC	--	CC	TT	CC	TT
TM795	A/G	A01	15061874	GG	GG	GG	GG	GG	GG	GG	GG	GG	GG	GG	GG	GG	GG	AA	GG	GG	GG	GG	GG	GG	GG	GG	GG	GG	GG	GG	GG	GG	AA	GG	GG	--	GG	GG	GG	GG	GG	GG	GG	GG	GG	GG	GG	GG	GG
TM796	A/T	A01	15168420	TA	TT	TA	TT	TT	--	TA	TA	TT	TA	TT	TT	TT	TT	TT	TT	TT	TA	TT	TT	TA	TT	TT	TA	TT	TA	TT	TA	TT	TT	TA	TT	TT	TA	TT	TA	TA	TA	TT	TA	TT	TA	TT	TA	TT	TA
TM797	T/C	A01	15186020	GG	AA	GG	AA	AA	GG	GG	GG	AA	GG	AA	AA	AA	AA	AA	AA	AA	GG	AA	AG	GG	AA	AA	GG	AA	GG	AA	GG	AA	AA	GG	AA	AA	GG	AA	GG	GG	GG	AA	GG	AA	--	AA	GG	AA	GG
TM799	T/C	A01	15211534	AG	GG	AG	GG	GG	AG	AG	AG	GG	AG	GG	GG	GG	GG	GG	GG	GG	AG	GG	--	AG	GG	GG	AG	GG	AG	GG	AG	GG	GG	AG	GG	GG	AG	GG	AG	AG	AG	GG	AG	GG	AG	GG	AG	GG	AG
TM800	T/C	A01	15323235	TC	CC	TC	CC	CC	TC	TC	TC	CC	TC	CC	CC	CC	CC	CC	CC	CC	TC	CC	CC	TC	CC	CC	TC	CC	TC	CC	TC	CC	CC	TC	CC	CC	TC	CC	TC	TC	TC	CC	TC	CC	TC	CC	TC	CC	TC
TM801	A/C	A01	15405670	CC	CC	CC	CC	CC	CC	CC	CC	CC	CC	CC	CC	CC	CC	AC	CC	CC	CC	CC	CC	CC	CC	CC	CC	CC	CC	CC	CC	CC	AC	CC	CC	CC	CC	CC	CC	CC	CC	CC	CC	CC	CC	CC	CC	CC	CC
TM803	T/C	A01	15516421	TT	CC	TT	CC	TT	TT	TT	TT	CC	TT	CC	CC	CC	CC	CC	TT	CC	TT	CC	TC	TT	CC	CC	TT	CC	TT	CC	TT	CC	CC	TT	CC	CC	TT	CC	TT	TT	TT	CC	TT	CC	--	TT	TT	CC	CC
TM804	T/C	A01	15518724	TT	CC	TT	CC	TT	TT	TT	TT	CC	TT	CC	CC	CC	CC	CC	TT	CC	TT	CC	TC	TT	CC	CC	TT	CC	TT	CC	TT	CC	CC	TT	CC	CC	TT	CC	TT	TT	TT	CC	TT	CC	--	TT	TT	CC	CC
TM806	A/G	A01	15535470	GG	AA	GG	AA	GG	GG	GG	GG	AA	GG	AA	AA	AA	AA	AA	GG	AA	GG	AA	--	GG	AA	AA	GG	AA	GG	AA	GG	AA	AA	GG	AA	AA	GG	AA	GG	GG	GG	AA	GG	AA	--	GG	GG	AA	AA
TM807	T/C	A01	15539683	GG	AA	GG	AA	GG	GG	GG	GG	AA	GG	AA	AA	AA	AA	AA	GG	AA	GG	AA	--	GG	AA	AA	GG	AA	GG	AA	GG	AA	AA	GG	AA	AA	GG	AA	GG	GG	GG	AA	GG	AA	--	GG	GG	AA	AA
TM808	A/G	A01	15544500	AA	GG	AA	GG	AA	AA	AA	AA	GG	AA	GG	GG	GG	GG	GG	AA	GG	AA	GG	AG	AA	GG	GG	AA	GG	AA	GG	AA	GG	GG	AA	GG	GG	AA	GG	AA	AA	AA	GG	AA	GG	--	AA	AA	GG	GG
TM811	A/G	A01	15575185	AA	GG	AA	GG	AA	AA	AA	AA	GG	AA	GG	GG	GG	GG	GG	AA	AA	AA	GG	--	AA	GG	GG	AA	GG	AA	GG	AA	GG	GG	AA	GG	GG	AA	GG	AA	AA	AA	GG	AA	GG	--	AA	AA	GG	GG
TM818	T/C	A01	15634584	AA	GG	AA	GG	AA	AA	AA	AA	GG	AA	GG	GG	GG	GG	GG	AA	AA	AA	GG	AG	AA	GG	GG	AA	GG	AA	GG	AA	GG	GG	AA	GG	GG	AA	GG	AA	AA	AA	GG	AA	GG	--	AA	AA	GG	GG
TM819	T/C	A01	15641558	TC	CC	TC	CC	TC	TC	TC	TC	CC	TC	CC	CC	CC	CC	CC	TC	TC	TC	CC	CC	TC	CC	CC	TC	CC	TC	CC	TC	CC	CC	TC	CC	CC	TC	CC	TC	TC	TC	CC	TC	CC	TC	TC	TC	CC	CC
TM820	A/G	A01	15645415	AA	GG	AA	GG	AA	AA	AA	AA	GG	AA	GG	GG	GG	GG	GG	AA	AA	AA	GG	--	AA	GG	GG	AA	GG	AA	GG	AA	GG	GG	AA	GG	GG	AA	GG	AA	AA	AA	GG	AA	GG	AA	AA	AA	GG	GG
TM822	T/C	A01	15654305	TT	CC	TT	CC	TT	TT	TT	TT	CC	TT	CC	CC	CC	CC	CC	TT	TT	TT	CC	--	TT	CC	CC	TT	CC	TT	CC	TT	CC	CC	TT	CC	CC	TT	CC	TT	TT	TT	CC	TT	CC	--	TT	TT	CC	CC
TM823	T/C	A01	15658763	TT	CC	TT	CC	TT	TT	TT	TT	CC	TT	CC	CC	CC	CC	CC	TT	TT	TT	CC	--	TT	CC	CC	TT	CC	TT	CC	TT	CC	CC	TT	CC	CC	TT	CC	TT	TT	TT	CC	TT	CC	--	TT	TT	CC	CC
TM824	A/G	A01	15668879	TT	CC	TT	CC	TT	TT	TT	TT	CC	TT	CC	CC	CC	CC	CC	TT	TT	TT	CC	--	TT	CC	CC	TT	CC	TT	CC	TT	CC	CC	TT	CC	CC	TT	CC	TT	TT	TT	CC	TT	CC	TT	TT	TT	CC	CC
TM827	T/C	A01	15691855	TT	CC	TT	CC	TT	TT	TT	TT	CC	TT	CC	CC	CC	CC	CC	TT	TT	TT	CC	--	TT	CC	CC	TT	CC	TT	CC	TT	CC	CC	TT	CC	CC	TT	CC	TT	TT	TT	CC	TT	CC	--	TT	TT	CC	CC
TM831	T/C	A01	15712643	TC	CC	TC	CC	TC	TC	TC	TC	CC	TC	CC	CC	CC	CC	CC	TC	TC	TC	CC	--	TC	CC	CC	TC	CC	TC	CC	TC	CC	CC	TC	CC	CC	TC	CC	TC	TC	TC	CC	TC	CC	TC	TC	TC	CC	CC
TM832	T/C	A01	15720040	AG	GG	AG	GG	AG	AG	AG	AG	GG	AG	GG	GG	GG	GG	GG	AG	AG	AG	GG	GG	AG	GG	GG	AG	GG	AG	GG	AG	GG	GG	AG	GG	GG	AG	GG	AG	AG	AG	GG	AG	GG	AG	AG	AG	GG	GG
TM834	A/G	A01	15731381	GG	AA	GG	AA	GG	GG	GG	GG	AA	GG	AA	AA	AA	AA	AA	GG	GG	GG	AA	--	GG	AA	AA	GG	AA	GG	AA	GG	AA	AA	GG	AA	AA	GG	AA	GG	GG	GG	AA	GG	AA	GG	GG	GG	AA	AA
TM835	A/C	A01	15736881	TT	GG	TT	GG	TT	TT	TT	TT	GG	TT	GG	GG	GG	GG	GG	TT	TT	TT	GG	TG	TT	GG	GG	TT	GG	TT	GG	TT	GG	GG	TT	GG	GG	TT	GG	TT	TT	TT	GG	TT	GG	--	TT	TT	GG	GG
TM837	T/C	A01	15760925	AA	GG	AA	GG	AA	AA	AA	AA	GG	AA	GG	GG	GG	GG	GG	AA	AA	AA	GG	--	AA	GG	GG	AA	GG	AA	GG	AA	GG	GG	AA	GG	GG	AA	GG	AA	AA	AA	GG	AA	GG	--	AA	AA	GG	GG
TM838	T/A	A01	15763446	AA	TT	AA	TT	AA	AA	AA	AA	TT	AA	TT	TT	TT	TT	TT	AA	AA	AA	TT	--	AA	TT	TT	AA	TT	AA	TT	AA	TT	TT	AA	TT	TT	AA	TT	AA	AA	AA	TT	AA	TT	--	AA	AA	TT	TT
TM839	G/C	A01	15765594	CC	GG	CC	GG	CC	CC	CC	CC	GG	CC	GG	GG	GG	GG	GG	CC	CC	CC	GG	CG	CC	GG	GG	CC	GG	CC	GG	CC	GG	GG	CC	GG	GG	CC	GG	CC	CC	CC	GG	CC	GG	--	CC	CC	GG	GG
TM841	T/C	A01	15777129	AA	GG	AA	GG	AA	AA	AA	AA	GG	AA	GG	GG	GG	GG	GG	GG	AA	AA	GG	--	AA	GG	GG	AA	GG	AA	GG	AA	GG	GG	AA	GG	GG	AA	GG	AA	AA	AA	GG	AA	GG	--	GG	AA	GG	GG
TM842	T/C	A01	15786291	CC	TT	CC	TT	CC	CC	CC	CC	TT	CC	TT	TT	TT	TT	TT	TT	CC	CC	TT	--	CC	TT	TT	CC	TT	CC	TT	CC	TT	TT	CC	TT	TT	CC	TT	CC	CC	CC	TT	CC	TT	--	TT	CC	TT	TT
TM846	T/C	A01	15808570	CC	TT	CC	TT	CC	CC	CC	CC	TT	CC	TT	TT	TT	TT	TT	TT	CC	CC	TT	--	CC	TT	TT	CC	TT	CC	TT	CC	TT	TT	CC	TT	TT	CC	TT	CC	CC	CC	TT	CC	TT	--	TT	CC	TT	TT
TM847	G/C	A01	15820933	GG	CC	GG	CC	GG	GG	GG	GG	CC	GG	CC	CC	CC	CC	CC	CC	GG	GG	CC	--	GG	CC	CC	GG	CC	GG	CC	GG	CC	CC	GG	CC	CC	GG	CC	GG	GG	GG	CC	GG	CC	GG	CC	GG	CC	CC
TM848	T/C	A01	15824679	GG	AA	GG	AA	GG	GG	GG	GG	AA	GG	AA	AA	AA	AA	AA	AA	GG	GG	AA	--	GG	AA	AA	GG	AA	GG	AA	GG	AA	AA	GG	AA	AA	GG	AA	GG	GG	GG	AA	GG	AA	GG	AA	GG	AA	AA
TM849	A/C	A01	15826911	CC	AA	CC	AA	CC	CC	CC	CC	AA	CC	AA	AA	AA	AA	AA	AA	CC	CC	AA	AC	CC	AA	AA	CC	AA	CC	AA	CC	AA	AA	CC	AA	AA	CC	AA	CC	CC	CC	AA	CC	AA	--	AA	CC	AA	AA
TM850	T/C	A01	15829171	TT	CC	TT	CC	TT	TT	TT	TT	CC	TT	CC	CC	CC	CC	CC	CC	TT	TT	CC	TC	TT	CC	CC	TT	CC	TT	CC	TT	CC	CC	TT	CC	CC	TT	CC	TT	TT	TT	CC	TT	CC	--	CC	TT	CC	CC
TM854	T/C	A01	15848295	GG	AA	GG	AA	GG	GG	GG	GG	AA	GG	AA	AA	AA	AA	AA	AA	GG	GG	AA	--	GG	AA	AA	GG	AA	GG	AA	GG	AA	AA	GG	AA	AA	GG	AA	GG	GG	GG	AA	GG	AA	--	AA	GG	AA	AA
TM855	A/C	A01	15890678	AA	CC	AA	CC	CC	AA	AA	AA	CC	AA	CC	CC	CC	CC	CC	CC	AA	AA	CC	--	AA	CC	CC	AA	CC	AA	CC	AA	CC	CC	AA	CC	CC	AA	CC	AA	AA	AA	CC	AA	CC	--	CC	AA	CC	CC
TM857	T/C	A01	16003540	AA	GG	AA	GG	AA	AA	AA	AA	AA	AA	GG	--	GG	GG	GG	GG	AA	AA	GG	--	AA	GG	GG	AA	GG	AA	GG	AA	GG	GG	AA	GG	GG	AA	GG	AA	AA	AA	GG	AA	GG	--	GG	AA	GG	GG
TM858	T/C	A01	16083828	TC	CC	TC	CC	CC	TC	TC	TC	TC	TC	CC	CC	CC	CC	CC	CC	TC	--	CC	CC	TC	CC	CC	TC	CC	TC	CC	TC	CC	CC	TC	CC	CC	TC	CC	TC	TC	TC	CC	TC	CC	TC	CC	TC	CC	CC
TM859	A/G	A01	16120098	CC	TT	CC	TT	TT	CC	CC	CC	CC	CC	TT	--	TT	TT	TT	TT	CC	CC	TT	--	CC	TT	TT	CC	TT	CC	TT	CC	TT	TT	CC	TT	TT	CC	TT	CC	CC	CC	TT	CC	TT	--	TT	CC	TT	TT
TM860	T/C	A01	16122785	TT	CC	TT	CC	CC	TT	TT	TT	TT	TT	CC	TC	CC	CC	CC	CC	TT	TT	CC	TC	TT	CC	CC	TT	CC	TT	CC	TT	CC	CC	TT	CC	CC	TT	CC	TT	TT	TT	CC	TT	CC	--	CC	TT	CC	CC
TM866	T/C	A01	16157524	TC	CC	TC	CC	CC	TC	TC	TC	TC	TC	CC	CC	CC	CC	CC	CC	TC	TC	CC	--	TC	CC	CC	TC	CC	TC	CC	TC	CC	CC	TC	CC	CC	TC	CC	TC	TC	TC	CC	TC	CC	TC	CC	TC	CC	CC
TM868	A/G	A01	16168084	TT	CC	TT	CC	CC	TT	TT	TT	TT	TT	CC	CC	CC	CC	CC	CC	TT	TT	CC	CC	TT	CC	CC	TT	CC	TT	CC	TT	CC	CC	TT	CC	CC	TT	CC	TT	TT	TT	CC	TT	CC	--	CC	TT	CC	CC
TM870	A/G	A01	16178558	AG	AA	AG	AA	AA	AG	AG	AG	AG	AG	AA	--	AA	AA	AA	AA	AG	AG	AA	--	AG	AA	AA	AG	AA	AG	AA	AG	AA	AA	AG	AA	AA	AG	AA	AG	AG	AG	AA	AG	AA	AG	AA	AG	AA	AA
TM872	T/C	A01	16185041	TC	CC	TC	CC	CC	TC	TC	TC	TC	TC	CC	CC	CC	CC	CC	CC	TC	TC	CC	--	TC	CC	CC	TC	CC	TC	CC	TC	CC	CC	TC	CC	CC	TC	CC	TC	TC	TC	CC	TC	CC	TC	CC	TC	CC	CC
TM875	T/C	A01	16200250	AG	AA	AG	AA	AA	AG	AG	AG	AG	AG	AA	--	AA	AA	AA	AA	AG	AG	AA	--	AG	AA	AA	AG	AA	AG	AA	AG	AA	AA	AG	AA	AA	AG	AA	AG	AG	AG	AA	AG	AA	AG	AA	AG	AA	AA
TM876	T/A	A01	16207568	TT	AA	TT	AA	AA	TT	TT	TT	TT	TT	AA	--	AA	AA	AA	AA	TT	TT	AA	--	TT	AA	AA	TT	AA	TT	AA	TT	AA	AA	TT	AA	AA	TT	AA	TT	TT	TT	AA	TT	AA	--	AA	TT	AA	AA
TM878	T/C	A01	16216693	AG	GG	AG	GG	GG	AG	AG	AG	AG	AG	GG	GG	GG	GG	GG	GG	AG	AG	GG	GG	AG	GG	GG	AG	GG	AG	GG	AG	GG	GG	AG	GG	GG	AG	GG	AG	AG	AG	GG	AG	GG	AG	GG	AG	GG	GG
TM879	A/G	A01	16224332	GG	AA	GG	AA	AA	GG	GG	GG	GG	GG	AA	--	AA	AA	AA	AA	GG	GG	AA	--	GG	AA	AA	GG	AA	GG	AA	GG	AA	AA	GG	AA	AA	GG	AA	GG	GG	GG	AA	GG	AA	--	AA	GG	AA	AA
TM881	A/C	A01	16235925	GG	TT	GG	TT	TT	GG	GG	GG	GG	GG	TT	TG	TT	TT	TT	TT	GG	GG	TT	TG	GG	TT	TT	GG	TT	GG	TT	GG	TT	TT	GG	TT	TT	GG	TT	GG	GG	GG	TT	GG	TT	--	TT	GG	TT	TT
TM883	T/A	A01	16249349	AA	TT	AA	TT	TT	AA	AA	AA	AA	AA	TT	--	TT	TT	TT	TT	AA	AA	TT	AT	AA	TT	TT	AA	TT	AA	TT	AA	TT	TT	AA	TT	TT	AA	TT	AA	AA	AA	TT	AA	TT	AA	TT	AA	TT	TT
TM884	A/C	A01	16252313	GG	TT	GG	TT	TT	GG	GG	GG	GG	GG	TT	--	TT	TT	TT	TT	GG	GG	TT	--	GG	TT	TT	GG	TT	GG	TT	GG	TT	TT	GG	TT	TT	GG	TT	GG	GG	GG	TT	GG	TT	GG	TT	GG	TT	TT
TM886	A/G	A01	16272228	CC	TT	CC	TT	TT	CC	CC	CC	CC	CC	TT	--	TT	TT	TT	TT	CC	CC	TT	--	CC	TT	TT	CC	TT	CC	TT	CC	TT	TT	CC	TT	TT	CC	TT	CC	CC	CC	TT	CC	TT	--	TT	CC	TT	TT
TM887	T/C	A01	16276735	TT	CC	TT	CC	CC	TT	TT	TT	TT	TT	CC	--	CC	CC	CC	CC	TT	TT	CC	--	TT	CC	CC	TT	CC	TT	CC	TT	CC	CC	TT	CC	CC	TT	CC	TT	TT	TT	CC	TT	CC	TT	CC	TT	CC	CC
TM888	T/A	A01	16281718	AA	TT	AA	TT	TT	AA	AA	AA	AA	AA	TT	TT	TT	TT	TT	TT	AA	AA	TT	TT	AA	TT	TT	AA	TT	AA	TT	AA	TT	TT	AA	TT	TT	AA	TT	AA	AA	AA	TT	AA	TT	--	TT	AA	TT	TT
TM889	A/G	A01	16284725	CC	TT	CC	TT	TT	CC	CC	CC	CC	CC	TT	--	TT	TT	TT	TT	CC	CC	TT	--	CC	TT	TT	CC	TT	CC	TT	CC	TT	TT	CC	TT	TT	CC	TT	CC	CC	CC	TT	CC	TT	--	TT	CC	TT	TT
TM892	T/C	A01	16295703	GG	AA	GG	AA	AA	GG	GG	GG	GG	GG	AA	--	AA	AA	AA	AA	GG	GG	AA	--	GG	AA	AA	GG	AA	GG	AA	GG	AA	AA	GG	AA	AA	GG	AA	GG	GG	GG	AA	GG	AA	--	AA	GG	AA	AA
TM895	A/G	A01	16311893	AA	GG	AA	GG	GG	AA	AA	AA	AA	AA	GG	--	GG	GG	GG	GG	AA	AA	GG	AG	AA	GG	GG	AA	GG	AA	GG	AA	GG	GG	AA	GG	GG	AA	GG	AA	AA	AA	GG	AA	GG	--	GG	AA	GG	GG
TM899	T/C	A01	16374922	GG	AA	GG	AA	AA	GG	GG	GG	GG	GG	AA	--	AA	AA	AA	AA	GG	GG	AA	AG	GG	AA	AA	GG	AA	GG	AA	GG	AA	AA	GG	AA	AA	GG	AA	GG	GG	GG	AA	GG	AA	GG	AA	GG	AA	AA
TM900	A/G	A01	16377444	AG	AA	AG	AA	AA	AG	AG	AG	AG	AG	AA	--	AA	AA	AA	AA	AG	AG	AA	--	AG	AA	AA	AG	AA	AG	AA	AG	AA	AA	AG	AA	AA	AG	AA	AG	AG	AG	AA	AG	AA	AG	AA	AG	AA	AA
TM901	T/C	A01	16383488	TT	CC	TT	CC	CC	TT	TT	TT	TT	TT	CC	--	CC	CC	CC	CC	TT	TT	CC	--	TT	CC	CC	TT	CC	TT	CC	TT	CC	CC	TT	CC	CC	TT	CC	TT	TT	TT	CC	TT	CC	--	CC	TT	CC	CC
TM902	A/T	A01	16387190	TT	AA	TT	AA	AA	TT	TT	TT	TT	TT	AA	--	AA	AA	AA	AA	TT	TT	AA	--	TT	AA	AA	TT	AA	TT	AA	TT	AA	AA	TT	AA	AA	TT	AA	TT	TT	TT	AA	TT	AA	--	AA	TT	AA	AA
TM903	A/G	A01	16405455	GG	AA	GG	AA	AA	GG	GG	GG	GG	GG	AA	--	AA	AA	AA	AA	GG	GG	AA	--	GG	AA	AA	GG	AA	GG	AA	GG	AA	AA	GG	AA	AA	GG	AA	GG	GG	GG	AA	GG	AA	--	AA	GG	AA	AA
TM904	A/G	A01	16446835	TT	CC	TT	CC	CC	TT	TT	TT	TT	TT	CC	--	CC	CC	CC	CC	TT	TT	CC	--	TT	CC	CC	TT	CC	TT	CC	TT	CC	CC	TT	CC	CC	TT	CC	TT	TT	TT	CC	TT	CC	--	CC	TT	CC	CC
TM905	A/C	A01	16483572	CC	AA	CC	AA	CC	CC	CC	CC	CC	CC	AA	--	AA	AA	CC	CC	CC	CC	AA	--	CC	AA	AA	CC	AA	CC	AA	CC	AA	CC	CC	AA	AA	CC	AA	CC	CC	CC	AA	CC	AA	--	CC	CC	--	AA
TM909	T/C	A01	16516466	TT	CC	TT	CC	TT	TT	TT	TT	TT	TT	CC	TC	CC	CC	TT	TT	TT	TT	CC	TC	TT	CC	CC	TT	CC	TT	CC	TT	CC	TT	TT	CC	CC	TT	CC	TT	TT	TT	CC	TT	CC	--	TT	TT	CC	CC
TM910	T/C	A01	16519446	GG	AG	GG	AG	GG	--	GG	--	GG	GG	AG	AG	AG	AG	--	GG	GG	--	AG	AG	GG	AG	--	--	AG	GG	AG	GG	AG	GG	GG	AG	AG	GG	AG	GG	GG	GG	AG	GG	AG	GG	GG	GG	AG	AG
TM912	A/C	A01	16529399	TT	GG	TT	GG	TT	TT	TT	TT	TT	TT	GG	--	GG	GG	TT	TT	TT	TT	GG	--	TT	GG	GG	TT	GG	TT	GG	TT	GG	TT	TT	GG	GG	TT	GG	TT	TT	TT	GG	TT	GG	--	TT	TT	GG	GG
TM913	T/C	A01	16536218	GG	AA	GG	AA	GG	GG	GG	GG	GG	GG	AA	--	AA	AA	GG	GG	GG	GG	AA	AG	GG	AA	AA	GG	AA	GG	AA	GG	AA	GG	GG	AA	AA	GG	AA	GG	GG	GG	AA	GG	AA	--	GG	GG	AA	AA
TM914	A/C	A01	16539968	GG	TT	GG	TT	GG	GG	GG	GG	GG	GG	TT	--	TT	TT	GG	GG	GG	GG	TT	--	GG	TT	TT	GG	TT	GG	TT	GG	TT	GG	GG	TT	TT	GG	TT	GG	GG	GG	TT	GG	TT	--	GG	GG	TT	TT
TM915	C/G	A01	16545319	CC	GG	CC	GG	CC	CC	CC	CC	CC	CC	GG	CG	GG	GG	CC	CC	CC	CC	GG	CG	CC	GG	GG	CC	GG	CC	GG	CC	GG	CC	CC	GG	GG	CC	GG	CC	CC	CC	GG	CC	GG	CG	CC	CC	GG	GG
TM917	A/C	A01	16566970	TT	GG	TT	GG	GG	TT	TT	TT	TT	TT	GG	--	GG	GG	TT	TT	TT	TT	GG	--	TT	GG	GG	TT	GG	TT	GG	TT	GG	TT	TT	GG	GG	TT	GG	TT	TT	TT	GG	TT	GG	TT	TT	TT	GG	GG
TM918	T/A	A01	16572545	TT	TT	TT	TT	TT	AA	AA	AA	AA	AA	TT	--	TT	TT	AA	AA	AA	TT	TT	--	TT	TT	TT	AA	TT	AA	TT	TT	TT	AA	TT	TT	TT	TT	TT	TT	TT	AA	TT	AA	TT	TT	AA	AA	TT	TT
TM919	A/G	A01	16599119	GG	AG	GG	AG	AG	GG	GG	GG	GG	GG	AG	AG	AG	AG	GG	GG	GG	GG	AG	AG	GG	AG	AG	GG	AG	GG	AG	GG	AG	GG	GG	AG	AG	GG	AG	GG	GG	GG	AG	GG	AG	GG	GG	GG	AG	AG
TM920	T/C	A01	16614342	CC	TT	CC	TT	TT	CC	CC	CC	CC	CC	TT	--	TT	TT	CC	CC	CC	CC	TT	--	CC	TT	TT	CC	TT	CC	TT	CC	TT	CC	CC	TT	TT	CC	TT	CC	CC	CC	TT	CC	TT	--	CC	CC	TT	TT
TM921	A/G	A01	16634678	GG	GG	GG	GG	GG	AG	AG	AG	AG	AG	GG	GG	GG	GG	AG	AG	AG	GG	GG	GG	GG	GG	GG	AG	GG	AG	GG	GG	GG	AG	GG	GG	GG	GG	GG	GG	GG	AG	GG	AG	GG	GG	AG	AG	GG	GG
TM924	T/G	A01	16646466	CC	CC	CC	CC	CC	AA	AA	AA	AA	AA	CC	--	CC	CC	AA	AA	AA	CC	CC	--	CC	CC	CC	AA	CC	AA	CC	CC	CC	AA	CC	CC	CC	CC	CC	CC	CC	AA	CC	AA	CC	CC	AA	AA	CC	CC
TM927	A/G	A01	17008424	CC	CC	CC	CC	TC	TC	TC	TC	TC	TC	CC	CC	CC	CC	TC	TC	TC	CC	CC	CC	CC	CC	CC	TC	CC	TC	CC	CC	CC	TC	CC	TC	CC	CC	CC	CC	CC	TC	CC	TC	CC	CC	TC	TC	CC	CC
TM929	T/G	A01	17251266	GG	TT	GG	TT	GG	GG	GG	GG	GG	GG	TT	--	TT	TT	GG	GG	GG	GG	TT	--	GG	TT	TT	GG	TT	GG	TT	GG	GG	GG	GG	GG	TT	GG	TT	GG	GG	GG	TT	GG	TT	--	GG	GG	TT	TT
TM931	T/G	A01	17327875	AA	CC	AA	CC	AA	AA	AA	AA	AA	AA	CC	AC	CC	CC	AA	AA	AA	AA	CC	AC	AA	CC	CC	AA	CC	AA	CC	AA	AA	AA	AA	AA	CC	AA	CC	AA	AA	AA	CC	AA	CC	--	AA	AA	CC	CC
TM935	T/C	A01	18871381	CC	CC	CC	CC	CC	TT	TT	TT	TT	TT	CC	--	CC	CC	TT	TT	TT	CC	CC	TC	TT	CC	CC	TT	CC	TT	TT	TT	TT	TT	TT	TT	CC	CC	CC	TT	TT	TT	CC	CC	CC	TT	TT	TT	CC	TT
TM936	A/G	A01	18937848	AA	AA	AA	AA	AA	GG	GG	GG	GG	GG	AA	--	AA	AA	GG	GG	GG	AA	AA	--	GG	AA	AA	GG	--	GG	GG	GG	GG	GG	GG	GG	AA	AA	AA	GG	GG	GG	AA	AA	AA	GG	GG	GG	AA	GG
TM937	T/G	A01	18950643	TT	TT	TT	TT	TT	GG	GG	GG	GG	GG	TT	--	TT	TT	GG	GG	GG	TT	TT	--	GG	TT	TT	GG	TT	GG	GG	GG	GG	GG	GG	GG	TT	TT	TT	GG	GG	GG	TT	TT	TT	GG	GG	GG	TT	GG
TM938	T/C	A01	18956573	TT	TT	TT	TT	TT	CC	CC	CC	CC	CC	TT	--	TT	TT	CC	CC	CC	TT	TT	--	CC	TT	TT	CC	TT	CC	CC	CC	CC	CC	CC	CC	TT	TT	TT	CC	CC	CC	TT	TT	TT	CC	CC	CC	TT	CC
TM940	T/C	A01	18966820	CC	CC	CC	CC	CC	TT	TT	TT	TT	TT	CC	--	CC	CC	TT	TT	TT	CC	CC	--	TT	CC	CC	TT	CC	TT	TT	TT	TT	TT	TT	TT	CC	CC	CC	TT	TT	TT	CC	CC	CC	TT	TT	TT	CC	TT
TM942	T/C	A01	18981727	TT	TT	TT	TT	TT	CC	CC	CC	CC	CC	TT	--	TT	TT	CC	CC	CC	TT	TT	TC	CC	TT	TT	CC	TT	CC	CC	CC	CC	CC	CC	CC	TT	TT	TT	CC	CC	CC	TT	TT	TT	CC	CC	CC	TT	CC
TM943	A/G	A01	18989500	AA	AA	AA	AA	AA	GG	GG	GG	GG	GG	AA	--	AA	AA	GG	GG	GG	AA	AA	--	GG	AA	AA	GG	AA	GG	GG	GG	GG	GG	GG	GG	AA	AA	AA	GG	GG	GG	AA	AA	AA	GG	GG	GG	AA	GG
TM944	T/C	A01	19037208	TT	TT	TT	TT	TT	CC	CC	CC	CC	CC	TT	--	TT	TT	CC	CC	CC	TT	TT	--	CC	TT	TT	CC	TT	CC	CC	CC	CC	CC	CC	CC	TT	TT	TT	CC	CC	CC	TT	TT	TT	CC	CC	CC	TT	CC
TM945	T/G	A01	19039357	CC	CC	CC	CC	CC	AA	AA	AA	AA	AA	CC	AC	CC	CC	AA	AA	AA	CC	CC	AC	AA	CC	CC	AA	CC	AA	AA	AA	AA	AA	AA	AA	CC	CC	CC	AA	AA	AA	CC	CC	CC	AA	AA	AA	CC	AA
TM946	A/C	A01	19042627	AA	AA	AA	AA	AA	CC	CC	CC	CC	CC	AA	--	AA	AA	CC	CC	CC	AA	AA	--	CC	AA	AA	CC	AA	CC	CC	CC	CC	CC	CC	CC	AA	AA	AA	CC	CC	CC	AA	AA	AA	CC	CC	CC	AA	CC
TM947	A/G	A01	19048174	TT	TT	TT	TT	TT	CC	CC	CC	CC	CC	TT	TC	TT	TT	CC	CC	CC	TT	TT	TC	CC	TT	TT	CC	TT	CC	CC	CC	CC	CC	CC	CC	TT	TT	TT	CC	CC	CC	TT	TT	TT	CC	CC	CC	TT	CC
TM948	T/C	A01	19051982	GG	GG	GG	GG	GG	AA	AA	AA	AA	AA	GG	--	GG	GG	AA	AA	AA	GG	GG	AG	AA	GG	GG	AA	GG	AA	AA	AA	AA	AA	AA	AA	GG	GG	GG	AA	AA	AA	GG	GG	GG	AA	AA	AA	GG	AA
TM950	T/A	A01	19066599	AA	AA	AA	AA	AA	TT	TT	TT	TT	TT	AA	--	AA	AA	TT	TT	TT	AA	AA	--	TT	AA	AA	TT	AA	TT	TT	TT	TT	TT	TT	TT	AA	AA	AA	TT	TT	TT	AA	AA	AA	TT	TT	TT	AA	TT
TM951	A/G	A01	19078477	GG	GG	GG	GG	GG	AA	AA	AA	AA	AA	GG	--	GG	GG	AA	AA	AA	GG	GG	--	AA	GG	GG	AA	GG	AA	AA	AA	AA	AA	AA	AA	GG	GG	GG	AA	AA	AA	GG	GG	GG	AA	AA	AA	GG	AA
TM955	T/C	A01	19090749	CC	CC	CC	CC	CC	TT	TT	TT	TT	TT	CC	TC	CC	CC	TT	TT	TT	CC	CC	TC	TT	CC	CC	TT	CC	TT	TT	TT	TT	TT	TT	TT	CC	CC	CC	TT	TT	TT	CC	CC	CC	TT	TT	TT	CC	TT
TM956	A/C	A01	19098709	AA	AA	AA	AA	AA	CC	CC	CC	CC	CC	AA	--	AA	AA	CC	CC	CC	AA	AA	AC	CC	AA	AA	CC	AA	CC	CC	CC	CC	CC	CC	CC	AA	AA	AA	CC	CC	CC	AA	AA	AA	CC	CC	CC	AA	CC
TM958	T/C	A01	19167032	TT	TT	TT	TT	TT	CC	CC	CC	CC	CC	TT	--	TT	TT	CC	CC	CC	TT	TT	--	CC	TT	TT	CC	TT	CC	CC	CC	CC	CC	CC	CC	TT	TT	TT	CC	CC	CC	TT	TT	TT	CC	CC	CC	TT	CC
TM959	T/G	A01	19184566	AA	CC	AA	CC	CC	AA	AA	AA	AA	AA	CC	--	CC	CC	AA	AA	AA	AA	CC	--	AA	AA	CC	AA	CC	AA	AA	AA	AA	AA	AA	AA	CC	AA	CC	AA	AA	AA	CC	CC	CC	AA	AA	AA	CC	AA
TM960	T/G	A01	19189335	AA	CC	AA	CC	CC	AA	AA	AA	AA	AA	CC	--	CC	CC	AA	AA	AA	AA	CC	--	AA	AA	CC	AA	CC	AA	AA	AA	AA	AA	AA	AA	CC	AA	CC	AA	AA	AA	CC	CC	CC	AA	AA	AA	CC	AA
TM962	G/C	A01	19201775	GG	CC	GG	CC	CC	GG	GG	GG	GG	GG	CC	--	CC	CC	GG	GG	GG	GG	CC	--	GG	GG	CC	GG	CC	GG	GG	GG	GG	GG	GG	GG	CC	GG	CC	GG	GG	GG	CC	CC	CC	GG	GG	GG	CC	GG
TM963	A/G	A01	19210576	GG	AG	GG	AG	AG	GG	GG	GG	GG	GG	AG	AG	AG	AG	GG	GG	GG	GG	AG	--	GG	GG	AG	GG	AG	GG	GG	GG	GG	GG	GG	GG	AG	GG	AG	GG	GG	GG	AG	AG	AG	GG	GG	GG	AG	GG
TM964	T/C	A01	19224534	GG	AA	GG	AA	AA	GG	GG	GG	GG	GG	AA	--	AA	AA	GG	GG	GG	GG	AA	--	GG	GG	AA	GG	AA	GG	GG	GG	GG	GG	GG	GG	AA	GG	AA	GG	GG	GG	AA	AA	AA	GG	GG	GG	AA	GG
TM965	A/C	A01	19239448	CC	CC	CC	CC	CC	AA	AA	AA	AA	AA	CC	--	CC	CC	AA	AA	AA	CC	CC	--	AA	AA	CC	AA	CC	AA	AA	AA	AA	AA	AA	AA	CC	CC	CC	AA	AA	AA	CC	CC	CC	AA	AA	AA	CC	AA
TM967	T/C	A01	19247882	AA	GG	AA	GG	GG	AA	AA	AA	AA	AA	GG	--	GG	GG	AA	AA	AA	AA	GG	--	AA	AA	GG	AA	GG	AA	AA	AA	AA	AA	AA	AA	GG	AA	GG	AA	AA	AA	GG	GG	GG	AA	AA	AA	GG	AA
TM968	T/C	A01	19253974	AA	GG	AA	GG	GG	AA	AA	AA	AA	AA	GG	--	GG	GG	AA	AA	AA	AA	GG	AG	AA	AA	GG	AA	GG	AA	AA	AA	AA	AA	AA	AA	GG	AA	GG	AA	AA	AA	GG	GG	GG	AA	AA	AA	GG	AA
TM971	T/G	A01	19323458	GG	TT	GG	TT	TT	GG	GG	GG	GG	GG	TT	--	TT	TT	GG	GG	GG	GG	TT	--	GG	GG	TT	GG	TT	GG	GG	GG	GG	GG	GG	GG	TT	GG	TT	GG	GG	GG	TT	TT	TT	GG	GG	GG	TT	GG
TM972	T/A	A01	19329518	TT	AA	TT	AA	AA	TT	TT	TT	TT	TT	AA	--	AA	AA	TT	TT	TT	TT	AA	--	TT	TT	AA	TT	AA	TT	TT	TT	TT	TT	TT	TT	AA	TT	AA	TT	TT	TT	AA	AA	AA	TT	TT	TT	AA	TT
TM973	T/A	A01	19333224	AA	TT	AA	TT	TT	AA	AA	AA	AA	AA	TT	--	TT	TT	AA	AA	AA	AA	TT	--	AA	AA	TT	AA	TT	AA	AA	AA	AA	AA	AA	AA	TT	AA	TT	AA	AA	AA	TT	TT	TT	AA	AA	AA	TT	AA
TM974	A/G	A01	19337011	GG	AA	GG	AA	AA	GG	GG	GG	GG	GG	AA	--	AA	AA	GG	GG	GG	GG	AA	--	GG	GG	AA	GG	--	GG	GG	GG	GG	GG	GG	GG	AA	GG	AA	GG	GG	GG	AA	AA	AA	GG	GG	GG	AA	GG
TM975	T/A	A01	19340225	AA	TA	AA	TA	TA	AA	AA	AA	AA	AA	TA	TA	TA	TA	AA	AA	AA	AA	TA	TA	AA	AA	TA	AA	--	AA	AA	AA	AA	AA	AA	AA	TA	AA	TA	AA	AA	AA	TA	TA	TA	AA	AA	AA	TA	AA
TM977	T/C	A01	19348963	GG	AA	GG	AA	AA	GG	GG	GG	GG	GG	AA	--	AA	AA	GG	GG	GG	GG	AA	--	GG	GG	AA	GG	AA	GG	GG	GG	GG	GG	GG	GG	AA	GG	AA	GG	GG	GG	AA	AA	AA	GG	GG	GG	--	GG
TM978	T/C	A01	19351875	TT	CC	TT	CC	CC	TT	TT	TT	TT	TT	CC	--	CC	CC	TT	TT	TT	TT	CC	--	TT	TT	CC	TT	CC	TT	TT	TT	TT	TT	TT	TT	CC	TT	CC	TT	TT	TT	CC	CC	CC	TT	TT	TT	CC	TT
TM981	T/G	A01	19583204	GG	TT	GG	TT	TT	TT	TT	TT	TT	TT	TT	TT	TT	TT	TT	GG	TT	GG	TT	--	TT	TG	TT	TT	TT	TT	TT	TT	TT	TT	TT	TT	TT	GG	TT	TT	TT	TT	TT	TT	TT	TT	GG	TT	TT	GG
TM985	T/G	A01	19708610	CC	AA	CC	AA	AA	AA	AA	AA	AA	AA	AA	AA	AA	AA	AA	CC	AA	CC	AA	AC	AA	AC	AA	AA	AA	AA	AA	AA	AA	AA	AA	AA	AA	CC	AA	AA	AA	AA	AA	AA	AA	AA	CC	AA	AA	CC
TM989	A/C	A01	19777090	CC	AA	CC	AA	AA	AA	AA	AA	AA	AA	AA	AA	AA	AA	AA	CC	AA	CC	AA	AC	AA	AC	AA	AA	AA	AA	AA	AA	AA	AA	AA	AA	AA	CC	AA	AA	AA	AA	AA	AA	AA	AA	CC	AA	AA	CC
TM991	A/C	A01	19793965	GG	TT	GG	TT	TT	TT	TT	TT	TT	TT	TT	TT	TT	TT	TT	GG	TT	GG	TT	--	TT	TG	TT	TT	TT	TT	TT	TT	TT	TT	TT	TT	TT	GG	TT	TT	TT	TT	TT	TT	TT	TT	GG	TT	TT	GG
TM993	T/C	A01	19829481	TT	CC	TT	CC	CC	CC	CC	CC	CC	CC	CC	CC	CC	CC	CC	TT	CC	TT	CC	TC	CC	TC	CC	CC	CC	CC	CC	CC	CC	CC	CC	CC	CC	TT	CC	CC	CC	CC	CC	CC	CC	CC	TT	CC	CC	TT
TM994	A/G	A01	19837129	CC	TT	CC	TT	TT	TT	TT	TT	TT	TT	TT	TT	TT	TT	TT	CC	TT	CC	TT	--	TT	TC	TT	TT	TT	TT	TT	TT	TT	TT	TT	TT	TT	CC	TT	TT	TT	TT	TT	TT	TT	TT	CC	TT	TT	CC
TM995	T/C	A01	19841936	TT	CC	TT	CC	CC	CC	CC	CC	CC	CC	CC	CC	CC	CC	CC	TT	CC	TT	CC	--	CC	TC	CC	CC	CC	CC	CC	CC	CC	CC	CC	CC	CC	TT	CC	CC	CC	CC	CC	CC	CC	CC	TT	CC	CC	TT
TM997	T/A	A01	19869466	TT	AA	TT	AA	AA	AA	AA	AA	AA	AA	AA	AA	AA	AA	AA	TT	AA	TT	AA	AT	AA	AT	AA	AA	AA	AA	AA	AA	AA	AA	AA	AA	AA	TT	AA	AA	AA	AA	AA	AA	AA	AA	TT	AA	AA	TT
TM998	C/G	A01	19889992	GG	CC	GG	CC	CC	CC	CC	CC	CC	CC	CC	CC	CC	CC	CC	GG	CC	GG	CC	GC	CC	GC	CC	CC	CC	CC	CC	CC	CC	CC	CC	CC	CC	GG	CC	CC	CC	CC	CC	CC	CC	CC	GG	CC	CC	GG
TM999	T/G	A01	19933273	GG	TT	GG	TT	TT	TT	TT	TT	TT	TT	TT	TT	TT	TT	TT	GG	TT	GG	TT	TG	TT	TG	TT	TT	TT	TT	TT	TT	TT	TT	TT	TT	TT	GG	TT	TT	TT	TT	TT	TT	TT	TT	GG	TT	TT	GG
TM1000	T/C	A01	19948549	TT	CC	TT	CC	CC	CC	CC	CC	CC	CC	CC	CC	CC	CC	CC	TT	CC	TT	CC	TC	CC	TC	CC	CC	CC	CC	CC	CC	CC	CC	CC	CC	CC	TT	CC	CC	CC	CC	CC	CC	CC	CC	TT	CC	CC	TT
TM1001	T/G	A01	19984257	CC	CC	CC	CC	AA	AA	AA	AA	AA	AA	CC	CC	CC	CC	AA	CC	AA	CC	CC	CC	AA	CC	CC	AA	CC	AA	AA	AA	AA	AA	AA	AA	CC	CC	CC	AA	AA	AA	CC	CC	CC	AA	CC	AA	CC	CC
TM1004	A/G	A01	20064971	AA	AA	AA	AA	GG	GG	GG	GG	GG	GG	AA	--	AA	AA	GG	AA	GG	AA	AA	AA	GG	AA	AG	GG	AA	GG	GG	GG	GG	GG	GG	GG	AA	AA	AA	GG	GG	GG	AA	AA	AA	GG	AA	GG	AA	AA
TM1009	A/G	A01	20114084	CC	CC	CC	CC	CC	TT	TT	TT	TT	TT	CC	--	CC	CC	TT	CC	TT	CC	CC	CC	TT	CC	TC	TT	CC	TT	TT	TT	TT	TT	TT	TT	CC	CC	CC	TT	TT	TT	CC	CC	CC	TT	CC	TT	CC	CC
TM1011	T/G	A01	20134692	GG	GG	GG	GG	GG	TT	TT	TT	TT	TT	GG	--	GG	GG	TT	GG	TT	GG	GG	GG	TT	GG	--	TT	GG	TT	TT	TT	TT	TT	TT	TT	GG	GG	GG	TT	TT	TT	GG	GG	GG	TT	GG	TT	GG	GG
TM1012	A/G	A01	20145704	CC	CC	CC	CC	CC	TT	TT	TT	TT	TT	CC	--	CC	CC	TT	CC	TT	CC	CC	CC	TT	CC	TC	TT	CC	TT	TT	TT	TT	TT	TT	TT	CC	CC	CC	TT	TT	TT	CC	CC	CC	TT	CC	TT	CC	CC
TM1015	A/G	A01	20170734	AA	AA	AA	AA	AA	GG	GG	GG	GG	GG	AA	AG	AA	AA	GG	AA	GG	AA	AA	AA	GG	AA	AG	GG	AA	GG	GG	GG	GG	GG	GG	GG	AA	AA	AA	GG	GG	GG	AA	AA	AA	GG	AA	GG	AA	AA
TM1016	T/C	A01	20173984	CC	CC	CC	CC	CC	TT	TT	TT	TT	TT	CC	--	CC	CC	TT	CC	TT	CC	CC	CC	TT	CC	--	TT	CC	TT	TT	TT	TT	TT	TT	TT	CC	CC	CC	TT	TT	TT	CC	CC	CC	TT	CC	TT	CC	CC
TM1017	A/C	A01	20179506	AA	AA	AA	AA	AA	CC	CC	CC	CC	CC	AA	--	AA	AA	CC	AA	CC	AA	AA	AA	CC	AA	--	CC	AA	CC	CC	CC	CC	CC	CC	CC	AA	AA	AA	CC	CC	CC	AA	AA	AA	CC	AA	CC	AA	AA
TM1019	T/G	A01	20185254	AA	AA	AA	AA	AA	CC	CC	CC	CC	CC	AA	--	AA	AA	CC	AA	CC	AA	AA	AA	CC	AA	CC	CC	AA	CC	CC	CC	CC	CC	CC	CC	AA	AA	AA	CC	CC	CC	AA	AA	AA	CC	AA	CC	--	AA
TM1020	T/C	A01	20195545	TT	TT	TT	TT	TT	CC	TT	CC	CC	CC	TT	--	TT	TT	CC	TT	CC	TT	TT	TT	CC	TT	CC	CC	TT	CC	CC	CC	CC	CC	CC	CC	TT	TT	TT	CC	CC	TT	TT	TT	TT	CC	TT	CC	TT	TT
TM1021	T/C	A01	20204232	TT	TT	TT	TT	TT	CC	TT	CC	CC	CC	TT	--	TT	TT	CC	TT	CC	TT	TT	TT	CC	TT	CC	CC	TT	CC	CC	CC	CC	CC	CC	CC	TT	TT	TT	CC	CC	TT	TT	TT	TT	CC	TT	CC	TT	TT
TM1022	T/C	A01	20208761	--	TC	CC	TC	TC	TT	TC	TT	TT	TT	--	--	--	--	TT	TC	TT	TC	--	TC	TT	TC	TT	TT	TC	TT	TT	TT	TT	TT	TT	TT	TC	TC	TC	TT	TT	TC	--	TC	TC	TT	TC	TT	--	TC
TM1023	A/C	A01	20220916	CC	CC	CC	CC	CC	AC	CC	AC	AC	AC	CC	CC	CC	CC	AC	CC	AC	CC	CC	CC	AC	CC	AC	AC	CC	AC	AC	AC	AC	AC	AC	AC	CC	CC	CC	AC	AC	CC	CC	CC	CC	AC	CC	AC	CC	CC
TM1024	T/C	A01	20233696	AA	AA	AA	AA	AA	GG	AA	GG	GG	GG	AA	--	AA	AA	GG	AA	GG	AA	AA	AA	GG	AA	GG	GG	AA	GG	GG	GG	GG	GG	GG	GG	AA	AA	AA	GG	GG	AA	AA	AA	AA	GG	AA	GG	AA	AA
TM1025	T/C	A01	20239615	GG	GG	GG	GG	GG	AG	GG	AG	AG	AG	GG	GG	GG	GG	AG	GG	AG	GG	GG	GG	AG	GG	AG	AG	GG	AG	AG	AG	AG	AG	AG	AG	GG	GG	GG	AG	AG	GG	GG	GG	GG	AG	GG	AG	GG	GG
TM1027	T/C	A01	20250387	CC	CC	CC	CC	CC	TT	CC	TT	TT	TT	CC	--	CC	CC	TT	CC	TT	CC	CC	CC	TT	CC	TT	TT	CC	TT	TT	TT	TT	TT	TT	TT	CC	CC	CC	TT	TT	CC	CC	CC	CC	TT	CC	TT	CC	CC
TM1031	A/T	A01	20282791	AA	AA	AA	AA	AA	TT	AA	TT	TT	TT	AA	--	AA	AA	TT	AA	TT	AA	AA	AA	TT	AA	TT	TT	AA	TT	TT	TT	TT	TT	TT	TT	AA	AA	AA	TT	TT	AA	AA	AA	AA	TT	AA	TT	AA	AA
TM1034	A/G	A01	20308393	TT	TT	TT	TT	TT	CC	TT	CC	CC	CC	TT	TC	TT	TT	CC	TT	CC	TT	TT	TT	CC	TT	CC	CC	TT	CC	CC	CC	CC	CC	CC	CC	TT	TT	TT	CC	CC	TT	TT	TT	TT	CC	TT	CC	TT	TT
TM1037	A/G	A01	20322085	GG	GG	GG	GG	GG	AA	GG	AA	AA	AA	GG	--	GG	GG	AA	GG	AA	GG	GG	GG	AA	GG	AA	AA	GG	AA	AA	AA	AA	AA	AA	AA	GG	GG	GG	AA	AA	GG	GG	GG	GG	AA	GG	AA	GG	GG
TM1039	A/G	A01	20335319	CC	CC	CC	CC	CC	TT	CC	TT	TT	TT	CC	--	CC	CC	TT	CC	TT	CC	CC	CC	TT	CC	TT	TT	CC	TT	TT	TT	TT	TT	TT	TT	CC	CC	CC	TT	TT	CC	CC	CC	CC	TT	CC	TT	CC	CC
TM1041	A/G	A01	20345805	AA	AA	AA	AA	AA	GG	AA	GG	GG	GG	AA	--	AA	AA	GG	AA	GG	AA	AA	AA	GG	AA	GG	GG	AA	GG	GG	GG	GG	GG	GG	GG	AA	AA	AA	GG	GG	AA	AA	AA	AA	GG	AA	GG	AA	AA
TM1042	A/G	A01	20349791	TT	TT	TT	TT	TT	CC	TT	CC	CC	CC	TT	--	TT	TT	CC	TT	CC	TT	TT	TT	CC	TT	CC	CC	TT	CC	CC	CC	CC	CC	CC	CC	TT	TT	TT	CC	CC	TT	TT	TT	TT	CC	TT	CC	TT	TT
TM1044	A/C	A01	20418621	GG	GG	GG	GG	GG	TT	GG	TT	TT	TT	GG	--	GG	GG	TT	GG	TT	GG	GG	GG	TT	GG	TT	TT	GG	TT	TT	TT	TT	TT	TT	TT	GG	GG	GG	TT	TT	GG	GG	GG	GG	TT	GG	TT	GG	GG
TM1046	T/G	A01	20424767	AA	AA	AA	AA	AA	CC	AA	CC	CC	CC	AA	--	AA	AA	CC	AA	CC	AA	AA	AA	CC	AA	CC	CC	AA	CC	CC	CC	CC	CC	CC	CC	AA	AA	AA	CC	CC	AA	AA	AA	AA	CC	AA	CC	AA	AA
TM1047	T/G	A01	20427472	GG	GG	GG	GG	GG	TT	GG	TT	TT	TT	GG	--	GG	GG	TT	GG	TT	GG	GG	GG	TT	GG	TT	TT	GG	TT	TT	TT	TT	TT	TT	TT	GG	GG	GG	TT	TT	GG	GG	GG	GG	TT	GG	TT	GG	GG
TM1050	A/G	A01	20449055	AA	AA	AA	AA	AA	GG	AA	GG	GG	GG	AA	AA	AA	AA	GG	AA	GG	AA	AA	AA	GG	AA	GG	GG	AA	GG	GG	GG	GG	GG	GG	GG	AA	AA	AA	GG	GG	AA	AA	AA	AA	GG	AA	GG	AA	AA
TM1052	A/G	A01	20456114	TT	TT	TT	TT	TT	CC	TT	CC	CC	CC	TT	TC	TT	TT	CC	TT	CC	TT	TT	TT	CC	TT	CC	CC	TT	CC	CC	CC	CC	CC	CC	CC	TT	TT	TT	CC	CC	TT	TT	TT	TT	CC	TT	CC	TT	TT
TM1054	C/G	A01	20471053	CC	CC	CC	CC	CC	GG	CC	GG	GG	GG	CC	CC	CC	CC	GG	CC	GG	CC	CC	CC	GG	CC	GG	GG	CC	GG	GG	GG	GG	GG	GG	GG	CC	CC	CC	GG	GG	CC	CC	CC	CC	GG	CC	GG	CC	CC
TM1055	T/C	A01	20480770	TT	TT	TT	TT	TT	TC	TT	TC	TC	TC	TT	TT	TT	TT	TC	TT	TC	TT	TT	TT	TC	TT	TC	TC	TT	TC	TC	TC	TC	TC	TC	TC	TT	TT	TT	TC	TC	TT	TT	TT	TT	TC	TT	TC	TT	TT
TM1056	T/G	A01	20484381	TT	TT	TT	TT	TT	GG	TT	GG	GG	GG	TT	TT	TT	TT	GG	TT	GG	TT	TT	TT	GG	TT	GG	GG	TT	GG	GG	GG	GG	GG	GG	GG	TT	TT	TT	GG	GG	TT	TT	TT	TT	GG	TT	GG	TT	TT
TM1061	T/C	A01	20548587	GG	GG	GG	GG	AA	GG	AA	GG	GG	GG	GG	GG	GG	GG	GG	AA	GG	GG	GG	AG	GG	GG	GG	GG	GG	GG	GG	GG	GG	GG	GG	GG	GG	GG	GG	GG	GG	AA	GG	GG	GG	GG	AA	GG	GG	AA
TM1064	T/G	A01	20573106	TT	TT	TT	TT	TT	GG	TT	GG	GG	GG	TT	--	TT	TT	GG	TT	GG	TT	TT	TT	GG	TT	GG	GG	TT	GG	GG	GG	GG	GG	GG	GG	TT	TT	TT	GG	GG	TT	TT	TT	TT	GG	TT	GG	TT	TT
TM1065	A/T	A01	20576920	TT	TT	TT	TT	TT	AA	TT	AA	AA	AA	TT	TT	TT	TT	AA	TT	AA	TT	TT	TT	AA	TT	AA	AA	TT	AA	AA	AA	AA	AA	AA	AA	TT	TT	TT	AA	AA	TT	TT	TT	TT	AA	TT	AA	TT	TT
TM1066	T/G	A01	20579636	CC	CC	CC	CC	CC	AA	CC	AA	AA	AA	CC	--	CC	CC	AA	CC	AA	CC	CC	CC	AA	CC	AA	AA	CC	AA	AA	AA	AA	AA	AA	AA	CC	CC	CC	AA	AA	CC	CC	CC	CC	AA	CC	AA	CC	CC
TM1071	T/C	A01	20624777	AA	AA	AA	AA	AA	GG	AA	GG	GG	GG	AA	--	AA	AA	GG	AA	GG	AA	AA	AA	GG	AA	GG	GG	AA	GG	GG	GG	GG	GG	GG	GG	AA	AA	AA	GG	GG	AA	AA	AA	AA	GG	AA	GG	AA	AA
TM1073	A/T	A01	20757446	AA	AA	AA	AA	AA	AA	AA	AA	AA	AA	AA	--	AA	AA	TT	AA	AA	AA	AA	AA	AA	AA	AA	AA	AA	AA	TT	AA	TT	TT	AA	TT	AA	AA	AA	AA	AA	AA	AA	AA	AA	AA	AA	TT	AA	AA
TM1075	A/T	A01	20863020	AA	AA	AA	AA	AA	AA	AA	AA	AA	AA	AA	--	AA	AA	TT	AA	AA	AA	AA	AA	AA	AA	AA	AA	AA	AA	TT	AA	TT	TT	AA	TT	AA	AA	AA	AA	AA	AA	AA	AA	AA	AA	AA	TT	AA	AA
TM1076	T/G	A01	20885949	TT	TT	TT	TT	TT	GG	TT	TT	GG	TT	TT	--	TT	TT	GG	GG	GG	TT	TT	TT	GG	TT	TT	TT	--	GG	GG	GG	GG	GG	TT	GG	TT	TT	TT	GG	GG	TT	TT	TT	TT	GG	GG	GG	TT	TT
TM1077	A/C	A01	20888543	CC	CC	CC	CC	CC	AC	CC	CC	AC	CC	CC	--	CC	CC	AC	AC	AC	CC	CC	CC	AC	CC	CC	CC	CC	AC	AC	AC	AC	AC	CC	AC	CC	CC	CC	AC	AC	CC	CC	CC	CC	AC	AC	AC	CC	CC
TM1078	T/G	A01	20893677	CC	CC	CC	CC	CC	AA	CC	CC	AA	CC	CC	AC	CC	CC	AA	AA	AA	CC	CC	CC	AA	CC	CC	CC	CC	AA	AA	AA	AA	AA	CC	AA	CC	CC	CC	AA	AA	CC	CC	CC	CC	AA	AA	AA	CC	CC
TM1083	T/C	A01	20919193	AA	AA	AA	AA	AA	GG	AA	AA	GG	AA	AA	AG	AA	AA	GG	GG	GG	AA	AA	AA	GG	AA	AA	AA	AA	GG	GG	GG	GG	GG	AA	GG	AA	AA	AA	GG	GG	AA	AA	AA	AA	GG	GG	GG	AA	AA
TM1086	A/G	A01	20944120	TT	TT	TT	TT	TT	CC	TT	TT	CC	TT	TT	--	TT	TT	CC	CC	CC	TT	TT	TT	CC	TT	CC	TT	TT	CC	CC	CC	CC	CC	TT	CC	TT	TT	TT	CC	CC	TT	TT	TT	TT	CC	CC	CC	TT	TT
TM1088	A/G	A01	20950126	TT	TT	TT	TT	TT	CC	TT	TT	CC	TT	TT	--	TT	TT	CC	CC	CC	TT	TT	TT	CC	TT	TT	TT	TT	CC	CC	CC	CC	CC	TT	CC	TT	TT	TT	CC	CC	TT	TT	TT	TT	CC	CC	CC	TT	TT
TM1090	T/C	A01	20962439	CC	CC	CC	CC	CC	TT	CC	TT	TT	TT	CC	--	CC	CC	TT	TT	TT	CC	CC	CC	TT	CC	TT	TT	CC	TT	TT	TT	TT	TT	CC	TT	CC	CC	CC	TT	TT	CC	CC	CC	CC	TT	TT	TT	CC	CC
TM1092	T/C	A01	20977089	AA	AA	AA	AA	AA	GG	AA	GG	GG	GG	AA	--	AA	AA	GG	GG	GG	AA	AA	AA	GG	AA	GG	GG	AA	GG	GG	GG	GG	GG	AA	GG	AA	AA	AA	GG	GG	AA	AA	AA	AA	GG	GG	GG	AA	AA
TM1093	T/C	A01	20984084	AA	AA	AA	AA	AA	GG	AA	GG	GG	GG	AA	AG	AA	AA	GG	GG	GG	AA	AA	AA	GG	AA	GG	GG	AA	GG	GG	GG	GG	GG	AA	GG	AA	AA	AA	GG	GG	AA	AA	AA	AA	GG	GG	GG	AA	AA
TM1094	T/C	A01	21052439	CC	CC	CC	CC	CC	TC	CC	TC	TC	TC	CC	CC	CC	CC	TC	TC	TC	CC	CC	CC	TC	CC	CC	TC	CC	TC	TC	TC	TC	TC	CC	TC	CC	CC	CC	TC	TC	CC	CC	CC	CC	TC	TC	TC	CC	CC
TM1095	A/G	A01	21057704	CC	CC	CC	CC	CC	TT	CC	TT	TT	TT	CC	--	CC	CC	TT	TT	TT	CC	CC	CC	TT	CC	CC	TT	CC	TT	TT	TT	TT	TT	CC	TT	CC	CC	CC	TT	TT	CC	CC	CC	CC	TT	TT	TT	CC	CC
TM1098	A/G	A01	21086547	TT	TT	TT	TT	TT	CC	TT	CC	CC	CC	TT	--	TT	TT	CC	CC	CC	TT	TT	TT	CC	TT	CC	CC	TT	CC	CC	CC	CC	CC	TT	CC	TT	TT	TT	CC	CC	TT	TT	TT	TT	CC	CC	CC	TT	TT
TM1099	A/G	A01	21094392	CC	CC	CC	CC	CC	TT	CC	TT	TT	TT	CC	--	CC	CC	TT	TT	TT	CC	CC	CC	TT	CC	CC	TT	CC	TT	TT	TT	TT	TT	CC	TT	CC	CC	CC	TT	TT	CC	CC	CC	CC	TT	TT	TT	CC	CC
TM1103	T/C	A01	21119301	CC	CC	CC	CC	CC	TT	CC	TT	TT	TT	CC	--	CC	CC	TT	TT	TT	CC	CC	CC	TT	CC	CC	TT	CC	TT	TT	TT	TT	TT	CC	TT	CC	CC	CC	TT	TT	CC	CC	CC	CC	TT	TT	TT	CC	CC
TM1104	T/C	A01	21127465	AA	AA	AA	AA	AA	GG	AA	GG	GG	GG	AA	--	AA	AA	GG	GG	GG	AA	AA	AA	GG	AA	GG	GG	AA	GG	GG	GG	GG	GG	AA	GG	AA	AA	AA	GG	GG	AA	AA	AA	AA	GG	GG	GG	AA	AA
TM1105	T/A	A01	21162128	AA	AA	AA	AA	AA	TT	AA	TT	TT	TT	AA	--	AA	AA	TT	TT	TT	AA	AA	AA	TT	AA	AA	TT	AA	TT	TT	TT	TT	TT	AA	TT	AA	AA	AA	TT	TT	AA	AA	AA	AA	TT	TT	TT	AA	AA
TM1106	A/G	A01	21168115	AA	AA	AA	AA	AA	GG	AA	GG	GG	GG	AA	--	AA	AA	GG	GG	GG	AA	AA	AA	GG	AA	AA	GG	AA	GG	GG	GG	GG	GG	AA	GG	AA	AA	AA	GG	GG	AA	AA	AA	AA	GG	GG	GG	AA	AA
TM1107	A/G	A01	21179876	CC	CC	CC	CC	CC	TT	CC	CC	TT	CC	CC	--	CC	CC	TT	TT	TT	CC	CC	CC	TT	CC	TT	CC	CC	TT	TT	TT	TT	TT	CC	TT	CC	CC	CC	TT	TT	CC	CC	CC	CC	TT	TT	TT	CC	CC
TM1109	T/C	A01	21217427	CC	CC	CC	CC	CC	TT	CC	CC	TT	CC	CC	--	CC	CC	TT	TT	TT	CC	CC	CC	TT	CC	TT	CC	CC	TT	TT	TT	TT	TT	CC	TT	CC	CC	CC	TT	TT	CC	CC	CC	CC	TT	TT	TT	CC	CC
TM1112	T/A	A01	21244263	AA	AA	AA	AA	AA	TT	AA	AA	TT	AA	AA	--	AA	AA	TT	TT	TT	AA	AA	AA	TT	AA	TT	AA	AA	TT	TT	TT	TT	TT	AA	TT	AA	AA	AA	TT	TT	AA	AA	AA	AA	TT	TT	TT	AA	AA
TM1113	T/C	A01	21253788	TT	TT	TT	TT	TT	CC	TT	CC	CC	CC	TT	--	TT	TT	CC	CC	CC	TT	TT	TT	CC	TT	CC	CC	TT	CC	CC	CC	CC	CC	TT	CC	TT	TT	TT	CC	CC	TT	TT	TT	TT	CC	CC	CC	TT	TT
TM1114	A/G	A01	21271842	AA	AA	AA	AA	AA	GG	AA	GG	GG	GG	AA	--	AA	AA	GG	GG	GG	AA	AA	AA	GG	AA	GG	GG	AA	GG	GG	GG	GG	GG	AA	GG	AA	AA	AA	GG	GG	AA	AA	AA	AA	GG	GG	GG	AA	AA
TM1117	T/G	A01	21324935	GG	GG	GG	GG	GG	GG	GG	GG	GG	GG	GG	--	GG	GG	TT	GG	GG	GG	GG	GG	GG	GG	TT	GG	GG	GG	TT	GG	TT	TT	GG	TT	GG	GG	GG	GG	GG	GG	GG	GG	GG	GG	GG	TT	GG	GG
TM1118	T/G	A01	21327956	GG	GG	GG	GG	GG	GG	GG	GG	GG	GG	GG	--	GG	GG	TG	GG	GG	GG	GG	GG	GG	GG	TG	GG	GG	GG	TG	GG	TG	TG	GG	TG	GG	GG	GG	GG	GG	GG	GG	GG	GG	GG	GG	TG	GG	GG
TM1120	T/C	A01	21356143	CC	CC	CC	CC	CC	CC	CC	CC	CC	CC	CC	--	CC	CC	TC	CC	CC	CC	CC	CC	CC	CC	CC	CC	CC	CC	TC	CC	TC	TC	CC	TC	CC	CC	CC	CC	CC	CC	CC	CC	CC	CC	CC	TC	CC	CC
TM1121	T/C	A01	21367045	CC	CC	CC	CC	CC	CC	CC	CC	CC	CC	CC	--	CC	CC	TT	CC	CC	CC	CC	CC	CC	CC	CC	CC	CC	CC	TT	CC	TT	TT	CC	TT	CC	CC	CC	CC	CC	CC	CC	CC	CC	CC	CC	TT	CC	CC
TM1122	T/C	A01	21372960	CC	CC	CC	CC	CC	CC	CC	CC	CC	CC	CC	--	CC	CC	TT	CC	CC	CC	CC	CC	CC	CC	CC	CC	CC	CC	TT	CC	TT	TT	CC	TT	CC	CC	CC	CC	CC	CC	CC	CC	CC	CC	CC	TT	CC	CC
TM1124	T/C	A01	21467597	CC	CC	CC	CC	CC	CC	CC	CC	CC	CC	CC	--	CC	CC	TT	CC	CC	CC	CC	CC	CC	CC	CC	CC	CC	CC	TT	CC	TT	TT	CC	TT	CC	CC	CC	CC	CC	CC	CC	CC	CC	CC	CC	TT	CC	CC
TM1125	A/G	A01	21477709	AA	AA	AA	AA	AA	AA	AA	GG	AA	GG	AA	--	AA	AA	GG	AA	AA	AA	AA	AA	AA	AA	GG	GG	AA	AA	GG	AA	GG	GG	AA	GG	AA	AA	AA	AA	AA	AA	AA	AA	AA	AA	AA	GG	AA	AA
TM1126	T/C	A01	21522888	CC	CC	CC	CC	CC	CC	CC	CC	CC	CC	CC	--	CC	CC	TT	CC	CC	CC	CC	CC	CC	CC	CC	CC	CC	CC	TT	CC	TT	TT	CC	TT	CC	CC	CC	CC	CC	CC	TT	CC	CC	CC	CC	TT	CC	CC
TM1127	T/C	A01	21526117	GG	GG	GG	GG	GG	GG	GG	GG	GG	GG	GG	GG	GG	GG	AG	GG	GG	GG	GG	GG	GG	GG	GG	GG	GG	GG	AG	GG	AG	AG	GG	AG	GG	GG	GG	GG	GG	GG	AG	GG	GG	GG	GG	AG	GG	GG
TM1129	T/C	A01	21538216	TT	TT	TT	TT	TT	TT	TT	TT	TT	TT	TT	--	TT	TT	CC	TT	TT	TT	TT	TT	TT	TT	TT	TT	TT	TT	CC	TT	CC	CC	TT	CC	TT	TT	TT	TT	TT	TT	CC	TT	TT	TT	TT	CC	TT	TT
TM1130	T/C	A01	21544193	TT	TT	TT	TT	TT	TT	TT	TT	TT	TT	TT	--	TT	TT	CC	TT	TT	TT	TT	TT	TT	TT	TT	TT	TT	TT	CC	TT	CC	CC	TT	CC	TT	TT	TT	TT	TT	TT	CC	TT	TT	TT	TT	CC	TT	TT
TM1131	A/G	A01	21569305	GG	GG	GG	GG	GG	GG	GG	GG	GG	GG	GG	--	GG	GG	AG	GG	GG	GG	GG	GG	GG	GG	GG	GG	GG	GG	AG	GG	AG	AG	GG	AG	GG	GG	GG	GG	GG	GG	AG	GG	GG	GG	GG	AG	GG	GG
TM1134	T/C	A01	21586758	TT	TT	TT	TT	TT	TT	TT	TT	TT	TT	TT	--	TT	TT	CC	TT	TT	TT	TT	TT	TT	TT	TT	TT	TT	TT	CC	TT	CC	CC	TT	CC	TT	TT	TT	TT	TT	TT	CC	TT	TT	TT	TT	CC	TT	TT
TM1138	T/C	A01	21619264	CC	CC	CC	CC	CC	CC	CC	CC	CC	CC	CC	--	CC	CC	TC	CC	CC	CC	CC	CC	CC	CC	CC	CC	CC	CC	TC	CC	TC	TC	CC	TC	CC	CC	CC	CC	CC	CC	CC	CC	CC	CC	CC	CC	CC	CC
TM1139	A/C	A01	21634937	CC	CC	CC	CC	CC	CC	CC	CC	CC	CC	CC	--	CC	CC	AA	CC	CC	CC	CC	CC	CC	CC	CC	CC	CC	CC	AA	CC	AA	AA	CC	AA	CC	CC	CC	CC	CC	CC	CC	CC	CC	CC	CC	CC	CC	CC
TM1140	T/A	A01	21644090	TT	TT	TT	TT	TT	TT	TT	TT	TT	TT	TT	--	TT	TT	AA	TT	TT	TT	TT	TT	TT	TT	TT	TT	TT	TT	AA	TT	AA	AA	TT	AA	TT	TT	TT	TT	TT	TT	TT	TT	TT	TT	TT	TT	TT	TT
TM1147	A/G	A01	24181826	GG	GG	GG	GG	GG	GG	GG	GG	AG	GG	GG	GG	GG	GG	AG	GG	AG	GG	GG	GG	GG	GG	GG	GG	GG	GG	AG	GG	AG	AG	GG	AG	GG	GG	GG	GG	GG	GG	GG	GG	GG	GG	GG	GG	GG	GG
TM1148	T/C	A01	25714194	TT	TT	TT	TT	CC	TT	TT	CC	TT	TT	TT	TT	TT	TT	TT	TT	TT	TT	TT	TC	TT	TT	TT	CC	TT	TT	TT	TT	TT	TT	TT	TT	TT	TT	TT	TT	TT	TT	TT	TT	TT	TT	TT	TT	TT	CC
TM1150	A/G	A01	26542136	CC	CC	CC	TC	CC	CC	CC	CC	CC	CC	CC	TC	CC	TC	CC	CC	CC	CC	CC	CC	CC	CC	CC	CC	TC	CC	CC	CC	CC	CC	CC	CC	CC	CC	CC	--	CC	TC	CC	TC	CC	CC	CC	CC	CC	CC
TM1154	A/C	A01	30294217	GG	GG	GG	TG	GG	GG	GG	GG	GG	GG	GG	TG	GG	GG	GG	GG	GG	GG	GG	GG	GG	GG	GG	GG	TG	GG	GG	GG	GG	GG	GG	GG	GG	GG	GG	--	GG	GG	GG	GG	GG	GG	GG	GG	GG	GG
TM1156	A/T	A01	32107600	TT	TT	TA	TA	TA	TT	TT	TT	TT	TT	TT	TA	TT	TT	TT	TT	TT	TA	TT	--	TA	TT	TT	TT	TA	TT	TT	TA	TT	TT	TT	TT	TT	TA	TT	TA	TA	TT	TT	TT	TT	TT	TT	TT	TT	TA
TM1160	A/G	A01	32553765	CC	CC	TC	TC	TC	CC	CC	CC	CC	CC	CC	--	CC	CC	CC	CC	CC	TC	CC	--	TC	CC	CC	CC	TC	CC	CC	TC	CC	CC	CC	CC	CC	TC	CC	--	TC	CC	CC	CC	CC	CC	CC	CC	CC	TC
TM1162	T/C	A01	32990531	AA	AA	GG	GG	GG	AA	AA	AA	AA	AA	AA	--	AA	AA	AA	AA	AA	GG	AA	--	GG	AA	AA	AA	GG	AA	AA	GG	AA	AA	AA	AA	AA	GG	AA	AG	GG	AA	AA	AA	AA	AA	AA	AA	--	GG
TM1164	A/G	A01	34294268	CC	CC	TT	TT	TT	TT	CC	CC	CC	CC	CC	TC	CC	CC	CC	CC	CC	TT	CC	TC	TT	CC	CC	CC	TT	TT	CC	TT	CC	CC	CC	CC	TT	TT	CC	TC	TT	CC	CC	CC	CC	TT	CC	CC	CC	TT
TM1165	T/C	A01	34374141	CC	CC	TT	TT	TT	TT	CC	CC	CC	CC	CC	TC	CC	CC	CC	CC	CC	TT	CC	TC	TT	CC	CC	CC	TT	TT	CC	TT	CC	CC	CC	CC	TT	TT	CC	TC	TT	CC	CC	CC	CC	TT	CC	CC	CC	TT
TM1167	C/G	A01	34828983	GG	GG	CG	CG	CG	CG	GG	GG	GG	GG	GG	GG	GG	GG	GG	GG	GG	CG	GG	GG	CG	GG	GG	GG	CG	CG	GG	CG	GG	GG	GG	GG	CG	CG	GG	--	CG	GG	GG	GG	GG	CG	GG	GG	GG	CG
TM1172	T/C	A01	35627683	AA	AA	AG	AG	AG	AG	AA	AA	AA	AA	AA	AA	AA	AA	AA	AA	AA	AG	AA	AA	AG	AA	AA	AA	AG	AG	AA	AG	AA	AA	AA	AA	AG	AG	AA	--	AG	AA	AA	AA	AA	AG	AA	AA	AA	AG
TM1173	A/G	A01	35848121	CC	CC	TC	TC	TC	TC	CC	CC	CC	CC	CC	CC	CC	CC	CC	CC	CC	TC	CC	CC	TC	CC	CC	CC	TC	TC	CC	TC	CC	CC	CC	CC	TC	TC	CC	CC	TC	CC	CC	CC	CC	TC	CC	CC	CC	TC
TM1174	T/G	A01	35935360	TT	TT	GG	GG	GG	GG	TT	TT	TT	TT	TT	--	TT	TT	TT	TT	TT	GG	TT	--	GG	TT	TT	TT	GG	GG	TT	GG	TT	TT	TT	TT	GG	GG	TT	--	GG	TT	TT	TT	TT	GG	TT	TT	TT	GG
TM1175	A/G	A01	36234499	CC	CC	--	--	TC	TC	CC	CC	CC	CC	CC	CC	CC	CC	CC	CC	CC	--	CC	--	--	CC	CC	CC	TC	--	CC	TC	CC	CC	CC	CC	TC	TC	CC	--	TC	CC	CC	CC	CC	TC	CC	CC	CC	TC
TM1178	T/C	A01	37227532	CC	CC	TT	TT	TT	TT	CC	CC	CC	CC	CC	--	CC	CC	CC	CC	CC	TT	CC	--	TT	CC	CC	CC	TT	TT	CC	TT	CC	CC	CC	CC	TT	TT	CC	--	TT	CC	CC	CC	CC	TT	CC	CC	CC	TT
TM1181	A/T	A01	38003896	AA	AA	TA	TA	TA	TA	AA	AA	AA	AA	AA	TA	AA	AA	AA	AA	AA	TA	AA	--	TA	AA	AA	AA	TA	TA	AA	TA	AA	AA	AA	AA	TA	TA	AA	TA	TA	AA	AA	AA	AA	TA	AA	AA	AA	TA
TM1183	T/C	A01	38453865	TT	TT	CC	CC	CC	CC	TT	TT	TT	TT	TT	TC	TT	TT	TT	TT	TT	CC	TT	--	CC	TT	TT	TT	CC	CC	TT	CC	TT	TT	TT	TT	CC	CC	TT	TC	CC	TT	TT	TT	TT	CC	TT	TT	TT	CC
TM1184	A/C	A01	38457103	CC	CC	AC	AC	AC	AC	CC	CC	CC	CC	CC	AC	CC	CC	CC	CC	CC	AC	CC	--	AC	CC	CC	CC	AC	AC	CC	AC	CC	CC	CC	CC	AC	AC	CC	--	AC	CC	CC	CC	CC	AC	CC	CC	CC	AC
TM1185	T/C	A01	38461007	CC	CC	TT	TT	TT	TT	CC	CC	CC	CC	CC	TC	CC	CC	CC	CC	CC	TT	CC	TC	TT	CC	CC	CC	TT	TT	CC	TT	CC	CC	CC	CC	TT	TT	CC	TC	TT	CC	CC	CC	CC	TT	CC	CC	CC	TT
TM1187	A/G	A01	38480345	CC	CC	TT	TT	TT	TT	CC	CC	CC	CC	CC	TC	CC	CC	CC	CC	CC	TT	CC	TC	TT	CC	CC	CC	TT	TT	CC	TT	CC	CC	CC	CC	TT	TT	CC	TC	TT	CC	CC	CC	CC	TT	CC	CC	CC	TT
TM1190	A/C	A01	38572357	CC	CC	AA	AA	AA	AA	CC	CC	CC	CC	CC	AC	CC	CC	CC	CC	CC	AA	CC	AC	AA	CC	CC	CC	AA	AA	CC	AA	CC	CC	CC	CC	AA	AA	CC	AC	AA	CC	CC	CC	CC	AA	CC	CC	CC	AA
TM1194	A/G	A01	38599858	GG	GG	AG	AG	AG	AG	GG	GG	GG	GG	GG	GG	GG	GG	GG	GG	GG	AG	GG	GG	AG	GG	GG	GG	AG	AG	GG	AG	GG	GG	GG	GG	AG	AG	GG	GG	AG	GG	GG	GG	GG	AG	GG	GG	GG	AG
TM1195	A/G	A01	38618598	GG	GG	AA	AA	AA	AA	GG	GG	GG	GG	GG	AG	GG	GG	GG	GG	GG	AA	GG	AG	AA	GG	GG	GG	AA	AA	GG	AA	GG	GG	GG	GG	AA	AA	GG	AG	AA	GG	GG	GG	GG	AA	GG	GG	GG	AA
TM1197	A/C	A01	38629231	TT	TT	TG	TG	TG	TG	TT	TT	TT	TT	TT	TT	TT	TT	TT	TT	TT	TG	TT	--	TG	TT	TT	TT	TG	TG	TT	TG	TT	TT	TT	TT	TG	TG	TT	TT	TG	TT	TT	TT	TT	TG	TT	TT	TT	TG
TM1198	T/C	A01	38633091	TT	TT	CC	CC	CC	CC	TT	TT	TT	TT	TT	--	TT	TT	TT	TT	TT	CC	TT	TT	CC	TT	TT	TT	CC	CC	TT	CC	TT	TT	TT	TT	CC	CC	TT	--	CC	TT	TT	TT	TT	CC	TT	TT	TT	CC
TM1199	T/C	A01	38637598	GG	GG	AA	AA	AA	AA	GG	GG	GG	GG	GG	AG	GG	GG	GG	GG	GG	AA	GG	AG	AA	GG	GG	GG	AA	AA	GG	AA	GG	GG	GG	GG	AA	AA	GG	AG	AA	GG	GG	GG	GG	AA	GG	GG	GG	AA
TM1206	T/C	A01	38775087	TT	TT	TC	TC	TC	TC	TT	TT	TT	TT	TT	--	TT	TT	TT	TT	TT	TC	TT	TT	TC	TT	TT	TT	TC	TC	TT	TC	TT	TT	TT	TT	TC	TC	TT	TC	TC	TT	TT	TT	TT	TC	TT	TT	TT	TC
TM1209	T/C	A01	38789858	AA	AA	AG	AG	--	AG	AA	AA	AA	AA	AA	AA	AA	AA	AA	AA	AA	AG	AA	--	AG	AA	AA	AA	AG	AG	AA	AG	AA	AA	AA	AA	AG	AG	AA	--	AG	AA	AA	AA	AA	AG	AA	AA	AA	--
TM1218	A/G	A01	38874172	--	GG	AG	AG	AG	AG	GG	GG	GG	GG	GG	GG	GG	GG	GG	GG	GG	AG	GG	GG	AG	GG	GG	GG	AG	AG	GG	AG	GG	GG	--	GG	AG	AG	GG	AG	AG	GG	GG	GG	GG	AG	--	GG	--	AG
TM1220	C/G	A01	38890003	GG	GG	CC	CC	GG	CC	GG	GG	GG	GG	GG	GC	GG	GG	GG	GG	GG	GG	GG	GG	CC	GG	GG	GG	CC	CC	GG	CC	GG	GG	GG	GG	CC	CC	GG	GC	CC	GG	GG	GG	GG	CC	GG	GG	GG	GG
TM1223	T/C	A01	38914114	GG	GG	AG	AG	AG	AG	GG	GG	GG	GG	GG	GG	GG	GG	GG	GG	GG	AG	GG	GG	AG	GG	GG	GG	AG	AG	GG	AG	GG	GG	GG	GG	AG	AG	GG	--	AG	GG	GG	GG	GG	AG	GG	GG	GG	AG
TM1224	A/G	A01	38921539	GG	GG	AG	AG	AG	AG	GG	GG	GG	GG	GG	--	GG	GG	GG	GG	GG	AG	GG	GG	AG	GG	GG	GG	AG	AG	GG	AG	GG	GG	GG	GG	AG	AG	GG	--	AG	GG	GG	GG	GG	AG	GG	GG	GG	AG
TM1233	A/G	A01	38988666	GG	GG	AG	AG	AG	AG	GG	GG	GG	GG	GG	--	GG	GG	GG	GG	GG	AG	GG	--	AG	GG	GG	GG	AG	AG	GG	AG	GG	GG	GG	GG	AG	AG	GG	--	AG	GG	GG	GG	GG	AG	GG	GG	GG	AG
TM1239	T/C	A01	39086997	CC	CC	TT	TT	CC	TT	CC	CC	CC	CC	CC	TC	CC	CC	CC	CC	CC	TT	CC	CC	TT	CC	CC	CC	TT	TT	CC	TT	CC	CC	CC	CC	TT	TT	CC	TC	TT	CC	CC	CC	CC	TT	CC	CC	CC	CC
TM1240	A/G	A01	39351358	AA	AA	GG	GG	GG	GG	AA	AA	AA	AA	AA	--	AA	AA	AA	AA	AA	AA	AA	AG	GG	AA	AA	AA	GG	GG	AA	GG	AA	AA	AA	AA	GG	GG	AA	--	GG	AA	AA	AA	AA	GG	AA	AA	AA	GG
TM1241	A/G	A01	39628929	TT	TT	CC	CC	CC	CC	TT	TT	TT	TT	TT	--	TT	TT	TT	TT	TT	TT	TT	--	CC	TT	TT	TT	CC	CC	TT	CC	TT	TT	TT	TT	CC	CC	TT	TC	CC	TT	TT	TT	TT	CC	TT	TT	TT	CC
TM1242	T/G	A01	39762555	CC	CC	AA	AA	CC	AA	CC	CC	CC	CC	CC	AC	CC	CC	CC	CC	CC	CC	CC	CC	CC	CC	CC	CC	AA	AA	CC	CC	CC	CC	CC	CC	AA	AA	CC	AC	CC	CC	CC	CC	CC	AA	CC	CC	--	CC
TM1243	T/A	A01	39870012	TT	TT	AA	AA	AA	AA	TT	TT	TT	TT	TT	TA	TT	TT	TT	TT	TT	TT	TT	--	TT	TT	TT	TT	AA	AA	TT	TT	TT	TT	TT	TT	AA	AA	TT	TA	TT	TT	TT	TT	TT	AA	TT	TT	TT	AA
TM1244	T/C	A01	39911067	CC	CC	TC	TC	TC	TC	CC	CC	CC	CC	CC	CC	CC	CC	CC	CC	CC	CC	CC	--	CC	CC	CC	CC	TC	TC	CC	CC	CC	CC	CC	CC	TC	TC	CC	--	CC	CC	CC	CC	CC	TC	CC	CC	CC	TC
TM1245	A/G	A01	39916205	TT	TT	CC	CC	CC	CC	TT	TT	TT	TT	TT	--	TT	TT	TT	TT	TT	TT	TT	--	TT	TT	TT	TT	CC	CC	TT	TT	TT	TT	TT	TT	CC	CC	TT	TC	TT	TT	TT	TT	TT	CC	TT	TT	TT	CC
TM1247	T/C	A01	39945792	CC	CC	TT	TT	TT	TT	CC	CC	CC	CC	CC	TC	CC	CC	CC	CC	CC	CC	CC	--	CC	CC	CC	CC	TT	TT	CC	CC	CC	CC	CC	CC	TT	TT	CC	TC	CC	CC	CC	CC	CC	TT	CC	CC	CC	TT
TM1249	T/G	A01	39969091	AA	AA	CC	CC	CC	CC	AA	AA	AA	AA	AA	--	AA	AA	AA	AA	AA	AA	AA	--	AA	AA	AA	AA	CC	CC	AA	AA	AA	AA	AA	AA	CC	CC	AA	--	AA	AA	AA	AA	AA	CC	AA	AA	AA	CC
TM1250	A/C	A01	39973947	TT	TT	TG	TG	TG	TG	TT	TT	TT	TT	TT	TT	TT	TT	TT	TT	TT	TT	TT	TT	TT	TT	TT	TT	TG	TG	TT	TT	TT	TT	TT	TT	TG	TG	TT	TT	TT	TT	TT	TT	TT	TG	TT	TT	TT	TG
TM1251	T/C	A01	39985812	GG	GG	AG	AG	AG	AG	GG	GG	GG	GG	GG	GG	GG	GG	GG	GG	GG	GG	GG	GG	GG	GG	GG	GG	AG	AG	GG	GG	GG	GG	GG	GG	AG	AG	GG	GG	GG	GG	GG	GG	GG	AG	GG	GG	GG	AG
TM1253	T/C	A01	40003449	TT	TT	TC	TC	TC	TC	TT	TT	TT	TT	TT	--	TT	TT	TT	TT	TT	TT	TT	TT	TT	TT	TT	TT	TC	TC	TT	TT	TT	TT	TT	TT	TC	TC	TT	--	TT	TT	TT	TT	TT	TC	TT	TT	TT	TC
TM1254	T/C	A01	40017015	GG	GG	AA	AA	AA	AA	GG	GG	GG	GG	GG	AG	GG	GG	GG	GG	GG	GG	GG	--	GG	GG	GG	GG	AA	AA	GG	GG	GG	GG	GG	GG	AA	AA	GG	AG	GG	GG	GG	GG	GG	AA	GG	GG	GG	AA
TM1255	A/G	A01	40030073	AA	AA	GG	GG	GG	GG	AA	AA	AA	AA	AA	--	AA	AA	AA	AA	AA	AA	AA	--	AA	AA	AA	AA	GG	GG	AA	AA	AA	AA	AA	AA	GG	GG	AA	--	AA	AA	AA	AA	AA	GG	AA	AA	AA	GG
TM1257	G/C	A01	40049404	GG	GG	CC	CC	CC	CC	GG	GG	GG	GG	GG	GC	GG	GG	GG	GG	GG	GG	GG	--	GG	GG	GG	GG	CC	CC	GG	GG	GG	GG	GG	GG	CC	CC	GG	GC	GG	GG	GG	GG	GG	CC	GG	GG	GG	CC
TM1258	A/G	A01	40062861	CC	CC	TT	TT	TT	TT	CC	CC	CC	CC	CC	--	CC	CC	CC	CC	CC	CC	CC	--	CC	CC	CC	CC	TT	TT	CC	CC	CC	CC	CC	CC	TT	TT	CC	TC	CC	CC	CC	CC	CC	TT	CC	CC	CC	TT
TM1260	T/C	A01	40081687	TT	TT	CC	--	CC	CC	TT	TT	TT	TT	TT	--	TT	TT	TT	TT	TT	TT	TT	TT	TT	TT	TT	TT	CC	CC	TT	TT	TT	TT	TT	TT	CC	CC	TT	TC	TT	TT	TT	TT	TT	CC	TT	TT	TT	CC
TM1261	C/G	A01	40087959	CC	CC	GC	GC	GC	GC	CC	CC	CC	CC	CC	--	CC	CC	CC	CC	CC	CC	CC	--	CC	CC	CC	CC	GC	GC	CC	CC	CC	CC	CC	CC	GC	GC	CC	--	CC	CC	CC	CC	CC	GC	CC	CC	CC	GC
TM1264	G/C	A01	40121526	CC	CC	GG	GG	GG	GG	CC	CC	CC	CC	CC	CG	CC	CC	CC	CC	CC	CC	CC	CG	CC	CC	CC	CC	GG	GG	CC	CC	CC	CC	CC	CC	GG	GG	CC	CG	CC	CC	CC	CC	CC	GG	CC	CC	CC	GG
TM1265	A/G	A01	40136674	GG	GG	AA	AA	AA	AA	GG	GG	GG	GG	GG	AG	GG	GG	GG	GG	GG	GG	GG	--	GG	GG	GG	GG	AA	AA	GG	GG	GG	GG	GG	GG	AA	AA	GG	AG	GG	GG	GG	GG	GG	AA	GG	GG	GG	AA
TM1266	T/C	A01	40139474	AA	AA	GG	GG	GG	GG	AA	AA	AA	AA	AA	--	AA	AA	AA	AA	AA	AA	AA	--	AA	AA	AA	AA	GG	GG	AA	AA	AA	AA	AA	AA	GG	GG	AA	--	AA	AA	AA	AA	AA	GG	AA	AA	AA	GG
TM1267	A/C	A01	40142262	CC	CC	AC	AC	AC	AC	CC	CC	CC	CC	CC	--	CC	CC	CC	CC	CC	CC	CC	--	CC	CC	CC	CC	AC	AC	CC	CC	CC	CC	CC	CC	AC	AC	CC	--	CC	CC	CC	CC	CC	AC	CC	CC	CC	AC
TM1268	A/C	A01	40153125	CC	CC	AA	AA	AA	AA	CC	CC	CC	CC	CC	AC	CC	CC	CC	CC	CC	CC	CC	AC	CC	CC	CC	CC	AA	AA	CC	CC	CC	CC	CC	CC	AA	AA	CC	AC	CC	CC	CC	CC	CC	AA	CC	CC	CC	AA
TM1272	T/C	A01	40191032	AA	AA	AG	AG	AG	AG	AA	AA	AA	AA	AA	AA	AA	AA	AA	AA	AA	AA	AA	AA	AA	AA	AA	AA	AG	AG	AA	AA	AA	AA	AA	AA	AG	AG	AA	AA	AA	AA	AA	AA	AA	AG	AA	AA	AA	AG
TM1277	T/C	A01	40218292	GG	GG	AG	AG	AG	AG	GG	GG	GG	GG	GG	GG	GG	GG	GG	GG	GG	GG	GG	GG	GG	GG	GG	GG	AG	AG	GG	GG	GG	GG	GG	GG	AG	AG	GG	--	GG	GG	GG	GG	GG	AG	GG	GG	GG	AG
TM1279	A/G	A01	40224078	CC	CC	TT	TT	TT	TT	CC	CC	CC	CC	CC	TC	CC	CC	CC	CC	CC	CC	CC	--	CC	CC	CC	CC	TT	TT	CC	CC	CC	CC	CC	CC	TT	TT	CC	TC	CC	CC	CC	CC	CC	TT	CC	CC	CC	TT
TM1283	T/G	A01	40239801	CC	CC	AC	AC	AC	AC	CC	CC	CC	CC	CC	--	CC	CC	CC	CC	CC	CC	CC	CC	CC	CC	CC	CC	AC	AC	CC	CC	CC	CC	CC	CC	AC	AC	CC	--	CC	CC	CC	CC	CC	AC	CC	CC	CC	AC
TM1285	T/G	A01	40254425	CC	CC	AA	AA	AA	AA	CC	CC	CC	CC	CC	AC	CC	CC	CC	CC	CC	CC	CC	AC	CC	CC	CC	CC	AA	AA	CC	CC	CC	CC	CC	CC	AA	AA	CC	AC	CC	CC	CC	CC	CC	AA	CC	CC	CC	AA
TM1287	A/G	A01	40265160	GG	GG	AG	AG	AG	AG	GG	GG	GG	GG	GG	GG	GG	GG	GG	GG	GG	GG	GG	GG	GG	GG	GG	GG	AG	AG	GG	GG	GG	GG	GG	GG	AG	AG	GG	--	GG	GG	GG	GG	GG	AG	GG	GG	GG	AG
TM1288	T/C	A01	40283066	TT	TT	CC	CC	CC	CC	TT	TT	TT	TT	TT	--	TT	TT	TT	TT	TT	TT	TT	--	TT	TT	TT	TT	CC	CC	TT	TT	TT	TT	TT	TT	CC	CC	TT	--	TT	TT	TT	TT	TT	CC	TT	TT	TT	CC
TM1291	A/G	A01	40300237	GG	GG	AA	AA	AA	AA	GG	GG	GG	GG	GG	AG	GG	GG	GG	GG	GG	GG	GG	AG	GG	GG	GG	GG	AA	AA	GG	GG	GG	GG	GG	GG	AA	AA	GG	AG	GG	GG	GG	GG	GG	AA	GG	GG	GG	AA
TM1293	T/C	A01	40320677	GG	GG	AA	AA	AA	AA	GG	GG	GG	GG	GG	--	GG	GG	GG	GG	GG	GG	GG	--	GG	GG	GG	GG	AA	AA	GG	GG	GG	GG	GG	GG	AA	AA	GG	AG	GG	GG	GG	GG	GG	AA	GG	GG	GG	AA
TM1294	A/G	A01	40325844	CC	CC	TT	TT	TT	TT	CC	CC	CC	CC	CC	TC	CC	CC	CC	CC	CC	CC	CC	TC	CC	CC	CC	CC	TT	TT	CC	CC	CC	CC	CC	CC	TT	TT	CC	TC	CC	CC	CC	CC	CC	TT	CC	CC	CC	TT
TM1295	A/G	A01	40339706	CC	CC	TC	TC	TC	TC	CC	CC	CC	CC	CC	--	CC	CC	CC	CC	CC	CC	CC	--	CC	CC	CC	CC	TC	TC	CC	CC	CC	CC	CC	CC	TC	TC	CC	--	CC	CC	CC	CC	CC	TC	CC	CC	CC	TC
TM1296	T/C	A01	40354527	CC	CC	--	TC	TC	TC	CC	CC	CC	CC	CC	CC	CC	CC	CC	CC	CC	CC	CC	CC	CC	CC	CC	CC	TC	TC	CC	CC	CC	CC	CC	CC	TC	TC	CC	CC	CC	CC	CC	CC	CC	TC	CC	CC	CC	TC
TM1297	A/C	A01	40360328	GG	GG	TG	TG	--	TG	GG	GG	GG	GG	GG	GG	GG	GG	GG	GG	GG	GG	GG	GG	GG	GG	GG	GG	--	TG	GG	GG	GG	GG	GG	GG	TG	TG	GG	GG	GG	GG	GG	GG	GG	--	GG	GG	GG	TG
TM1299	T/C	A01	40380614	AA	AA	GG	GG	GG	GG	AA	AA	AA	AA	AA	--	AA	AA	AA	AA	AA	AA	AA	--	AA	AA	AA	AA	GG	GG	AA	AA	AA	AA	AA	AA	GG	GG	AA	--	AA	AA	AA	AA	AA	GG	AA	AA	AA	GG
TM1301	T/C	A01	40390699	AA	AA	GG	GG	GG	GG	AA	AA	AA	AA	AA	--	AA	AA	AA	AA	AA	AA	AA	AA	AA	AA	AA	AA	GG	GG	AA	AA	AA	AA	AA	AA	GG	GG	AA	--	AA	AA	AA	AA	AA	GG	AA	AA	AA	GG
TM1304	A/C	A01	40419149	AA	AA	CC	CC	CC	CC	AA	AA	AA	AA	AA	AC	AA	AA	AA	AA	AA	AA	AA	AC	AA	AA	AA	AA	CC	CC	AA	AA	AA	AA	AA	AA	CC	CC	AA	AC	AA	AA	AA	AA	AA	CC	AA	AA	--	CC
TM1305	A/C	A01	40423817	GG	GG	TG	TG	TG	TG	GG	GG	GG	GG	GG	GG	GG	GG	GG	GG	GG	GG	GG	--	GG	GG	GG	GG	TG	TG	GG	GG	GG	GG	GG	GG	TG	--	GG	GG	GG	GG	GG	GG	GG	TG	GG	GG	GG	TG
TM1308	T/G	A01	40447126	TT	TT	GG	GG	GG	GG	TT	TT	TT	TT	TT	--	TT	TT	TT	TT	TT	TT	TT	--	TT	TT	TT	TT	GG	GG	TT	TT	TT	TT	TT	TT	GG	GG	TT	TG	TT	TT	TT	TT	TT	GG	TT	TT	TT	GG
TM1310	T/C	A01	40461060	CC	CC	TT	TT	TT	TT	CC	CC	CC	CC	CC	TC	CC	CC	CC	CC	CC	CC	CC	TC	CC	CC	CC	CC	TT	TT	CC	CC	CC	CC	CC	CC	TT	TT	CC	TC	CC	CC	CC	CC	CC	TT	CC	CC	CC	TT
TM1311	T/G	A01	40464769	TT	TT	GG	GG	GG	GG	TT	TT	TT	TT	TT	TG	TT	TT	TT	TT	TT	TT	TT	TG	TT	TT	TT	TT	GG	GG	TT	TT	TT	TT	TT	TT	GG	GG	TT	TG	TT	TT	TT	TT	TT	GG	TT	TT	TT	GG
TM1312	T/C	A01	40469076	TT	TT	TC	TC	TC	TC	TT	TT	TT	TT	TT	--	TT	TT	TT	TT	TT	TT	TT	--	TT	TT	TT	TT	TC	TC	TT	TT	TT	TT	TT	TT	TC	TC	TT	--	TT	TT	TT	TT	TT	TC	TT	TT	TT	TC
TM1313	T/C	A01	40471270	TT	TT	TC	TC	TC	TC	TT	TT	TT	TT	TT	--	TT	TT	TT	TT	TT	TT	TT	--	TT	TT	TT	TT	TC	TC	TT	TT	TT	TT	TT	TT	TC	TC	TT	TC	TT	TT	TT	TT	TT	TC	TT	TT	TT	TC
TM1315	T/C	A01	40485136	AA	AA	GG	GG	GG	GG	AA	AA	AA	AA	AA	--	AA	AA	AA	AA	AA	AA	AA	--	AA	AA	AA	AA	GG	GG	AA	AA	AA	AA	AA	AA	GG	GG	AA	--	AA	AA	AA	AA	AA	GG	AA	AA	AA	GG
TM1317	T/G	A01	40496774	GG	GG	TG	TG	--	TG	GG	GG	GG	GG	GG	GG	GG	GG	GG	GG	GG	GG	GG	GG	GG	GG	GG	GG	TG	TG	GG	GG	GG	GG	GG	GG	TG	TG	GG	--	GG	GG	GG	GG	GG	TG	GG	GG	GG	TG
TM1318	T/C	A01	40498975	CC	CC	TT	TT	TT	TT	CC	CC	CC	CC	CC	TC	CC	CC	CC	CC	CC	CC	CC	TC	CC	CC	CC	CC	TT	TT	CC	CC	CC	CC	CC	CC	TT	TT	CC	TC	CC	CC	CC	CC	CC	TT	CC	CC	CC	TT
TM1319	T/G	A01	40502656	TT	TT	GG	GG	GG	GG	TT	TT	TT	TT	TT	--	TT	TT	TT	TT	TT	TT	TT	--	TT	TT	TT	TT	GG	GG	TT	TT	TT	TT	TT	TT	GG	GG	TT	TG	TT	TT	TT	TT	TT	GG	TT	TT	TT	GG
TM1321	A/G	A01	40522619	GG	GG	AG	AG	AG	AG	GG	GG	GG	GG	GG	--	GG	GG	GG	GG	GG	GG	GG	--	GG	GG	GG	GG	AG	AG	GG	GG	GG	GG	GG	GG	AG	AG	GG	--	GG	GG	GG	GG	GG	AG	GG	GG	GG	AG
TM1323	T/G	A01	40533247	CC	CC	AA	AA	AA	AA	CC	CC	CC	CC	CC	AC	CC	CC	CC	CC	CC	CC	CC	AC	CC	CC	CC	CC	AA	AA	CC	CC	CC	CC	CC	CC	AA	AA	CC	AC	CC	CC	CC	CC	CC	AA	CC	CC	CC	AA
TM1324	A/G	A01	40538255	GG	GG	--	AG	AG	AG	GG	GG	GG	GG	GG	GG	GG	GG	GG	GG	GG	GG	GG	GG	GG	GG	GG	GG	AG	AG	GG	GG	GG	GG	GG	GG	AG	--	GG	GG	GG	GG	GG	GG	GG	AG	GG	GG	GG	AG
TM1325	A/G	A01	40557419	CC	CC	TT	TT	TT	TT	CC	CC	CC	CC	CC	--	CC	CC	CC	CC	CC	CC	CC	--	CC	CC	CC	CC	TT	TT	CC	CC	CC	CC	CC	CC	TT	TT	CC	TC	CC	CC	CC	CC	CC	TT	CC	CC	CC	TT
TM1328	T/G	A01	40576765	GG	GG	TG	TG	TG	TG	GG	GG	GG	GG	GG	--	GG	GG	GG	GG	GG	GG	GG	--	GG	GG	GG	GG	TG	TG	GG	GG	GG	GG	GG	GG	TG	TG	GG	--	GG	GG	GG	GG	GG	TG	GG	GG	GG	TG
TM1332	T/C	A01	40594557	CC	CC	TC	TC	TC	TC	CC	CC	CC	CC	CC	--	CC	CC	CC	CC	CC	CC	CC	CC	CC	CC	CC	CC	TC	TC	CC	CC	CC	CC	CC	CC	TC	TC	CC	--	CC	CC	CC	CC	CC	TC	CC	CC	CC	TC
TM1333	T/C	A01	40607979	AA	AA	GG	GG	GG	GG	AA	AA	AA	AA	AA	--	AA	AA	AA	AA	AA	AA	AA	--	AA	AA	AA	AA	GG	GG	AA	AA	AA	AA	AA	AA	GG	GG	AA	AG	AA	AA	AA	AA	AA	GG	AA	AA	AA	GG
TM1341	G/C	A01	40679839	GG	GG	CC	CC	CC	CC	GG	GG	GG	GG	GG	CG	GG	GG	GG	GG	GG	GG	GG	--	GG	GG	GG	GG	CC	CC	GG	GG	GG	GG	GG	GG	CC	CC	GG	--	GG	GG	GG	GG	GG	CC	GG	GG	GG	CC
TM1342	T/C	A01	40687182	TT	TT	TC	TC	TC	TC	TT	TT	TT	TT	TT	--	TT	TT	TT	TT	TT	TT	TT	--	TT	TT	TT	TT	TC	TC	TT	TT	TT	TT	TT	TT	TC	TC	TT	TC	TT	TT	TT	TT	TT	TC	TT	TT	TT	TC
TM1343	A/G	A01	40690953	GG	GG	AG	AG	AG	AG	GG	GG	GG	GG	GG	GG	GG	GG	GG	GG	GG	GG	GG	--	GG	GG	GG	GG	AG	AG	GG	GG	GG	GG	GG	GG	AG	AG	GG	--	GG	GG	GG	GG	GG	AG	GG	GG	GG	AG
TM1345	T/C	A01	40719235	CC	CC	TC	TC	TC	TC	CC	CC	CC	CC	CC	--	CC	CC	CC	CC	CC	CC	CC	CC	CC	CC	CC	CC	TC	TC	CC	CC	CC	CC	CC	CC	TC	TC	CC	TC	CC	CC	CC	CC	CC	TC	--	CC	CC	TC
TM1346	T/A	A01	40721760	TT	TT	TA	TA	TA	TA	TT	TT	TT	TT	TT	--	TT	TT	TT	TT	TT	TT	TT	TT	TT	TT	TT	TT	TA	TA	TT	TT	TT	TT	TT	TT	TA	TA	TT	--	TT	TT	TT	TT	TT	TA	TT	TT	TT	TA
TM1347	A/G	A01	40725937	CC	CC	TC	TC	TC	TC	CC	CC	CC	CC	CC	--	CC	CC	CC	CC	CC	CC	CC	--	CC	CC	CC	CC	TC	TC	CC	CC	CC	CC	CC	CC	TC	TC	CC	--	CC	CC	CC	CC	CC	TC	CC	CC	CC	TC
TM1351	A/G	A01	40757613	GG	GG	AG	AG	AG	AG	GG	GG	GG	GG	GG	GG	GG	GG	GG	GG	GG	GG	GG	GG	GG	GG	GG	GG	AG	AG	GG	GG	GG	GG	GG	GG	AG	AG	GG	GG	GG	GG	GG	GG	GG	AG	GG	GG	GG	AG
TM1353	A/G	A01	40774266	AA	AA	GG	GG	GG	GG	AA	AA	AA	AA	AA	AG	AA	AA	AA	AA	AA	AA	AA	--	AA	AA	AA	AA	GG	GG	AA	AA	AA	AA	AA	AA	GG	GG	AA	AG	AA	AA	AA	AA	AA	GG	AA	AA	AA	GG
TM1355	T/C	A01	40785054	CC	CC	TT	TT	TT	TT	CC	CC	CC	CC	CC	TC	CC	CC	CC	CC	CC	CC	CC	TC	CC	CC	CC	CC	TT	TT	CC	CC	CC	CC	CC	CC	TT	TT	CC	TC	CC	CC	CC	CC	CC	TT	CC	CC	CC	TT
TM1356	A/G	A01	40787783	CC	CC	TC	TC	TC	TC	CC	CC	CC	CC	CC	--	CC	CC	CC	CC	CC	CC	CC	--	CC	CC	CC	CC	TC	TC	CC	CC	CC	CC	CC	CC	TC	TC	CC	--	CC	CC	CC	CC	CC	TC	CC	CC	CC	TC
TM1357	T/C	A01	40791358	AA	AA	AG	AG	AG	AG	AA	AA	AA	AA	AA	--	AA	AA	AA	AA	AA	AA	AA	--	AA	AA	AA	AA	AG	AG	AA	AA	AA	AA	AA	AA	AG	AG	AA	--	AA	AA	AA	AA	AA	AG	AA	AA	AA	AG
TM1358	C/G	A01	40795498	CC	CC	GG	GG	GG	GG	CC	CC	CC	CC	CC	CG	CC	CC	CC	CC	CC	CC	CC	CG	CC	CC	CC	CC	GG	GG	CC	CC	CC	CC	CC	CC	GG	GG	CC	CG	CC	CC	CC	CC	CC	GG	CC	CC	--	GG
TM1360	A/G	A01	40803574	CC	CC	TT	TT	TT	TT	CC	CC	CC	CC	CC	TC	CC	CC	CC	CC	CC	CC	CC	TC	CC	CC	CC	CC	TT	TT	CC	CC	CC	CC	CC	CC	TT	TT	CC	TC	CC	CC	CC	CC	CC	TT	CC	CC	CC	TT
TM1362	T/C	A01	40833298	CC	CC	TC	TC	TC	TC	CC	CC	CC	CC	CC	CC	CC	CC	CC	CC	CC	CC	CC	--	CC	CC	CC	CC	TC	TC	CC	CC	CC	CC	CC	CC	TC	TC	CC	--	CC	CC	CC	CC	CC	TC	CC	CC	CC	TC
TM1363	T/C	A01	40847043	CC	CC	TT	TT	TT	TT	CC	CC	CC	CC	CC	TC	CC	CC	CC	CC	CC	CC	CC	TC	CC	CC	CC	CC	TT	TT	CC	CC	CC	CC	CC	CC	TT	TT	CC	TC	CC	CC	CC	CC	CC	TT	CC	CC	CC	TT
TM1364	A/G	A01	40851699	CC	CC	TC	TC	TC	TC	CC	CC	CC	CC	CC	CC	CC	CC	CC	CC	CC	CC	CC	CC	CC	CC	CC	CC	TC	TC	CC	CC	CC	CC	CC	CC	TC	TC	CC	CC	CC	CC	CC	CC	CC	TC	CC	CC	CC	TC
TM1365	T/C	A01	40875330	GG	GG	AG	AG	AG	AG	GG	GG	GG	GG	GG	GG	GG	GG	GG	GG	GG	GG	GG	GG	GG	GG	GG	GG	AG	AG	GG	GG	GG	GG	GG	GG	AG	AG	GG	GG	GG	GG	GG	GG	GG	AG	GG	GG	GG	AG
TM1366	T/C	A01	40877611	CC	CC	TT	TT	TT	TT	CC	CC	CC	CC	CC	CC	CC	CC	CC	CC	CC	CC	CC	CC	CC	CC	CC	CC	TT	TT	CC	CC	CC	CC	CC	CC	TT	TT	CC	--	CC	CC	CC	CC	CC	TT	CC	CC	CC	TT
TM1367	T/G	A01	40891622	GG	GG	TG	TG	TG	TG	GG	GG	GG	GG	GG	GG	GG	GG	GG	GG	GG	GG	GG	GG	GG	GG	GG	GG	TG	TG	GG	GG	GG	GG	GG	GG	TG	TG	GG	GG	GG	GG	GG	GG	GG	TG	GG	GG	GG	TG
TM1368	T/C	A01	40897012	CC	CC	TC	TC	TC	TC	CC	CC	CC	CC	CC	--	CC	CC	CC	CC	CC	CC	CC	CC	CC	CC	CC	CC	TC	TC	CC	CC	CC	CC	CC	CC	TC	TC	CC	CC	CC	CC	CC	CC	CC	TC	CC	CC	CC	TC
TM1369	T/C	A01	40902422	CC	CC	TT	TT	TT	TT	CC	CC	CC	CC	CC	TC	CC	CC	CC	CC	CC	TT	CC	--	TT	CC	CC	CC	TT	TT	CC	TT	CC	CC	CC	CC	TT	TT	CC	TC	TT	CC	CC	CC	CC	TT	CC	CC	CC	TT
TM1370	A/G	A01	40907148	AA	AA	GG	GG	GG	GG	AA	AA	AA	AA	AA	--	AA	AA	AA	AA	AA	GG	AA	--	GG	AA	AA	AA	GG	GG	AA	GG	AA	AA	AA	AA	GG	GG	AA	AG	GG	AA	AA	AA	AA	GG	AA	AA	AA	GG
TM1371	T/C	A01	40911274	TT	TT	CC	CC	CC	CC	TT	TT	TT	TT	TT	TC	TT	TT	TT	TT	TT	CC	TT	--	CC	TT	TT	TT	CC	CC	TT	CC	TT	TT	TT	TT	CC	CC	TT	TC	CC	TT	TT	TT	TT	CC	TT	TT	TT	CC
TM1372	G/C	A01	40916891	CC	CC	GG	GG	GG	GG	CC	CC	CC	CC	CC	GC	CC	CC	CC	CC	CC	GG	CC	GC	GG	CC	CC	CC	GG	GG	CC	GG	CC	CC	CC	CC	GG	GG	CC	GC	GG	CC	CC	CC	CC	GG	CC	CC	CC	GG
TM1374	T/C	A01	40926348	AA	AA	GG	GG	GG	GG	AA	AA	AA	AA	AA	--	AA	AA	AA	AA	AA	GG	AA	--	GG	AA	AA	AA	GG	GG	AA	GG	AA	AA	AA	AA	GG	GG	AA	AG	GG	AA	AA	AA	AA	GG	AA	AA	AA	GG
TM1375	A/G	A01	40935049	CC	CC	TC	TC	TC	TC	CC	CC	CC	CC	CC	--	CC	CC	CC	CC	CC	TC	CC	CC	TC	CC	CC	CC	TC	TC	CC	TC	CC	CC	CC	CC	TC	TC	CC	--	TC	CC	CC	CC	CC	TC	CC	CC	CC	TC
TM1376	A/G	A01	40944088	GG	GG	AA	AA	AA	AA	GG	GG	GG	GG	GG	AG	GG	GG	GG	GG	GG	AA	GG	AG	AA	GG	GG	GG	AA	AA	GG	AA	GG	GG	GG	GG	AA	AA	GG	AG	AA	GG	GG	GG	GG	AA	GG	GG	GG	AA
TM1377	T/C	A01	40950189	GG	GG	AA	AA	AA	AA	GG	GG	GG	GG	GG	AG	GG	GG	GG	GG	GG	AA	GG	AG	AA	GG	GG	GG	AA	AA	GG	AA	GG	GG	GG	GG	AA	AA	GG	AG	AA	GG	GG	GG	GG	AA	GG	GG	GG	AA
TM1378	A/C	A01	40963258	GG	GG	TG	TG	TG	TG	GG	GG	GG	GG	GG	--	GG	GG	GG	GG	GG	TG	GG	--	TG	GG	GG	GG	TG	TG	GG	TG	GG	GG	GG	GG	TG	TG	GG	--	TG	GG	GG	GG	GG	TG	GG	GG	GG	TG
TM1380	T/G	A01	40975774	TT	TT	TG	TG	TG	TG	TT	TT	TT	TT	TT	--	TT	TT	TT	TT	TT	TG	TT	--	TG	TT	TT	TT	TG	TG	TT	TG	TT	TT	TT	TT	TG	TG	TT	--	TG	TT	TT	TT	TT	TG	TT	TT	TT	TG
TM1381	T/C	A01	40978709	AA	AA	GG	GG	GG	GG	AA	AA	AA	AA	AA	--	AA	AA	AA	AA	AA	GG	AA	--	GG	AA	AA	AA	GG	GG	AA	GG	AA	AA	AA	AA	GG	GG	AA	AG	GG	AA	AA	AA	AA	GG	AA	AA	AA	GG
TM1383	A/G	A01	40998990	GG	GG	AA	AA	AA	AA	GG	GG	GG	GG	GG	AG	GG	GG	GG	GG	GG	AA	GG	AG	AA	GG	GG	GG	AA	AA	GG	AA	GG	GG	GG	GG	AA	AA	GG	AG	AA	GG	GG	GG	GG	AA	GG	GG	GG	AA
TM1384	T/C	A01	41003214	CC	CC	TT	TT	TT	TT	CC	CC	CC	CC	CC	--	CC	CC	CC	CC	CC	TT	CC	--	TT	CC	CC	CC	TT	TT	CC	TT	CC	CC	CC	CC	TT	TT	CC	TC	TT	CC	CC	CC	CC	TT	CC	CC	CC	TT
TM1385	T/G	A01	41006098	CC	CC	AA	AA	AA	AA	CC	CC	CC	CC	CC	--	CC	CC	CC	CC	CC	AA	CC	--	AA	CC	CC	CC	AA	AA	CC	AA	CC	CC	CC	CC	AA	AA	CC	AC	AA	CC	CC	CC	CC	AA	CC	CC	CC	AA
TM1386	T/C	A01	41010954	AA	AA	AG	AG	AG	AG	AA	AA	AA	AA	AA	AA	AA	AA	AA	AA	AA	AG	AA	AA	AG	AA	AA	AA	AG	AG	AA	AG	AA	AA	AA	AA	AG	AG	AA	--	AG	AA	AA	AA	AA	AG	AA	AA	AA	AG
TM1387	G/C	A01	41017874	GG	GG	CG	CG	CG	CG	GG	GG	GG	GG	GG	--	GG	GG	GG	GG	GG	CG	GG	GG	CG	GG	GG	GG	CG	CG	GG	CG	GG	GG	GG	GG	CG	CG	GG	GG	CG	GG	GG	GG	GG	CG	GG	GG	GG	CG
TM1388	A/G	A01	41022750	GG	GG	AA	AA	AA	AA	GG	GG	GG	GG	GG	AG	GG	GG	GG	GG	GG	AA	GG	AG	AA	GG	GG	GG	AA	AA	GG	AA	GG	GG	GG	GG	AA	AA	GG	AG	AA	GG	GG	GG	GG	AA	GG	GG	GG	AA
TM1389	T/C	A01	41026179	GG	GG	AA	AA	AA	AA	GG	GG	GG	GG	GG	AG	GG	GG	GG	GG	GG	AA	GG	AG	AA	GG	GG	GG	AA	AA	GG	AA	GG	GG	GG	GG	AA	AA	GG	AG	AA	GG	GG	GG	GG	AA	--	GG	--	AA
TM1390	G/C	A01	41029946	CC	CC	GG	GG	GG	GG	CC	CC	CC	CC	CC	CG	CC	CC	CC	CC	CC	GG	CC	CG	GG	CC	CC	CC	GG	GG	CC	GG	CC	CC	CC	CC	GG	GG	CC	CG	GG	CC	CC	CC	CC	GG	CC	CC	CC	GG
TM1391	A/T	A01	41034539	TT	TT	AA	AA	AA	AA	TT	TT	TT	TT	TT	TA	TT	TT	TT	TT	TT	AA	TT	TA	AA	TT	TT	TT	AA	AA	TT	AA	TT	TT	TT	TT	AA	AA	TT	TA	AA	TT	TT	TT	TT	AA	TT	TT	TT	AA
TM1392	A/C	A01	41049327	TT	TT	GG	GG	GG	GG	TT	TT	TT	TT	TT	--	TT	TT	TT	TT	TT	GG	TT	TT	GG	TT	TT	TT	GG	GG	TT	GG	TT	TT	TT	TT	GG	GG	TT	--	GG	TT	TT	TT	TT	GG	TT	TT	TT	GG
TM1396	T/C	A01	41069866	GG	GG	AG	AG	AG	AG	GG	GG	GG	GG	GG	--	GG	GG	GG	GG	GG	AG	GG	GG	AG	GG	GG	GG	AG	AG	GG	AG	GG	GG	GG	GG	AG	AG	GG	--	AG	GG	GG	GG	GG	AG	GG	GG	GG	AG
TM1397	A/G	A01	41084490	CC	CC	TT	TT	TT	TT	CC	CC	CC	CC	CC	TC	CC	CC	CC	CC	CC	TT	CC	TC	TT	CC	CC	CC	TT	TT	CC	TT	CC	CC	CC	CC	TT	TT	CC	TC	TT	CC	CC	CC	CC	TT	CC	CC	CC	TT
TM1400	T/G	A01	41748827	AA	--	CC	CC	CC	CC	AA	AA	AA	AA	AA	--	AA	AA	AA	CC	AA	CC	AA	--	CC	AA	AA	AA	CC	CC	AA	CC	CC	AA	AA	AA	CC	CC	AA	CC	CC	AA	AA	AA	AA	CC	CC	AA	--	CC
TM1401	A/G	A01	41754975	GG	GG	AG	AG	AG	AG	GG	GG	GG	GG	GG	GG	GG	GG	GG	AG	GG	AG	GG	GG	AG	GG	GG	GG	AG	AG	GG	AG	AG	GG	GG	GG	AG	AG	GG	AG	AG	GG	GG	GG	GG	AG	AG	GG	GG	AG
TM1403	T/C	A01	41768555	CC	TC	TT	TT	TT	TT	CC	CC	CC	CC	CC	TC	CC	CC	CC	TT	CC	TT	CC	TC	TT	CC	CC	CC	TT	TT	CC	TT	TT	CC	CC	CC	TT	TT	CC	TT	TT	CC	CC	CC	CC	TT	TT	CC	CC	TT
TM1405	A/C	A01	41780534	CC	--	AC	AC	AC	AC	CC	CC	CC	CC	CC	--	CC	CC	CC	AC	CC	AC	CC	--	AC	CC	CC	CC	AC	AC	CC	AC	AC	CC	CC	CC	AC	AC	CC	AC	AC	CC	CC	CC	CC	AC	AC	CC	CC	AC
TM1409	A/G	A01	41805296	CC	TC	TT	TT	TT	TT	CC	CC	CC	CC	CC	TC	CC	CC	CC	TT	CC	TT	CC	TC	TT	CC	CC	CC	TT	TT	CC	TT	TT	CC	CC	CC	TT	TT	CC	TT	TT	CC	CC	CC	CC	TT	TT	CC	CC	TT
TM1411	A/G	A01	41812826	TT	--	CC	CC	CC	CC	TT	TT	TT	TT	TT	--	TT	TT	TT	CC	TT	CC	TT	--	CC	TT	TT	TT	CC	CC	TT	CC	CC	TT	TT	TT	CC	CC	TT	CC	CC	TT	TT	TT	TT	CC	CC	TT	TT	CC
TM1412	A/G	A01	41818042	GG	--	AA	AA	AA	AA	GG	GG	GG	GG	GG	AG	GG	GG	GG	AA	GG	AA	GG	--	AA	GG	GG	GG	AA	AA	GG	AA	AA	GG	GG	GG	AA	AA	GG	AA	AA	GG	GG	GG	GG	AA	AA	GG	GG	AA
TM1413	T/C	A01	41824523	TT	--	CC	CC	CC	CC	TT	TT	TT	TT	TT	--	TT	TT	TT	CC	TT	CC	TT	--	CC	TT	TT	TT	CC	CC	TT	CC	CC	TT	TT	TT	CC	CC	TT	CC	CC	TT	TT	TT	TT	CC	CC	TT	TT	CC
TM1414	A/G	A01	41827652	GG	GG	AG	AG	AG	AG	GG	GG	GG	GG	GG	--	GG	GG	GG	AG	GG	AG	GG	GG	AG	GG	GG	GG	AG	AG	GG	AG	AG	GG	GG	GG	AG	AG	GG	AG	AG	GG	GG	GG	GG	AG	AG	GG	GG	AG
TM1415	T/C	A01	41832139	TT	--	CC	CC	CC	CC	TT	TT	TT	TT	TT	--	TT	TT	TT	CC	TT	CC	TT	--	CC	TT	TT	TT	CC	CC	TT	CC	CC	TT	TT	TT	CC	CC	TT	CC	CC	TT	TT	TT	TT	CC	CC	TT	TT	CC
TM1419	T/C	A01	43234016	CC	CC	TT	TT	CC	TT	TT	CC	CC	CC	CC	TC	--	CC	CC	TT	CC	CC	CC	CC	CC	CC	CC	CC	TT	TT	CC	CC	TT	TT	CC	CC	TT	TT	CC	TT	CC	CC	CC	CC	CC	TT	TT	CC	CC	CC
TM1422	A/G	A01	44627921	GG	GG	GG	GG	GG	GG	GG	GG	GG	GG	AA	AG	AG	GG	GG	GG	GG	GG	AA	--	GG	GG	AA	GG	GG	GG	AA	GG	GG	GG	AA	GG	GG	GG	AA	GG	GG	GG	AA	GG	AG	GG	GG	AA	AA	GG
TM1424	T/C	A01	44697658	TT	TT	CC	CC	CC	CC	CC	TT	TT	TT	TT	TC	--	TT	TT	CC	TT	TT	TT	--	TT	TT	TT	TT	CC	CC	TT	TT	CC	CC	TT	TT	CC	CC	TT	CC	TT	TT	TT	TT	TT	CC	CC	TT	TT	CC
TM1425	T/C	A01	44738997	CC	CC	TC	TC	CC	TC	TC	CC	CC	CC	CC	CC	TC	CC	CC	TC	CC	CC	CC	CC	CC	CC	CC	CC	TC	TC	CC	CC	TC	TC	CC	CC	TC	TC	CC	TC	CC	CC	CC	CC	CC	TC	TC	CC	CC	CC
TM1430	A/G	A01	45638164	GG	AG	GG	GG	GG	GG	GG	AG	AG	AG	AG	AG	GG	AG	AG	AG	AG	AG	AG	GG	AG	AG	AG	AG	GG	GG	AG	AG	GG	GG	AG	AG	GG	GG	AG	--	AG	AG	AG	AG	AG	GG	AG	AG	AG	GG
TM1431	A/G	A01	45649881	TC	CC	TC	TC	CC	TC	TC	CC	CC	CC	CC	--	TC	CC	CC	CC	CC	CC	CC	CC	CC	CC	CC	CC	TC	TC	CC	CC	TC	TC	CC	CC	TC	TC	CC	--	CC	CC	CC	CC	CC	TC	CC	CC	CC	CC
TM1432	T/C	A01	45764007	AA	GG	GG	AA	GG	GG	GG	GG	GG	GG	GG	AG	GG	GG	GG	GG	GG	GG	GG	GG	GG	GG	GG	GG	AA	GG	GG	GG	AA	GG	GG	GG	GG	GG	GG	AG	GG	GG	GG	GG	GG	GG	GG	GG	GG	GG
TM1433	T/C	A01	45972819	AA	GG	AA	AA	AA	AA	AA	GG	GG	GG	GG	AG	AG	GG	GG	GG	GG	GG	GG	--	GG	GG	GG	GG	AA	AA	GG	GG	AA	AA	GG	GG	AA	AA	GG	AG	GG	GG	GG	GG	GG	AA	GG	GG	GG	AA
TM1434	T/C	A01	46001772	CC	TT	CC	CC	CC	CC	CC	TT	TT	TT	TT	--	TC	TT	TT	TT	TT	TT	TT	TC	TT	TT	TT	TT	CC	CC	TT	TT	CC	CC	TT	TT	CC	CC	TT	--	TT	TT	TT	TT	TT	CC	TT	TT	TT	CC
TM1437	A/G	A01	46258618	AG	AA	AG	AG	AG	AG	AG	AA	AA	AA	AA	AG	AG	AA	AA	AA	AA	AA	AA	AG	AA	AA	AA	AA	AG	AG	AA	AA	AG	AG	AA	AA	AG	AG	AA	AG	AA	AA	AA	AA	AA	AG	AA	AA	AA	AG
TM1438	T/C	A01	46381483	CC	TT	CC	CC	CC	CC	CC	TT	TT	TT	TT	TC	TC	TT	TT	TT	TT	TT	TT	--	TT	TT	TT	TT	CC	CC	TT	TT	CC	CC	TT	TT	CC	CC	TT	TC	TT	TT	TT	TT	TT	CC	TT	TT	TT	CC
TM1439	T/C	A01	46400955	TT	CC	TT	TT	CC	TT	TT	CC	CC	CC	CC	TC	TC	CC	CC	CC	CC	CC	CC	CC	CC	CC	CC	CC	TT	TT	CC	CC	TT	TT	CC	CC	TT	TT	CC	TC	CC	CC	CC	CC	CC	TT	CC	CC	CC	CC
TM1447	T/C	A01	48925981	AA	GG	AA	AA	GG	AA	AA	GG	GG	GG	GG	AG	AG	GG	GG	GG	GG	GG	GG	GG	GG	GG	GG	GG	AA	AA	GG	GG	AA	AA	GG	GG	AA	AA	GG	AG	GG	GG	GG	GG	GG	AA	GG	GG	GG	GG
TM1449	A/G	A01	48989958	GG	GG	GG	GG	GG	GG	GG	AG	AG	AG	AG	--	GG	GG	AG	GG	AG	GG	AG	GG	GG	GG	AG	AG	GG	GG	AG	GG	GG	GG	AG	AG	GG	GG	AG	GG	GG	AG	AG	AG	AG	GG	GG	AG	AG	GG
TM1452	A/G	A01	49180537	CC	TT	CC	CC	CC	CC	CC	TT	TT	TT	TT	--	TC	CC	TT	CC	TT	TT	TT	TC	TT	CC	TT	TT	CC	CC	TT	TT	CC	CC	TT	TT	CC	CC	TT	CC	TT	TT	TT	TT	TT	CC	CC	TT	--	CC
TM1456	A/T	A01	49520222	AA	TA	AA	AA	AA	AA	AA	TA	TA	TA	TA	TA	TA	AA	TA	AA	TA	AA	TA	--	TA	AA	TA	TA	AA	AA	TA	TA	AA	AA	TA	TA	AA	AA	TA	AA	TA	TA	TA	TA	TA	AA	AA	TA	TA	AA
TM1459	A/G	A01	50455190	CC	CC	TC	TC	CC	TC	--	CC	CC	CC	CC	--	--	CC	CC	CC	CC	CC	CC	CC	CC	CC	CC	CC	TC	TC	CC	CC	TC	TC	CC	CC	TC	TC	CC	--	CC	CC	CC	CC	CC	TC	CC	CC	CC	CC
TM1461	A/G	A01	50797987	AG	AG	GG	GG	GG	GG	GG	AG	AG	AG	AG	AG	--	GG	AG	GG	AG	GG	AG	--	AG	GG	AG	AG	GG	GG	AG	AG	GG	GG	AG	AG	GG	GG	AG	GG	AG	AG	AG	AG	AG	GG	GG	AG	AG	GG
TM1462	T/C	A01	50883169	TT	TT	CC	CC	CC	CC	CC	TT	TT	TT	TT	TC	TC	CC	TT	CC	TT	CC	TT	TC	TT	CC	TT	TT	CC	CC	TT	TT	CC	CC	TT	TT	CC	CC	TT	CC	TT	TT	TT	TT	TT	CC	CC	TT	TT	CC
TM1465	T/C	A01	51490330	AG	--	GG	GG	GG	GG	GG	AG	AG	AG	--	--	--	GG	AG	GG	--	GG	AG	GG	GG	GG	AG	AG	GG	GG	AG	GG	GG	GG	AG	AG	GG	GG	AG	GG	GG	AG	AG	AG	AG	GG	GG	AG	AG	GG
TM1467	A/G	A01	51776953	GG	GG	AG	AG	GG	AG	AG	GG	GG	GG	GG	GG	AG	GG	GG	GG	GG	GG	GG	GG	GG	GG	GG	GG	AG	AG	GG	GG	AG	AG	GG	GG	AG	AG	GG	AG	GG	GG	GG	GG	GG	AG	GG	GG	GG	GG
TM1468	T/G	A01	51921148	TT	TT	TT	TT	GG	TT	TT	TT	TT	TT	TT	TT	TT	GG	TT	GG	TT	GG	TT	TG	TT	GG	TT	TT	TT	TT	TT	TT	TT	TT	TT	TT	TT	TT	TT	TG	TT	TT	TT	TT	TT	TT	GG	TT	TT	GG
TM1469	A/G	A01	51993517	AG	AG	GG	GG	GG	GG	GG	AG	AG	AG	AG	AG	AG	GG	AG	GG	AG	GG	AG	--	AG	GG	AG	AG	GG	GG	AG	AG	GG	GG	AG	AG	GG	GG	AG	GG	AG	AG	AG	AG	AG	GG	GG	AG	AG	GG
TM1470	A/G	A01	52013757	GG	GG	GG	AA	GG	GG	GG	GG	GG	GG	GG	--	GG	GG	GG	GG	GG	GG	GG	GG	GG	GG	GG	GG	AA	GG	GG	GG	AA	GG	GG	GG	GG	GG	GG	GG	GG	GG	GG	GG	GG	GG	GG	GG	GG	GG
TM1480	T/C	A01	53325529	CC	CC	TC	TC	CC	TC	TC	CC	CC	CC	CC	CC	TC	CC	CC	CC	CC	CC	CC	CC	CC	CC	CC	CC	TC	TC	CC	CC	TC	TC	CC	CC	TC	TC	CC	--	CC	CC	CC	CC	CC	TC	CC	CC	CC	CC
TM1481	A/G	A01	53495705	AA	AA	GG	GG	AA	GG	GG	AA	AA	AA	AA	AG	--	AA	AA	AA	AA	AA	AA	AA	AA	AA	AA	AA	GG	GG	AA	AA	GG	GG	AA	AA	GG	GG	AA	AG	AA	AA	AA	AA	AA	GG	AA	AA	AA	AA
TM1482	T/C	A01	53864613	GG	GG	AA	AA	GG	AA	AA	GG	GG	GG	GG	GG	--	GG	GG	GG	GG	GG	GG	GG	GG	GG	GG	GG	AA	AA	GG	GG	AA	AA	GG	GG	AA	AA	GG	--	GG	GG	GG	GG	GG	AA	GG	GG	GG	GG
TM1483	A/G	A01	54017284	AA	AA	GG	GG	GG	GG	GG	AA	AA	AA	AA	AG	AG	GG	AA	GG	AA	GG	AA	AG	AA	GG	AA	AA	GG	GG	AA	AA	GG	GG	AA	AA	GG	GG	AA	GG	AA	AA	AA	AA	AA	GG	GG	AA	AA	GG
TM1484	A/G	A01	54119723	GG	GG	AA	AA	GG	AA	AA	GG	GG	GG	GG	--	AG	GG	GG	GG	GG	GG	GG	GG	GG	GG	GG	GG	AA	AA	GG	GG	AA	AA	GG	GG	AA	AA	GG	AG	GG	GG	GG	GG	GG	AA	GG	GG	GG	GG
TM1485	T/C	A01	54121970	GG	GG	AA	AA	AA	AA	AA	GG	GG	GG	GG	AG	AG	AA	GG	AA	GG	AA	GG	--	GG	AA	GG	GG	AA	AA	GG	GG	AA	AA	GG	GG	AA	AA	GG	AA	GG	GG	GG	GG	GG	AA	AA	GG	GG	AA
TM1487	A/T	A01	54351640	TT	TT	AA	AA	TT	AA	AA	TT	TT	TT	TT	TA	--	TT	TT	TT	TT	TT	TT	TT	TT	TT	TT	TT	AA	AA	TT	TT	AA	AA	TT	TT	AA	AA	TT	--	TT	TT	TT	TT	TT	AA	TT	TT	TT	TT
TM1488	T/C	A01	54421650	CC	CC	TC	TC	CC	TC	TC	CC	CC	CC	CC	CC	TC	CC	CC	CC	CC	CC	CC	CC	CC	CC	CC	CC	TC	TC	CC	CC	TC	TC	CC	CC	TC	TC	CC	CC	CC	CC	CC	CC	CC	TC	CC	CC	CC	CC
TM1490	A/G	A01	54570546	TT	TT	CC	CC	CC	CC	CC	TT	TT	TT	TT	--	TC	CC	TT	CC	TT	CC	TT	--	TT	CC	TT	TT	CC	CC	TT	TT	CC	CC	TT	TT	CC	CC	TT	CC	TT	TT	TT	TT	TT	CC	CC	TT	TT	CC
TM1492	T/C	A01	54676205	CC	CC	TT	TT	CC	TT	TT	CC	CC	CC	CC	TC	TC	CC	CC	CC	CC	CC	CC	CC	CC	CC	CC	CC	TT	TT	CC	CC	TT	TT	CC	CC	TT	TT	CC	TC	CC	CC	CC	CC	CC	TT	CC	CC	CC	CC
TM1496	T/C	A01	55062232	TT	TT	CC	CC	TT	CC	CC	TT	TT	TT	TT	TC	TC	TT	TT	TT	TT	TT	TT	TT	TT	TT	TT	TT	CC	CC	TT	TT	CC	CC	TT	TT	CC	CC	TT	TC	TT	TT	TT	TT	TT	CC	TT	TT	TT	TT
TM1497	T/C	A01	55091161	AA	AG	GG	GG	GG	GG	GG	AA	AA	AA	AA	--	AG	GG	AA	GG	AA	GG	AA	AG	AA	GG	AA	AA	GG	GG	AA	AA	GG	GG	AA	AA	GG	GG	AA	GG	AA	AA	AA	AA	AA	GG	GG	AA	AA	GG
TM1499	A/G	A01	55302103	AA	AA	GG	GG	AA	GG	GG	AA	AA	AA	AA	--	AG	AA	AA	AA	AA	AA	AA	AA	AA	AA	AA	AA	GG	GG	AA	AA	GG	GG	AA	AA	GG	GG	AA	AG	AA	AA	AA	AA	AA	GG	AA	AA	AA	AA
TM1500	A/C	A01	55516973	GG	GG	TT	TT	GG	TT	TT	GG	GG	GG	GG	TG	TG	GG	GG	GG	GG	GG	GG	GG	GG	GG	GG	GG	TT	TT	GG	GG	TT	TT	GG	GG	TT	TT	GG	TG	GG	GG	GG	GG	GG	TT	GG	GG	GG	GG
TM1504	C/G	A01	55646269	GG	GG	CC	CC	CC	CC	CC	GG	GG	GG	GG	GC	GC	CC	GG	CC	GG	CC	GG	--	GG	CC	GG	GG	CC	CC	GG	GG	CC	CC	GG	GG	CC	CC	GG	CC	GG	GG	GG	GG	GG	CC	CC	GG	GG	CC
TM1505	A/G	A01	56012168	TT	TT	CC	CC	TT	CC	CC	TT	TT	TT	TT	--	TC	TT	TT	TT	TT	TT	TT	TT	TT	TT	TT	TT	CC	CC	TT	TT	CC	CC	TT	TT	CC	CC	TT	TC	TT	TT	TT	TT	TT	CC	TT	TT	TT	TT
TM1506	T/C	A01	56099472	CC	CC	CC	TC	CC	CC	CC	CC	CC	CC	CC	--	CC	CC	CC	CC	CC	CC	CC	CC	CC	CC	CC	CC	TC	CC	CC	CC	TC	CC	CC	CC	CC	CC	CC	TC	CC	CC	CC	CC	CC	CC	CC	CC	CC	CC
TM1507	A/G	A01	56212658	AA	AA	GG	GG	GG	GG	GG	AA	AA	AA	AA	--	--	GG	AA	GG	AA	GG	AA	GG	AA	GG	AA	AA	GG	GG	AA	AA	GG	GG	AA	AA	GG	GG	AA	GG	AA	AA	AA	AA	AA	GG	GG	AA	AA	GG
TM1510	T/C	A01	56611242	AG	AG	GG	GG	GG	GG	GG	AG	AG	AG	AG	AG	--	GG	AG	GG	AG	GG	AG	GG	AG	GG	AG	AG	GG	GG	AG	AG	GG	GG	AG	AG	GG	GG	AG	GG	AG	AG	AG	AG	AG	GG	GG	AG	AG	GG
TM1511	T/C	A01	56652335	GG	GG	AG	AG	GG	AG	AG	GG	GG	GG	GG	--	--	GG	GG	GG	GG	GG	GG	GG	GG	GG	GG	GG	AG	AG	GG	GG	AG	AG	GG	GG	AG	AG	GG	--	GG	GG	GG	GG	GG	AG	GG	GG	GG	GG
TM1513	T/G	A01	57455519	TT	TG	TT	TT	TT	TT	TT	GG	GG	GG	GG	TG	TG	TT	GG	TT	GG	TT	GG	--	TT	TT	GG	GG	TT	TT	GG	TT	TT	TT	GG	GG	TT	TT	GG	TT	TT	GG	GG	GG	GG	TT	TT	GG	GG	TT
TM1517	T/G	A01	57746113	GG	GG	TG	TG	GG	TG	TG	GG	GG	GG	GG	--	TG	GG	GG	GG	GG	GG	GG	GG	GG	GG	GG	GG	TG	TG	GG	GG	TG	TG	GG	GG	TG	TG	GG	--	GG	GG	GG	GG	GG	TG	GG	GG	GG	GG
TM1518	T/C	A01	57784901	AA	AA	GG	GG	GG	GG	GG	AA	AA	AA	AA	AG	AG	GG	AA	GG	AA	GG	AA	AG	AA	GG	AA	AA	GG	GG	AA	AA	GG	GG	AA	AA	GG	GG	AA	GG	AA	AA	AA	AA	AA	GG	GG	AA	AA	GG
TM1519	T/G	A01	57838880	TG	--	GG	GG	GG	GG	GG	TG	TG	TG	TG	TG	--	GG	TG	GG	TG	GG	TG	--	GG	GG	TG	TG	GG	GG	TG	GG	GG	GG	TG	TG	GG	GG	TG	GG	GG	TG	TG	TG	TG	GG	GG	TG	TG	GG
TM1529	T/C	A01	58976999	TC	--	TT	TT	TT	TT	TT	TC	TC	TC	TC	TC	--	TT	TC	TT	TC	TT	TC	--	TT	TT	TC	TC	TT	TT	TC	TT	TT	TT	TC	TC	TT	TT	TC	TT	TT	TC	TC	TC	TC	TT	TT	TC	TC	TT
TM1530	A/G	A01	59025005	GG	GG	GG	GG	GG	GG	GG	GG	GG	GG	AG	--	--	GG	GG	GG	GG	GG	AG	--	GG	GG	AG	GG	GG	GG	AG	GG	GG	GG	AG	GG	GG	GG	AG	GG	GG	GG	AG	GG	--	GG	GG	AG	AG	GG
TM1536	T/C	A01	59439073	GG	GG	AA	AA	GG	AA	AA	GG	GG	GG	GG	AG	AG	GG	GG	GG	GG	GG	GG	GG	GG	GG	GG	GG	AA	AA	GG	GG	AA	AA	GG	GG	AA	AA	GG	AG	GG	GG	GG	GG	GG	AA	GG	GG	GG	GG
TM1537	T/C	A01	59547649	AA	AA	GG	GG	GG	GG	GG	AA	AA	AA	AA	AG	AG	GG	AA	GG	AA	GG	AA	AG	AA	GG	AA	AA	GG	GG	AA	AA	GG	GG	AA	AA	GG	GG	AA	GG	AA	AA	AA	AA	AA	GG	GG	AA	AA	GG
TM1539	C/G	A01	60247971	CC	CC	CC	CC	GG	CC	CC	CC	CC	CC	CC	CC	CC	GG	CC	GG	CC	GG	CC	CG	CC	GG	CC	CC	CC	CC	CC	CC	CC	CC	CC	CC	CC	CC	CC	CG	CC	CC	CC	CC	CC	CC	GG	CC	CC	GG
TM1540	A/G	A01	60455966	AA	AA	AA	AA	AA	AG	AA	AA	AA	AA	AA	AA	AA	AA	AA	AA	AA	AA	AA	AA	AA	AA	AA	AA	AA	AG	AA	AA	AA	AA	AA	AA	AG	AG	AA	AA	AA	AA	AA	AA	AA	AG	AA	AA	AA	AA
TM1542	T/G	A01	60649238	CC	CC	AC	AC	CC	AC	AC	CC	CC	CC	CC	--	AC	CC	CC	CC	CC	CC	CC	CC	CC	CC	CC	CC	AC	AC	CC	CC	AC	AC	CC	CC	AC	AC	CC	--	CC	CC	CC	CC	CC	AC	CC	CC	CC	CC
TM1543	A/G	A01	60781860	AG	AG	GG	GG	GG	GG	GG	AG	AG	AG	AG	AG	--	GG	AG	GG	AG	GG	AG	GG	AG	GG	AG	AG	GG	GG	AG	AG	GG	GG	AG	AG	GG	GG	AG	GG	AG	AG	AG	AG	AG	GG	GG	AG	AG	GG
TM1544	T/G	A01	60948513	TT	TT	GG	GG	GG	GG	GG	TT	TT	TT	TT	--	TG	GG	TT	GG	TT	GG	TT	TG	TT	GG	TT	TT	GG	GG	TT	TT	GG	GG	TT	TT	GG	GG	TT	GG	TT	TT	TT	TT	TT	GG	GG	TT	TT	GG
TM1546	T/C	A01	61081311	TT	TT	TC	TC	TC	TC	TT	TT	TT	TT	TT	TT	TT	TC	TT	TC	TT	TC	TT	--	TT	TC	TT	TT	TC	TC	TT	TT	TC	TT	TT	TT	TC	TC	TT	TC	TT	TT	TT	TT	TT	TC	TC	TT	TT	TC
TM1548	A/G	A01	61334379	TC	--	CC	CC	CC	CC	TC	TC	TC	TC	TC	--	TC	CC	TC	CC	TC	CC	TC	--	TC	CC	TC	TC	CC	CC	TT	TC	CC	TC	TC	TC	CC	CC	TC	CC	TC	TC	TC	TC	TC	CC	CC	TC	TC	CC
TM1549	T/C	A01	61438545	CC	CC	TC	TC	CC	TC	CC	CC	CC	CC	CC	--	CC	CC	CC	CC	CC	CC	CC	CC	CC	CC	CC	CC	TC	TC	CC	CC	TC	CC	CC	CC	TC	TC	CC	CC	CC	CC	CC	CC	CC	TC	CC	CC	CC	CC
TM1550	T/C	A01	61649401	TT	TT	TT	TT	TC	TT	TT	TT	TT	TT	TT	TT	TT	TC	TT	TC	TT	TC	TT	--	TT	TC	TT	TT	TT	TT	TT	TT	TT	TT	TT	TT	TT	TT	TT	--	TT	TT	TT	TT	TT	TT	TC	TT	TT	TC
TM1552	T/A	A01	61719693	AA	AA	TT	TT	AA	TT	TT	AA	AA	AA	AA	AT	--	AA	AA	AA	AA	AA	AA	AA	AA	AA	AA	AA	TT	TT	AA	AA	TT	TT	AA	AA	TT	TT	AA	AT	AA	AA	AA	AA	AA	TT	AA	AA	AA	AA
TM1556	T/C	A01	62500149	CC	CC	TT	TT	CC	TT	TT	CC	CC	CC	CC	TC	TC	CC	CC	CC	CC	CC	CC	CC	CC	CC	CC	CC	TT	TT	CC	CC	TT	TT	CC	CC	TT	TT	CC	TC	CC	CC	CC	CC	CC	TT	CC	CC	CC	CC
TM1559	T/G	A01	63387811	GG	TG	TT	TT	TT	TT	TT	GG	GG	GG	GG	TG	TG	TT	GG	TT	GG	TT	GG	--	TT	TT	GG	GG	TT	TT	GG	TT	TT	TT	GG	GG	TT	TT	GG	TT	TT	GG	GG	GG	GG	TT	TT	GG	GG	TT
TM1560	T/A	A01	63469230	TT	TT	AA	AA	TT	TT	TT	TT	TT	TT	TT	TA	TT	TT	TT	TT	TT	TT	TT	TT	TT	TT	TT	TT	AA	TT	TT	TT	AA	TT	TT	TT	TT	AA	TT	TA	TT	TT	TT	TT	TT	TT	TT	TT	TT	TT
TM1561	C/G	A01	63517307	GG	GG	CC	CC	GG	GG	GG	GG	GG	GG	GG	CG	GG	GG	GG	GG	GG	GG	GG	GG	GG	GG	GG	GG	CC	GG	GG	GG	CC	GG	GG	GG	GG	CC	GG	CG	GG	GG	GG	GG	GG	GG	GG	GG	GG	GG
TM1562	C/G	A01	63685926	CC	CG	GG	GG	GG	CC	CC	CC	CC	CC	CC	--	CC	GG	CC	GG	CC	GG	CC	--	CC	GG	CC	CC	GG	CC	CC	CC	GG	CC	CC	CC	CC	GG	CC	GG	CC	CC	CC	CC	CC	CC	GG	CC	CC	GG
TM1565	A/G	A01	63925707	CC	CC	TT	TT	CC	CC	CC	CC	CC	CC	CC	TC	CC	CC	CC	CC	CC	CC	CC	CC	CC	CC	CC	CC	TT	CC	CC	CC	TT	CC	CC	CC	CC	TT	CC	TC	CC	CC	CC	CC	CC	CC	CC	CC	CC	CC
TM1568	T/C	A01	64336810	TT	--	TT	TT	TT	TT	TT	TC	TC	TC	TC	TC	--	TT	TC	TT	TC	TT	TC	--	TT	TT	TC	TC	TT	TT	TC	TT	TT	TT	TC	TC	TT	TT	TC	TT	TT	TC	TC	TC	TC	TT	TT	TC	TC	TT
TM1570	T/C	A01	64423810	AA	AA	AG	AG	AG	AA	AA	AA	AA	AA	AA	AA	AA	AG	AA	AG	AA	AG	AA	AG	AA	AG	AA	AA	AG	AA	AA	AA	AG	AA	AA	AA	AA	AG	AA	AG	AA	AA	AA	AA	AA	AA	AG	AA	AA	AG
TM1575	T/C	A01	64765822	GG	AG	AA	AA	GG	GG	GG	GG	GG	GG	GG	AG	GG	GG	GG	GG	GG	GG	GG	GG	GG	GG	GG	GG	AA	GG	GG	GG	AA	GG	GG	GG	GG	AA	GG	AG	GG	GG	GG	GG	GG	GG	GG	GG	GG	GG
TM1579	T/C	A01	65464081	GG	AG	AA	AA	GG	GG	GG	GG	GG	GG	GG	AG	GG	GG	GG	GG	GG	GG	GG	GG	GG	GG	GG	GG	AA	GG	GG	GG	AA	GG	GG	GG	GG	AA	GG	AG	GG	GG	GG	GG	GG	GG	GG	GG	GG	GG
TM1583	T/C	A01	66202939	GG	AG	AA	AA	GG	GG	GG	GG	GG	GG	GG	AG	GG	GG	GG	GG	GG	GG	GG	GG	GG	GG	GG	GG	AA	GG	GG	GG	AA	GG	GG	GG	GG	AA	GG	AG	GG	GG	GG	GG	GG	GG	GG	GG	GG	GG
TM1584	T/C	A01	66253315	GG	--	AG	AG	GG	GG	GG	GG	GG	GG	GG	--	GG	GG	GG	GG	GG	GG	GG	GG	GG	GG	GG	GG	AG	GG	GG	GG	AG	GG	GG	GG	GG	AG	GG	--	GG	GG	GG	GG	GG	GG	GG	GG	GG	GG
TM1586	T/C	A01	66358049	CC	CC	TC	TC	CC	CC	CC	CC	CC	CC	CC	--	CC	CC	CC	CC	CC	CC	CC	CC	CC	CC	CC	CC	TC	CC	CC	CC	TC	CC	CC	CC	CC	TC	CC	--	CC	CC	CC	CC	CC	CC	CC	CC	CC	CC
TM1588	A/T	A01	66631162	AA	AT	AT	AT	AA	AA	AA	AA	AA	AA	AA	AT	AA	AA	AA	AA	AA	AA	AA	AA	AA	AA	AA	AA	AT	AA	AA	AA	AT	AA	AA	AA	AA	AT	AA	--	AA	AA	AA	AA	AA	AA	AA	AA	AA	AA
TM1589	T/C	A01	66791593	CC	TC	TT	TT	TT	CC	CC	CC	CC	CC	CC	TC	CC	TT	CC	TT	CC	TT	CC	--	CC	TT	CC	CC	TT	CC	CC	CC	TT	CC	CC	CC	CC	TT	CC	TT	CC	CC	CC	CC	CC	CC	TT	CC	CC	TT
TM1591	A/G	A01	67004650	GG	AG	AA	AA	GG	GG	GG	GG	GG	GG	GG	AG	GG	GG	GG	GG	GG	GG	GG	GG	GG	GG	GG	GG	AA	GG	GG	GG	AA	GG	GG	GG	GG	AA	GG	AG	GG	GG	GG	GG	GG	GG	GG	GG	GG	GG
TM1596	T/C	A01	67719341	GG	GG	AA	AA	GG	GG	GG	GG	GG	GG	GG	AG	GG	GG	GG	GG	GG	GG	GG	GG	GG	GG	GG	GG	AA	GG	GG	GG	AA	GG	GG	GG	GG	AA	GG	AG	GG	GG	GG	GG	GG	GG	GG	GG	GG	GG
TM1598	T/C	A01	67820683	GG	AG	AG	AG	GG	GG	GG	GG	GG	GG	GG	--	GG	GG	GG	GG	GG	GG	GG	GG	GG	GG	GG	GG	AG	GG	GG	GG	AG	GG	GG	GG	GG	AG	GG	--	GG	GG	GG	GG	GG	GG	GG	GG	GG	GG
TM1599	A/C	A01	68014271	GG	TG	TG	TG	GG	GG	GG	GG	GG	GG	GG	--	GG	GG	GG	GG	GG	GG	GG	GG	GG	GG	GG	GG	TG	GG	GG	GG	TG	GG	GG	GG	GG	TG	GG	--	GG	GG	GG	GG	GG	GG	GG	GG	GG	GG
TM1600	T/C	A01	68121930	TT	TC	CC	CC	TT	TT	TT	TT	TT	TT	TT	--	TT	TT	TT	TT	TT	TT	TT	TT	TT	TT	TT	TT	CC	TT	TT	TT	CC	TT	TT	TT	TT	CC	TT	TC	TT	TT	TT	TT	TT	TT	TT	TT	TT	TT
TM1602	A/C	A01	68297843	TT	TG	GG	GG	GG	TT	TT	TT	TT	TT	TT	--	TT	GG	TT	GG	TT	GG	TT	TG	TT	GG	TT	TT	GG	TT	TT	TT	GG	TT	TT	TT	TT	GG	TT	GG	TT	TT	TT	TT	TT	TT	GG	TT	TT	GG
TM1605	A/G	A01	68389936	AA	--	AG	AG	AA	AA	AA	AA	AA	AA	AA	--	AA	AG	AA	AG	AA	AG	AA	AA	AA	AG	AA	AA	AG	AA	AA	AA	AG	AA	AA	AA	AA	AG	AA	AG	AA	AA	AA	AA	AA	AA	AG	AA	AA	AG
TM1607	T/C	A01	68551368	CC	--	TC	CC	CC	CC	CC	CC	CC	CC	CC	--	CC	CC	CC	CC	CC	TC	CC	--	CC	CC	CC	CC	CC	CC	CC	CC	CC	CC	CC	CC	CC	CC	CC	--	CC	CC	CC	CC	CC	TC	TC	TC	TC	CC
TM1613	T/C	A01	69400014	CC	CC	TT	TT	TT	CC	CC	CC	CC	CC	CC	--	CC	TT	CC	TT	CC	TT	CC	--	CC	TT	CC	CC	TT	CC	CC	CC	TT	CC	CC	CC	CC	TT	CC	TT	CC	CC	CC	CC	CC	CC	TT	CC	CC	TT
TM1620	A/G	A01	70492855	AA	AG	GG	GG	AA	AA	AA	AA	AA	AA	AA	--	AA	AA	AA	AA	AA	AA	AA	AA	AA	AA	AA	AA	GG	AA	AA	AA	GG	AA	AA	AA	AA	GG	AA	--	AA	AA	AA	AA	AA	AA	AA	AA	AA	AA
TM1621	A/G	A01	70518138	AA	--	AA	AA	AA	AA	AA	AG	AG	AG	AG	--	--	AA	AG	AA	AG	AA	AG	--	AA	AA	AG	AG	AA	AA	AG	AA	AA	AA	AG	AG	AA	AA	AG	AA	AA	AG	AG	AG	AG	AA	AA	AG	AG	AA
TM1623	A/G	A01	70626030	TT	--	TC	TC	TC	TT	TT	TT	TT	TT	TT	--	TT	TC	TT	TC	TT	TC	TT	--	TT	TC	TT	TT	TC	TT	TT	TT	TC	TT	TT	TT	TT	TC	TT	TC	TT	TT	TT	TT	TT	TT	TC	TT	TT	TC
TM1625	T/C	A01	70649895	GG	--	AA	AA	GG	GG	GG	GG	GG	GG	GG	AG	GG	GG	GG	GG	GG	GG	GG	GG	GG	GG	GG	GG	AA	GG	GG	GG	AA	GG	GG	GG	GG	AA	GG	AG	GG	GG	GG	GG	GG	GG	GG	GG	GG	GG
TM1626	T/G	A01	70875956	AA	AC	AC	AC	AA	AA	AA	AA	AA	AA	AA	--	AA	AA	AA	AA	AA	AA	AA	AA	AA	AA	AA	AA	AC	AA	AA	AA	AC	AA	AA	AA	AA	AC	AA	AC	AA	AA	AA	AA	AA	AA	AA	AA	AA	AA
TM1627	T/C	A01	70949688	GG	AG	AA	AA	AA	GG	GG	GG	GG	GG	GG	AG	GG	AA	GG	AA	GG	AA	GG	--	GG	AA	GG	GG	AA	GG	GG	GG	AA	GG	GG	GG	GG	AA	GG	AA	GG	GG	GG	GG	GG	GG	AA	GG	GG	AA
TM1628	A/G	A01	71068892	GG	GG	AG	AG	GG	GG	GG	GG	GG	GG	GG	GG	GG	GG	GG	GG	GG	GG	GG	GG	GG	GG	GG	GG	AG	GG	GG	GG	AG	GG	GG	GG	GG	AG	GG	GG	GG	GG	GG	GG	GG	GG	GG	GG	GG	GG
TM1634	A/C	A01	71269009	TT	TG	GG	GG	GG	TT	TT	TT	TT	TT	TT	--	TT	GG	TT	GG	TT	GG	TT	TG	TT	GG	TT	TT	GG	TT	TT	TT	GG	TT	TT	TT	TT	GG	TT	GG	TT	TT	TT	TT	TT	TT	GG	TT	TT	GG
TM1636	T/A	A01	71279946	AA	AT	TT	TT	AA	AA	AA	AA	AA	AA	AA	AT	AA	AA	AA	AA	AA	AA	AA	AA	AA	AA	AA	AA	TT	AA	AA	AA	TT	AA	AA	AA	AA	TT	AA	AT	AA	AA	AA	AA	AA	AA	AA	AA	AA	AA
TM1637	A/G	A01	71290349	AA	AG	AG	AG	AG	AA	AA	AA	AA	AA	AA	--	AA	AG	AA	AG	AA	AG	AA	AG	AA	AG	AA	AA	AG	AA	AA	AA	AG	AA	AA	AA	AA	AG	AA	AG	AA	AA	AA	AA	AA	AA	AG	AA	AA	AG
TM1639	T/A	A01	71491374	TT	TA	AA	AA	TT	TT	TT	TT	TT	TT	TT	TA	TT	TT	TT	TT	TT	TT	TT	TT	TT	TT	TT	TT	AA	TT	TT	TT	AA	TT	TT	TT	TT	AA	TT	TA	TT	TT	TT	TT	TT	TT	TT	TT	TT	TT
TM1643	A/G	A01	71964236	CC	CC	TT	TT	CC	TT	CC	CC	CC	CC	CC	TC	CC	CC	CC	CC	CC	CC	CC	CC	CC	CC	CC	CC	TT	TT	CC	CC	TT	CC	CC	CC	TT	TT	CC	TC	CC	CC	CC	CC	CC	TT	CC	CC	CC	CC
TM1644	T/C	A01	71987124	TT	--	TT	TT	TT	TT	TT	TC	TC	TC	TC	TC	--	TT	TC	TT	TC	TT	TC	--	TT	TT	TC	TC	TT	TT	TC	TT	TT	TT	TC	TC	TT	TT	TC	TT	TT	TC	TC	TC	TC	TT	TT	TC	TC	TT
TM1649	A/G	A01	72125982	AA	AA	GG	GG	GG	GG	AA	AA	AA	AA	AA	AG	AA	GG	AA	GG	AA	GG	AA	AG	AA	GG	AA	AA	GG	GG	AA	AA	GG	AA	AA	AA	GG	GG	AA	GG	AA	AA	AA	AA	AA	GG	GG	AA	AA	GG
TM1651	T/C	A01	72351555	CC	CC	TT	TT	CC	TT	CC	CC	CC	CC	CC	TC	CC	CC	CC	CC	CC	CC	CC	CC	CC	CC	CC	CC	TT	TT	CC	CC	TT	CC	CC	CC	TT	TT	CC	TC	CC	CC	CC	CC	CC	TT	CC	CC	CC	CC
TM1652	T/C	A01	72552764	CC	CC	TT	TT	CC	TT	CC	CC	CC	CC	CC	TC	CC	CC	CC	CC	CC	CC	CC	CC	CC	CC	CC	CC	TT	TT	CC	CC	TT	CC	CC	CC	TT	TT	CC	TC	CC	CC	CC	CC	CC	TT	CC	CC	CC	CC
TM1655	A/G	A01	72952527	CC	CC	CC	TT	CC	CC	CC	CC	CC	CC	CC	TC	CC	CC	CC	CC	CC	CC	CC	CC	CC	CC	CC	CC	TT	CC	CC	CC	TT	CC	CC	CC	CC	CC	CC	TC	CC	CC	CC	CC	CC	CC	CC	CC	CC	CC
TM1656	T/C	A01	73017099	GG	GG	AG	AG	GG	GG	GG	GG	GG	GG	GG	GG	GG	GG	GG	GG	GG	GG	GG	GG	GG	GG	GG	GG	AG	GG	GG	GG	AG	GG	GG	GG	GG	AG	GG	GG	GG	GG	GG	GG	GG	GG	GG	GG	GG	GG
TM1660	T/A	A01	73372017	AA	AA	AT	AT	AA	AA	AA	AA	AA	AA	AA	--	AA	AA	AA	AA	AA	AA	AA	AA	AA	AA	AA	AA	AT	AA	AA	AA	AT	AA	AA	AA	AA	AT	AA	AT	AA	AA	AA	AA	AA	AA	AA	AA	AA	AA
TM1665	T/C	A01	74024522	CC	TC	TT	TT	CC	CC	CC	CC	CC	CC	CC	TC	CC	CC	CC	CC	CC	CC	CC	CC	CC	CC	CC	CC	TT	CC	CC	CC	TT	CC	CC	CC	CC	TT	CC	TC	CC	CC	CC	CC	CC	CC	CC	CC	CC	CC
TM1666	A/G	A01	74028108	TT	TC	CC	CC	CC	TT	TT	TT	TT	TT	TT	--	TT	CC	TT	CC	TT	CC	TT	TC	TT	CC	TT	TT	CC	TT	TT	TT	CC	TT	TT	TT	TT	CC	TT	CC	TT	TT	TT	TT	TT	TT	CC	TT	TT	CC
TM1667	A/G	A01	74051124	CC	TC	TT	TT	CC	CC	CC	CC	CC	CC	CC	TC	CC	CC	CC	CC	CC	CC	CC	CC	CC	CC	CC	CC	--	CC	CC	CC	TT	CC	CC	CC	CC	TT	CC	TC	CC	CC	CC	CC	CC	CC	CC	CC	CC	CC
TM1670	A/G	A01	74180336	AA	AG	AG	AG	AA	AA	AA	AA	AA	AA	AA	AA	AA	AA	AA	AA	AA	AA	AA	AA	AA	AA	AA	AA	AG	AA	AA	AA	AG	AA	AA	AA	AA	AG	AA	AA	AA	AA	AA	AA	AA	AA	AA	AA	AA	AA
TM1678	A/G	A01	74634338	AA	--	AG	AG	AA	AA	AA	AA	AA	AA	AA	AA	AA	AA	AA	AA	AA	AA	AA	AA	AA	AA	AA	AA	AG	AA	AA	AA	AG	AA	AA	AA	AA	AG	AA	--	AA	AA	AA	AA	AA	AA	AA	AA	AA	AA
TM1681	A/C	A01	74780475	CC	AC	AA	AA	CC	CC	CC	CC	CC	CC	CC	AC	CC	CC	CC	CC	CC	CC	CC	CC	CC	CC	CC	CC	AA	CC	CC	CC	AA	CC	CC	CC	CC	AA	CC	AC	CC	CC	CC	CC	CC	CC	CC	CC	CC	CC
TM1688	T/C	A01	75045830	GG	GG	GG	AA	GG	GG	GG	GG	GG	GG	GG	AG	GG	GG	GG	GG	GG	GG	GG	GG	GG	GG	GG	GG	AA	GG	GG	GG	AA	GG	GG	GG	GG	GG	GG	GG	GG	GG	GG	GG	GG	GG	GG	GG	GG	GG
TM1689	T/C	A01	75101601	TT	TC	CC	CC	TT	CC	CC	TT	TT	TT	TT	TC	--	CC	TT	CC	TT	CC	TT	TT	TT	CC	TT	TT	CC	CC	TT	TT	CC	CC	TT	TT	CC	CC	TT	CC	TT	TT	TT	TT	TT	CC	CC	TT	TT	TT
TM1690	A/G	A01	75116054	TT	TC	CC	CC	TT	CC	CC	TT	TT	TT	TT	--	TC	CC	TT	CC	TT	CC	TT	TT	TT	CC	TT	TT	CC	CC	TT	TT	CC	CC	TT	TT	CC	CC	TT	CC	TT	TT	TT	TT	TT	CC	CC	TT	TT	TT
TM1691	A/G	A01	75267551	AA	AG	GG	GG	AA	GG	GG	AA	AA	AA	AA	--	AG	GG	AA	GG	AA	GG	AA	--	AA	GG	AA	AA	GG	GG	AA	AA	GG	GG	AA	AA	GG	GG	AA	GG	AA	AA	AA	AA	AA	GG	GG	AA	AA	AA
TM1692	A/G	A01	75338455	GG	GG	AA	AA	GG	GG	AA	GG	GG	GG	GG	AG	AG	AA	GG	AA	GG	GG	GG	GG	GG	AA	GG	GG	AA	GG	GG	GG	AA	AA	AA	GG	GG	AA	GG	AA	GG	GG	GG	GG	GG	--	AA	GG	GG	GG
TM1693	T/C	A01	75498045	CC	TC	TT	TT	CC	TT	TT	TT	CC	TT	TT	TT	TT	TT	CC	TT	CC	TT	TT	TT	CC	TT	TT	TT	TT	TT	TT	CC	TT	TT	TT	CC	TT	TT	TT	TT	CC	CC	CC	CC	CC	TT	TT	CC	TT	TT
TM1694	T/C	A01	75501642	CC	TC	TT	TT	CC	TT	TT	TT	CC	TT	TT	TT	TT	TT	CC	TT	CC	TT	TT	TT	CC	TT	TT	TT	TT	TT	TT	CC	TT	TT	TT	CC	TT	TT	TT	TT	CC	CC	CC	CC	CC	TT	TT	CC	TT	TT
TM1695	T/A	A01	75504439	TA	TA	AA	AA	TA	AA	AA	AA	TA	AA	AA	AA	AA	AA	TA	AA	TA	AA	AA	AA	TA	AA	AA	AA	AA	AA	AA	TA	AA	AA	AA	TA	AA	AA	AA	AA	TA	TA	TA	TA	TA	AA	AA	TA	AA	AA
TM1696	A/G	A01	75509085	AA	AG	GG	GG	AA	GG	GG	GG	AA	GG	GG	GG	GG	GG	AA	GG	AA	GG	GG	GG	AA	GG	GG	GG	GG	GG	GG	AA	GG	GG	GG	AA	GG	GG	GG	GG	AA	AA	AA	AA	AA	GG	GG	AA	GG	GG
TM1700	T/C	A01	75530218	GG	AG	AA	AA	GG	AA	AA	AA	GG	AA	AA	AA	AA	AA	GG	AA	GG	AA	AA	AA	GG	AA	AA	AA	AA	AA	AA	GG	AA	AA	AA	GG	AA	AA	AA	AA	GG	GG	GG	GG	GG	AA	AA	GG	AA	AA
TM1702	A/G	A01	75604772	TC	--	CC	CC	TC	CC	CC	CC	TC	CC	CC	CC	CC	CC	TC	CC	TC	CC	CC	CC	TC	CC	CC	CC	CC	CC	CC	TC	CC	CC	CC	TC	CC	CC	CC	CC	TC	TC	TC	TC	TC	CC	CC	TC	CC	CC
TM1703	T/C	A01	75612562	CC	TC	TT	TT	CC	CC	TT	TT	CC	TT	TT	TT	TT	TT	CC	TT	CC	CC	TT	--	CC	TT	TT	TT	TT	CC	TT	CC	TT	TT	TT	CC	CC	TT	TT	TT	CC	CC	CC	CC	CC	--	TT	CC	TT	TT
TM1704	T/C	A01	75620175	AA	AG	GG	GG	AA	GG	GG	GG	AA	GG	GG	GG	GG	GG	AA	GG	AA	GG	GG	GG	AA	GG	GG	GG	GG	GG	GG	AA	GG	GG	GG	AA	GG	GG	GG	GG	AA	AA	AA	AA	AA	GG	GG	AA	GG	GG
TM1705	A/G	A01	75629929	AG	--	GG	GG	AG	GG	GG	GG	--	GG	GG	GG	GG	GG	AG	GG	--	GG	GG	GG	--	GG	GG	GG	GG	GG	GG	AG	GG	GG	GG	AG	GG	GG	GG	GG	--	--	AG	AG	--	GG	GG	AG	GG	GG
TM1707	A/G	A01	75640935	TC	TC	CC	CC	TC	CC	CC	CC	TC	CC	CC	CC	CC	CC	TC	CC	TC	CC	CC	CC	TC	CC	CC	CC	CC	CC	CC	TC	CC	CC	CC	TC	CC	CC	CC	CC	TC	TC	TC	TC	TC	CC	CC	TC	CC	CC
TM1708	T/A	A01	75643519	TA	AA	AA	AA	TA	AA	AA	AA	TA	AA	AA	AA	AA	AA	TA	AA	TA	AA	AA	AA	TA	AA	AA	AA	AA	AA	AA	TA	AA	AA	AA	TA	AA	AA	AA	AA	TA	TA	TA	TA	TA	AA	AA	TA	AA	AA
TM1709	T/C	A01	75649599	TT	TC	CC	CC	TT	CC	CC	CC	TT	CC	CC	CC	CC	CC	TT	CC	TT	CC	CC	CC	TT	CC	CC	CC	CC	CC	CC	TT	CC	CC	CC	TT	CC	CC	CC	CC	TT	TT	TT	TT	TT	CC	CC	TT	CC	CC
TM1711	A/T	A01	75769804	AT	AT	AA	AA	AT	AA	AA	AA	AT	AA	AA	AA	AA	AA	AT	AA	AT	AA	AA	AA	AT	AA	AA	AA	AA	AA	AA	AT	AA	AA	AA	AT	AA	AA	AA	AA	AT	AT	AT	AT	AT	AA	AA	AT	AA	AA
TM1713	G/C	A01	75795236	CC	GC	GG	GG	CC	CC	GG	GG	CC	GG	GG	GG	GG	GG	CC	GG	CC	CC	GG	GC	CC	GG	GG	GG	GG	CC	GG	CC	GG	GG	GG	CC	CC	GG	GG	GG	CC	CC	CC	CC	CC	--	GG	CC	GG	GG
TM1714	A/G	A01	75831854	AA	AG	GG	GG	AA	GG	GG	GG	AA	GG	GG	GG	GG	GG	AA	GG	AA	GG	GG	GG	AA	GG	GG	GG	GG	GG	GG	AA	GG	GG	GG	AA	GG	GG	GG	GG	AA	AA	AA	AA	AA	GG	GG	AA	GG	GG
TM1715	A/G	A01	75835573	GG	AG	AA	AA	GG	AA	AA	AA	GG	AA	AA	AA	AA	AA	GG	AA	GG	AA	AA	AA	GG	AA	AA	AA	AA	AA	AA	GG	AA	AA	AA	GG	AA	AA	AA	AA	GG	GG	GG	GG	GG	AA	AA	GG	AA	AA
TM1718	A/G	A01	75849507	CC	--	TT	TT	CC	TT	TT	TT	CC	TT	TT	TT	TT	TT	CC	TT	CC	TT	TT	TT	CC	TT	TT	TT	TT	TT	TT	CC	TT	TT	TT	CC	TT	TT	TT	TT	CC	CC	CC	CC	CC	TT	TT	CC	TT	TT
TM1721	A/G	A01	75865779	TT	TC	CC	CC	TT	CC	CC	CC	TT	CC	CC	CC	CC	CC	TT	CC	TT	CC	CC	CC	TT	CC	CC	CC	CC	CC	CC	TT	CC	CC	CC	TT	CC	CC	CC	CC	TT	TT	TT	TT	TT	CC	CC	TT	CC	CC
TM1722	T/C	A01	75876908	AG	--	GG	GG	AG	GG	GG	GG	AG	GG	GG	GG	GG	GG	AG	GG	AG	GG	GG	GG	--	GG	GG	GG	GG	GG	GG	AG	GG	GG	GG	AG	GG	GG	GG	GG	AG	AG	AG	AG	AG	GG	GG	AG	GG	GG
TM1724	T/C	A01	75897710	GG	AG	AA	AA	GG	AA	AA	AA	GG	AA	AA	AA	AA	AA	GG	AA	GG	AA	AA	AA	GG	AA	AA	AA	AA	AA	AA	GG	AA	AA	AA	GG	AA	AA	AA	AA	GG	GG	GG	GG	GG	AA	AA	GG	AA	AA
TM1727	T/C	A01	75909280	AA	AG	GG	GG	AA	GG	GG	GG	AA	GG	GG	GG	GG	GG	AA	GG	AA	GG	GG	GG	AA	GG	GG	GG	GG	GG	GG	AA	GG	GG	GG	AA	GG	GG	GG	GG	AA	AA	AA	AA	AA	GG	GG	AA	GG	GG
TM1729	T/C	A01	75922409	AA	AG	GG	GG	AA	GG	GG	GG	AA	GG	GG	GG	GG	GG	AA	GG	AA	GG	GG	GG	AA	GG	GG	GG	GG	GG	GG	AA	GG	GG	GG	AA	GG	GG	GG	GG	AA	AA	AA	AA	AA	GG	GG	AA	GG	GG
TM1738	A/G	A01	75982426	CC	TC	TT	TT	CC	TT	TT	TT	CC	TT	TT	TT	TT	TT	CC	TT	CC	TT	TT	TT	CC	TT	TT	TT	TT	TT	TT	CC	TT	TT	TT	CC	TT	TT	TT	TT	CC	CC	CC	CC	CC	TT	TT	CC	TT	TT
TM1741	T/C	A01	75997190	GG	AG	AA	AA	GG	AA	AA	AA	GG	AA	AA	AA	AA	AA	GG	AA	GG	AA	AA	AA	GG	AA	AA	AA	AA	AA	AA	GG	AA	AA	AA	GG	AA	AA	AA	AA	GG	GG	GG	GG	GG	AA	AA	GG	AA	AA
TM1742	T/G	A01	76001605	CC	AC	AA	AA	CC	AA	AA	AA	CC	AA	AA	AA	AA	AA	CC	AA	CC	AA	AA	AA	CC	AA	AA	AA	AA	AA	AA	CC	AA	AA	AA	CC	AA	AA	AA	AA	CC	CC	CC	CC	CC	AA	AA	CC	AA	AA
TM1746	A/G	A01	76028531	AG	--	GG	GG	AG	GG	GG	GG	AG	GG	GG	GG	GG	GG	AG	GG	AG	GG	GG	GG	AG	GG	GG	GG	GG	GG	GG	AG	GG	GG	GG	AG	GG	GG	GG	GG	AG	AG	AG	AG	AG	GG	GG	AG	GG	GG
TM1755	T/C	A01	76085262	AG	--	GG	GG	AG	GG	GG	GG	AG	GG	GG	GG	GG	GG	AG	GG	AG	GG	GG	GG	AG	GG	GG	GG	GG	GG	GG	AG	GG	GG	GG	AG	GG	GG	GG	GG	AG	AG	AG	AG	AG	GG	GG	AG	GG	GG
TM1757	T/C	A01	76098442	TC	CC	CC	CC	TC	CC	CC	CC	TC	CC	CC	CC	CC	CC	TC	CC	TC	CC	CC	CC	TC	CC	CC	CC	CC	CC	CC	TC	CC	CC	CC	TC	CC	CC	CC	CC	TC	TC	TC	TC	TC	CC	CC	TC	CC	CC
TM1761	A/C	A01	76125247	AA	AC	CC	CC	AA	CC	CC	CC	AA	CC	CC	CC	CC	CC	AA	CC	AA	CC	CC	CC	AA	CC	CC	CC	CC	CC	CC	AA	CC	CC	CC	AA	CC	CC	CC	CC	AA	AA	AA	AA	AA	CC	CC	AA	CC	CC
TM1766	A/T	A01	76153965	AA	TA	TT	TT	AA	TT	TT	TT	AA	TT	TT	TT	TT	TT	AA	TT	AA	TT	TT	TT	AA	TT	TT	TT	TT	TT	TT	AA	TT	TT	TT	AA	TT	TT	TT	TT	AA	AA	AA	AA	AA	TT	TT	AA	TT	TT
TM1768	A/G	A01	76179788	GG	AG	AA	AA	GG	AA	AA	AA	GG	AA	AA	AA	AA	AA	GG	AA	GG	AA	AA	AA	GG	AA	AA	AA	AA	AA	AA	GG	AA	AA	AA	GG	AA	AA	AA	AA	GG	GG	GG	GG	GG	AA	AA	GG	AA	AA
TM1769	T/C	A01	76192181	AA	--	GG	GG	AA	GG	GG	GG	AA	GG	GG	GG	GG	GG	AA	GG	AA	GG	GG	GG	AA	GG	GG	GG	GG	GG	GG	AA	GG	GG	GG	AA	GG	GG	GG	GG	AA	AA	AA	AA	AA	GG	GG	AA	GG	GG
TM1770	T/A	A01	76211083	AA	TA	TT	TT	AA	TT	TT	TT	AA	TT	TT	TT	TT	TT	AA	TT	AA	TT	TT	TT	AA	TT	TT	TT	TT	TT	TT	AA	TT	TT	TT	AA	TT	TT	TT	TT	AA	AA	AA	AA	AA	TT	TT	AA	TT	TT
TM1771	A/G	A01	76216265	TT	TC	CC	CC	TT	CC	CC	CC	TT	CC	CC	CC	CC	CC	TT	CC	TT	CC	CC	CC	TT	CC	CC	CC	CC	CC	CC	TT	CC	CC	CC	TT	CC	CC	CC	CC	TT	TT	TT	TT	TT	CC	CC	TT	CC	CC
TM1772	A/C	A01	76234128	TG	--	TT	TT	TG	TT	TT	TT	TG	TT	TT	TT	TT	TT	TG	TT	TG	TT	TT	TT	TG	TT	TT	TT	TT	TT	TT	TG	TT	TT	TT	TG	TT	TT	TT	TT	TG	TG	TG	TG	TG	TT	TT	TG	TT	TT
TM1774	T/C	A01	76241646	TT	TC	CC	CC	TT	CC	CC	CC	TT	CC	CC	CC	CC	CC	TT	CC	TT	CC	CC	CC	TT	CC	CC	CC	CC	CC	CC	TT	CC	CC	CC	TT	CC	CC	CC	CC	TT	TT	TT	TT	TT	CC	CC	TT	CC	CC
TM1777	T/A	A01	76319891	AA	TA	TT	TT	AA	TT	TT	TT	AA	TT	TT	TT	TT	TT	AA	TT	AA	TT	TT	TT	AA	TT	TT	TT	TT	TT	TT	AA	TT	TT	TT	AA	TT	TT	TT	TT	AA	AA	AA	AA	AA	TT	TT	AA	TT	TT
TM1779	T/C	A01	76332764	GG	AG	AA	AA	GG	GG	AA	AA	GG	AA	AA	AA	AA	AA	GG	AA	GG	AA	AA	AA	GG	AA	AA	AA	AA	GG	AA	GG	AA	AA	AA	GG	GG	AA	AA	AA	GG	GG	GG	GG	GG	--	AA	GG	AA	AA
TM1782	T/C	A01	76351152	CC	TC	TT	TT	CC	TT	TT	TT	CC	TT	TT	TT	TT	TT	CC	TT	CC	TT	TT	TT	CC	TT	TT	TT	TT	TT	TT	CC	TT	TT	TT	CC	TT	TT	TT	TT	CC	CC	CC	CC	CC	TT	TT	CC	TT	TT
TM1783	T/C	A01	76356893	CC	TC	TT	TT	CC	TT	TT	TT	CC	TT	TT	TT	TT	TT	CC	TT	CC	TT	TT	TT	CC	TT	TT	TT	TT	TT	TT	CC	TT	TT	TT	CC	TT	TT	TT	TT	CC	CC	CC	CC	CC	TT	TT	CC	TT	TT
TM1785	T/C	A01	76364067	TT	TC	CC	CC	TT	CC	CC	CC	TT	CC	CC	CC	CC	CC	TT	CC	TT	CC	CC	CC	TT	CC	CC	CC	CC	CC	CC	TT	CC	CC	CC	TT	CC	CC	CC	CC	TT	TT	TT	TT	TT	CC	CC	TT	CC	CC
TM1788	A/G	A01	76380315	CC	TC	TT	TT	CC	TT	TT	TT	CC	TT	TT	TT	TT	TT	CC	TT	CC	TT	TT	TT	CC	TT	TT	TT	TT	TT	TT	CC	TT	TT	TT	CC	TT	TT	TT	TT	CC	CC	CC	CC	CC	TT	TT	CC	TT	TT
TM1790	A/G	A01	76398207	GG	AG	AA	AA	GG	AA	AA	AA	GG	AA	AA	AA	AA	AA	GG	AA	GG	AA	AA	AA	GG	AA	AA	AA	AA	AA	AA	GG	AA	AA	AA	GG	AA	AA	AA	AA	GG	GG	GG	GG	GG	AA	AA	GG	AA	AA
TM1793	T/C	A01	76414905	TT	TC	CC	CC	TT	CC	CC	CC	TT	CC	CC	CC	CC	CC	TT	CC	TT	CC	CC	CC	TT	CC	CC	CC	CC	CC	CC	TT	CC	CC	CC	TT	CC	CC	CC	CC	TT	TT	TT	TT	TT	CC	CC	TT	CC	CC
TM1795	T/C	A01	76428633	--	GG	GG	GG	--	GG	GG	GG	AG	GG	GG	GG	GG	GG	AG	GG	AG	GG	GG	GG	AG	GG	GG	GG	GG	GG	GG	AG	GG	GG	GG	AG	GG	GG	GG	GG	AG	AG	AG	AG	AG	GG	GG	AG	GG	GG
TM1798	A/G	A01	76441520	AA	AG	GG	GG	AA	GG	GG	GG	AA	GG	GG	GG	GG	GG	AA	GG	AA	GG	GG	GG	AA	GG	GG	GG	GG	GG	GG	AA	GG	GG	GG	AA	GG	GG	GG	GG	AA	AA	AA	AA	AA	GG	GG	AA	GG	GG
TM1800	A/G	A01	76468237	TC	--	CC	CC	TC	CC	CC	CC	TC	CC	CC	CC	CC	CC	TC	CC	TC	CC	CC	CC	TC	CC	CC	CC	CC	CC	CC	TC	CC	CC	CC	TC	CC	CC	CC	CC	TC	TC	TC	TC	TC	CC	CC	TC	CC	CC
TM1801	A/G	A01	76471315	TT	TC	CC	CC	TT	CC	CC	CC	TT	CC	CC	CC	CC	CC	TT	CC	TT	CC	CC	CC	TT	CC	CC	CC	CC	CC	CC	TT	CC	CC	CC	TT	CC	CC	CC	CC	TT	TT	TT	TT	TT	CC	CC	TT	CC	CC
TM1802	C/G	A01	76485086	GG	GC	CC	CC	GG	CC	CC	CC	GG	CC	CC	CC	CC	CC	GG	CC	GG	CC	CC	CC	GG	CC	CC	CC	CC	CC	CC	GG	CC	CC	CC	GG	CC	CC	CC	CC	GG	GG	GG	GG	GG	CC	CC	GG	CC	CC
TM1803	A/G	A01	76490016	AA	AG	GG	GG	AA	GG	GG	GG	AA	GG	GG	GG	GG	GG	AA	GG	AA	GG	GG	GG	AA	GG	GG	GG	GG	GG	GG	AA	GG	GG	GG	AA	GG	GG	GG	GG	AA	AA	AA	AA	AA	GG	GG	AA	GG	GG
TM1804	A/C	A01	76497366	AC	CC	CC	CC	AC	CC	CC	CC	AC	CC	CC	CC	CC	CC	AC	CC	AC	CC	CC	CC	AC	CC	CC	CC	CC	CC	CC	AC	CC	CC	CC	AC	CC	CC	CC	CC	AC	AC	AC	AC	AC	CC	CC	AC	CC	CC
TM1806	A/G	A01	76506554	CC	TC	TT	TT	CC	TT	TT	TT	CC	TT	TT	TT	TT	TT	CC	TT	CC	TT	TT	TT	CC	TT	TT	TT	TT	TT	TT	CC	TT	TT	TT	CC	TT	TT	TT	TT	CC	CC	CC	CC	CC	TT	TT	CC	TT	TT
TM1807	A/G	A01	76508782	CC	--	TT	TT	CC	TT	TT	TT	CC	TT	TT	TT	TT	TT	CC	TT	CC	TT	TT	TT	CC	TT	TT	TT	TT	TT	TT	CC	TT	TT	TT	CC	TT	TT	TT	TT	CC	CC	CC	CC	CC	TT	TT	CC	TT	TT
TM1809	A/G	A01	76529849	--	--	TT	TT	TC	TT	TT	TT	TC	TT	TT	TT	TT	TT	TC	TT	TC	TT	TT	TT	TC	TT	TT	TT	TT	TT	TT	TC	TT	TT	TT	TC	TT	TT	TT	TT	TC	TC	TC	TC	TC	TT	TT	TC	TT	TT
TM1810	T/G	A01	76534174	TT	TG	GG	GG	TT	GG	GG	GG	TT	GG	GG	GG	GG	GG	TT	GG	TT	GG	GG	GG	TT	GG	GG	GG	GG	GG	GG	TT	GG	GG	GG	TT	GG	GG	GG	GG	TT	TT	TT	TT	TT	GG	GG	TT	GG	GG
TM1812	A/G	A01	76549338	TT	TC	CC	CC	TT	CC	CC	CC	TT	CC	CC	CC	CC	CC	TT	CC	TT	CC	CC	CC	TT	CC	CC	CC	CC	CC	CC	TT	CC	CC	CC	TT	CC	CC	CC	CC	TT	TT	TT	TT	TT	CC	CC	TT	CC	CC
TM1813	C/G	A01	76555225	CC	GC	GG	GG	CC	GG	GG	GG	CC	GG	GG	GG	GG	GG	CC	GG	CC	GG	GG	GG	CC	GG	GG	GG	GG	GG	GG	CC	GG	GG	GG	CC	GG	GG	GG	GG	CC	CC	CC	CC	CC	GG	GG	CC	GG	GG
TM1814	A/G	A01	76561062	CC	TC	TT	TT	CC	TT	TT	TT	CC	TT	TT	TT	TT	TT	CC	TT	CC	TT	TT	TT	CC	TT	TT	TT	TT	TT	TT	CC	TT	TT	TT	CC	TT	TT	TT	TT	CC	CC	CC	CC	CC	TT	TT	CC	TT	TT
TM1815	T/C	A01	76567593	AA	AG	GG	GG	AA	GG	GG	GG	AA	GG	GG	GG	GG	GG	AA	GG	AA	GG	GG	GG	AA	GG	GG	GG	GG	GG	GG	AA	GG	GG	GG	AA	GG	GG	GG	GG	AA	AA	AA	AA	AA	GG	GG	AA	GG	GG
TM1818	A/C	A01	76581475	TG	--	TT	TT	TG	TT	TT	TT	TG	TT	TT	TT	TT	TT	TG	TT	TG	TT	TT	TT	TG	TT	TT	TT	TT	TT	TT	TG	TT	TT	TT	TG	TT	TT	TT	TT	TG	TG	TG	TG	TG	TT	TT	TG	TT	TT
TM1819	G/C	A01	76589079	GG	GC	CC	CC	GG	CC	CC	CC	GG	CC	CC	CC	CC	CC	GG	CC	GG	CC	CC	CC	GG	CC	CC	CC	CC	CC	CC	GG	CC	CC	CC	GG	CC	CC	CC	CC	GG	GG	GG	GG	GG	CC	CC	GG	CC	CC
TM1820	T/C	A01	76591603	TC	CC	CC	CC	TC	CC	CC	CC	TC	CC	CC	CC	CC	CC	TC	CC	TC	CC	CC	CC	TC	CC	CC	CC	CC	CC	CC	TC	CC	CC	CC	TC	CC	CC	CC	CC	TC	TC	TC	TC	TC	CC	CC	TC	CC	CC
TM1823	T/C	A01	76623564	TC	--	CC	CC	TC	CC	CC	CC	--	CC	CC	CC	CC	CC	--	CC	TC	CC	CC	CC	--	CC	CC	CC	CC	CC	CC	--	CC	CC	CC	--	CC	CC	CC	CC	TC	--	TC	--	TC	CC	CC	--	CC	CC
TM1826	T/G	A01	76712769	TG	--	GG	GG	TG	GG	GG	GG	TG	GG	GG	GG	GG	GG	TG	GG	TG	GG	GG	GG	TG	GG	GG	GG	GG	GG	GG	TG	GG	GG	GG	TG	GG	GG	GG	GG	TG	TG	TG	TG	TG	GG	GG	TG	GG	GG
TM1832	T/C	A01	76752757	TC	TC	CC	CC	TC	CC	CC	CC	TC	CC	CC	CC	CC	CC	TC	CC	TC	CC	CC	CC	TC	CC	CC	CC	CC	CC	CC	TC	CC	CC	CC	TC	CC	CC	CC	CC	TC	TC	TC	TC	TC	CC	CC	TC	CC	CC
TM1833	T/C	A01	76756891	AA	AG	GG	GG	AA	GG	GG	GG	AA	GG	GG	GG	GG	GG	AA	GG	AA	GG	GG	GG	AA	GG	GG	GG	GG	GG	GG	AA	GG	GG	GG	AA	GG	GG	GG	GG	AA	AA	AA	AA	AA	GG	GG	AA	GG	GG
TM1834	A/G	A01	76767990	AA	AG	GG	GG	AA	GG	GG	GG	AA	GG	GG	GG	GG	GG	AA	GG	AA	GG	GG	GG	AA	GG	GG	GG	GG	GG	GG	AA	GG	GG	GG	AA	GG	GG	GG	GG	AA	AA	AA	AA	AA	GG	GG	AA	GG	GG
TM1836	T/C	A01	76780210	TC	TC	TT	TT	TC	TT	TT	TT	TC	TT	TT	TT	TT	TT	TC	TT	TC	TT	TT	TT	TC	TT	TT	TT	TT	TT	TT	TC	TT	TT	TT	TC	TT	TT	TT	TT	TC	TC	TC	TC	TC	TT	TT	TC	TT	TT
TM1837	T/A	A01	76785907	AA	--	TT	TT	AA	TT	TT	TT	AA	TT	TT	TT	TT	TT	AA	TT	AA	TT	TT	TT	AA	TT	TT	TT	TT	TT	TT	AA	TT	TT	TT	AA	TT	TT	TT	TT	AA	AA	AA	AA	AA	TT	TT	AA	TT	TT
TM1841	T/C	A01	76826761	TT	TC	CC	CC	TT	CC	CC	CC	TT	CC	CC	CC	CC	CC	TT	CC	TT	CC	CC	CC	TT	CC	CC	CC	CC	CC	CC	TT	CC	CC	CC	TT	CC	CC	CC	CC	TT	TT	TT	TT	TT	CC	CC	TT	CC	CC
TM1843	T/C	A01	76844000	GG	AG	AA	AA	GG	AA	AA	AA	GG	AA	AA	AA	AA	AA	GG	AA	GG	AA	AA	AA	GG	AA	AA	AA	AA	AA	AA	GG	AA	AA	AA	GG	AA	AA	AA	AA	GG	GG	GG	GG	GG	AA	AA	GG	AA	AA
TM1844	A/G	A01	76850390	TT	TC	CC	CC	TT	CC	CC	CC	TT	CC	CC	CC	CC	CC	TT	CC	TT	CC	CC	CC	TT	CC	CC	CC	CC	CC	CC	TT	CC	CC	CC	TT	CC	CC	CC	CC	TT	TT	TT	TT	TT	CC	CC	TT	CC	CC
TM1848	T/C	A01	76872833	GG	--	AA	AA	GG	AA	AA	AA	GG	AA	AA	AA	AA	AA	GG	AA	GG	AA	AA	AA	GG	AA	AA	AA	AA	AA	AA	GG	AA	AA	AA	GG	AA	AA	AA	AA	GG	GG	GG	GG	GG	AA	AA	GG	AA	AA
TM1851	T/A	A01	76901505	AT	AT	TT	TT	AT	TT	TT	TT	AT	TT	TT	TT	TT	TT	AT	TT	AT	TT	TT	TT	AT	TT	TT	TT	TT	TT	TT	AT	TT	TT	TT	AT	TT	TT	TT	TT	AT	AT	AT	AT	AT	TT	TT	AT	TT	TT
TM1852	A/G	A01	76910192	AA	AG	GG	GG	AA	GG	GG	GG	AA	GG	GG	GG	GG	GG	AA	GG	AA	GG	GG	GG	AA	GG	GG	GG	GG	GG	GG	AA	GG	GG	GG	AA	GG	GG	GG	GG	AA	AA	AA	AA	AA	GG	GG	AA	GG	GG
TM1855	A/G	A01	76920023	GG	AG	AA	AA	GG	AA	AA	AA	GG	AA	AA	AA	AA	AA	GG	AA	GG	AA	AA	AA	GG	AA	AA	AA	AA	AA	AA	GG	AA	AA	AA	GG	AA	AA	AA	AA	GG	GG	GG	GG	GG	AA	AA	GG	AA	AA
TM1856	A/G	A01	76923938	AA	AG	GG	GG	AA	GG	GG	GG	AA	GG	GG	GG	GG	GG	AA	GG	AA	GG	GG	GG	AA	GG	GG	GG	GG	GG	GG	AA	GG	GG	GG	AA	GG	GG	GG	GG	AA	AA	AA	AA	AA	GG	GG	AA	GG	GG
TM1857	T/C	A01	76926613	CC	TC	TT	TT	CC	CC	TT	TT	CC	TT	TT	TT	TT	TT	CC	TT	CC	CC	TT	TC	CC	TT	TT	TT	TT	CC	TT	CC	TT	TT	TT	CC	CC	TT	TT	TT	CC	CC	CC	CC	CC	--	TT	CC	TT	TT
TM1858	A/G	A01	76932119	CC	--	TT	TT	CC	TT	TT	TT	CC	TT	TT	TT	TT	TT	CC	TT	CC	TT	TT	TT	CC	TT	TT	TT	TT	TT	TT	CC	TT	TT	TT	CC	TT	TT	TT	TT	CC	CC	CC	CC	CC	TT	TT	CC	TT	TT
TM1859	T/C	A01	76935905	TC	--	CC	CC	TC	CC	CC	CC	TC	CC	CC	CC	CC	CC	TC	CC	TC	CC	CC	CC	TC	CC	CC	CC	CC	CC	CC	TC	CC	CC	CC	TC	CC	CC	CC	CC	TC	TC	TC	TC	TC	CC	CC	TC	CC	CC
TM1862	T/A	A01	76948661	AT	AT	AA	AA	AT	AA	AA	AA	AT	AA	AA	AA	AA	AA	AT	AA	AT	AA	AA	AA	AT	AA	AA	AA	AA	AA	AA	AT	AA	AA	AA	AT	AA	AA	AA	AA	AT	AT	AT	AT	AT	AA	AA	AT	AA	AA
TM1864	T/A	A01	76956525	AT	--	TT	TT	AT	TT	TT	TT	AT	TT	TT	TT	TT	TT	AT	TT	AT	TT	TT	TT	AT	TT	TT	TT	TT	TT	TT	AT	TT	TT	TT	AT	TT	TT	TT	TT	AT	AT	AT	AT	AT	TT	TT	AT	TT	TT
TM1871	T/C	A01	77016410	GG	--	AA	AA	GG	AA	AA	AA	GG	AA	AA	AA	AA	AA	GG	AA	GG	AA	AA	AA	GG	AA	AA	AA	AA	AA	AA	GG	AA	AA	AA	GG	AA	AA	AA	AA	GG	GG	GG	GG	GG	AA	AA	GG	AA	AA
TM1872	A/G	A01	77023104	TT	TC	CC	CC	TT	CC	CC	CC	TT	CC	CC	CC	CC	CC	TT	CC	TT	CC	CC	CC	TT	CC	CC	CC	CC	CC	CC	TT	CC	CC	CC	TT	CC	CC	CC	CC	TT	TT	TT	TT	TT	CC	CC	TT	CC	CC
TM1873	T/C	A01	77039309	AA	AG	GG	GG	AA	GG	GG	GG	AA	GG	GG	GG	GG	GG	AA	GG	AA	GG	GG	GG	AA	GG	GG	GG	GG	GG	GG	AA	GG	GG	GG	AA	GG	GG	GG	GG	AA	AA	AA	AA	AA	GG	GG	AA	GG	GG
TM1874	T/C	A01	77041510	TT	TC	CC	CC	TT	CC	CC	CC	TT	CC	CC	CC	CC	CC	TT	CC	TT	CC	CC	CC	TT	CC	CC	CC	CC	CC	CC	TT	CC	CC	CC	TT	CC	CC	CC	CC	TT	TT	TT	TT	TT	CC	CC	TT	CC	CC
TM1875	T/C	A01	77044722	CC	TC	TT	TT	CC	TT	TT	TT	CC	TT	TT	TT	TT	TT	CC	TT	CC	TT	TT	TT	CC	TT	TT	TT	TT	TT	TT	CC	TT	TT	TT	CC	TT	TT	TT	TT	CC	CC	CC	CC	CC	TT	TT	CC	TT	TT
TM1882	A/G	A01	77119640	AA	AG	GG	GG	AA	GG	GG	GG	AA	GG	GG	GG	GG	GG	AA	GG	AA	GG	GG	GG	AA	GG	GG	GG	GG	GG	GG	AA	GG	GG	GG	AA	GG	GG	GG	GG	AA	AA	AA	AA	AA	GG	GG	AA	GG	GG
TM1885	T/C	A01	77135186	AA	AG	GG	GG	AA	GG	GG	GG	AA	GG	GG	GG	GG	GG	AA	GG	AA	GG	GG	GG	AA	GG	GG	GG	GG	GG	GG	AA	GG	GG	GG	AA	GG	GG	GG	GG	AA	AA	AA	AA	AA	GG	GG	AA	GG	GG
TM1886	A/G	A01	77141918	GG	AG	AA	AA	GG	AA	AA	AA	GG	AA	AA	AA	AA	AA	GG	AA	GG	AA	AA	AA	GG	AA	AA	AA	AA	AA	AA	GG	AA	AA	AA	GG	AA	AA	AA	AA	GG	GG	GG	GG	GG	AA	AA	GG	AA	AA
TM1889	T/C	A01	77197237	GG	AG	AA	AA	GG	GG	AA	AA	GG	AA	AA	AA	AA	AA	GG	AA	GG	AA	AA	--	GG	AA	AA	AA	AA	GG	AA	GG	AA	AA	AA	GG	GG	AA	AA	AA	GG	GG	GG	GG	GG	--	AA	GG	AA	AA
TM1890	T/C	A01	77373300	TT	TC	CC	CC	TT	CC	CC	CC	TT	CC	CC	CC	CC	CC	TT	CC	TT	CC	CC	CC	TT	CC	CC	CC	CC	CC	CC	TT	CC	CC	CC	TT	CC	CC	CC	CC	TT	TT	TT	TT	TT	CC	CC	TT	CC	CC
TM1891	A/C	A01	77376436	TT	TG	GG	GG	TT	GG	GG	GG	TT	GG	GG	GG	GG	GG	TT	GG	TT	GG	GG	GG	TT	GG	GG	GG	GG	GG	GG	TT	GG	GG	GG	TT	GG	GG	GG	GG	TT	TT	TT	TT	TT	GG	GG	TT	GG	GG
TM1892	A/G	A01	77379413	TT	TC	CC	CC	TT	CC	CC	CC	TT	CC	CC	CC	CC	CC	TT	CC	TT	CC	CC	CC	TT	CC	CC	CC	CC	CC	CC	TT	CC	CC	CC	TT	CC	CC	CC	CC	TT	TT	TT	TT	TT	CC	CC	TT	CC	CC
TM1893	A/G	A01	77381770	GG	AG	AA	AA	GG	AA	AA	AA	GG	AA	AA	AA	AA	AA	GG	AA	GG	AA	AA	AA	GG	AA	AA	AA	AA	AA	AA	GG	AA	AA	AA	GG	AA	AA	AA	AA	GG	GG	GG	GG	GG	AA	AA	GG	AA	AA
TM1894	T/A	A01	77391546	TT	AT	AA	AA	TT	AA	AA	AA	TT	AA	AA	AA	AA	AA	TT	AA	TT	AA	AA	AA	TT	AA	AA	AA	AA	AA	AA	TT	AA	AA	AA	TT	AA	AA	AA	AA	TT	TT	TT	TT	TT	AA	AA	TT	AA	AA
TM1896	A/G	A01	77407855	AA	AG	GG	GG	AA	GG	GG	GG	AA	GG	GG	GG	GG	GG	AA	GG	AA	GG	GG	GG	AA	GG	GG	GG	GG	GG	GG	AA	GG	GG	GG	AA	GG	GG	GG	GG	AA	AA	AA	AA	AA	GG	GG	AA	GG	GG
TM1897	G/C	A01	77421561	CG	CG	CC	CC	CG	CC	CC	CC	CG	CC	CC	CC	CC	CC	CG	CC	CG	CC	CC	CC	CG	CC	CC	CC	CC	CC	CC	CG	CC	CC	CC	CG	CC	CC	CC	CC	CG	CG	CG	CG	CG	CC	CC	CG	CC	CC
TM1898	T/C	A01	77423691	AA	AG	GG	GG	AA	GG	GG	GG	AA	GG	GG	GG	GG	GG	AA	GG	AA	GG	GG	GG	AA	GG	GG	GG	GG	GG	GG	AA	GG	GG	GG	AA	GG	GG	GG	GG	AA	AA	AA	AA	AA	GG	GG	AA	GG	GG
TM1900	T/C	A01	77430143	GG	AG	AA	AA	GG	AA	AA	AA	GG	AA	AA	AA	AA	AA	GG	AA	GG	AA	AA	AA	GG	AA	AA	AA	AA	AA	AA	GG	AA	AA	AA	GG	AA	AA	AA	AA	GG	GG	GG	GG	GG	AA	AA	GG	AA	AA
TM1902	T/G	A01	77441004	AA	AC	CC	CC	AA	CC	CC	CC	AA	CC	CC	CC	CC	CC	AA	CC	AA	CC	CC	CC	AA	CC	CC	CC	CC	CC	CC	AA	CC	CC	CC	AA	CC	CC	CC	CC	AA	AA	AA	AA	AA	CC	CC	AA	CC	CC
TM1903	A/G	A01	77451410	CC	--	TT	TT	CC	TT	TT	TT	CC	TT	TT	TT	TT	TT	CC	TT	CC	TT	TT	TT	CC	TT	TT	TT	TT	TT	TT	CC	TT	TT	TT	--	TT	TT	TT	TT	CC	CC	CC	CC	CC	TT	TT	CC	TT	TT
TM1904	A/G	A01	77454068	AA	--	GG	GG	AA	GG	GG	GG	AA	GG	GG	GG	GG	GG	AA	GG	AA	GG	GG	GG	AA	GG	GG	GG	GG	GG	GG	AA	GG	GG	GG	AA	GG	GG	GG	GG	AA	AA	AA	AA	AA	GG	GG	AA	GG	GG
TM1913	A/G	A01	77497632	AG	AG	GG	GG	AG	GG	GG	GG	AG	GG	GG	GG	GG	GG	AG	GG	AG	GG	GG	GG	AG	GG	GG	GG	GG	GG	GG	AG	GG	GG	GG	AG	GG	GG	GG	GG	AG	AG	AG	AG	AG	GG	GG	AG	GG	GG
TM1917	C/G	A01	77518064	GG	--	CC	CC	GG	CC	CC	CC	GG	CC	CC	CC	CC	CC	GG	CC	GG	CC	CC	CC	GG	CC	CC	CC	CC	CC	CC	GG	CC	CC	CC	GG	CC	CC	CC	CC	GG	GG	GG	GG	GG	CC	CC	GG	CC	CC
TM1919	A/G	A01	77527624	GG	AG	AA	AA	GG	AA	AA	AA	GG	AA	AA	AA	AA	AA	GG	AA	GG	AA	AA	AA	GG	AA	AA	AA	AA	AA	AA	GG	AA	AA	AA	GG	AA	AA	AA	AA	GG	GG	GG	GG	GG	AA	AA	GG	AA	AA
TM1920	T/C	A01	77538294	TT	TC	CC	CC	TT	CC	CC	CC	TT	CC	CC	CC	CC	CC	TT	CC	TT	CC	CC	CC	TT	CC	CC	CC	CC	CC	CC	TT	CC	CC	CC	TT	CC	CC	CC	CC	TT	TT	TT	TT	TT	CC	CC	TT	CC	CC
TM1923	A/G	A01	77557626	CC	TC	TT	TT	CC	TT	TT	TT	CC	TT	TT	TT	TT	TT	CC	TT	CC	TT	TT	TT	CC	TT	TT	TT	TT	TT	TT	CC	TT	TT	TT	CC	TT	TT	TT	TT	CC	CC	CC	CC	CC	TT	TT	CC	TT	TT
TM1924	A/C	A01	77559805	TT	TG	GG	GG	TT	GG	GG	GG	TT	GG	GG	GG	GG	GG	TT	GG	TT	GG	GG	GG	TT	GG	GG	GG	GG	GG	GG	TT	GG	GG	GG	TT	GG	GG	GG	GG	TT	TT	TT	TT	TT	GG	GG	TT	GG	GG
TM1926	T/G	A01	77573842	GG	TG	TT	TT	GG	TT	TT	TT	GG	TT	TT	TT	TT	TT	GG	TT	GG	TT	TT	TT	GG	TT	TT	TT	TT	TT	TT	GG	TT	TT	TT	GG	TT	TT	TT	TT	GG	GG	GG	GG	GG	TT	TT	GG	TT	TT
TM1934	A/G	A01	77635624	AA	AG	GG	GG	AA	GG	GG	GG	AA	GG	GG	GG	GG	GG	AA	GG	AA	GG	GG	GG	AA	GG	GG	GG	GG	GG	GG	AA	GG	GG	GG	AA	GG	GG	GG	GG	AA	AA	AA	AA	AA	GG	GG	AA	GG	GG
TM1935	A/G	A01	77638945	AA	AG	GG	GG	AA	GG	GG	GG	AA	GG	GG	GG	GG	GG	AA	GG	AA	GG	GG	GG	AA	GG	GG	GG	GG	GG	GG	AA	GG	GG	GG	AA	GG	GG	GG	GG	AA	AA	AA	AA	AA	GG	GG	AA	GG	GG
TM1937	T/C	A01	77651878	CC	TC	TT	TT	CC	TT	TT	TT	CC	TT	TT	TT	TT	TT	CC	TT	CC	TT	TT	TT	CC	TT	TT	TT	TT	TT	TT	CC	TT	TT	TT	CC	TT	TT	TT	TT	CC	CC	CC	CC	CC	TT	TT	CC	TT	TT
TM1939	T/C	A01	77679350	AA	AG	GG	GG	AA	GG	GG	GG	AA	GG	GG	GG	GG	GG	AA	GG	AA	GG	GG	GG	AA	GG	GG	GG	GG	GG	GG	AA	GG	GG	GG	AA	GG	GG	GG	GG	AA	AA	AA	AA	AA	GG	GG	AA	GG	GG
TM1945	T/C	A01	77716315	CC	CC	TT	TT	CC	TT	TT	TT	CC	TT	TT	TT	TT	TT	CC	TT	CC	TT	TT	TT	CC	TT	TT	TT	TT	TT	TT	CC	TT	TT	TT	CC	TT	TT	TT	TT	CC	CC	CC	CC	CC	TT	TT	CC	TT	TT
TM1946	A/G	A01	77726971	GG	AG	AA	AA	GG	AA	AA	AA	GG	AA	AA	AA	AA	AA	GG	AA	GG	AA	AA	AA	GG	AA	AA	AA	AA	AA	AA	GG	AA	AA	AA	GG	AA	AA	AA	AA	GG	GG	GG	GG	GG	AA	AA	GG	AA	AA
TM1947	A/G	A01	77729361	AA	AG	GG	GG	AA	GG	GG	GG	AA	GG	GG	GG	GG	GG	AA	GG	AA	GG	GG	GG	AA	GG	GG	GG	GG	GG	GG	AA	GG	GG	GG	AA	GG	GG	GG	GG	AA	AA	AA	AA	AA	GG	GG	AA	GG	GG
TM1948	A/G	A01	77738079	GG	AG	AA	AA	GG	AA	AA	AA	GG	AA	AA	AA	AA	AA	GG	AA	GG	AA	AA	AA	GG	AA	AA	AA	AA	AA	AA	GG	AA	AA	AA	GG	AA	AA	AA	AA	GG	GG	GG	GG	GG	AA	AA	GG	AA	AA
TM1949	A/T	A01	77741848	TT	TA	AA	AA	TT	AA	AA	AA	TT	AA	AA	AA	AA	AA	TT	AA	TT	AA	AA	AA	TT	AA	AA	AA	AA	AA	AA	TT	AA	AA	AA	TT	AA	AA	AA	AA	TT	TT	TT	TT	TT	AA	AA	TT	AA	AA
TM1953	T/C	A01	77757196	TC	--	CC	CC	TC	CC	CC	CC	TC	CC	CC	CC	CC	CC	TC	CC	TC	CC	CC	CC	TC	CC	CC	CC	CC	CC	CC	TC	CC	CC	CC	TC	CC	CC	CC	CC	TC	TC	TC	TC	TC	CC	CC	TC	CC	CC
TM1957	A/C	A01	77793014	AA	AC	CC	CC	AA	CC	CC	CC	AA	CC	CC	CC	CC	CC	AA	CC	AA	CC	CC	CC	AA	CC	CC	CC	CC	CC	CC	AA	CC	CC	CC	AA	CC	CC	CC	CC	AA	AA	AA	AA	AA	CC	CC	AA	CC	CC
TM1958	A/C	A01	77797755	TT	TG	GG	GG	TT	GG	GG	GG	TT	GG	GG	GG	GG	GG	TT	GG	TT	GG	GG	GG	TT	GG	GG	GG	GG	GG	GG	TT	GG	GG	GG	TT	GG	GG	GG	GG	TT	TT	TT	TT	TT	GG	GG	TT	GG	GG
TM1959	T/C	A01	77801744	TT	TC	CC	CC	TT	CC	CC	CC	TT	CC	CC	CC	CC	CC	TT	CC	TT	CC	CC	CC	TT	CC	CC	CC	CC	CC	CC	TT	CC	CC	CC	TT	CC	CC	CC	CC	TT	TT	TT	TT	TT	CC	CC	TT	CC	CC
TM1960	A/G	A01	77813386	CC	TC	TT	TT	CC	TT	TT	TT	CC	TT	TT	TT	TT	TT	CC	TT	CC	TT	TT	TT	CC	TT	TT	TT	TT	TT	TT	CC	TT	TT	TT	CC	TT	TT	TT	TT	CC	CC	CC	CC	CC	TT	TT	CC	TT	TT
TM1961	A/G	A01	77821951	AA	AG	GG	GG	AA	GG	GG	GG	AA	GG	GG	GG	GG	GG	AA	GG	AA	GG	GG	GG	AA	GG	GG	GG	GG	GG	GG	AA	GG	GG	GG	AA	GG	GG	GG	GG	AA	AA	AA	AA	AA	GG	GG	AA	GG	GG
TM1965	T/C	A01	77856081	TT	TC	CC	CC	TT	CC	CC	CC	TT	CC	CC	CC	CC	CC	TT	CC	TT	CC	CC	CC	TT	CC	CC	CC	CC	CC	CC	TT	CC	CC	CC	TT	CC	CC	CC	CC	TT	TT	TT	TT	TT	CC	CC	TT	CC	CC
TM1966	A/G	A01	77862500	TT	TC	CC	CC	TT	CC	CC	CC	TT	CC	CC	CC	CC	CC	TT	CC	TT	CC	CC	CC	TT	CC	CC	CC	CC	CC	CC	TT	CC	CC	CC	TT	CC	CC	CC	CC	TT	TT	TT	TT	TT	CC	CC	TT	CC	CC
TM1968	A/G	A01	77880809	AA	AG	GG	GG	AA	GG	GG	GG	AA	GG	GG	GG	GG	GG	AA	GG	AA	GG	GG	GG	AA	GG	GG	GG	GG	GG	GG	AA	GG	GG	GG	AA	GG	GG	GG	GG	AA	AA	AA	AA	AA	GG	GG	AA	GG	GG
TM1972	A/G	A01	77913898	TT	TC	CC	CC	TT	CC	CC	CC	TT	CC	CC	CC	CC	CC	TT	CC	TT	CC	CC	CC	TT	CC	CC	CC	CC	CC	CC	TT	CC	CC	CC	TT	CC	CC	CC	CC	TT	TT	TT	TT	TT	CC	CC	TT	CC	CC
TM1973	A/G	A01	77916704	GG	AG	AA	AA	GG	AA	AA	AA	GG	AA	AA	AA	AA	AA	GG	AA	GG	AA	AA	AA	GG	AA	AA	AA	AA	AA	AA	GG	AA	AA	AA	GG	AA	AA	AA	AA	GG	GG	GG	GG	GG	AA	AA	GG	AA	AA
TM1974	A/G	A01	77921802	AA	AG	GG	GG	AA	GG	GG	GG	AA	GG	GG	GG	GG	GG	AA	GG	AA	GG	GG	GG	AA	GG	GG	GG	GG	GG	GG	AA	GG	GG	GG	AA	GG	GG	GG	GG	AA	AA	AA	AA	AA	GG	GG	AA	GG	GG
TM1976	T/C	A01	77930085	TT	TC	CC	CC	TT	CC	CC	CC	TT	CC	CC	CC	CC	CC	TT	CC	TT	CC	CC	CC	TT	CC	CC	CC	CC	CC	CC	TT	CC	CC	CC	TT	CC	CC	CC	CC	TT	TT	TT	TT	TT	CC	CC	TT	CC	CC
TM1977	T/G	A01	77936821	GG	TG	TT	TT	GG	TT	TT	TT	GG	TT	TT	TT	TT	TT	GG	TT	GG	TT	TT	TT	GG	TT	TT	TT	TT	TT	TT	GG	TT	TT	TT	GG	TT	TT	TT	TT	GG	GG	GG	GG	GG	TT	TT	GG	TT	TT
TM1979	T/C	A01	77964124	AA	AG	GG	GG	AA	GG	GG	GG	AA	GG	GG	GG	GG	GG	AA	GG	AA	GG	GG	GG	AA	GG	GG	GG	GG	GG	GG	AA	GG	GG	GG	AA	GG	GG	GG	GG	AA	AA	AA	AA	AA	GG	GG	AA	GG	GG
TM1980	T/C	A01	77966584	CC	TC	TT	TT	CC	TT	TT	TT	CC	TT	TT	TT	TT	TT	CC	TT	CC	TT	TT	TT	CC	TT	TT	TT	TT	TT	TT	CC	TT	TT	TT	CC	TT	TT	TT	TT	CC	CC	CC	CC	CC	TT	TT	CC	TT	TT
TM1981	T/C	A01	77980428	CC	TC	TT	TT	CC	TT	TT	TT	CC	TT	TT	TT	TT	TT	CC	TT	CC	TT	TT	TT	CC	TT	TT	TT	TT	TT	TT	CC	TT	TT	TT	CC	TT	TT	TT	TT	CC	CC	CC	CC	CC	TT	TT	CC	TT	TT
TM1986	A/G	A01	78026408	AG	--	GG	GG	AG	GG	GG	GG	AG	GG	GG	GG	GG	GG	AG	GG	AG	GG	GG	GG	AG	GG	GG	GG	GG	GG	GG	AG	GG	GG	GG	AG	GG	GG	GG	GG	AG	AG	AG	AG	AG	GG	GG	AG	GG	GG
TM1988	A/G	A01	78034393	AA	AG	GG	GG	AA	GG	GG	GG	AA	GG	GG	GG	GG	GG	AA	GG	AA	GG	GG	GG	AA	GG	GG	GG	GG	GG	GG	AA	GG	GG	GG	AA	GG	GG	GG	GG	AA	AA	AA	AA	AA	GG	GG	AA	GG	GG
TM1989	T/G	A01	78039780	CC	--	AA	AA	CC	AA	AA	AA	CC	AA	AA	AA	AA	AA	CC	AA	CC	AA	AA	AA	CC	AA	AA	AA	AA	AA	AA	CC	AA	AA	AA	CC	AA	AA	AA	AA	CC	CC	CC	CC	CC	AA	AA	CC	AA	AA
TM1993	T/C	A01	78068510	AG	--	GG	GG	AG	GG	GG	GG	AG	GG	GG	GG	GG	GG	AG	GG	AG	GG	GG	GG	AG	GG	GG	GG	GG	GG	GG	AG	GG	GG	GG	AG	GG	GG	GG	GG	AG	AG	AG	AG	AG	GG	GG	AG	GG	GG
TM1996	A/G	A01	78091338	TT	TC	CC	CC	TT	CC	CC	CC	TT	CC	CC	CC	CC	CC	TT	CC	TT	CC	CC	CC	TT	CC	CC	CC	CC	CC	CC	TT	CC	CC	CC	TT	CC	CC	CC	CC	TT	TT	TT	TT	TT	CC	CC	TT	CC	CC
TM1998	T/C	A01	78107178	AA	AG	GG	GG	AA	GG	GG	GG	AA	GG	GG	GG	GG	GG	AA	GG	AA	GG	GG	GG	AA	GG	GG	GG	GG	GG	GG	AA	GG	GG	GG	AA	GG	GG	GG	GG	AA	AA	AA	AA	AA	GG	GG	AA	GG	GG
TM2000	T/C	A01	78143103	TC	TC	CC	CC	TC	CC	CC	CC	TC	CC	CC	CC	CC	CC	TC	CC	TC	CC	CC	CC	TC	CC	CC	CC	CC	CC	CC	TC	CC	CC	CC	TC	CC	CC	CC	CC	TC	TC	TC	TC	TC	CC	CC	TC	CC	CC
TM2001	T/C	A01	78151806	AG	--	GG	GG	AG	GG	GG	GG	AG	GG	GG	GG	GG	GG	AG	GG	AG	GG	GG	GG	AG	GG	GG	GG	GG	GG	GG	AG	GG	GG	GG	AG	GG	GG	GG	GG	AG	AG	AG	AG	AG	GG	GG	AG	GG	GG
TM2002	A/G	A01	78162206	TC	TT	TT	TT	TC	TT	TT	TT	TC	TT	TT	TT	TT	TT	TC	TT	TC	TT	TT	TT	TC	TT	TT	TT	TT	TT	TT	TC	TT	TT	TT	TC	TT	TT	TT	TT	TC	TC	TC	TC	TC	TT	TT	TC	TT	TT
TM2003	T/C	A01	78168858	TT	TC	CC	CC	TT	CC	CC	CC	TT	CC	CC	CC	CC	CC	TT	CC	TT	CC	CC	CC	TT	CC	CC	CC	CC	CC	CC	TT	CC	CC	CC	TT	CC	CC	CC	CC	TT	TT	TT	TT	TT	CC	CC	TT	CC	CC
TM2004	T/C	A01	78189895	TT	TC	CC	CC	TT	CC	CC	CC	TT	CC	CC	CC	CC	CC	TT	CC	TT	CC	CC	CC	TT	CC	CC	CC	CC	CC	CC	TT	CC	CC	CC	TT	CC	CC	CC	CC	TT	TT	TT	TT	TT	CC	CC	TT	CC	CC
TM2005	T/C	A01	78200210	GG	AG	AA	AA	GG	AA	AA	AA	GG	AA	AA	AA	AA	AA	GG	AA	GG	AA	AA	AA	GG	AA	AA	AA	AA	AA	AA	GG	AA	AA	AA	GG	AA	AA	AA	AA	GG	GG	GG	GG	GG	AA	AA	GG	AA	AA
TM2006	T/C	A01	78203821	TC	CC	CC	CC	TC	CC	CC	CC	TC	CC	CC	CC	CC	CC	TC	CC	TC	CC	CC	CC	TC	CC	CC	CC	CC	CC	CC	TC	CC	CC	CC	TC	CC	CC	CC	CC	TC	TC	TC	TC	TC	CC	CC	TC	CC	CC
TM2008	A/G	A01	78215194	GG	AG	AA	AA	GG	AA	AA	AA	GG	AA	AA	AA	AA	AA	GG	AA	GG	AA	AA	AA	GG	AA	AA	AA	AA	AA	AA	GG	AA	AA	AA	GG	AA	AA	AA	AA	GG	GG	GG	GG	GG	AA	AA	GG	AA	AA
TM2009	A/G	A01	78221732	CC	TC	TT	TT	CC	TT	TT	TT	CC	TT	TT	TT	TT	TT	CC	TT	CC	TT	TT	TT	CC	TT	TT	TT	TT	TT	TT	CC	TT	TT	TT	CC	TT	TT	TT	TT	CC	CC	CC	CC	CC	TT	TT	CC	TT	TT
TM2012	A/G	A01	78247883	TT	TC	CC	CC	TT	CC	CC	CC	TT	CC	CC	CC	CC	CC	TT	CC	TT	CC	CC	CC	TT	CC	CC	CC	CC	CC	CC	TT	CC	CC	CC	TT	CC	CC	CC	CC	TT	TT	TT	TT	TT	CC	CC	TT	CC	CC
TM2013	A/G	A01	78250133	AA	AG	GG	GG	AA	GG	GG	GG	AA	GG	GG	GG	GG	GG	AA	GG	AA	GG	GG	GG	AA	GG	GG	GG	GG	GG	GG	AA	GG	GG	GG	AA	GG	GG	GG	GG	AA	AA	AA	AA	AA	GG	GG	AA	GG	GG
TM2018	T/A	A01	78277647	AA	TA	TT	TT	AA	TT	TT	TT	AA	TT	--	TT	TT	TT	AA	TT	AA	TT	TT	TT	AA	TT	TT	TT	TT	TT	TT	AA	TT	TT	TT	AA	TT	TT	TT	TT	AA	AA	AA	AA	AA	TT	TT	AA	TT	TT
TM2020	T/C	A01	78297459	CC	TC	TT	TT	CC	TT	TT	TT	CC	TT	TT	TT	TT	TT	CC	TT	CC	TT	TT	TT	CC	TT	TT	TT	TT	TT	TT	CC	TT	TT	TT	CC	TT	TT	TT	TT	CC	CC	CC	CC	CC	TT	TT	CC	TT	TT
TM2023	T/C	A01	78314146	GG	AG	AA	AA	GG	AA	AA	AA	GG	AA	AA	AA	AA	AA	GG	AA	GG	AA	AA	AA	GG	AA	AA	AA	AA	AA	AA	GG	AA	AA	AA	GG	AA	AA	AA	AA	GG	GG	GG	GG	GG	AA	AA	GG	AA	AA
TM2026	A/G	A01	78334074	AA	AG	GG	GG	AA	GG	GG	GG	AA	GG	GG	GG	GG	GG	AA	GG	AA	GG	GG	GG	AA	GG	GG	GG	GG	GG	GG	AA	GG	GG	GG	AA	GG	GG	GG	GG	AA	AA	AA	AA	AA	GG	GG	AA	GG	GG
TM2028	T/C	A01	78344568	AG	--	AA	AA	AG	AA	AA	AA	AG	AA	AA	AA	AA	AA	AG	AA	AG	AA	AA	AA	AG	AA	AA	AA	AA	AA	AA	AG	AA	AA	AA	AG	AA	AA	AA	AA	AG	AG	AG	AG	AG	AA	AA	AG	AA	AA
TM2030	A/G	A01	78352421	TC	--	CC	CC	TC	CC	CC	CC	TC	CC	CC	CC	CC	CC	TC	CC	TC	CC	CC	CC	TC	CC	CC	CC	CC	CC	CC	TC	CC	CC	CC	TC	CC	CC	CC	CC	TC	TC	TC	TC	TC	CC	CC	TC	CC	CC
TM2032	T/G	A01	78365071	GG	TG	TT	TT	GG	TT	TT	TT	GG	TT	TT	TT	TT	TT	GG	TT	GG	TT	TT	TT	GG	TT	TT	TT	TT	TT	TT	GG	TT	TT	TT	GG	TT	TT	TT	TT	GG	GG	GG	GG	GG	TT	TT	GG	TT	TT
TM2033	A/T	A01	78378719	TT	AT	AA	AA	TT	AA	AA	AA	TT	AA	AA	AA	AA	AA	TT	AA	TT	AA	AA	AA	TT	AA	AA	AA	AA	AA	AA	TT	AA	AA	AA	TT	AA	AA	AA	AA	TT	TT	TT	TT	TT	AA	AA	TT	AA	AA
TM2034	T/C	A01	78385114	TT	TC	CC	CC	TT	CC	CC	CC	TT	CC	CC	CC	CC	CC	TT	CC	TT	CC	CC	CC	TT	CC	CC	CC	CC	CC	CC	TT	CC	CC	CC	TT	CC	CC	CC	CC	TT	TT	TT	TT	TT	CC	CC	TT	CC	CC
TM2037	A/G	A01	78397744	AA	AG	GG	GG	AA	GG	GG	GG	AA	GG	GG	GG	GG	GG	AA	GG	AA	GG	GG	GG	AA	GG	GG	GG	GG	GG	GG	AA	GG	GG	GG	AA	GG	GG	GG	GG	AA	AA	AA	AA	AA	GG	GG	AA	GG	GG
TM2038	T/C	A01	78402098	TT	TC	CC	CC	TT	CC	CC	CC	TT	CC	CC	CC	CC	CC	TT	CC	TT	CC	CC	CC	TT	CC	CC	CC	CC	CC	CC	TT	CC	CC	CC	TT	CC	CC	CC	CC	TT	TT	TT	TT	TT	CC	CC	TT	CC	CC
TM2039	T/C	A01	78404933	CC	TC	TT	TT	CC	TT	TT	TT	CC	TT	TT	TT	TT	TT	CC	TT	CC	TT	TT	TT	CC	TT	TT	TT	TT	TT	TT	CC	TT	TT	TT	CC	TT	TT	TT	TT	CC	CC	CC	CC	CC	TT	TT	CC	TT	TT
TM2042	A/G	A01	78438648	GG	AG	AA	AA	GG	AA	AA	AA	GG	AA	AA	AA	AA	AA	GG	AA	GG	AA	AA	AA	GG	AA	AA	AA	AA	AA	AA	GG	AA	AA	AA	GG	AA	AA	AA	AA	GG	GG	GG	GG	GG	AA	AA	GG	AA	AA
TM2043	T/C	A01	78442994	TC	TC	TT	TT	TC	TT	TT	TT	TC	TT	TT	TT	TT	TT	TC	TT	TC	TT	TT	TT	TC	TT	TT	TT	TT	TT	TT	TC	TT	TT	TT	TC	TT	TT	TT	TT	TC	TC	TC	TC	TC	TT	TT	TC	TT	TT
TM2052	T/G	A01	78493567	AA	AC	CC	CC	AA	CC	CC	CC	AA	CC	CC	CC	CC	CC	AA	CC	AA	CC	CC	CC	AA	CC	CC	CC	CC	CC	CC	AA	CC	CC	CC	AA	CC	CC	CC	CC	AA	AA	AA	AA	AA	CC	CC	AA	CC	CC
TM2055	T/C	A01	78505103	AG	--	AA	AA	AG	AA	AA	AA	AG	AA	AA	AA	AA	AA	AG	AA	AG	AA	AA	AA	AG	AA	AA	AA	AA	AA	AA	AG	AA	AA	AA	AG	AA	AA	AA	AA	AG	AG	AG	AG	AG	AA	AA	AG	AA	AA
TM2058	T/C	A01	78522877	TC	--	CC	CC	TC	CC	CC	CC	TC	CC	CC	CC	CC	CC	TC	CC	TC	CC	CC	CC	TC	CC	CC	CC	CC	CC	CC	TC	CC	CC	CC	TC	CC	CC	CC	CC	TC	TC	TC	TC	TC	CC	CC	TC	CC	CC
TM2063	T/C	A01	78545212	AG	--	AA	AA	AG	AA	AA	AA	AG	AA	AA	AA	AA	AA	AG	AA	AG	AA	AA	AA	AG	AA	AA	AA	AA	AA	AA	AG	AA	AA	AA	AG	AA	AA	AA	AA	AG	AG	AG	AG	AG	AA	AA	AG	AA	AA
TM2064	A/G	A01	78548109	TT	TC	CC	CC	TT	CC	CC	CC	TT	CC	CC	CC	CC	CC	TT	CC	TT	CC	CC	CC	TT	CC	CC	CC	CC	CC	CC	TT	CC	CC	CC	TT	CC	CC	CC	CC	TT	TT	TT	TT	TT	CC	CC	TT	CC	CC
TM2066	T/C	A01	78562857	GG	AG	AA	AA	GG	AA	AA	AA	GG	AA	AA	AA	AA	AA	GG	AA	GG	AA	AA	AA	GG	AA	AA	AA	AA	AA	AA	GG	AA	AA	AA	GG	AA	AA	AA	AA	GG	GG	GG	GG	GG	AA	AA	GG	AA	AA
TM2071	T/C	A01	78598883	TT	TC	CC	CC	TT	CC	CC	CC	TT	CC	CC	CC	CC	CC	TT	CC	TT	CC	CC	CC	TT	CC	CC	CC	CC	CC	CC	TT	CC	CC	CC	TT	CC	CC	CC	CC	TT	TT	TT	TT	TT	CC	CC	TT	CC	CC
TM2072	A/G	A01	78606385	AG	--	AA	AA	AG	AA	AA	AA	AG	AA	AA	AA	AA	AA	AG	AA	AG	AA	AA	AA	AG	AA	AA	AA	AA	AA	AA	AG	AA	AA	AA	AG	AA	AA	AA	AA	AG	AG	AG	AG	AG	AA	AA	AG	AA	AA
TM2079	A/G	A01	78656044	AA	--	GG	GG	AA	GG	GG	GG	AA	GG	GG	GG	GG	GG	AA	GG	AA	GG	GG	GG	AA	GG	GG	GG	GG	GG	GG	AA	GG	GG	GG	AA	GG	GG	GG	GG	AA	AA	AA	AA	AA	GG	GG	AA	GG	GG
TM2081	T/C	A01	78662256	TC	--	CC	CC	TC	CC	CC	CC	TC	CC	CC	CC	CC	CC	TC	CC	TC	CC	CC	CC	TC	CC	CC	CC	CC	CC	CC	TC	CC	CC	CC	TC	CC	CC	CC	CC	TC	TC	TC	TC	TC	CC	CC	TC	CC	CC
TM2082	A/G	A01	78665425	AG	--	AA	AA	AG	AA	AA	AA	AG	AA	AA	AA	AA	AA	AG	AA	AG	AA	AA	AA	AG	AA	AA	AA	AA	AA	AA	AG	AA	AA	AA	AG	AA	AA	AA	AA	AG	AG	AG	AG	AG	AA	AA	AG	AA	AA
TM2083	A/G	A01	78667777	AG	--	GG	GG	AG	GG	GG	GG	AG	GG	GG	GG	GG	GG	AG	GG	AG	GG	GG	GG	AG	GG	GG	GG	GG	GG	GG	AG	GG	GG	GG	AG	GG	GG	GG	GG	AG	AG	AG	AG	AG	GG	GG	AG	GG	GG
TM2086	A/G	A01	78701913	AA	AG	GG	GG	AA	GG	GG	GG	AA	GG	GG	GG	GG	GG	AA	GG	AA	GG	GG	GG	AA	GG	GG	GG	GG	GG	GG	AA	GG	GG	GG	AA	GG	GG	GG	GG	AA	AA	AA	AA	AA	GG	GG	AA	GG	GG
TM2088	T/C	A01	78717943	CC	--	TT	TT	CC	TT	TT	TT	CC	TT	TT	TT	TT	TT	CC	TT	CC	TT	TT	TT	CC	TT	TT	TT	TT	TT	TT	CC	TT	TT	TT	CC	TT	TT	TT	TT	CC	CC	CC	CC	CC	TT	TT	CC	TT	TT
TM2092	G/C	A01	78734559	GG	CG	CC	CC	GG	CC	CC	CC	GG	CC	CC	CC	CC	CC	GG	CC	GG	CC	CC	CC	GG	CC	CC	CC	CC	CC	CC	GG	CC	CC	CC	GG	CC	CC	CC	CC	GG	GG	GG	GG	GG	CC	CC	GG	CC	CC
TM2093	G/C	A01	78737586	CC	GC	GG	GG	CC	GG	GG	GG	CC	GG	GG	GG	GG	GG	CC	GG	CC	GG	GG	GG	CC	GG	GG	GG	GG	GG	GG	CC	GG	GG	GG	CC	GG	GG	GG	GG	CC	CC	CC	CC	CC	GG	GG	CC	GG	GG
TM2094	A/G	A01	78741641	GG	AG	AA	AA	GG	AA	AA	AA	GG	AA	AA	AA	AA	AA	GG	AA	GG	AA	AA	AA	GG	AA	AA	AA	AA	AA	AA	GG	AA	AA	AA	GG	AA	AA	AA	AA	GG	GG	GG	GG	GG	AA	AA	GG	AA	AA
TM2095	T/C	A01	78747068	TT	--	CC	CC	TT	CC	CC	CC	TT	CC	CC	CC	CC	CC	TT	CC	TT	CC	CC	CC	TT	CC	CC	CC	CC	CC	CC	TT	CC	CC	CC	TT	CC	CC	CC	CC	TT	TT	TT	TT	TT	CC	CC	TT	CC	CC
TM2096	T/C	A01	78750167	GG	AG	AA	AA	GG	AA	AA	AA	GG	AA	AA	AA	AA	AA	GG	AA	GG	AA	AA	AA	GG	AA	AA	AA	AA	AA	AA	GG	AA	AA	AA	GG	AA	AA	AA	AA	GG	GG	GG	GG	GG	AA	AA	GG	AA	AA
TM2098	T/C	A01	78766557	TT	TC	CC	CC	TT	CC	CC	CC	TT	CC	CC	CC	CC	CC	TT	CC	TT	CC	CC	CC	TT	CC	CC	CC	CC	CC	CC	TT	CC	CC	CC	TT	CC	CC	CC	CC	TT	TT	TT	TT	TT	CC	CC	TT	CC	CC
TM2099	A/G	A01	78770172	CC	TC	TT	TT	CC	TT	TT	TT	CC	TT	TT	TT	TT	TT	CC	TT	CC	TT	TT	TT	CC	TT	TT	TT	TT	TT	TT	CC	TT	TT	TT	CC	TT	TT	TT	TT	CC	CC	CC	CC	CC	TT	TT	CC	TT	TT
TM2101	A/G	A01	78794361	CC	TC	TT	TT	CC	TT	TT	TT	CC	TT	TT	TT	TT	TT	CC	TT	CC	TT	TT	TT	CC	TT	TT	TT	TT	TT	TT	CC	TT	TT	TT	CC	TT	TT	TT	TT	CC	CC	CC	CC	CC	TT	TT	CC	TT	TT
TM2103	A/G	A01	78805811	GG	AG	AA	AA	GG	AA	AA	AA	GG	AA	--	AA	AA	AA	GG	AA	GG	AA	AA	AA	GG	AA	AA	AA	AA	AA	AA	GG	AA	AA	AA	GG	AA	AA	AA	AA	GG	GG	GG	GG	GG	AA	AA	GG	AA	AA
TM2104	T/C	A01	78814382	CC	TC	TT	TT	CC	TT	TT	TT	CC	TT	TT	TT	TT	TT	CC	TT	CC	TT	TT	TT	CC	TT	TT	TT	TT	TT	TT	CC	TT	TT	TT	CC	TT	TT	TT	TT	CC	CC	CC	CC	CC	TT	TT	CC	TT	TT
TM2110	A/C	A01	78843000	GG	TG	TT	TT	GG	TT	TT	TT	GG	TT	TT	TT	TT	TT	GG	TT	GG	TT	TT	TT	GG	TT	TT	TT	TT	TT	TT	GG	TT	TT	TT	GG	TT	TT	TT	TT	GG	GG	GG	GG	GG	TT	TT	GG	TT	TT
TM2115	T/G	A01	78875628	GG	TG	TT	TT	GG	TT	TT	TT	GG	TT	TT	TT	TT	TT	GG	TT	GG	TT	TT	TT	GG	TT	TT	TT	TT	TT	TT	GG	TT	TT	TT	GG	TT	TT	TT	TT	GG	GG	GG	GG	GG	TT	TT	GG	TT	TT
TM2116	T/C	A01	78886422	TT	TC	CC	CC	TT	CC	CC	CC	TT	CC	CC	CC	CC	CC	TT	CC	TT	CC	CC	CC	TT	CC	CC	CC	CC	CC	CC	TT	CC	CC	CC	TT	CC	CC	CC	CC	TT	TT	TT	TT	TT	CC	CC	TT	CC	CC
TM2117	A/G	A01	78897307	AG	AG	AA	AA	AG	AA	AA	AA	AG	AA	AA	AA	AA	AA	AG	AA	AG	AA	AA	AA	AG	AA	AA	AA	AA	AA	AA	AG	AA	AA	AA	AG	AA	AA	AA	AA	AG	AG	AG	AG	AG	AA	AA	AG	AA	AA
TM2118	A/G	A01	78903579	AA	AG	GG	GG	AA	GG	GG	GG	AA	GG	GG	GG	GG	GG	AA	GG	AA	GG	GG	GG	AA	GG	GG	GG	GG	GG	GG	AA	GG	GG	GG	AA	GG	GG	GG	GG	AA	AA	AA	AA	AA	GG	GG	AA	GG	GG
TM2120	T/A	A01	78912408	AA	TA	TT	TT	AA	TT	TT	TT	AA	TT	TT	TT	TT	TT	AA	TT	AA	TT	TT	TT	AA	TT	TT	TT	TT	TT	TT	AA	TT	TT	TT	AA	TT	TT	TT	TT	AA	AA	AA	AA	AA	TT	TT	AA	TT	TT
TM2121	A/C	A01	78915657	CC	AC	AA	AA	CC	AA	AA	AA	CC	AA	AA	AA	AA	AA	CC	AA	CC	AA	AA	AA	CC	AA	AA	AA	AA	AA	AA	CC	AA	AA	AA	CC	AA	AA	AA	AA	CC	CC	CC	CC	CC	AA	AA	CC	AA	AA
TM2122	T/C	A01	78922781	GG	AG	AA	AA	GG	AA	AA	AA	GG	AA	AA	AA	AA	AA	GG	AA	GG	AA	AA	AA	GG	AA	AA	AA	AA	AA	AA	GG	AA	AA	AA	GG	AA	AA	AA	AA	GG	GG	GG	GG	GG	AA	AA	GG	AA	AA
TM2127	A/G	A01	78966510	AA	AG	GG	GG	AA	GG	GG	GG	AA	GG	GG	GG	GG	GG	AA	GG	AA	GG	GG	GG	AA	GG	GG	GG	GG	GG	GG	AA	GG	GG	GG	AA	GG	GG	GG	GG	AA	AA	AA	AA	AA	GG	GG	AA	GG	GG
TM2128	A/G	A01	78977637	GG	AG	AA	AA	GG	AA	AA	AA	GG	AA	AA	AA	AA	AA	GG	AA	GG	AA	AA	AA	GG	AA	AA	AA	AA	AA	AA	GG	AA	AA	AA	GG	AA	AA	AA	AA	GG	GG	GG	GG	GG	AA	AA	GG	AA	AA
TM2129	A/G	A01	78987684	CC	TC	TT	TT	CC	TT	TT	TT	CC	TT	TT	TT	TT	TT	CC	TT	CC	TT	TT	TT	CC	TT	TT	TT	TT	TT	TT	CC	TT	TT	TT	CC	TT	TT	TT	TT	CC	CC	CC	CC	CC	TT	TT	CC	TT	TT
TM2131	T/C	A01	79005068	TT	TC	CC	CC	TT	CC	CC	CC	TT	CC	CC	CC	CC	CC	TT	CC	TT	CC	CC	CC	TT	CC	CC	CC	CC	CC	CC	TT	CC	CC	CC	TT	CC	CC	CC	CC	TT	TT	TT	TT	TT	CC	CC	TT	CC	CC
TM2132	A/G	A01	79011115	AG	--	GG	GG	AG	GG	GG	GG	AG	GG	GG	GG	GG	GG	AG	GG	AG	GG	GG	GG	AG	GG	GG	GG	GG	GG	GG	AG	GG	GG	GG	AG	GG	GG	GG	GG	AG	AG	AG	AG	AG	GG	GG	AG	GG	GG
TM2133	C/G	A01	79015905	GC	GC	GG	GG	GC	GG	GG	GG	GC	GG	GG	GG	GG	GG	GC	GG	GC	GG	GG	GG	GC	GG	GG	GG	GG	GG	GG	GC	GG	GG	GG	GC	GG	GG	GG	GG	GC	GC	GC	GC	GC	GG	GG	GC	GG	GG
TM2134	A/G	A01	79018921	TT	TC	CC	CC	TT	CC	CC	CC	TT	CC	CC	CC	CC	CC	TT	CC	TT	CC	CC	CC	TT	CC	CC	CC	CC	CC	CC	TT	CC	CC	CC	TT	CC	CC	CC	CC	TT	TT	TT	TT	TT	CC	CC	TT	CC	CC
TM2137	T/A	A01	79036111	TT	AT	AA	AA	TT	AA	AA	AA	TT	AA	AA	AA	AA	AA	TT	AA	TT	AA	AA	AA	TT	AA	AA	AA	AA	AA	AA	TT	AA	AA	AA	TT	AA	AA	AA	AA	TT	TT	TT	TT	TT	AA	AA	TT	AA	AA
TM2138	T/C	A01	79052038	GG	AG	AA	AA	GG	AA	AA	AA	GG	AA	AA	AA	AA	AA	GG	AA	GG	AA	AA	AA	GG	AA	AA	AA	AA	AA	AA	GG	AA	AA	AA	GG	AA	AA	AA	AA	GG	GG	GG	GG	GG	AA	AA	GG	AA	AA
TM2139	A/G	A01	79057605	CC	TC	TT	TT	CC	TT	TT	TT	CC	TT	TT	TT	TT	TT	CC	TT	CC	TT	TT	TT	CC	TT	TT	TT	TT	TT	TT	CC	TT	TT	TT	CC	TT	TT	TT	TT	CC	CC	CC	CC	CC	TT	TT	CC	TT	TT
TM2142	A/G	A01	79072520	GG	AG	AA	AA	GG	AA	AA	AA	GG	AA	AA	AA	AA	AA	GG	AA	GG	AA	AA	AA	GG	AA	AA	AA	AA	AA	AA	GG	AA	AA	AA	GG	AA	AA	AA	AA	GG	GG	GG	GG	GG	AA	AA	GG	AA	AA
TM2144	T/A	A01	79089942	AA	AT	TT	TT	AA	TT	TT	TT	AA	TT	TT	TT	TT	TT	AA	TT	AA	TT	TT	TT	AA	TT	TT	TT	TT	TT	TT	AA	TT	TT	TT	AA	TT	TT	TT	TT	AA	AA	AA	AA	AA	TT	TT	AA	TT	TT
TM2147	A/C	A01	79119053	GG	TG	TT	TT	GG	TT	TT	TT	GG	TT	TT	TT	TT	TT	GG	TT	GG	TT	TT	TT	GG	TT	TT	TT	TT	TT	TT	GG	TT	TT	TT	GG	TT	TT	TT	TT	GG	GG	GG	GG	GG	TT	TT	GG	TT	TT
TM2148	A/G	A01	79123659	CC	TC	TT	TT	CC	TT	TT	TT	CC	TT	TT	TT	TT	TT	CC	TT	CC	TT	TT	TT	CC	TT	TT	TT	TT	TT	TT	CC	TT	TT	TT	CC	TT	TT	TT	TT	CC	CC	CC	CC	CC	TT	TT	CC	TT	TT
TM2149	T/G	A01	79129123	TG	--	GG	GG	TG	GG	GG	GG	TG	GG	GG	GG	GG	GG	TG	GG	TG	GG	GG	GG	TG	GG	GG	GG	GG	GG	GG	TG	GG	GG	GG	TG	GG	GG	GG	GG	TG	TG	TG	TG	TG	GG	GG	TG	GG	GG
TM2151	T/C	A01	79146356	TT	TC	CC	CC	TT	CC	CC	CC	TT	CC	CC	CC	CC	CC	TT	CC	TT	CC	CC	CC	TT	CC	CC	CC	CC	CC	CC	TT	CC	CC	CC	TT	CC	CC	CC	CC	TT	TT	TT	TT	TT	CC	CC	TT	CC	CC
TM2152	A/G	A01	79148625	AG	GG	GG	GG	AG	GG	GG	GG	AG	GG	GG	GG	GG	GG	AG	GG	AG	GG	GG	GG	AG	GG	GG	GG	GG	GG	GG	AG	GG	GG	GG	AG	GG	GG	GG	GG	AG	AG	AG	AG	AG	GG	GG	AG	GG	GG
TM2153	T/C	A01	79151005	AA	AG	GG	GG	AA	GG	GG	GG	AA	GG	GG	GG	GG	GG	AA	GG	AA	GG	GG	GG	AA	GG	GG	GG	GG	GG	GG	AA	GG	GG	GG	AA	GG	GG	GG	GG	AA	AA	AA	AA	AA	GG	GG	AA	GG	GG
TM2155	A/G	A01	79179029	GG	AG	AA	AA	GG	AA	AA	AA	GG	AA	AA	AA	AA	AA	GG	AA	GG	AA	AA	AA	GG	AA	AA	AA	AA	AA	AA	GG	AA	AA	AA	GG	AA	AA	AA	AA	GG	GG	GG	GG	GG	AA	AA	GG	AA	AA
TM2160	A/C	A01	79201085	AA	AC	CC	CC	AA	CC	CC	CC	AA	CC	CC	CC	CC	CC	AA	CC	AA	CC	CC	CC	AA	CC	CC	CC	CC	CC	CC	AA	CC	CC	CC	AA	CC	CC	CC	CC	AA	AA	AA	AA	AA	CC	CC	AA	CC	CC
TM2161	A/G	A01	79207003	TC	--	CC	CC	TC	CC	CC	CC	TC	CC	CC	CC	CC	CC	TC	CC	TC	CC	CC	CC	TC	CC	CC	CC	CC	CC	CC	TC	CC	CC	CC	TC	CC	CC	CC	CC	TC	TC	TC	TC	TC	CC	CC	TC	CC	CC
TM2162	A/G	A01	79210981	CC	--	TT	TT	CC	TT	TT	TT	CC	TT	TT	TT	TT	TT	CC	TT	CC	TT	TT	TT	CC	TT	TT	TT	TT	TT	TT	CC	TT	TT	TT	CC	TT	TT	TT	TT	CC	CC	CC	CC	CC	TT	TT	CC	TT	TT
TM2163	A/G	A01	79215026	GG	AG	AA	AA	GG	AA	AA	AA	GG	AA	AA	AA	AA	AA	GG	AA	GG	AA	AA	AA	GG	AA	AA	AA	AA	AA	AA	GG	AA	AA	AA	GG	AA	AA	AA	AA	GG	GG	GG	GG	GG	AA	AA	GG	AA	AA
TM2167	G/C	A01	79241436	CG	CG	GG	GG	CG	GG	GG	GG	CG	GG	GG	GG	GG	GG	CG	GG	CG	GG	GG	GG	CG	GG	GG	GG	GG	GG	GG	CG	GG	GG	GG	CG	GG	GG	GG	GG	CG	CG	CG	CG	CG	GG	GG	CG	GG	GG
TM2170	T/C	A01	79267145	TC	--	CC	CC	TC	CC	CC	CC	TC	CC	CC	CC	CC	CC	TC	CC	TC	CC	CC	CC	TC	CC	CC	CC	CC	CC	CC	TC	CC	CC	CC	TC	CC	CC	CC	CC	TC	TC	TC	TC	TC	CC	CC	TC	CC	CC
TM2172	T/G	A01	79274284	TT	TG	GG	GG	TT	GG	GG	GG	TT	GG	GG	GG	GG	GG	TT	GG	TT	GG	GG	GG	TT	GG	GG	GG	GG	GG	GG	TT	GG	GG	GG	TT	GG	GG	GG	GG	TT	TT	TT	TT	TT	GG	GG	TT	GG	GG
TM2174	A/G	A01	79283029	TC	--	CC	CC	TC	CC	CC	CC	TC	CC	CC	CC	CC	CC	TC	CC	TC	CC	CC	CC	TC	CC	CC	CC	CC	CC	CC	TC	CC	CC	CC	TC	CC	CC	CC	CC	TC	TC	TC	TC	TC	CC	CC	TC	CC	CC
TM2177	T/C	A01	79300570	TT	TC	CC	CC	TT	CC	CC	CC	TT	CC	CC	CC	CC	CC	TT	CC	TT	CC	CC	CC	TT	CC	CC	CC	CC	CC	CC	TT	CC	CC	CC	TT	CC	CC	CC	CC	TT	TT	TT	TT	TT	CC	CC	TT	CC	CC
TM2178	T/A	A01	79308723	TA	AA	AA	AA	TA	AA	AA	AA	TA	AA	AA	AA	AA	AA	TA	AA	TA	AA	AA	AA	TA	AA	AA	AA	AA	AA	AA	TA	AA	AA	AA	TA	AA	AA	AA	AA	TA	TA	TA	TA	TA	AA	AA	TA	AA	AA
TM2180	A/G	A01	79318680	CC	--	TT	TT	CC	TT	TT	TT	CC	TT	TT	TT	TT	TT	CC	TT	CC	TT	TT	TT	CC	TT	TT	TT	TT	TT	TT	CC	TT	TT	TT	CC	TT	TT	TT	TT	CC	CC	CC	CC	CC	TT	TT	CC	TT	TT
TM2188	T/G	A01	79370889	GG	TG	TT	TT	GG	TT	TT	TT	GG	TT	TT	TT	TT	TT	GG	TT	GG	TT	TT	TT	GG	TT	TT	TT	TT	TT	TT	GG	TT	TT	TT	GG	TT	TT	TT	TT	GG	GG	GG	GG	GG	TT	TT	GG	TT	TT
TM2189	T/A	A01	79383386	AA	TA	TT	TT	AA	TT	TT	TT	AA	TT	TT	TT	TT	TT	AA	TT	AA	TT	TT	TT	AA	TT	TT	TT	TT	TT	TT	AA	TT	TT	TT	AA	TT	TT	TT	TT	AA	AA	AA	AA	AA	TT	TT	AA	TT	TT
TM2191	T/C	A01	79396901	TC	--	TT	TT	TC	TT	TT	TT	TC	TT	TT	TT	TT	TT	TC	TT	TC	TT	TT	TT	TC	TT	TT	TT	TT	TT	TT	TC	TT	TT	TT	TC	TT	TT	TT	TT	TC	TC	TC	TC	TC	TT	TT	TC	TT	TT
TM2192	T/A	A01	79401051	TT	--	AA	AA	TT	AA	AA	AA	TT	AA	AA	AA	AA	AA	TT	AA	TT	AA	AA	AA	TT	AA	AA	AA	AA	AA	AA	TT	AA	AA	AA	TT	AA	AA	AA	AA	TT	TT	TT	TT	TT	AA	AA	TT	AA	AA
TM2195	T/C	A01	79416243	AA	AG	GG	GG	AA	GG	GG	GG	AA	GG	GG	GG	GG	GG	AA	GG	AA	GG	GG	GG	AA	GG	GG	GG	GG	GG	GG	AA	GG	GG	GG	AA	GG	GG	GG	GG	AA	AA	AA	AA	AA	GG	GG	AA	GG	GG
TM2200	T/G	A01	79458081	GG	TG	TT	TT	GG	TT	TT	TT	GG	TT	TT	TT	TT	TT	GG	TT	GG	TT	TT	TT	GG	TT	TT	TT	TT	TT	TT	GG	TT	TT	TT	GG	TT	TT	TT	TT	GG	GG	GG	GG	GG	TT	TT	GG	TT	TT
TM2204	A/G	A01	79474154	TC	--	CC	CC	TC	CC	CC	CC	TC	CC	CC	CC	CC	CC	TC	CC	TC	CC	CC	CC	TC	CC	CC	CC	CC	CC	CC	TC	CC	CC	CC	TC	CC	CC	CC	CC	TC	TC	TC	TC	TC	CC	CC	TC	CC	CC
TM2208	T/C	A01	79505593	TT	TC	CC	CC	TT	CC	CC	CC	TT	CC	CC	CC	CC	CC	TT	CC	TT	CC	CC	CC	TT	CC	CC	CC	CC	CC	CC	TT	CC	CC	CC	TT	CC	CC	CC	CC	TT	TT	TT	TT	TT	CC	CC	TT	CC	CC
TM2209	C/G	A01	79511228	CG	CG	CC	CC	CG	CC	CC	CC	CG	CC	CC	CC	CC	CC	CG	CC	CG	CC	CC	CC	CG	CC	CC	CC	CC	CC	CC	CG	CC	CC	CC	CG	CC	CC	CC	CC	CG	CG	CG	CG	CG	CC	CC	CG	CC	CC
TM2211	A/G	A01	79526160	CC	TC	TT	TT	CC	TT	TT	TT	CC	TT	TT	TT	TT	TT	CC	TT	CC	TT	TT	TT	CC	TT	TT	TT	TT	TT	TT	CC	TT	TT	TT	CC	TT	TT	TT	TT	CC	CC	CC	CC	CC	TT	TT	CC	TT	TT
TM2214	A/G	A01	79544230	AG	AG	GG	GG	AG	GG	GG	GG	AG	GG	GG	GG	GG	GG	AG	GG	AG	GG	GG	GG	AG	GG	GG	GG	GG	GG	GG	--	GG	GG	GG	AG	GG	GG	GG	GG	AG	AG	AG	AG	AG	GG	GG	AG	GG	GG
TM2215	T/G	A01	79547505	CC	AC	AA	AA	CC	AA	AA	AA	CC	AA	AA	AA	AA	AA	CC	AA	CC	AA	AA	AA	CC	AA	AA	AA	AA	AA	AA	CC	AA	AA	AA	CC	AA	AA	AA	AA	CC	CC	CC	CC	CC	AA	AA	CC	AA	AA
TM2217	T/C	A01	79558146	CC	TC	TT	TT	CC	TT	TT	TT	CC	TT	TT	TT	TT	TT	CC	TT	CC	TT	TT	TT	CC	TT	TT	TT	TT	TT	TT	CC	TT	TT	TT	CC	TT	TT	TT	TT	CC	CC	CC	CC	CC	TT	TT	CC	TT	TT
TM2218	A/G	A01	79563480	AA	AG	GG	GG	AA	GG	GG	GG	AA	GG	GG	GG	GG	GG	AA	GG	AA	GG	GG	GG	AA	GG	GG	GG	GG	GG	GG	AA	GG	GG	GG	AA	GG	GG	GG	GG	AA	AA	AA	AA	AA	GG	GG	AA	GG	GG
TM2219	T/C	A01	79567459	AA	AG	GG	GG	AA	GG	GG	GG	AA	GG	GG	GG	GG	GG	AA	GG	AA	GG	GG	GG	AA	GG	GG	GG	GG	GG	GG	AA	GG	GG	GG	AA	GG	GG	GG	GG	AA	AA	AA	AA	AA	GG	GG	AA	GG	GG
TM2220	A/G	A01	79586442	TT	TC	CC	CC	TT	CC	CC	CC	TT	CC	CC	CC	CC	CC	TT	CC	TT	CC	CC	CC	TT	CC	CC	CC	CC	CC	CC	TT	CC	CC	CC	TT	CC	CC	CC	CC	TT	TT	TT	TT	TT	CC	CC	TT	CC	CC
TM2221	T/C	A01	79594195	AA	AG	GG	GG	AA	GG	GG	GG	AA	GG	GG	GG	GG	GG	AA	GG	AA	GG	GG	GG	AA	GG	GG	GG	GG	GG	GG	AA	GG	GG	GG	AA	GG	GG	GG	GG	AA	AA	AA	AA	AA	GG	GG	AA	GG	GG
TM2223	A/G	A01	79610391	TT	TC	CC	CC	TT	CC	CC	CC	TT	CC	CC	CC	CC	CC	TT	CC	TT	CC	CC	CC	TT	CC	CC	CC	CC	CC	CC	TT	CC	CC	CC	TT	CC	CC	CC	CC	TT	TT	TT	TT	TT	CC	CC	TT	CC	CC
TM2224	A/T	A01	79614842	TT	AT	AA	AA	TT	AA	AA	AA	TT	AA	AA	AA	AA	AA	TT	AA	TT	AA	AA	AA	TT	AA	AA	AA	AA	AA	AA	TT	AA	AA	AA	TT	AA	AA	AA	AA	TT	TT	TT	TT	TT	AA	AA	TT	AA	AA
TM2225	T/C	A01	79618986	GG	AG	AA	AA	GG	AA	AA	AA	GG	AA	AA	AA	AA	AA	GG	AA	GG	AA	AA	AA	GG	AA	AA	AA	AA	AA	AA	GG	AA	AA	AA	GG	AA	AA	AA	AA	GG	GG	GG	GG	GG	AA	AA	GG	AA	AA
TM2227	C/G	A01	79636865	CC	CG	GG	GG	CC	GG	GG	GG	CC	GG	GG	GG	GG	GG	CC	GG	CC	GG	GG	GG	CC	GG	GG	GG	GG	GG	GG	CC	GG	GG	GG	CC	GG	GG	GG	GG	CC	CC	CC	CC	CC	GG	GG	CC	GG	GG
TM2228	A/T	A01	79639730	AA	AT	TT	TT	AA	TT	TT	TT	AA	TT	--	TT	TT	TT	AA	TT	AA	TT	TT	TT	AA	TT	TT	TT	TT	TT	TT	AA	TT	TT	TT	AA	TT	TT	TT	TT	AA	AA	AA	AA	AA	TT	TT	AA	TT	TT
TM2230	A/C	A01	79654206	CC	AC	AA	AA	CC	AA	AA	AA	CC	AA	AA	AA	AA	AA	CC	AA	CC	AA	AA	AA	CC	AA	AA	AA	AA	AA	AA	CC	AA	AA	AA	CC	AA	AA	AA	AA	CC	CC	CC	CC	CC	AA	AA	CC	AA	AA
TM2231	T/G	A01	79661018	TT	TG	GG	GG	TT	GG	GG	GG	TT	GG	GG	GG	GG	GG	TT	GG	TT	GG	GG	GG	TT	GG	GG	GG	GG	GG	GG	TT	GG	GG	GG	TT	GG	GG	GG	GG	TT	TT	TT	TT	TT	GG	GG	TT	GG	GG
TM2232	A/G	A01	79667225	AA	AG	GG	GG	AA	GG	GG	GG	AA	GG	GG	GG	GG	GG	AA	GG	AA	GG	GG	GG	AA	GG	GG	GG	GG	GG	GG	AA	GG	GG	GG	AA	GG	GG	GG	GG	AA	AA	AA	AA	AA	GG	GG	AA	GG	GG
TM2233	T/C	A01	79670778	AA	AG	GG	GG	AA	GG	GG	GG	AA	GG	GG	GG	GG	GG	AA	GG	AA	GG	GG	GG	AA	GG	GG	GG	GG	GG	GG	AA	GG	GG	GG	AA	GG	GG	GG	GG	AA	AA	AA	AA	AA	GG	GG	AA	GG	GG
TM2234	T/C	A01	79679430	GG	AG	AA	AA	GG	AA	AA	AA	GG	AA	AA	AA	AA	AA	GG	AA	GG	AA	AA	AA	GG	AA	AA	AA	AA	AA	AA	GG	AA	AA	AA	GG	AA	AA	AA	AA	GG	GG	GG	GG	GG	AA	AA	GG	AA	AA
TM2236	A/G	A01	79711595	AG	GG	GG	GG	AG	GG	GG	GG	AG	GG	GG	GG	GG	GG	AG	GG	AG	GG	GG	GG	AG	GG	GG	GG	GG	GG	GG	AG	GG	GG	GG	AG	GG	GG	GG	GG	AG	AG	AG	AG	AG	GG	GG	AG	GG	GG
TM2240	A/G	A01	79753902	AG	GG	GG	GG	AG	GG	GG	GG	AG	GG	GG	GG	GG	GG	AG	GG	AG	GG	GG	GG	AG	GG	GG	GG	GG	GG	GG	AG	GG	GG	GG	AG	GG	GG	GG	GG	AG	AG	AG	AG	AG	GG	GG	AG	GG	GG
TM2248	A/G	A01	79807978	AG	GG	GG	GG	AG	GG	GG	GG	AG	GG	GG	GG	GG	GG	AG	GG	AG	GG	GG	GG	AG	GG	GG	GG	GG	GG	GG	AG	GG	GG	GG	AG	GG	GG	GG	GG	AG	AG	AG	AG	AG	GG	GG	AG	GG	GG
TM2250	T/C	A01	79813565	GG	AG	AA	AA	GG	AA	AA	AA	GG	AA	AA	AA	AA	AA	GG	AA	GG	AA	AA	AA	GG	AA	AA	AA	AA	AA	AA	GG	AA	AA	AA	GG	AA	AA	AA	AA	--	GG	GG	GG	GG	AA	AA	GG	AA	AA
TM2252	T/G	A01	79824799	AC	--	CC	CC	AC	CC	CC	CC	AC	CC	CC	CC	CC	CC	AC	CC	AC	CC	CC	CC	AC	CC	CC	CC	CC	CC	CC	AC	CC	CC	CC	AC	CC	CC	CC	CC	AC	AC	AC	AC	AC	CC	CC	AC	CC	CC
TM2253	T/C	A01	79832042	TT	TC	CC	CC	TT	CC	CC	CC	TT	CC	CC	CC	CC	CC	TT	CC	TT	CC	CC	CC	TT	CC	CC	CC	CC	CC	CC	TT	CC	CC	CC	TT	CC	CC	CC	CC	TT	TT	TT	TT	TT	CC	CC	TT	CC	CC
TM2255	A/G	A01	79840690	AA	AG	GG	GG	AA	GG	GG	GG	AA	GG	GG	GG	GG	GG	AA	GG	AA	GG	GG	GG	AA	GG	GG	GG	GG	GG	GG	AA	GG	GG	GG	AA	GG	GG	GG	GG	AA	AA	AA	AA	AA	GG	GG	AA	GG	GG
TM2257	A/G	A01	79851280	TC	--	TT	TT	TC	TT	TT	TT	TC	TT	TT	TT	TT	TT	TC	TT	TC	TT	TT	TT	TC	TT	TT	TT	TT	TT	TT	TC	TT	TT	TT	TC	TT	TT	TT	TT	TC	TC	TC	TC	TC	TT	TT	TC	TT	TT
TM2258	T/C	A01	79854105	TC	--	CC	CC	TC	CC	CC	CC	TC	CC	CC	CC	CC	CC	TC	CC	TC	CC	CC	CC	TC	CC	CC	CC	CC	CC	CC	TC	CC	CC	CC	TC	CC	CC	CC	CC	TC	TC	TC	TC	TC	CC	CC	TC	CC	CC
TM2259	A/C	A01	79856657	TG	TT	TT	TT	TG	TT	TT	TT	TG	TT	TT	TT	TT	TT	TG	TT	TG	TT	TT	TT	TG	TT	TT	TT	TT	TT	TT	TG	TT	TT	TT	TG	TT	TT	TT	TT	TG	TG	TG	TG	TG	TT	TT	TG	TT	TT
TM2262	T/C	A01	79899283	--	GG	GG	GG	AG	GG	GG	GG	AG	GG	GG	GG	GG	GG	AG	GG	AG	GG	GG	GG	AG	GG	GG	GG	GG	GG	GG	--	GG	GG	GG	AG	GG	GG	GG	GG	AG	AG	AG	AG	AG	GG	GG	AG	GG	GG
TM2264	T/C	A01	79910053	AA	AG	GG	GG	AA	GG	GG	GG	AA	GG	GG	GG	GG	GG	AA	GG	AA	GG	GG	GG	AA	GG	GG	GG	GG	GG	GG	AA	GG	GG	GG	AA	GG	GG	GG	GG	AA	AA	AA	AA	AA	GG	GG	AA	GG	GG
TM2268	A/T	A01	80004685	AA	AT	TT	TT	AA	TT	TT	TT	AA	TT	TT	TT	TT	TT	AA	TT	AA	TT	TT	TT	AA	TT	TT	TT	TT	TT	TT	AA	TT	TT	TT	AA	TT	TT	TT	TT	AA	AA	AA	AA	AA	TT	TT	AA	TT	TT
TM2270	T/C	A01	80017129	GG	AG	AA	AA	GG	AA	AA	AA	GG	AA	AA	AA	AA	AA	GG	AA	GG	AA	AA	AA	GG	AA	AA	AA	AA	AA	AA	GG	AA	AA	AA	GG	AA	AA	AA	AA	GG	GG	GG	GG	GG	AA	AA	GG	AA	AA
TM2271	T/C	A01	80021797	AA	AG	GG	GG	AA	GG	GG	GG	AA	GG	GG	GG	GG	GG	AA	GG	AA	GG	GG	GG	AA	GG	GG	GG	GG	GG	GG	AA	GG	GG	GG	AA	GG	GG	GG	GG	AA	AA	AA	AA	AA	GG	GG	AA	GG	GG
TM2274	T/C	A01	80061096	--	--	GG	GG	AG	GG	GG	GG	AG	GG	GG	GG	GG	GG	AG	GG	AG	GG	GG	GG	AG	GG	GG	GG	GG	GG	GG	AG	GG	GG	GG	AG	GG	GG	GG	GG	AG	AG	AG	AG	AG	GG	GG	AG	GG	GG
TM2275	T/C	A01	80066073	TC	--	CC	CC	TC	CC	CC	CC	TC	CC	CC	CC	CC	CC	TC	CC	TC	CC	CC	CC	TC	CC	CC	CC	CC	CC	CC	TC	CC	CC	CC	TC	CC	CC	CC	CC	TC	TC	TC	TC	TC	CC	CC	TC	CC	CC
TM2277	A/G	A01	80076598	AA	--	GG	GG	AA	GG	GG	GG	AA	GG	GG	GG	GG	GG	AA	GG	AA	GG	GG	GG	AA	GG	GG	GG	GG	GG	GG	AA	GG	GG	GG	AA	GG	GG	GG	GG	AA	AA	AA	AA	AA	GG	GG	AA	GG	GG
TM2280	A/G	A01	80117747	AG	--	GG	GG	AG	GG	GG	GG	AG	GG	GG	GG	GG	GG	AG	GG	AG	GG	GG	GG	AG	GG	GG	GG	GG	GG	GG	AG	GG	GG	GG	AG	GG	GG	GG	GG	AG	AG	AG	AG	AG	GG	GG	AG	GG	GG
TM2283	C/G	A01	80142258	GG	CG	CC	CC	GG	CC	CC	CC	GG	CC	CC	CC	CC	CC	GG	CC	GG	CC	CC	CC	GG	CC	CC	CC	CC	CC	CC	GG	CC	CC	CC	GG	CC	CC	CC	CC	GG	GG	GG	GG	GG	CC	CC	GG	CC	CC
TM2285	T/C	A01	80157990	AG	--	AA	AA	AG	AA	AA	AA	AG	AA	AA	AA	AA	AA	AG	AA	AG	AA	AA	AA	AG	AA	AA	AA	AA	AA	AA	AG	AA	AA	AA	AG	AA	AA	AA	AA	AG	AG	AG	AG	AG	AA	AA	AG	AA	AA
TM2287	T/C	A01	80175634	AG	--	GG	GG	AG	GG	GG	GG	AG	GG	GG	GG	GG	GG	AG	GG	AG	GG	GG	GG	AG	GG	GG	GG	GG	GG	GG	AG	GG	GG	GG	AG	GG	GG	GG	GG	AG	AG	AG	AG	AG	GG	GG	AG	GG	GG
TM2289	A/C	A01	80202538	CC	AC	AA	AA	CC	AA	AA	AA	CC	AA	AA	AA	AA	AA	CC	AA	CC	AA	AA	AA	CC	AA	AA	AA	AA	AA	AA	CC	AA	AA	AA	CC	AA	AA	AA	AA	CC	CC	CC	CC	CC	AA	AA	CC	AA	AA
TM2290	A/C	A01	80205107	AA	AC	CC	CC	AA	CC	CC	CC	AA	CC	CC	CC	CC	CC	AA	CC	AA	CC	CC	CC	AA	CC	CC	CC	CC	CC	CC	AA	CC	CC	CC	AA	CC	CC	CC	CC	AA	AA	AA	AA	AA	CC	CC	AA	CC	CC
TM2291	T/A	A01	80208463	TT	--	AA	AA	TT	AA	AA	AA	TT	AA	AA	AA	AA	AA	TT	AA	TT	AA	AA	AA	TT	AA	AA	AA	AA	AA	AA	TT	AA	AA	AA	TT	AA	AA	AA	AA	TT	TT	TT	TT	TT	AA	AA	TT	AA	AA
TM2293	T/C	A01	80220071	GG	AG	AA	AA	GG	AA	AA	AA	GG	AA	AA	AA	AA	AA	GG	AA	GG	AA	AA	AA	GG	AA	AA	AA	AA	AA	AA	GG	AA	AA	AA	GG	AA	AA	AA	AA	GG	GG	GG	GG	GG	AA	AA	GG	AA	AA
TM2298	T/G	A01	80249579	TT	TG	GG	GG	TT	GG	GG	GG	TT	GG	GG	GG	GG	GG	TT	GG	TT	GG	GG	GG	TT	GG	GG	GG	GG	GG	GG	TT	GG	GG	GG	TT	GG	GG	GG	GG	TT	TT	TT	TT	TT	GG	GG	TT	GG	GG
TM2302	T/C	A01	80329652	CC	TC	TT	TT	CC	TT	TT	TT	CC	TT	TT	TT	TT	TT	CC	TT	CC	TT	TT	TT	CC	TT	TT	TT	TT	TT	TT	CC	TT	TT	TT	CC	TT	TT	TT	TT	CC	CC	CC	CC	CC	TT	TT	CC	TT	TT
TM2304	A/G	A01	80339014	AA	AG	GG	GG	AA	GG	GG	GG	AA	GG	GG	GG	GG	GG	AA	GG	AA	GG	GG	GG	AA	GG	GG	GG	GG	GG	GG	AA	GG	GG	GG	AA	GG	GG	GG	GG	AA	AA	AA	AA	AA	GG	GG	AA	GG	GG
TM2305	A/G	A01	80349788	GG	AG	AA	AA	GG	AA	AA	AA	GG	AA	AA	AA	AA	AA	GG	AA	GG	AA	AA	AA	GG	AA	AA	AA	AA	AA	AA	GG	AA	AA	AA	GG	AA	AA	AA	AA	GG	GG	GG	GG	GG	AA	AA	GG	AA	AA
TM2307	A/G	A01	80357885	AG	AG	AA	AA	AG	AA	AA	AA	AG	AA	AA	AA	AA	AA	AG	AA	AG	AA	AA	AA	AG	AA	AA	AA	AA	AA	AA	AG	AA	AA	AA	AG	AA	AA	AA	AA	AG	AG	AG	AG	AG	AA	AA	AG	AA	AA
TM2309	T/C	A01	80374124	GG	AG	AA	AA	GG	AA	AA	AA	GG	AA	AA	AA	AA	AA	GG	AA	GG	AA	AA	AA	GG	AA	AA	AA	AA	AA	AA	GG	AA	AA	AA	GG	AA	AA	AA	AA	GG	GG	GG	GG	GG	AA	AA	GG	AA	AA
TM2310	C/G	A01	80380913	CC	CG	GG	GG	CC	GG	GG	GG	CC	GG	GG	GG	GG	GG	CC	GG	CC	GG	GG	GG	CC	GG	GG	GG	GG	GG	GG	CC	GG	GG	GG	CC	GG	GG	GG	GG	CC	CC	CC	CC	CC	GG	GG	CC	GG	GG
TM2311	T/G	A01	80383114	AC	--	CC	CC	AC	CC	CC	CC	AC	CC	CC	CC	CC	CC	AC	CC	AC	CC	CC	CC	AC	CC	CC	CC	CC	CC	CC	AC	CC	CC	CC	AC	CC	CC	CC	CC	AC	AC	AC	AC	AC	CC	CC	AC	CC	CC
TM2313	A/G	A01	80394422	TC	--	CC	CC	TC	CC	CC	CC	TC	CC	CC	CC	CC	CC	TC	CC	TC	CC	CC	CC	TC	CC	CC	CC	CC	CC	CC	TC	CC	CC	CC	TC	CC	CC	CC	CC	TC	TC	TC	TC	TC	CC	CC	TC	CC	CC
TM2319	T/G	A01	80438842	AA	AC	CC	CC	AA	CC	CC	CC	AA	CC	CC	CC	CC	CC	AA	CC	AA	CC	CC	CC	AA	CC	CC	CC	CC	CC	CC	AA	CC	CC	CC	AA	CC	CC	CC	CC	AA	AA	AA	AA	AA	CC	CC	AA	CC	CC
TM2322	A/C	A01	80566043	CC	AC	AA	AA	CC	AA	AA	AA	CC	AA	AA	AA	AA	AA	CC	AA	CC	AA	AA	AA	CC	AA	AA	AA	AA	AA	AA	CC	AA	AA	AA	CC	AA	AA	AA	AA	CC	CC	CC	CC	CC	AA	AA	CC	AA	AA
TM2323	T/C	A01	80591514	GG	--	AA	AA	GG	AA	AA	AA	GG	AA	AA	AA	AA	AA	GG	AA	GG	AA	AA	AA	GG	AA	AA	AA	AA	AA	AA	GG	AA	AA	AA	GG	AA	AA	AA	AA	GG	GG	GG	GG	GG	AA	AA	GG	AA	AA
TM2324	A/T	A01	80595289	AT	AT	TT	TT	AT	TT	TT	TT	AT	TT	TT	TT	TT	TT	AT	TT	AT	TT	TT	TT	AT	TT	TT	TT	TT	TT	TT	AT	TT	TT	TT	AT	TT	TT	TT	TT	AT	AT	AT	AT	AT	TT	TT	AT	TT	TT
TM2325	G/C	A01	80599102	GG	GC	CC	CC	GG	CC	CC	CC	GG	CC	CC	CC	CC	CC	GG	CC	GG	CC	CC	CC	GG	CC	CC	CC	CC	CC	CC	GG	CC	CC	CC	GG	CC	CC	CC	CC	GG	GG	GG	GG	GG	CC	CC	GG	CC	CC
TM2326	A/G	A01	80601343	TC	--	CC	CC	TC	CC	CC	CC	TC	CC	CC	CC	CC	CC	TC	CC	TC	CC	CC	CC	TC	CC	CC	CC	CC	CC	CC	TC	CC	CC	CC	TC	CC	CC	CC	CC	TC	TC	TC	TC	TC	CC	CC	TC	CC	CC
TM2327	T/C	A01	80611250	GG	AG	AA	AA	GG	AA	AA	AA	GG	AA	AA	AA	AA	AA	GG	AA	GG	AA	AA	AA	GG	AA	AA	AA	AA	AA	AA	GG	AA	AA	AA	GG	AA	AA	AA	AA	GG	GG	GG	GG	GG	AA	AA	GG	AA	AA
TM2329	C/G	A01	80625175	GC	GC	GG	GG	GC	GG	GG	GG	GC	GG	GG	GG	GG	GG	GC	GG	GC	GG	GG	GG	GC	GG	GG	GG	GG	GG	GG	GC	GG	GG	GG	GC	GG	GG	GG	GG	GC	GC	GC	GC	GC	GG	GG	GC	GG	GG
TM2336	T/G	A01	80674761	AA	AC	CC	CC	AA	CC	CC	CC	AA	CC	CC	CC	CC	CC	AA	CC	AA	CC	CC	CC	AA	CC	CC	CC	CC	CC	CC	AA	CC	CC	CC	AA	CC	CC	CC	CC	AA	AA	AA	AA	AA	CC	CC	AA	CC	CC
TM2337	T/C	A01	80681857	CC	TC	TT	TT	CC	TT	TT	TT	CC	TT	TT	TT	TT	TT	CC	TT	CC	TT	TT	TT	CC	TT	TT	TT	TT	TT	TT	CC	TT	TT	TT	CC	TT	TT	TT	TT	CC	CC	CC	CC	CC	TT	TT	CC	TT	TT
TM2338	T/G	A01	80689653	GG	TG	TT	TT	GG	TT	TT	TT	GG	TT	--	TT	TT	TT	GG	TT	GG	TT	TT	TT	GG	TT	TT	TT	TT	TT	TT	GG	TT	TT	TT	GG	TT	TT	TT	TT	GG	GG	GG	GG	GG	TT	TT	GG	TT	TT
TM2339	T/C	A01	80692781	TC	--	CC	CC	TC	CC	CC	CC	TC	CC	CC	CC	CC	CC	TC	CC	TC	CC	CC	CC	TC	CC	CC	CC	CC	CC	CC	TC	CC	CC	CC	TC	CC	CC	CC	CC	TC	TC	TC	TC	TC	CC	CC	TC	CC	CC
TM2340	A/G	A01	80697511	AA	AG	GG	GG	AA	GG	GG	GG	AA	GG	GG	GG	GG	GG	AA	GG	AA	GG	GG	GG	AA	GG	GG	GG	GG	GG	GG	AA	GG	GG	GG	AA	GG	GG	GG	GG	AA	AA	AA	AA	AA	GG	GG	AA	GG	GG
TM2341	G/C	A01	80702948	GG	GC	CC	CC	GG	CC	CC	CC	GG	CC	CC	CC	CC	CC	GG	CC	GG	CC	CC	CC	GG	CC	CC	CC	CC	CC	CC	GG	CC	CC	CC	GG	CC	CC	CC	CC	GG	GG	GG	GG	GG	CC	CC	GG	CC	CC
TM2342	T/C	A01	80705997	AA	AG	GG	GG	AA	GG	GG	GG	AA	GG	GG	GG	GG	GG	AA	GG	AA	GG	GG	GG	AA	GG	GG	GG	GG	GG	GG	AA	GG	GG	GG	AA	GG	GG	GG	GG	AA	AA	AA	AA	AA	GG	GG	AA	GG	GG
TM2343	T/C	A01	80712938	GG	AG	AA	AA	GG	AA	AA	AA	GG	AA	AA	AA	AA	AA	GG	AA	GG	AA	AA	AA	GG	AA	AA	AA	AA	AA	AA	GG	AA	AA	AA	GG	AA	AA	AA	AA	GG	GG	GG	GG	GG	AA	AA	GG	AA	AA
TM2350	T/C	A01	80742393	CC	TC	TT	TT	CC	TT	TT	TT	CC	TT	TT	TT	TT	TT	CC	TT	CC	TT	TT	TT	CC	TT	TT	TT	TT	TT	TT	CC	TT	TT	TT	CC	TT	TT	TT	TT	CC	CC	CC	CC	CC	TT	TT	CC	TT	TT
TM2355	T/C	A01	80774145	TC	--	CC	CC	TC	CC	CC	CC	TC	CC	CC	CC	CC	CC	TC	CC	TC	CC	CC	CC	TC	CC	CC	CC	CC	CC	CC	TC	CC	CC	CC	TC	CC	CC	CC	CC	TC	TC	TC	TC	TC	CC	CC	TC	CC	CC
TM2356	A/G	A01	80780456	CC	--	TT	TT	CC	TT	TT	TT	CC	TT	TT	TT	TT	TT	CC	TT	CC	TT	TT	TT	CC	TT	TT	TT	TT	TT	TT	CC	TT	TT	TT	CC	TT	TT	TT	TT	CC	CC	CC	CC	CC	TT	TT	CC	TT	TT
TM2362	T/A	A01	80889405	--	--	AA	AA	TA	AA	AA	AA	TA	AA	AA	AA	AA	AA	TA	AA	TA	AA	AA	AA	TA	AA	AA	AA	AA	AA	AA	--	AA	AA	AA	TA	AA	AA	AA	AA	TA	--	TA	TA	TA	AA	AA	TA	AA	AA
TM2365	T/C	A01	80911827	TT	TC	CC	CC	TT	CC	CC	CC	TT	CC	CC	CC	CC	CC	TT	CC	TT	CC	CC	CC	TT	CC	CC	CC	CC	CC	CC	TT	CC	CC	CC	TT	CC	CC	CC	CC	TT	TT	TT	TT	TT	CC	CC	TT	CC	CC
TM2368	T/C	A01	80941254	GG	AG	AA	AA	GG	AA	AA	AA	GG	AA	AA	AA	AA	AA	GG	AA	GG	AA	AA	AA	GG	AA	AA	AA	AA	AA	AA	GG	AA	AA	AA	GG	AA	AA	AA	AA	GG	GG	GG	GG	GG	AA	AA	GG	AA	AA
TM2372	T/C	A01	80981309	GG	AG	AA	AA	GG	AA	AA	AA	GG	AA	AA	AA	AA	AA	GG	AA	GG	AA	AA	AA	GG	AA	AA	AA	AA	AA	AA	GG	AA	AA	AA	GG	AA	AA	AA	AA	GG	GG	GG	GG	GG	AA	AA	GG	AA	AA
TM2373	A/G	A01	80988631	AG	--	GG	GG	AG	GG	GG	GG	AG	GG	GG	GG	GG	GG	AG	GG	AG	GG	GG	GG	AG	GG	GG	GG	GG	GG	GG	AG	GG	GG	GG	AG	GG	GG	GG	GG	AG	AG	AG	AG	AG	GG	GG	AG	GG	GG
TM2376	A/G	A01	81032871	GG	AG	AA	AA	GG	AA	AA	AA	GG	AA	AA	AA	AA	AA	GG	AA	GG	AA	AA	AA	GG	AA	AA	AA	AA	AA	AA	GG	AA	AA	AA	GG	AA	AA	AA	AA	GG	GG	GG	GG	GG	AA	AA	GG	AA	AA
TM2377	A/G	A01	81041305	TT	TC	CC	CC	TT	CC	CC	CC	TT	CC	CC	CC	CC	CC	TT	CC	TT	CC	CC	CC	TT	CC	CC	CC	CC	CC	CC	TT	CC	CC	CC	TT	CC	CC	CC	CC	TT	TT	TT	TT	TT	CC	CC	TT	CC	CC
TM2378	A/G	A01	81084779	CC	TC	TT	TT	CC	TT	TT	TT	CC	TT	TT	TT	TT	TT	CC	TT	CC	TT	TT	TT	CC	TT	TT	TT	TT	TT	TT	CC	TT	TT	TT	CC	TT	TT	TT	TT	CC	CC	CC	CC	CC	TT	TT	CC	TT	TT
TM2381	T/G	A01	81114321	AA	AC	CC	CC	AA	CC	CC	CC	AA	CC	CC	CC	CC	CC	AA	CC	AA	CC	CC	CC	AA	CC	CC	CC	CC	CC	CC	AA	CC	CC	CC	AA	CC	CC	CC	CC	AA	AA	AA	AA	AA	CC	CC	AA	CC	CC
TM2382	T/C	A01	81120484	AA	AG	GG	GG	AA	GG	GG	GG	AA	GG	GG	GG	GG	GG	AA	GG	AA	GG	GG	GG	AA	GG	GG	GG	GG	GG	GG	AA	GG	GG	GG	AA	GG	GG	GG	GG	AA	AA	AA	AA	AA	GG	GG	AA	GG	GG
TM2385	T/C	A01	81143976	AA	AG	GG	GG	AA	GG	GG	GG	AA	GG	GG	GG	GG	GG	AA	GG	AA	GG	GG	GG	AA	GG	GG	GG	GG	GG	GG	AA	GG	GG	GG	AA	GG	GG	GG	GG	AA	AA	AA	AA	AA	GG	GG	AA	GG	GG
TM2387	T/C	A01	81158568	AA	AG	GG	GG	AA	GG	GG	GG	AA	GG	GG	GG	GG	GG	AA	GG	AA	GG	GG	GG	AA	GG	GG	GG	GG	GG	GG	AA	GG	GG	GG	AA	GG	GG	GG	GG	AA	AA	AA	AA	AA	GG	GG	AA	GG	GG
TM2390	A/C	A01	81182883	AA	AC	CC	CC	AA	CC	CC	CC	AA	CC	CC	CC	CC	CC	AA	CC	AA	CC	CC	CC	AA	CC	CC	CC	CC	CC	CC	AA	CC	CC	CC	AA	CC	CC	CC	CC	AA	AA	AA	AA	AA	CC	CC	AA	CC	CC
TM2394	A/G	A01	81211832	TC	--	CC	CC	TC	CC	CC	CC	TC	CC	CC	CC	CC	CC	TC	CC	TC	CC	CC	CC	TC	CC	CC	CC	CC	CC	CC	TC	CC	CC	CC	TC	CC	CC	CC	CC	TC	TC	TC	TC	TC	CC	CC	TC	CC	CC
TM2395	T/C	A01	81216611	TC	TC	CC	CC	TC	CC	CC	CC	TC	CC	CC	CC	CC	CC	TC	CC	TC	CC	CC	CC	TC	CC	CC	CC	CC	CC	CC	TC	CC	CC	CC	TC	CC	CC	CC	CC	TC	TC	TC	TC	TC	CC	CC	TC	CC	CC
TM2401	A/G	A01	81253257	AG	--	AA	AA	AG	AA	AA	AA	AG	AA	AA	AA	AA	AA	AG	AA	AG	AA	AA	AA	AG	AA	AA	AA	AA	AA	AA	--	AA	AA	AA	AG	AA	AA	AA	AA	AG	AG	AG	AG	AG	AA	AA	AG	AA	AA
TM2411	A/G	A01	81323387	TC	TT	TT	TT	TC	TT	TT	TT	TC	TT	TT	TT	TT	TT	TC	TT	TC	TT	TT	TT	TC	TT	TT	TT	TT	TT	TT	TC	TT	TT	TT	TC	TT	TT	TT	TT	TC	TC	TC	TC	TC	TT	TT	TC	TT	TT
TM2412	T/C	A01	81337980	AA	AG	GG	GG	AA	GG	GG	GG	AA	GG	GG	GG	GG	GG	AA	GG	AA	GG	GG	GG	AA	GG	GG	GG	GG	GG	GG	AA	GG	GG	GG	AA	GG	GG	GG	GG	AA	AA	AA	AA	AA	GG	GG	AA	GG	GG
TM2413	A/G	A01	81343477	AG	--	AA	AA	AG	AA	AA	AA	AG	AA	AA	AA	AA	AA	AG	AA	AG	AA	AA	AA	AG	AA	AA	AA	AA	AA	AA	AG	AA	AA	AA	AG	AA	AA	AA	AA	AG	AG	AG	AG	AG	AA	AA	AG	AA	AA
TM2414	T/G	A01	81348517	GG	TG	TT	TT	GG	TT	TT	TT	GG	TT	TT	TT	TT	TT	GG	TT	GG	TT	TT	TT	GG	TT	TT	TT	TT	TT	TT	GG	TT	TT	TT	GG	TT	TT	TT	TT	GG	GG	GG	GG	GG	TT	TT	GG	TT	TT
TM2415	T/C	A01	81364387	GG	--	AA	AA	GG	AA	AA	AA	GG	AA	AA	AA	AA	AA	GG	AA	GG	AA	AA	AA	GG	AA	AA	AA	AA	AA	AA	GG	AA	AA	AA	GG	AA	AA	AA	AA	GG	GG	GG	GG	GG	AA	AA	GG	AA	AA
TM2417	A/G	A01	81371313	CC	TC	TT	TT	CC	TT	TT	TT	CC	TT	TT	TT	TT	TT	CC	TT	CC	TT	TT	TT	CC	TT	TT	TT	TT	TT	TT	CC	TT	TT	TT	CC	TT	TT	TT	TT	CC	CC	CC	CC	CC	TT	TT	CC	TT	TT
TM2420	A/G	A01	81440287	AA	AG	GG	GG	AA	GG	GG	GG	AA	GG	GG	GG	GG	GG	AA	GG	AA	GG	GG	GG	AA	GG	GG	GG	GG	GG	GG	AA	GG	GG	GG	AA	GG	GG	GG	GG	AA	AA	AA	AA	AA	GG	GG	AA	GG	GG
TM2422	A/G	A01	81463131	AA	AG	GG	GG	AA	GG	GG	GG	AA	GG	GG	GG	GG	GG	AA	GG	AA	GG	GG	GG	AA	GG	GG	GG	GG	GG	GG	AA	GG	GG	GG	AA	GG	GG	GG	GG	AA	AA	AA	AA	AA	GG	GG	AA	GG	GG
TM2423	T/C	A01	81476356	AG	AA	AA	AA	AG	AA	AA	AA	AG	AA	AA	AA	AA	AA	AG	AA	AG	AA	AA	AA	AG	AA	AA	AA	AA	AA	AA	AG	AA	AA	AA	AG	AA	AA	AA	AA	AG	AG	AG	AG	AG	AA	AA	AG	AA	AA
TM2424	A/G	A01	81480936	GG	AG	AA	AA	GG	AA	AA	AA	GG	AA	AA	AA	AA	AA	GG	AA	GG	AA	AA	AA	GG	AA	AA	AA	AA	AA	AA	GG	AA	AA	AA	GG	AA	AA	AA	AA	GG	GG	GG	GG	GG	AA	AA	GG	AA	AA
TM2427	A/G	A01	81496333	AG	--	GG	GG	AG	GG	GG	GG	AG	GG	GG	GG	GG	GG	AG	GG	AG	GG	GG	GG	AG	GG	GG	GG	GG	GG	GG	AG	GG	GG	GG	AG	GG	GG	GG	GG	AG	AG	AG	AG	AG	GG	GG	AG	GG	GG
TM2428	A/G	A01	81500723	AA	AG	GG	GG	GG	GG	GG	GG	AA	GG	GG	GG	GG	GG	AA	GG	AA	GG	GG	GG	GG	GG	GG	GG	GG	GG	GG	GG	GG	GG	GG	AA	GG	GG	GG	GG	GG	AA	AA	AA	AA	GG	GG	AA	GG	GG
TM2429	A/C	A01	81506687	TT	TG	GG	GG	TT	GG	GG	GG	TT	GG	GG	GG	GG	GG	TT	GG	TT	GG	GG	GG	TT	GG	GG	GG	GG	GG	GG	TT	GG	GG	GG	TT	GG	GG	GG	GG	TT	TT	TT	TT	TT	GG	GG	TT	GG	GG
TM2433	A/G	A01	81564361	--	--	GG	GG	--	GG	GG	GG	AG	GG	GG	GG	GG	GG	AG	GG	AG	GG	GG	GG	--	GG	GG	GG	GG	GG	GG	AG	GG	GG	GG	AG	GG	GG	GG	GG	AG	AG	AG	AG	AG	GG	GG	AG	GG	GG
TM2436	A/C	A01	81576773	AC	--	AA	AA	AC	AA	AA	AA	AC	AA	AA	AA	AA	AA	AC	AA	AC	AA	AA	AA	AC	AA	AA	AA	AA	AA	AA	AC	AA	AA	AA	AC	AA	AA	AA	AA	AC	AC	AC	AC	AC	AA	AA	AC	AA	AA
TM2438	T/G	A01	81583728	TT	TG	GG	GG	TT	GG	GG	GG	TT	GG	GG	GG	GG	GG	TT	GG	TT	GG	GG	GG	TT	GG	GG	GG	GG	GG	GG	TT	GG	GG	GG	TT	GG	GG	GG	GG	TT	TT	TT	TT	TT	GG	GG	TT	GG	GG
TM2440	T/C	A01	81594658	AA	AG	GG	GG	AA	GG	GG	GG	AA	GG	GG	GG	GG	GG	AA	GG	AA	GG	GG	GG	AA	GG	GG	GG	GG	GG	GG	AA	GG	GG	GG	AA	GG	GG	GG	GG	AA	AA	AA	AA	AA	GG	GG	AA	GG	GG
TM2441	T/G	A01	81599226	AA	AC	CC	CC	AA	CC	CC	CC	AA	CC	CC	CC	CC	CC	AA	CC	AA	CC	CC	CC	AA	CC	CC	CC	CC	CC	CC	AA	CC	CC	CC	AA	CC	CC	CC	CC	AA	AA	AA	AA	AA	CC	CC	AA	CC	CC
TM2443	T/C	A01	81622069	CC	TC	TT	TT	CC	TT	TT	TT	CC	TT	TT	TT	TT	TT	CC	TT	CC	TT	TT	TT	CC	TT	TT	TT	TT	TT	TT	CC	TT	TT	TT	CC	TT	TT	TT	TT	CC	CC	CC	CC	CC	TT	TT	CC	TT	TT
TM2444	A/C	A01	81628607	CC	AC	AA	AA	CC	AA	AA	AA	CC	AA	AA	AA	AA	AA	CC	AA	CC	AA	AA	AA	CC	AA	AA	AA	AA	AA	AA	CC	AA	AA	AA	CC	AA	AA	AA	AA	CC	CC	CC	CC	CC	AA	AA	CC	AA	AA
TM2446	T/G	A01	81642098	TG	TG	GG	GG	TG	GG	GG	GG	TG	GG	GG	GG	GG	GG	TG	GG	TG	GG	GG	GG	TG	GG	GG	GG	GG	GG	GG	TG	GG	GG	GG	TG	GG	GG	GG	GG	TG	TG	TG	TG	TG	GG	GG	TG	GG	GG
TM2450	A/G	A01	81726628	AG	GG	GG	GG	AG	GG	GG	GG	AG	GG	GG	GG	GG	GG	AG	GG	AG	GG	GG	GG	AG	GG	GG	GG	GG	GG	GG	AG	GG	GG	GG	AG	GG	GG	GG	GG	AG	AG	AG	AG	AG	GG	GG	AG	GG	GG
TM2452	G/C	A01	81736486	GG	GC	CC	CC	GG	CC	CC	CC	GG	CC	CC	CC	CC	CC	GG	CC	GG	CC	CC	CC	GG	CC	CC	CC	CC	CC	CC	GG	CC	CC	CC	GG	CC	CC	CC	CC	GG	GG	GG	GG	GG	CC	CC	GG	CC	CC
TM2453	A/C	A01	81739897	AA	AC	CC	CC	AA	CC	CC	CC	AA	CC	CC	CC	CC	CC	AA	CC	AA	CC	CC	CC	AA	CC	CC	CC	CC	CC	CC	AA	CC	CC	CC	AA	CC	CC	CC	CC	AA	AA	AA	AA	AA	CC	CC	AA	CC	CC
TM2454	A/G	A01	81747166	CC	TC	TT	TT	CC	TT	TT	TT	CC	TT	TT	TT	TT	TT	CC	TT	CC	TT	TT	TT	CC	TT	TT	TT	TT	TT	TT	CC	TT	TT	TT	CC	TT	TT	TT	TT	CC	CC	CC	CC	CC	TT	TT	CC	TT	TT
TM2459	T/G	A01	81779696	TG	GG	GG	GG	TG	GG	GG	GG	TG	GG	GG	GG	GG	GG	TG	GG	TG	GG	GG	GG	TG	GG	GG	GG	GG	GG	GG	TG	GG	GG	GG	TG	GG	GG	GG	GG	TG	TG	TG	TG	TG	GG	GG	TG	GG	GG
TM2460	A/C	A01	81789341	TT	TG	GG	GG	TT	GG	GG	GG	TT	GG	GG	GG	GG	GG	TT	GG	TT	GG	GG	GG	TT	GG	GG	GG	GG	GG	GG	TT	GG	GG	GG	TT	GG	GG	GG	GG	TT	TT	TT	TT	TT	GG	GG	TT	GG	GG
TM2461	A/G	A01	81795919	GG	AG	AA	AA	GG	AA	AA	AA	GG	AA	AA	AA	AA	AA	GG	AA	GG	AA	AA	AA	GG	AA	AA	AA	AA	AA	AA	GG	AA	AA	AA	GG	AA	AA	AA	AA	GG	GG	GG	GG	GG	AA	AA	GG	AA	AA
TM2462	A/T	A01	81805185	TT	TA	AA	AA	TT	AA	AA	AA	TT	AA	AA	AA	AA	AA	TT	AA	TT	AA	AA	AA	TT	AA	AA	AA	AA	AA	AA	TT	AA	AA	AA	TT	AA	AA	AA	AA	TT	TT	TT	TT	TT	AA	AA	TT	AA	AA
TM2463	T/C	A01	81812286	CC	TC	TT	TT	CC	TT	TT	TT	CC	TT	TT	TT	TT	TT	CC	TT	CC	TT	TT	TT	CC	TT	TT	TT	TT	TT	TT	CC	TT	TT	TT	CC	TT	TT	TT	TT	CC	CC	CC	CC	CC	TT	TT	CC	TT	TT
TM2464	T/C	A01	81821497	AG	AG	AA	AA	AG	AA	AA	AA	AG	AA	AA	AA	AA	AA	AG	AA	AG	AA	AA	AA	AG	AA	AA	AA	AA	AA	AA	AG	AA	AA	AA	AG	AA	AA	AA	AA	AG	AG	AG	AG	AG	AA	AA	AG	AA	AA
TM2468	T/C	A01	81842002	AG	GG	GG	GG	AG	GG	GG	GG	AG	GG	GG	GG	GG	GG	AG	GG	AG	GG	GG	GG	AG	GG	GG	GG	GG	GG	GG	AG	GG	GG	GG	AG	GG	GG	GG	GG	AG	AG	AG	AG	AG	GG	GG	AG	GG	GG
TM2469	T/C	A01	81846852	AA	AG	GG	GG	AA	GG	GG	GG	AA	GG	GG	GG	GG	GG	AA	GG	AA	GG	GG	GG	AA	GG	GG	GG	GG	GG	GG	AA	GG	GG	GG	AA	GG	GG	GG	GG	AA	AA	AA	AA	AA	GG	GG	AA	GG	GG
TM2470	A/G	A01	81858309	AA	AG	GG	GG	AA	GG	GG	GG	AA	GG	GG	GG	GG	GG	AA	GG	AA	GG	GG	GG	AA	GG	GG	GG	GG	GG	GG	AA	GG	GG	GG	AA	GG	GG	GG	GG	AA	AA	AA	AA	AA	GG	GG	AA	GG	GG
TM2472	T/C	A01	81868444	CC	TC	TT	TT	CC	TT	TT	TT	CC	TT	TT	TT	TT	TT	CC	TT	CC	TT	TT	TT	CC	TT	TT	TT	TT	TT	TT	CC	TT	TT	TT	CC	TT	TT	TT	TT	CC	CC	CC	CC	CC	TT	TT	CC	TT	TT
TM2473	T/C	A01	81872533	TT	TC	CC	CC	TT	CC	CC	CC	TT	CC	CC	CC	CC	CC	TT	CC	TT	CC	CC	CC	TT	CC	CC	CC	CC	CC	CC	TT	CC	CC	CC	TT	CC	CC	CC	CC	TT	TT	TT	TT	TT	CC	CC	TT	CC	CC
TM2474	A/G	A01	81882967	TT	TC	CC	CC	TT	CC	CC	CC	TT	CC	CC	CC	CC	CC	TT	CC	TT	CC	CC	CC	CC	CC	CC	CC	CC	CC	CC	CC	CC	CC	CC	TT	CC	CC	CC	CC	CC	TT	TT	TT	TT	CC	CC	TT	CC	CC
TM2476	A/G	A01	81893474	TT	TC	CC	CC	TT	CC	CC	CC	TT	CC	CC	CC	CC	CC	TT	CC	TT	CC	CC	CC	CC	CC	CC	CC	CC	CC	CC	CC	CC	CC	CC	TT	CC	CC	CC	CC	CC	TT	TT	TT	TT	CC	CC	TT	CC	CC
TM2478	A/G	A01	81908924	AA	AG	GG	GG	AA	GG	GG	GG	AA	GG	GG	GG	GG	GG	AA	GG	AA	GG	GG	GG	GG	GG	GG	GG	GG	GG	GG	GG	GG	GG	GG	AA	GG	GG	GG	GG	GG	AA	AA	AA	AA	GG	GG	AA	GG	GG
TM2479	A/G	A01	81913056	AG	--	AA	AA	AG	AA	AA	AA	AG	AA	AA	AA	AA	AA	AG	AA	AG	AA	AA	AA	AA	AA	AA	AA	AA	AA	AA	AA	AA	AA	AA	AG	AA	AA	AA	AA	AA	AG	AG	AG	AG	AA	AA	AG	AA	AA
TM2481	A/G	A01	81925210	TT	TC	CC	CC	TT	CC	CC	CC	TT	CC	CC	CC	CC	CC	TT	CC	TT	CC	CC	CC	CC	CC	CC	CC	CC	CC	CC	CC	CC	CC	CC	TT	CC	CC	CC	CC	CC	TT	TT	TT	TT	CC	CC	TT	CC	CC
TM2485	T/C	A01	81951100	GG	--	AA	AA	GG	AA	AA	AA	GG	AA	AA	AA	AA	AA	GG	AA	GG	AA	AA	AA	AA	AA	AA	AA	AA	AA	AA	AA	AA	AA	AA	GG	AA	AA	AA	AA	AA	GG	GG	GG	GG	AA	AA	GG	AA	AA
TM2487	A/G	A01	81962036	TC	TC	CC	CC	TC	CC	CC	CC	TC	CC	CC	CC	CC	CC	TC	CC	TC	CC	CC	CC	CC	CC	CC	CC	CC	CC	CC	CC	CC	CC	CC	TC	CC	CC	CC	CC	CC	TC	TC	TC	TC	CC	CC	TC	CC	CC
TM2489	A/G	A01	81972093	CC	TC	TT	TT	CC	TT	TT	TT	CC	TT	TT	TT	TT	TT	CC	TT	CC	TT	TT	TT	TT	TT	TT	TT	TT	TT	TT	TT	TT	TT	TT	CC	TT	TT	TT	TT	TT	CC	CC	CC	CC	TT	TT	CC	TT	TT
TM2490	A/G	A01	81984706	AG	--	AA	AA	AG	AA	AA	AA	AG	AA	AA	AA	AA	AA	AG	AA	AG	AA	AA	AA	AA	AA	AA	AA	AA	AA	AA	AA	AA	AA	AA	AG	AA	AA	AA	AA	AA	AG	AG	AG	AG	AA	AA	AG	AA	AA
TM2495	C/G	A01	82042910	--	--	GG	GG	CG	GG	GG	GG	--	GG	GG	GG	GG	GG	CG	GG	CG	GG	GG	GG	GG	GG	GG	GG	GG	GG	GG	GG	GG	GG	GG	--	GG	GG	GG	GG	GG	CG	CG	CG	CG	GG	GG	CG	GG	GG
TM2498	T/C	A01	82052467	CC	--	TT	TT	CC	TT	TT	TT	CC	TT	TT	TT	TT	TT	CC	TT	CC	TT	TT	TT	TT	TT	TT	TT	TT	TT	TT	TT	TT	TT	TT	CC	TT	TT	TT	TT	TT	CC	CC	CC	CC	TT	TT	CC	TT	TT
TM2499	T/C	A01	82054994	AG	--	GG	GG	AG	GG	GG	GG	AG	GG	GG	GG	GG	GG	AG	GG	AG	GG	GG	GG	GG	GG	GG	GG	GG	GG	GG	GG	GG	GG	GG	AG	GG	GG	GG	GG	GG	AG	AG	AG	AG	GG	GG	AG	GG	GG
TM2501	T/C	A01	82081805	AA	AG	GG	GG	AA	GG	GG	GG	AA	GG	GG	GG	GG	GG	AA	GG	AA	GG	GG	GG	GG	GG	GG	GG	GG	GG	GG	GG	GG	GG	GG	AA	GG	GG	GG	GG	GG	AA	AA	AA	AA	GG	GG	AA	GG	GG
TM2506	T/G	A01	82112827	GG	GG	GG	TG	GG	GG	GG	TG	GG	TG	TG	TG	--	GG	GG	GG	GG	GG	TG	--	GG	GG	TG	TG	TG	GG	TG	GG	TG	GG	GG	GG	GG	GG	TG	--	GG	GG	GG	GG	GG	GG	GG	GG	TG	TG
TM2511	A/G	A01	82174286	TT	TC	CC	CC	TT	CC	CC	CC	TT	CC	CC	CC	CC	CC	TT	CC	TT	CC	CC	CC	CC	CC	CC	CC	CC	CC	CC	CC	CC	CC	CC	TT	CC	CC	CC	CC	CC	TT	TT	TT	TT	CC	CC	TT	CC	CC
TM2513	A/G	A01	82183298	AG	AG	AA	AA	AG	AA	AA	AA	AG	AA	AA	AA	AA	AA	AG	AA	AG	AA	AA	AA	AA	AA	AA	AA	AA	AA	AA	AA	AA	AA	AA	AG	AA	AA	AA	AA	AA	AG	AG	AG	AG	AA	AA	AG	AA	AA
TM2514	A/C	A01	82189126	CC	AC	AA	AA	CC	AA	AA	AA	CC	AA	AA	AA	AA	AA	CC	AA	CC	AA	AA	AA	AA	AA	AA	AA	AA	AA	AA	AA	AA	AA	AA	CC	AA	AA	AA	AA	AA	CC	CC	CC	CC	AA	AA	CC	AA	AA
TM2515	T/C	A01	82192339	CC	TC	TT	TT	CC	TT	TT	TT	CC	TT	TT	TT	TT	TT	CC	TT	CC	TT	TT	TT	TT	TT	TT	TT	TT	TT	TT	TT	TT	TT	TT	CC	TT	TT	TT	TT	TT	CC	CC	CC	CC	TT	TT	CC	TT	TT
TM2516	T/C	A01	82197051	GG	--	AA	AA	GG	AA	AA	AA	GG	AA	AA	AA	AA	AA	GG	AA	GG	AA	AA	AA	AA	AA	AA	AA	AA	AA	AA	AA	AA	AA	AA	GG	AA	AA	AA	AA	AA	GG	GG	GG	GG	AA	AA	GG	AA	AA
TM2518	A/G	A01	82212794	CC	TC	TT	TT	CC	TT	TT	TT	CC	TT	TT	TT	TT	TT	CC	TT	CC	TT	TT	TT	TT	TT	TT	TT	TT	TT	TT	TT	TT	TT	TT	CC	TT	TT	TT	TT	TT	CC	CC	CC	CC	TT	TT	CC	TT	TT
TM2522	T/C	A01	82236714	CC	TC	TT	TT	CC	TT	TT	TT	CC	TT	TT	TT	TT	TT	CC	TT	CC	TT	TT	TT	TT	TT	TT	TT	TT	TT	TT	TT	TT	TT	TT	CC	TT	TT	TT	TT	TT	CC	CC	CC	CC	TT	TT	CC	TT	TT
TM2524	T/C	A01	82242611	AA	AG	GG	GG	AA	GG	GG	GG	AA	GG	GG	GG	GG	GG	AA	GG	AA	GG	GG	GG	GG	GG	GG	GG	GG	GG	GG	GG	GG	GG	GG	AA	GG	GG	GG	GG	GG	AA	AA	AA	AA	GG	GG	AA	GG	GG
TM2525	A/G	A01	82257769	GG	AG	AA	AA	GG	AA	AA	AA	GG	AA	AA	AA	AA	AA	GG	AA	GG	AA	AA	AA	AA	AA	AA	AA	AA	AA	AA	AA	AA	AA	AA	GG	AA	AA	AA	AA	AA	GG	GG	GG	GG	AA	AA	GG	AA	AA
TM2526	A/G	A01	82266302	TC	TC	CC	CC	TC	CC	CC	CC	TC	CC	CC	CC	CC	CC	TC	CC	TC	CC	CC	CC	CC	CC	CC	CC	CC	CC	CC	CC	CC	CC	CC	TC	CC	CC	CC	CC	CC	TC	TC	TC	TC	CC	CC	TC	CC	CC
TM2528	A/C	A01	82280105	AA	AC	CC	CC	AA	CC	CC	CC	AA	CC	CC	CC	CC	CC	AA	CC	AA	CC	CC	CC	CC	CC	CC	CC	CC	CC	CC	CC	CC	CC	CC	AA	CC	CC	CC	CC	CC	AA	AA	AA	AA	CC	CC	AA	CC	CC
TM2529	A/G	A01	82289623	GG	AG	AA	AA	GG	AA	AA	AA	GG	AA	AA	AA	AA	AA	GG	AA	GG	AA	AA	AA	AA	AA	AA	AA	AA	AA	AA	AA	AA	AA	AA	GG	AA	AA	AA	AA	AA	GG	GG	GG	GG	AA	AA	GG	AA	AA
TM2532	A/G	A01	82355523	TT	TC	CC	CC	TT	CC	CC	CC	TT	CC	CC	CC	CC	CC	TT	CC	TT	CC	CC	CC	CC	CC	CC	CC	CC	CC	CC	CC	CC	CC	CC	TT	CC	CC	CC	CC	CC	TT	TT	TT	TT	CC	CC	TT	CC	CC
TM2533	A/T	A01	82361231	AA	AT	TT	TT	AA	TT	TT	TT	AA	TT	TT	TT	TT	TT	AA	TT	AA	TT	TT	TT	TT	TT	TT	TT	TT	TT	TT	TT	TT	TT	TT	AA	TT	TT	TT	TT	TT	AA	AA	AA	AA	TT	TT	AA	TT	TT
TM2534	A/G	A01	82368137	CC	TC	TT	TT	CC	TT	TT	TT	CC	TT	TT	TT	TT	TT	CC	TT	CC	TT	TT	TT	TT	TT	TT	TT	TT	TT	TT	TT	TT	TT	TT	CC	TT	TT	TT	TT	TT	CC	CC	CC	CC	TT	TT	CC	TT	TT
TM2535	A/G	A01	82371745	GG	--	AA	AA	GG	AA	AA	AA	GG	AA	AA	AA	AA	AA	GG	AA	GG	AA	AA	AA	AA	AA	AA	AA	AA	AA	AA	AA	AA	AA	AA	GG	AA	AA	AA	AA	AA	GG	GG	GG	GG	AA	AA	GG	AA	AA
TM2536	A/G	A01	82384870	GG	AG	AA	AA	GG	AA	AA	AA	GG	AA	AA	AA	AA	AA	GG	AA	GG	AA	AA	AA	AA	AA	AA	AA	AA	AA	AA	AA	AA	AA	AA	GG	AA	AA	AA	AA	AA	GG	GG	GG	GG	AA	AA	GG	AA	AA
TM2538	A/G	A01	82395649	AG	--	GG	GG	AG	GG	GG	GG	AG	GG	GG	GG	GG	GG	AG	GG	AG	GG	GG	GG	GG	GG	GG	GG	GG	GG	GG	GG	GG	GG	GG	AG	GG	GG	GG	GG	GG	AG	AG	AG	AG	GG	GG	AG	GG	GG
TM2539	A/G	A01	82400399	TT	TC	CC	CC	TT	CC	CC	CC	TT	CC	CC	CC	CC	CC	TT	CC	TT	CC	CC	CC	CC	CC	CC	CC	CC	CC	CC	CC	CC	CC	CC	TT	CC	CC	CC	CC	CC	TT	TT	TT	TT	CC	CC	TT	CC	CC
TM2540	T/C	A01	82426284	TT	TC	CC	CC	TT	CC	CC	CC	TT	CC	CC	CC	CC	CC	TT	CC	TT	CC	CC	CC	CC	CC	CC	CC	CC	CC	CC	CC	CC	CC	CC	TT	CC	CC	CC	CC	CC	TT	TT	TT	TT	CC	CC	TT	CC	CC
TM2541	A/C	A01	82437370	AA	--	CC	CC	AA	CC	CC	CC	AA	CC	CC	CC	CC	CC	AA	CC	AA	CC	CC	CC	CC	CC	CC	CC	CC	CC	CC	CC	CC	CC	CC	AA	CC	CC	CC	CC	CC	AA	AA	AA	AA	CC	CC	AA	CC	CC
TM2543	G/C	A01	82447992	CC	GC	GG	GG	CC	GG	GG	GG	CC	GG	GG	GG	GG	GG	CC	GG	CC	GG	GG	GG	GG	GG	GG	GG	GG	GG	GG	GG	GG	GG	GG	CC	GG	GG	GG	GG	GG	CC	CC	CC	CC	GG	GG	CC	GG	GG
TM2544	A/G	A01	82451350	CC	TC	TT	TT	CC	TT	TT	TT	CC	TT	TT	TT	TT	TT	CC	TT	CC	TT	TT	TT	TT	TT	TT	TT	TT	TT	TT	TT	TT	TT	TT	CC	TT	TT	TT	TT	TT	CC	CC	CC	CC	TT	TT	CC	TT	TT
TM2546	A/C	A01	82483613	TG	--	TT	TT	TG	TT	TT	TT	TG	TT	TT	TT	TT	TT	TG	TT	TG	TT	TT	TT	TT	TT	TT	TT	TT	TT	TT	TT	TT	TT	TT	TG	TT	TT	TT	TT	TT	TG	TG	TG	TG	TT	TT	TG	TT	TT
TM2548	T/C	A01	82492230	GG	AG	AA	AA	GG	AA	AA	AA	GG	AA	AA	AA	AA	AA	GG	AA	GG	AA	AA	AA	AA	AA	AA	AA	AA	AA	AA	AA	AA	AA	AA	GG	AA	AA	AA	AA	AA	GG	GG	GG	GG	AA	AA	GG	AA	AA
TM2549	T/C	A01	82498835	TT	TC	CC	CC	TT	CC	CC	CC	TT	CC	CC	CC	CC	CC	TT	CC	TT	CC	CC	CC	CC	CC	CC	CC	CC	CC	CC	CC	CC	CC	CC	TT	CC	CC	CC	CC	CC	TT	TT	TT	TT	CC	CC	TT	CC	CC
TM2553	T/C	A01	82516116	AG	AG	AA	AA	AG	AA	AA	AA	AG	AA	AA	AA	AA	AA	AG	AA	AG	AA	AA	AA	AA	AA	AA	AA	AA	AA	AA	AA	AA	AA	AA	AG	AA	AA	AA	AA	AA	AG	AG	AG	AG	AA	AA	AG	AA	AA
TM2555	T/C	A01	82529156	AA	AG	GG	GG	AA	GG	GG	GG	AA	GG	GG	GG	GG	GG	AA	GG	AA	GG	GG	GG	GG	GG	GG	GG	GG	GG	GG	GG	GG	GG	GG	AA	GG	GG	GG	GG	GG	AA	AA	AA	AA	GG	GG	AA	GG	GG
TM2556	A/G	A01	82534167	GG	AG	AA	AA	GG	AA	AA	AA	GG	AA	AA	AA	AA	AA	GG	AA	GG	AA	AA	AA	AA	AA	AA	AA	AA	AA	AA	AA	AA	AA	AA	GG	AA	AA	AA	AA	AA	GG	GG	GG	GG	AA	AA	GG	AA	AA
TM2561	A/G	A01	82561670	GG	AG	AA	AA	GG	AA	AA	AA	GG	AA	AA	AA	AA	AA	GG	AA	GG	AA	AA	AA	AA	AA	AA	AA	AA	AA	AA	AA	AA	AA	AA	GG	AA	AA	AA	AA	AA	GG	GG	GG	GG	AA	AA	GG	AA	AA
TM2563	T/C	A01	82567007	AG	AG	AA	AA	AG	AA	AA	AA	AG	AA	AA	AA	AA	AA	AG	AA	AG	AA	AA	AA	AA	AA	AA	AA	AA	AA	AA	AA	AA	AA	AA	AG	AA	AA	AA	AA	AA	AG	AG	AG	AG	AA	AA	AG	AA	AA
TM2570	T/C	A01	82604559	AG	--	AA	AA	AG	AA	AA	AA	AG	AA	AA	AA	AA	AA	AG	AA	AG	AA	AA	AA	AA	AA	AA	AA	AA	AA	AA	AA	AA	AA	AA	AG	AA	AA	AA	AA	AA	AG	AG	AG	AG	AA	AA	AG	AA	AA
TM2571	T/C	A01	82611461	AG	--	GG	GG	AG	GG	GG	GG	AG	GG	GG	GG	GG	GG	AG	GG	AG	GG	GG	GG	GG	GG	GG	GG	GG	GG	GG	GG	GG	GG	GG	AG	GG	GG	GG	GG	GG	AG	AG	AG	AG	GG	GG	AG	GG	GG
TM2573	A/G	A01	82629886	TT	TC	CC	CC	TT	CC	CC	CC	TT	CC	CC	CC	CC	CC	TT	CC	TT	CC	CC	CC	CC	CC	CC	CC	CC	CC	CC	CC	CC	CC	CC	TT	CC	CC	CC	CC	CC	TT	TT	TT	TT	CC	CC	TT	CC	CC
TM2575	A/G	A01	82643191	GG	--	AA	AA	GG	AA	AA	AA	GG	AA	AA	AA	AA	AA	GG	AA	GG	AA	AA	AA	AA	AA	AA	AA	AA	AA	AA	AA	AA	AA	AA	GG	AA	AA	AA	AA	AA	GG	GG	GG	GG	AA	AA	GG	AA	AA
TM2576	G/C	A01	82649561	CC	CG	GG	GG	CC	GG	GG	GG	CC	GG	GG	GG	GG	GG	CC	GG	CC	GG	GG	GG	GG	GG	GG	GG	GG	GG	GG	GG	GG	GG	GG	CC	GG	GG	GG	GG	GG	CC	CC	CC	CC	GG	GG	CC	GG	GG
TM2577	A/G	A01	82660421	GG	AG	AA	AA	GG	AA	AA	AA	GG	AA	AA	AA	AA	AA	GG	AA	GG	AA	AA	AA	AA	AA	AA	AA	AA	AA	AA	AA	AA	AA	AA	GG	AA	AA	AA	AA	AA	GG	GG	GG	GG	AA	AA	GG	AA	AA
TM2581	A/G	A01	82681555	CC	TC	TT	TT	CC	TT	TT	TT	CC	TT	TT	TT	TT	TT	CC	TT	CC	TT	TT	TT	TT	TT	TT	TT	TT	TT	TT	TT	TT	TT	TT	CC	TT	TT	TT	TT	TT	CC	CC	CC	CC	TT	TT	CC	TT	TT
TM2582	A/C	A01	82685602	GG	TG	TT	TT	GG	TT	TT	TT	GG	TT	TT	TT	TT	TT	GG	TT	GG	TT	TT	TT	TT	TT	TT	TT	TT	TT	TT	TT	TT	TT	TT	GG	TT	TT	TT	TT	TT	GG	GG	GG	GG	TT	TT	GG	TT	TT
TM2584	T/C	A01	82690389	CC	TC	TT	TT	CC	TT	TT	TT	CC	TT	TT	TT	TT	TT	CC	TT	CC	TT	TT	TT	TT	TT	TT	TT	TT	TT	TT	TT	TT	TT	TT	CC	TT	TT	TT	TT	TT	CC	CC	CC	CC	TT	TT	CC	TT	TT
TM2586	A/G	A01	82701419	TC	--	TT	TT	TC	TT	TT	TT	TC	TT	TT	TT	TT	TT	TC	TT	TC	TT	TT	TT	TT	TT	TT	TT	TT	TT	TT	TT	TT	TT	TT	TC	TT	TT	TT	TT	TT	TC	TC	TC	TC	TT	TT	TC	TT	TT
TM2587	A/G	A01	82709134	TT	TC	CC	CC	TT	CC	CC	CC	TT	CC	CC	CC	CC	CC	TT	CC	TT	CC	CC	CC	CC	CC	CC	CC	CC	CC	CC	CC	CC	CC	CC	TT	CC	CC	CC	CC	CC	TT	TT	TT	TT	CC	CC	TT	CC	CC
TM2588	T/C	A01	82719018	TC	--	TT	TT	TC	TT	TT	TT	TC	TT	TT	TT	TT	TT	TC	TT	TC	TT	TT	TT	TT	TT	TT	TT	TT	TT	TT	TT	TT	TT	TT	TC	TT	TT	TT	TT	TT	TC	TC	TC	TC	TT	TT	TC	TT	TT
TM2589	T/C	A01	82723924	CC	--	TT	TT	CC	TT	TT	TT	CC	TT	TT	TT	TT	TT	CC	TT	CC	TT	TT	TT	TT	TT	TT	TT	TT	TT	TT	TT	TT	TT	TT	CC	TT	TT	TT	TT	TT	CC	CC	CC	CC	TT	TT	CC	TT	TT
TM2590	T/C	A01	82731703	AA	AG	GG	GG	AA	GG	GG	GG	AA	GG	GG	GG	GG	GG	AA	GG	AA	GG	GG	GG	GG	GG	GG	GG	GG	GG	GG	GG	GG	GG	GG	AA	GG	GG	GG	GG	GG	AA	AA	AA	AA	GG	GG	AA	GG	GG
TM2591	T/C	A01	82740251	TC	--	CC	CC	TC	CC	CC	CC	TC	CC	CC	CC	CC	CC	TC	CC	TC	CC	CC	CC	CC	CC	CC	CC	CC	CC	CC	CC	CC	CC	CC	TC	CC	CC	CC	CC	CC	TC	TC	TC	TC	CC	CC	TC	CC	CC
TM2593	A/G	A01	82755526	TC	--	CC	CC	TC	CC	CC	CC	TC	CC	CC	CC	CC	CC	TC	CC	TC	CC	CC	CC	CC	CC	CC	CC	CC	CC	CC	CC	CC	CC	CC	TC	CC	CC	CC	CC	CC	TC	TC	TC	TC	CC	CC	TC	CC	CC
TM2594	A/T	A01	82765131	TA	--	AA	AA	TA	AA	AA	AA	TA	AA	AA	AA	AA	AA	TA	AA	TA	AA	AA	AA	AA	AA	AA	AA	AA	AA	AA	AA	AA	AA	AA	TA	AA	AA	AA	AA	AA	TA	TA	TA	TA	AA	AA	TA	AA	AA
TM2595	A/C	A01	82767734	TG	--	TT	TT	TG	TT	TT	TT	TG	TT	TT	TT	TT	TT	TG	TT	TG	TT	TT	TT	TT	TT	TT	TT	TT	TT	TT	TT	TT	TT	TT	TG	TT	TT	TT	TT	TT	TG	TG	TG	TG	TT	TT	TG	TT	TT
TM2597	A/G	A01	82780328	AG	--	AA	AA	AG	AA	AA	AA	AG	AA	AA	AA	AA	AA	AG	AA	AG	AA	AA	AA	AA	AA	AA	AA	AA	AA	AA	AA	AA	AA	AA	AG	AA	AA	AA	AA	AA	AG	AG	AG	AG	AA	AA	AG	AA	AA
TM2598	T/A	A01	82783662	TT	TA	AA	AA	TT	AA	AA	AA	TT	AA	--	AA	AA	AA	TT	AA	TT	AA	AA	AA	AA	AA	AA	AA	AA	AA	AA	AA	AA	AA	AA	TT	AA	AA	AA	AA	AA	TT	TT	TT	TT	AA	AA	TT	AA	AA
TM2601	T/C	A01	82798641	CC	TC	TT	TT	CC	TT	TT	TT	CC	TT	TT	TT	TT	TT	CC	TT	CC	TT	TT	TT	TT	TT	TT	TT	TT	TT	TT	TT	TT	TT	TT	CC	TT	TT	TT	TT	TT	CC	CC	CC	CC	TT	TT	CC	TT	TT
TM2602	T/A	A01	82803339	TT	AT	AA	AA	TT	AA	AA	AA	TT	AA	AA	AA	AA	AA	TT	AA	TT	AA	AA	AA	AA	AA	AA	AA	AA	AA	AA	AA	AA	AA	AA	TT	AA	AA	AA	AA	AA	TT	TT	TT	TT	AA	AA	TT	AA	AA
TM2605	T/C	A01	82827629	GG	AG	AA	AA	GG	AA	AA	AA	GG	AA	AA	AA	AA	AA	GG	AA	GG	AA	AA	AA	AA	AA	AA	AA	AA	AA	AA	AA	AA	AA	AA	GG	AA	AA	AA	AA	AA	GG	GG	GG	GG	AA	AA	GG	AA	AA
TM2608	C/G	A01	82844346	CG	CG	GG	GG	CG	GG	GG	GG	CG	GG	GG	GG	GG	GG	CG	GG	CG	GG	GG	GG	GG	GG	GG	GG	GG	GG	GG	GG	GG	GG	GG	CG	GG	GG	GG	GG	GG	CG	CG	CG	CG	GG	GG	CG	GG	GG
TM2609	T/C	A01	82847858	CC	TC	TT	TT	CC	TT	TT	TT	CC	TT	TT	TT	TT	TT	CC	TT	CC	TT	TT	TT	TT	TT	TT	TT	TT	TT	TT	TT	TT	TT	TT	CC	TT	TT	TT	TT	TT	CC	CC	CC	CC	TT	TT	CC	TT	TT
TM2610	T/C	A01	82851200	CC	TC	TT	TT	CC	TT	TT	TT	CC	TT	TT	TT	TT	TT	CC	TT	CC	TT	TT	TT	TT	TT	TT	TT	TT	TT	TT	TT	TT	TT	TT	CC	TT	TT	TT	TT	TT	CC	CC	CC	CC	TT	TT	CC	TT	TT
TM2611	G/C	A01	82855658	CC	GC	GG	GG	CC	GG	GG	GG	CC	GG	GG	GG	GG	GG	CC	GG	CC	GG	GG	GG	GG	GG	GG	GG	GG	GG	GG	GG	GG	GG	GG	CC	GG	GG	GG	GG	GG	CC	CC	CC	CC	GG	GG	CC	GG	GG
TM2612	T/C	A01	82865901	TT	TC	CC	CC	TT	CC	CC	CC	TT	CC	CC	CC	CC	CC	TT	CC	TT	CC	CC	CC	CC	CC	CC	CC	CC	CC	CC	CC	CC	CC	CC	TT	CC	CC	CC	CC	CC	TT	TT	TT	TT	CC	CC	TT	CC	CC
TM2613	A/G	A01	82877598	AA	AG	GG	GG	AA	GG	GG	GG	AA	GG	GG	GG	GG	GG	AA	GG	AA	GG	GG	GG	GG	GG	GG	GG	GG	GG	GG	GG	GG	GG	GG	AA	GG	GG	GG	GG	GG	AA	AA	AA	AA	GG	GG	AA	GG	GG
TM2616	C/G	A01	82887527	GG	CG	CC	CC	GG	CC	CC	CC	GG	CC	CC	CC	CC	CC	GG	CC	GG	CC	CC	CC	CC	CC	CC	CC	CC	CC	CC	CC	CC	CC	CC	GG	CC	CC	CC	CC	CC	GG	GG	GG	GG	CC	CC	GG	CC	CC
TM2617	A/G	A01	82893128	AA	AG	GG	GG	AA	GG	GG	GG	AA	GG	GG	GG	GG	GG	AA	GG	AA	GG	GG	GG	GG	GG	GG	GG	GG	GG	GG	GG	GG	GG	GG	AA	GG	GG	GG	GG	GG	AA	AA	AA	AA	GG	GG	AA	GG	GG
TM2618	A/T	A01	82898757	TA	--	AA	AA	TA	AA	AA	AA	TA	AA	AA	AA	AA	AA	TA	AA	TA	AA	AA	AA	AA	AA	AA	AA	AA	AA	AA	AA	AA	AA	AA	TA	AA	AA	AA	AA	AA	TA	TA	TA	TA	AA	AA	TA	AA	AA
TM2619	A/C	A01	82902961	GG	TG	TT	TT	GG	TT	TT	TT	GG	TT	TT	TT	TT	TT	GG	TT	GG	TT	TT	TT	TT	TT	TT	TT	TT	TT	TT	TT	TT	TT	TT	GG	TT	TT	TT	TT	TT	GG	GG	GG	GG	TT	TT	GG	TT	TT
TM2621	G/C	A01	82910096	CC	--	GG	GG	CC	GG	GG	GG	CC	GG	GG	GG	GG	GG	CC	GG	CC	GG	GG	GG	GG	GG	GG	GG	GG	GG	GG	GG	GG	GG	GG	CC	GG	GG	GG	GG	GG	CC	CC	CC	CC	GG	GG	CC	GG	GG
TM2624	T/G	A01	82919325	TT	TG	GG	GG	TT	GG	GG	GG	TT	GG	GG	GG	GG	GG	TT	GG	TT	GG	GG	GG	GG	GG	GG	GG	GG	GG	GG	GG	GG	GG	GG	TT	GG	GG	GG	GG	GG	TT	TT	TT	TT	GG	GG	TT	GG	GG
TM2625	T/C	A01	82924963	GG	AG	AA	AA	GG	AA	AA	AA	GG	AA	AA	AA	AA	AA	GG	AA	GG	AA	AA	AA	AA	AA	AA	AA	AA	AA	AA	AA	AA	AA	AA	GG	AA	AA	AA	AA	AA	GG	GG	GG	GG	AA	AA	GG	AA	AA
TM2628	T/C	A01	82942105	TC	--	TT	TT	TC	TT	TT	TT	TC	TT	TT	TT	TT	TT	TC	TT	TC	TT	TT	TT	TT	TT	TT	TT	TT	TT	TT	TT	TT	TT	TT	TC	TT	TT	TT	TT	TT	TC	TC	TC	TC	TT	TT	TC	TT	TT
TM2629	A/C	A01	82945529	AA	AC	CC	CC	AA	CC	CC	CC	AA	CC	CC	CC	CC	CC	AA	CC	AA	CC	CC	CC	CC	CC	CC	CC	CC	CC	CC	CC	CC	CC	CC	AA	CC	CC	CC	CC	CC	AA	AA	AA	AA	CC	CC	AA	CC	CC
TM2630	C/G	A01	82947922	GG	GC	CC	CC	GG	CC	CC	CC	GG	CC	CC	CC	CC	CC	GG	CC	GG	CC	CC	CC	CC	CC	CC	CC	CC	CC	CC	CC	CC	CC	CC	GG	CC	CC	CC	CC	CC	GG	GG	GG	GG	CC	CC	GG	CC	CC
TM2632	T/C	A01	82960549	CC	TC	TT	TT	CC	TT	TT	TT	CC	TT	TT	TT	TT	TT	CC	TT	CC	TT	TT	TT	TT	TT	TT	TT	TT	TT	TT	TT	TT	TT	TT	CC	TT	TT	TT	TT	TT	CC	CC	CC	CC	TT	TT	CC	TT	TT
TM2635	T/C	A01	82995203	AG	--	GG	GG	AG	GG	GG	GG	AG	GG	GG	GG	GG	GG	AG	GG	AG	GG	GG	GG	GG	GG	GG	GG	GG	GG	GG	GG	GG	GG	GG	AG	GG	GG	GG	GG	GG	AG	AG	AG	AG	GG	GG	AG	GG	GG
TM2636	A/G	A01	83000568	CC	TC	TT	TT	CC	TT	TT	TT	CC	TT	TT	TT	TT	TT	CC	TT	CC	TT	TT	TT	TT	TT	TT	TT	TT	TT	TT	TT	TT	TT	TT	CC	TT	TT	TT	TT	TT	CC	CC	CC	CC	TT	TT	CC	TT	TT
TM2637	A/G	A01	83003517	AG	--	AA	AA	AG	AA	AA	AA	AG	AA	AA	AA	AA	AA	AG	AA	AG	AA	AA	AA	AA	AA	AA	AA	AA	AA	AA	AA	AA	AA	AA	AG	AA	AA	AA	AA	AA	AG	AG	AG	AG	AA	AA	AG	AA	AA
TM2638	A/C	A01	83009238	CC	AC	AA	AA	CC	AA	AA	AA	CC	AA	AA	AA	AA	AA	CC	AA	CC	AA	AA	AA	AA	AA	AA	AA	AA	AA	AA	AA	AA	AA	AA	CC	AA	AA	AA	AA	AA	CC	CC	CC	CC	AA	AA	CC	AA	AA
TM2641	T/C	A01	83025226	AA	AG	GG	GG	AA	GG	GG	GG	AA	GG	GG	GG	GG	GG	AA	GG	AA	GG	GG	GG	GG	GG	GG	GG	GG	GG	GG	GG	GG	GG	GG	AA	GG	GG	GG	GG	GG	AA	AA	AA	AA	GG	GG	AA	GG	GG
TM2642	A/G	A01	83033920	TC	TC	TT	TT	TC	TT	TT	TT	TC	TT	TT	TT	TT	TT	TC	TT	TC	TT	TT	TT	TT	TT	TT	TT	TT	TT	TT	TT	TT	TT	TT	TC	TT	TT	TT	TT	TT	TC	TC	TC	TC	TT	TT	TC	TT	TT
TM2645	A/G	A01	83059678	TC	TC	CC	CC	TC	CC	CC	CC	TC	CC	CC	CC	CC	CC	TC	CC	TC	CC	CC	CC	CC	CC	CC	CC	CC	CC	CC	CC	CC	CC	CC	TC	CC	CC	CC	CC	CC	TC	TC	TC	TC	CC	CC	TC	CC	CC
TM2646	A/G	A01	83065522	CC	TC	TT	TT	CC	TT	TT	TT	CC	TT	TT	TT	TT	TT	CC	TT	CC	TT	TT	TT	TT	TT	TT	TT	TT	TT	TT	TT	TT	TT	TT	CC	TT	TT	TT	TT	TT	CC	CC	CC	CC	TT	TT	CC	TT	TT
TM2647	A/G	A01	83068257	GG	AG	AA	AA	GG	AA	AA	AA	GG	AA	AA	AA	AA	AA	GG	AA	GG	AA	AA	AA	AA	AA	AA	AA	AA	AA	AA	AA	AA	AA	AA	GG	AA	AA	AA	AA	AA	GG	GG	GG	GG	AA	AA	GG	AA	AA
TM2648	A/G	A01	83087988	CC	TC	TT	TT	CC	TT	TT	TT	CC	TT	TT	TT	TT	TT	CC	TT	CC	TT	TT	TT	TT	TT	TT	TT	TT	TT	TT	TT	TT	TT	TT	CC	TT	TT	TT	TT	TT	CC	CC	CC	CC	TT	TT	CC	TT	TT
TM2649	A/C	A01	83097477	GG	TG	TT	TT	GG	TT	TT	TT	GG	TT	TT	TT	TT	TT	GG	TT	GG	TT	TT	TT	TT	TT	TT	TT	TT	TT	TT	TT	TT	TT	TT	GG	TT	TT	TT	TT	TT	GG	GG	GG	GG	TT	TT	GG	TT	TT
TM2650	A/G	A01	83102684	TT	TC	CC	CC	TT	CC	CC	CC	TT	CC	CC	CC	CC	CC	TT	CC	TT	CC	CC	CC	CC	CC	CC	CC	CC	CC	CC	CC	CC	CC	CC	TT	CC	CC	CC	CC	CC	TT	TT	TT	TT	CC	CC	TT	CC	CC
TM2654	T/C	A01	83217696	TC	TC	TT	TT	TC	TT	TT	TT	TC	TT	TT	TT	TT	TT	TC	TT	TC	TT	TT	TT	TT	TT	TT	TT	TT	TT	TT	TT	TT	TT	TT	TC	TT	TT	TT	TT	TT	TC	TC	TC	TC	TT	TT	TC	TT	TT
TM2655	A/C	A01	83225219	AC	AA	AA	AA	AC	AA	AA	AA	AC	AA	AA	AA	AA	AA	AC	AA	AC	AA	AA	AA	AA	AA	AA	AA	AA	AA	AA	AA	AA	AA	AA	AC	AA	AA	AA	AA	AA	AC	AC	AC	AC	AA	AA	AC	AA	AA
TM2658	C/G	A01	83242107	GC	GC	GG	GG	GC	GG	GG	GG	GC	GG	GG	GG	GG	GG	GC	GG	GC	GG	GG	GG	GG	GG	GG	GG	GG	GG	GG	GG	GG	GG	GG	GC	GG	GG	GG	GG	GG	GC	GC	GC	GC	GG	GG	GC	GG	GG
TM2659	A/G	A01	83247016	AA	AG	GG	GG	AA	GG	GG	GG	AA	GG	GG	GG	GG	GG	AA	GG	AA	GG	GG	GG	GG	GG	GG	GG	GG	GG	GG	GG	GG	GG	GG	AA	GG	GG	GG	GG	GG	AA	AA	AA	AA	GG	GG	AA	GG	GG
TM2660	T/G	A01	83250853	CC	AC	AA	AA	CC	AA	AA	AA	CC	AA	AA	AA	AA	AA	CC	AA	CC	AA	AA	AA	AA	AA	AA	AA	AA	AA	AA	AA	AA	AA	AA	CC	AA	AA	AA	AA	AA	CC	CC	CC	CC	AA	AA	CC	AA	AA
TM2663	T/C	A01	83270538	GG	AG	AA	AA	GG	AA	AA	AA	GG	AA	AA	AA	AA	AA	GG	AA	GG	AA	AA	AA	AA	AA	AA	AA	AA	AA	AA	AA	AA	AA	AA	GG	AA	AA	AA	AA	AA	GG	GG	GG	GG	AA	AA	GG	AA	AA
TM2668	A/G	A01	83304615	CC	TC	TT	TT	CC	TT	TT	TT	CC	TT	TT	TT	TT	TT	CC	TT	CC	TT	TT	TT	TT	TT	TT	TT	TT	TT	TT	TT	TT	TT	TT	CC	TT	TT	TT	TT	TT	CC	CC	CC	CC	TT	TT	CC	TT	TT
TM2671	A/C	A01	83320973	GG	TG	TT	TT	GG	TT	TT	TT	GG	TT	TT	TT	TT	TT	GG	TT	GG	TT	TT	TT	TT	TT	TT	TT	TT	TT	TT	TT	TT	TT	TT	GG	TT	TT	TT	TT	TT	GG	GG	GG	GG	TT	TT	GG	TT	TT
TM2672	T/C	A01	83324384	TC	--	CC	CC	TC	CC	CC	CC	TC	CC	CC	CC	CC	CC	TC	CC	TC	CC	CC	CC	CC	CC	CC	CC	CC	CC	CC	CC	CC	CC	CC	TC	CC	CC	CC	CC	CC	TC	TC	TC	TC	CC	CC	TC	CC	CC
TM2673	A/G	A01	83339498	TT	TC	CC	CC	TT	CC	CC	CC	TT	CC	CC	CC	CC	CC	TT	CC	TT	CC	CC	CC	CC	CC	CC	CC	CC	CC	CC	CC	CC	CC	CC	TT	CC	CC	CC	CC	CC	TT	TT	TT	TT	CC	CC	TT	CC	CC
TM2675	T/C	A01	83347770	AA	AG	GG	GG	AA	GG	GG	GG	AA	GG	GG	GG	GG	GG	AA	GG	AA	GG	GG	GG	GG	GG	GG	GG	GG	GG	GG	GG	GG	GG	GG	AA	GG	GG	GG	GG	GG	AA	AA	AA	AA	GG	GG	AA	GG	GG
TM2676	T/C	A01	83350763	TT	TC	CC	CC	TT	CC	CC	CC	TT	CC	CC	CC	CC	CC	TT	CC	TT	CC	CC	CC	CC	CC	CC	CC	CC	CC	CC	CC	CC	CC	CC	TT	CC	CC	CC	CC	CC	TT	TT	TT	TT	CC	CC	TT	CC	CC
TM2677	A/G	A01	83357119	AA	AG	GG	GG	AA	GG	GG	GG	AA	GG	GG	GG	GG	GG	AA	GG	AA	GG	GG	GG	GG	GG	GG	GG	GG	GG	GG	GG	GG	GG	GG	AA	GG	GG	GG	GG	GG	AA	AA	AA	AA	GG	GG	AA	GG	GG
TM2678	T/C	A01	83359418	CC	TC	TT	TT	CC	TT	TT	TT	CC	TT	TT	TT	TT	TT	CC	TT	CC	TT	TT	TT	TT	TT	TT	TT	TT	TT	TT	TT	TT	TT	TT	CC	TT	TT	TT	TT	TT	CC	CC	CC	CC	TT	TT	CC	TT	TT
TM2683	A/G	A01	83375927	AA	AG	GG	GG	AA	GG	GG	GG	AA	GG	GG	GG	GG	GG	AA	GG	AA	GG	GG	GG	GG	GG	GG	GG	GG	GG	GG	GG	GG	GG	GG	AA	GG	GG	GG	GG	GG	AA	AA	AA	AA	GG	GG	AA	GG	GG
TM2684	A/G	A01	83442226	AA	AG	GG	GG	AA	GG	GG	GG	AA	GG	GG	GG	GG	GG	AA	GG	AA	GG	GG	GG	GG	GG	GG	GG	GG	GG	GG	GG	GG	GG	GG	AA	GG	GG	GG	GG	GG	AA	AA	AA	AA	GG	GG	AA	GG	GG
TM2685	A/G	A01	83451754	TT	--	CC	CC	TT	CC	CC	CC	TT	CC	CC	CC	CC	CC	TT	CC	TT	CC	CC	CC	CC	CC	CC	CC	CC	CC	CC	CC	CC	CC	CC	TT	CC	CC	CC	CC	CC	TT	TT	TT	TT	CC	CC	TT	CC	CC
TM2686	A/C	A01	83457272	AC	CC	CC	CC	AC	CC	CC	CC	AC	CC	CC	CC	CC	CC	AC	CC	AC	CC	CC	CC	CC	CC	CC	CC	CC	CC	CC	CC	CC	CC	CC	AC	CC	CC	CC	CC	CC	AC	AC	AC	AC	CC	CC	AC	CC	CC
TM2688	T/G	A01	83467326	GG	TG	TT	TT	GG	TT	TT	TT	GG	TT	TT	TT	TT	TT	GG	TT	GG	TT	TT	TT	TT	TT	TT	TT	TT	TT	TT	TT	TT	TT	TT	GG	TT	TT	TT	TT	TT	GG	GG	GG	GG	TT	TT	GG	TT	TT
TM2689	T/C	A01	83471421	TT	TC	CC	CC	TT	CC	CC	CC	TT	CC	CC	CC	CC	TT	TT	CC	TT	CC	CC	CC	CC	CC	CC	CC	CC	CC	CC	CC	CC	CC	CC	TT	CC	CC	CC	CC	CC	TT	TT	TT	TT	CC	CC	TT	CC	CC
TM2690	A/G	A01	83474038	GG	--	AA	AA	GG	AA	AA	AA	GG	AA	AA	AA	AA	GG	GG	AA	GG	AA	AA	AA	AA	AA	AA	AA	AA	AA	AA	AA	AA	AA	AA	GG	AA	AA	AA	AA	AA	GG	GG	GG	GG	AA	AA	GG	AA	AA
TM2694	A/G	A01	83500416	TC	CC	CC	CC	TC	CC	CC	CC	TC	CC	CC	CC	CC	TC	TC	CC	TC	CC	CC	CC	CC	CC	CC	CC	CC	CC	CC	CC	CC	CC	CC	TC	CC	CC	CC	CC	CC	TC	TC	TC	TC	CC	CC	TC	CC	CC
TM2696	A/G	A01	83513146	CC	TC	TT	TT	CC	CC	TT	TT	CC	TT	TT	TT	TT	CC	CC	TT	CC	TT	TT	--	TT	TT	TT	TT	TT	CC	TT	TT	TT	TT	TT	CC	CC	TT	TT	TT	TT	CC	CC	CC	CC	TT	TT	CC	TT	TT
TM2697	A/C	A01	83516018	GG	--	TT	TT	GG	TT	TT	TT	GG	TT	TT	TT	TT	GG	GG	TT	GG	TT	TT	TT	TT	TT	TT	TT	TT	TT	TT	TT	TT	TT	TT	GG	TT	TT	TT	TT	TT	GG	GG	GG	GG	TT	TT	GG	TT	TT
TM2698	T/C	A01	83519824	TT	TC	CC	CC	TT	CC	CC	CC	TT	CC	CC	CC	CC	TT	TT	CC	TT	CC	CC	CC	CC	CC	CC	CC	CC	CC	CC	CC	CC	CC	CC	TT	CC	CC	CC	CC	CC	TT	TT	TT	TT	CC	CC	TT	CC	CC
TM2699	T/C	A01	83522118	TT	TC	CC	CC	TT	CC	CC	CC	TT	CC	CC	CC	CC	TT	TT	CC	TT	CC	CC	CC	CC	CC	CC	CC	CC	CC	CC	CC	CC	CC	CC	TT	CC	CC	CC	CC	CC	TT	TT	TT	TT	CC	CC	TT	CC	CC
TM2700	T/C	A01	83531633	CC	TC	TT	TT	CC	TT	TT	TT	CC	TT	TT	TT	TT	CC	CC	TT	CC	TT	TT	TT	TT	TT	TT	TT	TT	TT	TT	TT	TT	TT	TT	CC	TT	TT	TT	TT	TT	CC	CC	CC	CC	TT	TT	CC	TT	TT
TM2701	A/G	A01	83535427	AG	AG	GG	GG	AG	GG	GG	GG	AG	GG	GG	GG	GG	AG	AG	GG	AG	GG	GG	GG	GG	GG	GG	GG	GG	GG	GG	GG	GG	GG	GG	AG	GG	GG	GG	GG	GG	AG	AG	AG	AG	GG	GG	AG	GG	GG
TM2702	A/G	A01	83540083	TC	--	CC	CC	TC	CC	CC	CC	TC	CC	CC	CC	CC	TC	TC	CC	TC	CC	CC	CC	CC	CC	CC	CC	CC	CC	CC	CC	CC	CC	CC	TC	CC	CC	CC	CC	CC	TC	TC	TC	TC	CC	CC	TC	CC	CC
TM2703	A/G	A01	83542269	TT	TC	CC	CC	TT	CC	CC	CC	TT	CC	CC	CC	CC	TT	TT	CC	TT	CC	CC	CC	CC	CC	CC	CC	CC	CC	CC	CC	CC	CC	CC	TT	CC	CC	CC	CC	CC	TT	TT	TT	TT	CC	CC	TT	CC	CC
TM2704	T/G	A01	83550866	GG	TG	TT	TT	GG	TT	TT	TT	GG	TT	TT	TT	TT	GG	GG	TT	GG	TT	TT	TT	TT	TT	TT	TT	TT	TT	TT	TT	TT	TT	TT	GG	TT	TT	TT	TT	TT	GG	GG	GG	GG	TT	TT	GG	TT	TT
TM2705	T/C	A01	83560261	TT	TC	CC	CC	TT	CC	CC	CC	TT	CC	CC	CC	CC	TT	TT	CC	TT	CC	CC	CC	CC	CC	CC	CC	CC	CC	CC	CC	CC	CC	CC	TT	CC	CC	CC	CC	CC	TT	TT	TT	TT	CC	CC	TT	CC	CC
TM2708	A/G	A01	83588812	CC	TC	TT	TT	CC	TT	TT	TT	CC	TT	TT	TT	TT	CC	CC	TT	CC	TT	TT	TT	TT	TT	TT	TT	TT	TT	TT	TT	TT	TT	TT	CC	TT	TT	TT	TT	TT	CC	CC	CC	CC	TT	TT	CC	TT	TT
TM2709	T/C	A01	83592489	AA	AG	GG	GG	AA	GG	GG	GG	AA	GG	GG	GG	GG	AA	AA	GG	AA	GG	GG	GG	GG	GG	GG	GG	GG	GG	GG	GG	GG	GG	GG	AA	GG	GG	GG	GG	GG	AA	AA	AA	AA	GG	GG	AA	GG	GG
TM2715	A/T	A01	83643004	AA	TA	TT	TT	AA	TT	TT	TT	AA	TT	TT	TT	TT	AA	AA	TT	AA	TT	TT	TT	TT	TT	TT	TT	TT	TT	TT	TT	TT	TT	TT	AA	TT	TT	TT	TT	TT	AA	AA	AA	AA	TT	TT	AA	TT	TT
TM2716	A/C	A01	83656615	TT	--	GG	GG	TT	GG	GG	GG	TT	GG	GG	GG	GG	TT	TT	GG	TT	GG	GG	GG	GG	GG	GG	GG	GG	GG	GG	GG	GG	GG	GG	TT	GG	GG	GG	GG	GG	TT	TT	TT	TT	GG	GG	TT	GG	GG
TM2717	A/G	A01	83659212	CC	TC	TT	TT	CC	TT	TT	TT	CC	TT	TT	TT	TT	CC	CC	TT	CC	TT	TT	TT	TT	TT	TT	TT	TT	TT	TT	TT	TT	TT	TT	CC	TT	TT	TT	TT	TT	CC	CC	CC	CC	TT	TT	CC	TT	TT
TM2725	A/C	A01	83711173	GG	TG	TT	TT	GG	TT	TT	TT	GG	TT	TT	TT	TT	GG	GG	TT	GG	TT	TT	TT	TT	TT	TT	TT	TT	TT	TT	TT	TT	TT	TT	GG	TT	TT	TT	TT	TT	GG	GG	GG	GG	TT	TT	GG	TT	TT
TM2730	T/G	A01	83741577	TG	--	GG	GG	TG	GG	GG	GG	TG	GG	GG	GG	GG	TG	TG	GG	TG	GG	GG	GG	GG	GG	GG	GG	GG	GG	GG	GG	GG	GG	GG	TG	GG	GG	GG	GG	GG	TG	TG	TG	TG	GG	GG	TG	GG	GG
TM2731	A/G	A01	83745812	GG	AG	AA	AA	GG	AA	AA	AA	GG	AA	AA	AA	AA	GG	GG	AA	GG	AA	AA	AA	AA	AA	AA	AA	AA	AA	AA	AA	AA	AA	AA	GG	AA	AA	AA	AA	AA	GG	GG	GG	GG	AA	AA	GG	AA	AA
TM2732	T/C	A01	83752644	AA	AG	GG	GG	AA	GG	GG	GG	AA	GG	GG	GG	GG	AA	AA	GG	AA	GG	GG	GG	GG	GG	GG	GG	GG	GG	GG	GG	GG	GG	GG	AA	GG	GG	GG	GG	GG	AA	AA	AA	AA	GG	GG	AA	GG	GG
TM2734	A/G	A01	83757623	TC	--	CC	CC	TC	CC	CC	CC	TC	CC	CC	CC	CC	TC	TC	CC	TC	CC	CC	CC	CC	CC	CC	CC	CC	CC	CC	CC	CC	CC	CC	TC	CC	CC	CC	CC	CC	TC	TC	TC	TC	CC	CC	TC	CC	CC
TM2737	A/G	A01	83811335	AA	AG	GG	GG	AA	GG	GG	GG	AA	GG	GG	GG	GG	AA	AA	GG	AA	GG	GG	GG	GG	GG	GG	GG	GG	GG	GG	GG	GG	GG	GG	AA	GG	GG	GG	GG	GG	AA	AA	AA	AA	GG	GG	AA	GG	GG
TM2738	A/G	A01	83819200	AA	AG	GG	GG	AA	GG	GG	GG	AA	GG	GG	GG	GG	AA	AA	GG	AA	GG	GG	GG	GG	GG	GG	GG	GG	GG	GG	GG	GG	GG	GG	AA	GG	GG	GG	GG	GG	AA	AA	AA	AA	GG	GG	AA	GG	GG
TM2739	A/G	A01	83824426	TT	--	CC	CC	TT	CC	CC	CC	TT	CC	CC	CC	CC	TT	TT	CC	TT	CC	CC	CC	CC	CC	CC	CC	CC	CC	CC	CC	CC	CC	CC	TT	CC	CC	CC	CC	CC	TT	TT	TT	TT	CC	CC	TT	CC	CC
TM2740	T/C	A01	83828363	TT	TC	CC	CC	TT	CC	CC	CC	TT	CC	CC	CC	CC	TT	TT	CC	TT	CC	CC	CC	CC	CC	CC	CC	CC	CC	CC	CC	CC	CC	CC	TT	CC	CC	CC	CC	CC	TT	TT	TT	TT	CC	CC	TT	CC	CC
TM2741	T/C	A01	83831364	CC	TC	TT	TT	CC	TT	TT	TT	CC	TT	TT	TT	TT	CC	CC	TT	CC	TT	TT	TT	TT	TT	TT	TT	TT	TT	TT	TT	TT	TT	TT	CC	TT	TT	TT	TT	TT	CC	CC	CC	CC	TT	TT	CC	TT	TT
TM2742	A/G	A01	83834027	GG	AG	AA	AA	GG	AA	AA	AA	GG	AA	AA	AA	AA	GG	GG	AA	GG	AA	AA	AA	AA	AA	AA	AA	AA	AA	AA	AA	AA	AA	AA	GG	AA	AA	AA	AA	AA	GG	GG	GG	GG	AA	AA	GG	AA	AA
TM2743	T/C	A01	83841348	TC	--	CC	CC	TC	CC	CC	CC	TC	CC	CC	CC	CC	TC	TC	CC	TC	CC	CC	CC	CC	CC	CC	CC	CC	CC	CC	CC	CC	CC	CC	TC	CC	CC	CC	CC	CC	TC	TC	TC	TC	CC	CC	TC	CC	CC
TM2744	T/C	A01	83845608	AA	AG	GG	GG	AA	GG	GG	GG	AA	GG	GG	GG	GG	AA	AA	GG	AA	GG	GG	GG	GG	GG	GG	GG	GG	GG	GG	GG	GG	GG	GG	AA	GG	GG	GG	GG	GG	AA	AA	AA	AA	GG	GG	AA	GG	GG
TM2746	A/G	A01	83863010	AA	AG	GG	GG	AA	GG	GG	GG	AA	GG	GG	GG	GG	AA	AA	GG	AA	GG	GG	GG	GG	GG	GG	GG	GG	GG	GG	GG	GG	GG	GG	AA	GG	GG	GG	GG	GG	AA	AA	AA	AA	GG	GG	AA	GG	GG
TM2750	A/G	A01	83889566	TC	--	CC	CC	TC	CC	CC	CC	TC	CC	CC	CC	CC	TC	TC	CC	TC	CC	CC	CC	CC	CC	CC	CC	CC	CC	CC	CC	CC	CC	CC	TC	CC	CC	CC	CC	CC	TC	TC	TC	TC	CC	CC	TC	CC	CC
TM2759	A/G	A01	83994836	GG	AG	AA	AA	GG	AA	AA	AA	GG	AA	AA	AA	AA	GG	GG	AA	GG	AA	AA	AA	AA	AA	AA	AA	AA	AA	AA	AA	AA	AA	AA	GG	AA	AA	AA	AA	AA	GG	GG	GG	GG	AA	AA	GG	AA	AA
TM2760	T/C	A01	83997298	TT	TC	CC	CC	TT	CC	CC	CC	TT	CC	CC	CC	CC	TT	TT	CC	TT	CC	CC	CC	CC	CC	CC	CC	CC	CC	CC	CC	CC	CC	CC	TT	CC	CC	CC	CC	CC	TT	TT	TT	TT	CC	CC	TT	CC	CC
TM2763	A/G	A01	84250240	GG	AG	AA	AA	GG	AA	AA	AA	GG	AA	AA	AA	AA	GG	GG	AA	GG	AA	AA	AA	AA	AA	AA	AA	AA	AA	AA	AA	AA	AA	AA	GG	AA	AA	AA	AA	AA	GG	GG	GG	GG	AA	AA	GG	AA	AA
TM2772	T/A	A01	84349092	TA	TA	TT	TT	TA	TT	TT	TT	TA	TT	TA	TT	TA	TA	TA	TT	TA	TT	TA	--	TT	TT	TA	TT	TT	TT	TA	TT	TT	TT	TT	TA	TT	TT	TA	TT	TT	TA	TA	TA	TA	TT	TT	TA	TA	TA
TM2774	T/C	A01	84360922	TT	TC	CC	CC	TT	CC	CC	CC	TT	CC	TT	CC	TC	TT	TT	CC	TT	CC	TT	TC	CC	CC	TT	CC	CC	CC	TT	CC	CC	CC	CC	TT	CC	CC	TT	CC	CC	TT	TT	TT	TT	CC	CC	TT	TT	TT
TM2775	T/C	A01	84364728	CC	TC	TT	TT	CC	TT	TT	TT	CC	TT	CC	TT	TC	CC	CC	TT	CC	TT	CC	TC	TT	TT	CC	TT	TT	TT	CC	TT	TT	TT	TT	CC	TT	TT	CC	TT	TT	CC	CC	CC	CC	TT	TT	CC	CC	CC
TM2776	A/G	A01	84371190	TT	TC	CC	CC	TT	CC	CC	CC	TT	CC	TT	CC	TC	TT	TT	CC	TT	CC	TT	TC	CC	CC	TT	CC	CC	CC	TT	CC	CC	CC	CC	TT	CC	CC	TT	CC	CC	TT	TT	TT	TT	CC	CC	TT	TT	TT
TM2780	A/G	A01	84393459	TC	--	CC	CC	TC	CC	CC	CC	TC	CC	TC	CC	--	TC	TC	CC	TC	CC	TC	--	CC	CC	TC	CC	CC	CC	TC	CC	CC	CC	CC	TC	CC	CC	TC	CC	CC	TC	TC	TC	TC	CC	CC	TC	TC	TC
TM2781	T/C	A01	84398910	TT	TC	CC	CC	TT	CC	CC	CC	TT	CC	TT	CC	TC	TT	TT	CC	TT	CC	TT	--	CC	CC	TT	CC	CC	CC	TT	CC	CC	CC	CC	TT	CC	CC	TT	CC	CC	TT	TT	TT	TT	CC	CC	TT	TT	TT
TM2782	A/G	A01	84404873	TC	--	CC	CC	TC	CC	CC	CC	TC	CC	TC	CC	--	TC	TC	CC	TC	CC	TC	CC	CC	CC	TC	CC	CC	CC	TC	CC	CC	CC	CC	TC	CC	CC	TC	CC	CC	TC	TC	TC	TC	CC	CC	TC	TC	TC
TM2785	A/G	A01	84419182	TC	--	TT	TT	TC	TT	TT	TT	TC	TT	TC	TT	--	TC	TC	TT	TC	TT	TC	TT	TT	TT	TC	TT	TT	TT	TC	TT	TT	TT	TT	TC	TT	TT	TC	TT	TT	TC	TC	TC	TC	TT	TT	TC	TC	TC
TM2786	T/C	A01	84424436	GG	AG	AA	AA	GG	AA	AA	AA	GG	AA	GG	AA	AG	GG	GG	AA	GG	AA	GG	--	AA	AA	GG	AA	AA	AA	GG	AA	AA	AA	AA	GG	AA	AA	GG	AA	AA	GG	GG	GG	GG	AA	AA	GG	GG	GG
TM2792	A/G	A01	84453173	GG	AG	AA	AA	GG	AA	AA	AA	GG	AA	GG	AA	AG	GG	GG	AA	GG	AA	GG	--	AA	AA	GG	AA	AA	AA	GG	AA	AA	AA	AA	GG	AA	AA	GG	AA	AA	GG	GG	GG	GG	AA	AA	GG	GG	GG
TM2793	T/C	A01	84458402	TC	--	TT	TT	TC	TT	TT	TT	TC	TT	TC	TT	--	TC	TC	TT	TC	TT	TC	TT	TT	TT	TC	TT	TT	TT	TC	TT	TT	TT	TT	TC	TT	TT	TC	TT	TT	TC	TC	TC	TC	TT	TT	TC	TC	TC
TM2796	T/C	A01	84471175	GG	AG	AA	AA	GG	AA	AA	AA	GG	AA	GG	AA	AG	GG	GG	AA	GG	AA	GG	--	AA	AA	GG	AA	AA	AA	GG	AA	AA	AA	AA	GG	AA	AA	GG	AA	AA	GG	GG	GG	GG	AA	AA	GG	GG	GG
TM2798	T/C	A01	84481427	CC	TC	TT	TT	CC	TT	TT	TT	CC	TT	CC	TT	TC	CC	CC	TT	CC	TT	CC	TC	TT	TT	CC	TT	TT	TT	CC	TT	TT	TT	TT	CC	TT	TT	CC	TT	TT	CC	CC	CC	CC	TT	TT	CC	CC	CC
TM2799	A/G	A01	84483726	CC	TC	TT	TT	CC	TT	TT	TT	CC	TT	CC	TT	--	CC	CC	TT	CC	TT	CC	--	TT	TT	CC	TT	TT	TT	CC	TT	TT	TT	TT	CC	TT	TT	CC	TT	TT	CC	CC	CC	CC	TT	TT	CC	CC	CC
TM2802	A/G	A01	84507184	AG	--	GG	GG	AG	GG	GG	GG	AG	GG	AG	GG	--	AG	AG	GG	AG	GG	AG	GG	GG	GG	AG	GG	GG	GG	AG	GG	GG	GG	GG	AG	GG	GG	AG	GG	GG	AG	AG	AG	AG	GG	GG	AG	AG	AG
TM2806	T/C	A01	84537264	TT	TC	CC	CC	TT	CC	CC	CC	TT	CC	TT	CC	TC	TT	TT	CC	TT	CC	TT	TC	CC	CC	TT	CC	CC	CC	TT	CC	CC	CC	CC	TT	CC	CC	TT	CC	CC	TT	TT	TT	TT	CC	CC	TT	TT	TT
TM2808	T/C	A01	84594133	TC	--	CC	CC	TC	CC	CC	CC	TC	CC	TC	CC	--	TC	TC	CC	TC	CC	TC	CC	CC	CC	TC	CC	CC	CC	TC	CC	CC	CC	CC	TC	CC	CC	TC	CC	CC	TC	TC	TC	TC	CC	CC	TC	TC	TC
TM2811	A/G	A01	84612125	TC	--	CC	CC	TC	CC	CC	CC	TC	CC	TC	CC	--	TC	TC	CC	TC	CC	TC	--	CC	CC	TC	CC	CC	CC	TC	CC	CC	CC	CC	TC	CC	CC	TC	CC	CC	TC	TC	TC	TC	CC	CC	TC	TC	TC
TM2812	T/A	A01	84615455	AA	--	TT	TT	AA	TT	TT	TT	AA	TT	AA	TT	TA	AA	AA	TT	AA	TT	AA	--	TT	TT	AA	TT	TT	TT	AA	TT	TT	TT	TT	AA	TT	TT	AA	TT	TT	AA	AA	AA	AA	TT	TT	AA	AA	AA
TM2816	T/C	A01	84637500	GG	AG	AA	AA	GG	AA	AA	AA	GG	AA	GG	AA	--	GG	GG	AA	GG	AA	GG	--	AA	AA	GG	AA	AA	AA	GG	AA	AA	AA	AA	GG	AA	AA	GG	AA	AA	GG	GG	GG	GG	AA	AA	GG	GG	GG
TM2818	T/C	A01	84650219	TT	TC	CC	CC	TT	CC	CC	CC	TT	CC	TT	CC	TC	TT	TT	CC	TT	CC	TT	--	CC	CC	TT	CC	CC	CC	TT	CC	CC	CC	CC	TT	CC	CC	TT	CC	CC	TT	TT	TT	TT	CC	CC	TT	TT	TT
TM2819	T/C	A01	84654802	TT	TC	CC	CC	TT	CC	CC	CC	TT	CC	TT	CC	TC	TT	TT	CC	TT	CC	TT	--	CC	CC	TT	CC	CC	CC	TT	CC	CC	CC	CC	TT	CC	CC	TT	CC	CC	TT	TT	TT	TT	CC	CC	TT	TT	TT
TM2821	T/A	A01	84666017	TT	AT	AA	AA	TT	AA	AA	AA	TT	AA	TT	AA	AT	TT	TT	AA	TT	AA	TT	--	AA	AA	TT	AA	AA	AA	TT	AA	AA	AA	AA	TT	AA	AA	TT	AA	AA	TT	TT	TT	TT	AA	AA	TT	TT	TT
TM2822	G/C	A01	84670770	CC	GC	GG	GG	CC	GG	GG	GG	CC	GG	CC	GG	GC	CC	CC	GG	CC	GG	CC	GC	GG	GG	CC	GG	GG	GG	CC	GG	GG	GG	GG	CC	GG	GG	CC	GG	GG	CC	CC	CC	CC	GG	GG	CC	CC	CC
TM2823	T/C	A01	84680101	GG	AG	AA	AA	GG	AA	AA	AA	GG	AA	GG	AA	--	GG	GG	AA	GG	AA	GG	--	AA	AA	GG	AA	AA	AA	GG	AA	AA	AA	AA	GG	AA	AA	GG	AA	AA	GG	GG	GG	GG	AA	AA	GG	GG	GG
TM2826	T/C	A01	84688641	CC	TC	TT	TT	CC	TT	TT	TT	CC	TT	CC	TT	--	CC	CC	TT	CC	TT	CC	--	TT	TT	CC	TT	TT	TT	CC	TT	TT	TT	TT	CC	TT	TT	CC	TT	TT	CC	CC	CC	CC	TT	TT	CC	CC	CC
TM2828	T/C	A01	84698384	AG	--	AA	AA	AG	AA	AA	AA	AG	AA	AG	AA	--	AG	AG	AA	AG	AA	AG	AA	AA	AA	AG	AA	AA	AA	AG	AA	AA	AA	AA	AG	AA	AA	AG	AA	AA	AG	AG	AG	AG	AA	AA	AG	AG	AG
TM2831	A/C	A01	84711246	AC	AA	AA	AA	AC	AA	AA	AA	AC	AA	AC	AA	--	AC	AC	AA	AC	AA	AC	AA	AA	AA	AC	AA	AA	AA	AC	AA	AA	AA	AA	AC	AA	AA	AC	AA	AA	AC	AC	AC	AC	AA	AA	AC	AC	AC
TM2834	T/A	A01	84733236	AA	TA	TT	TT	AA	TT	TT	TT	AA	TT	AA	TT	TA	AA	AA	TT	AA	TT	AA	--	TT	TT	AA	TT	TT	TT	AA	TT	TT	TT	TT	AA	TT	TT	AA	TT	TT	AA	AA	AA	AA	TT	TT	AA	AA	AA
TM2835	A/G	A01	84738006	GG	AG	AA	AA	GG	AA	AA	AA	GG	AA	GG	AA	--	GG	GG	AA	GG	AA	GG	--	AA	AA	GG	AA	AA	AA	GG	AA	AA	AA	AA	GG	AA	AA	GG	AA	AA	GG	GG	GG	GG	AA	AA	GG	GG	GG
TM2843	A/G	A01	84775312	AG	--	GG	GG	AG	GG	GG	GG	AG	GG	AG	GG	--	AG	AG	GG	AG	GG	AG	GG	GG	GG	AG	GG	GG	GG	AG	GG	GG	GG	GG	AG	GG	GG	AG	GG	GG	AG	AG	AG	AG	GG	GG	AG	AG	AG
TM2844	A/G	A01	84778176	TT	TC	CC	CC	TT	CC	CC	CC	TT	CC	TT	CC	TC	TT	TT	CC	TT	CC	TT	TC	CC	CC	TT	CC	CC	CC	TT	CC	CC	CC	CC	TT	CC	CC	TT	CC	CC	TT	TT	TT	TT	CC	CC	TT	TT	TT
TM2846	A/G	A01	84794243	GG	AG	AA	AA	GG	AA	AA	AA	GG	AA	GG	AA	AA	GG	GG	AA	GG	AA	GG	--	AA	AA	GG	AA	AA	AA	GG	AA	AA	AA	AA	GG	AA	AA	GG	AA	AA	GG	GG	GG	GG	AA	AA	GG	GG	GG
TM2847	A/G	A01	84798703	TT	TC	CC	CC	TT	CC	CC	CC	TT	CC	TT	CC	TC	TT	TT	CC	TT	CC	TT	--	CC	CC	TT	CC	CC	CC	TT	CC	CC	CC	CC	TT	CC	CC	TT	CC	CC	TT	TT	TT	TT	CC	CC	TT	TT	TT
TM2848	T/C	A01	84805385	AA	--	GG	GG	AA	GG	GG	GG	AA	GG	AA	GG	AG	AA	AA	GG	AA	GG	AA	--	GG	GG	AA	GG	GG	GG	AA	GG	GG	GG	GG	AA	GG	GG	AA	GG	GG	AA	AA	AA	AA	GG	GG	AA	AA	AA
TM2855	T/G	A01	84846382	CC	AC	AA	AA	CC	AA	AA	AA	CC	AA	CC	AA	AC	CC	CC	AA	CC	AA	CC	--	AA	AA	CC	AA	AA	AA	CC	AA	AA	AA	AA	CC	AA	AA	CC	AA	AA	CC	CC	CC	CC	AA	AA	CC	CC	CC
TM2859	T/G	A01	84871992	TT	TG	GG	GG	TT	GG	GG	GG	TT	GG	TT	GG	TG	TT	TT	GG	TT	GG	TT	--	GG	GG	TT	GG	GG	GG	TT	GG	GG	GG	GG	TT	GG	GG	TT	GG	GG	TT	TT	TT	TT	GG	GG	TT	TT	TT
TM2863	T/C	A01	84890976	GG	AG	AA	AA	GG	AA	AA	AA	GG	AA	GG	AA	AG	GG	GG	AA	GG	AA	GG	--	AA	AA	GG	AA	AA	AA	GG	AA	AA	AA	AA	GG	AA	AA	GG	AA	AA	GG	GG	GG	GG	AA	AA	GG	GG	GG
TM2864	T/C	A01	84894931	GG	--	AG	AG	GG	AG	AG	AG	GG	AG	GG	AG	--	GG	GG	AG	GG	AG	GG	--	AG	AG	GG	AG	AG	AG	GG	AG	AG	AG	AG	GG	AG	AG	GG	AG	AG	GG	GG	GG	GG	AG	AG	GG	GG	GG
TM2866	T/G	A01	84899663	AC	AA	AA	AA	AC	AA	AA	AA	AC	AA	AC	AA	--	AC	AC	AA	AC	AA	AC	--	AA	AA	AC	AA	AA	AA	AC	AA	AA	AA	AA	AC	AA	AA	AC	AA	AA	AC	AC	AC	AC	AA	AA	AC	AC	AC
TM2867	T/G	A01	84905667	TT	TG	GG	GG	TT	GG	GG	GG	TT	GG	TT	GG	TG	TT	TT	GG	TT	GG	TT	TG	GG	GG	TT	GG	GG	GG	TT	GG	GG	GG	GG	TT	GG	GG	TT	GG	GG	TT	TT	TT	TT	GG	GG	TT	TT	TT
TM2868	A/G	A01	84913005	TT	TC	CC	CC	TT	CC	CC	CC	TT	CC	TT	CC	TC	TT	TT	CC	TT	CC	TT	TC	CC	CC	TT	CC	CC	CC	TT	CC	CC	CC	CC	TT	CC	CC	TT	CC	CC	TT	TT	TT	TT	CC	CC	TT	TT	TT
TM2869	A/G	A01	84923213	CC	TC	TT	TT	CC	TT	TT	TT	CC	TT	CC	TT	TC	CC	CC	TT	CC	TT	CC	--	TT	TT	CC	TT	TT	TT	CC	TT	TT	TT	TT	CC	TT	TT	CC	TT	TT	CC	CC	CC	CC	TT	TT	CC	CC	CC
TM2871	T/C	A01	84931539	TC	--	TT	TT	TC	TT	TT	TT	TC	TT	TC	TT	--	TC	TC	TT	TC	TT	TC	--	TT	TT	TC	TT	TT	TT	TC	TT	TT	TT	TT	TC	TT	TT	TC	TT	TT	TC	TC	TC	TC	TT	TT	TC	TC	TC
TM2877	T/C	A01	84987074	AA	AG	GG	GG	AA	GG	GG	GG	AA	GG	AA	GG	AG	AA	AA	GG	AA	GG	AA	--	GG	GG	AA	GG	GG	GG	AA	GG	GG	GG	GG	AA	GG	GG	AA	GG	GG	AA	AA	AA	AA	GG	GG	AA	AA	AA
TM2880	A/G	A01	85001391	CC	TC	TT	TT	CC	TT	TT	TT	CC	TT	CC	TT	--	CC	CC	TT	CC	TT	CC	--	TT	TT	CC	TT	TT	TT	CC	TT	TT	TT	TT	CC	TT	TT	CC	TT	TT	CC	CC	CC	CC	TT	TT	CC	CC	CC
TM2881	A/C	A01	85017312	TT	--	GG	GG	TT	GG	GG	GG	TT	GG	TT	GG	--	TT	TT	GG	TT	GG	TT	--	GG	GG	TT	GG	GG	GG	TT	GG	GG	GG	GG	TT	GG	GG	TT	GG	GG	TT	TT	TT	TT	GG	GG	TT	TT	TT
TM2884	T/C	A01	85029696	TC	--	TT	TT	TC	TT	TT	TT	TC	TT	TC	TT	TC	TC	TC	TT	TC	TT	TC	--	TT	TT	TC	TT	TT	TT	TC	TT	TT	TT	TT	TC	TT	TT	TC	TT	TT	TC	TC	TC	TC	TT	TT	TC	TC	TC
TM2885	T/C	A01	85035945	CC	TC	TT	TT	CC	TT	TT	TT	CC	TT	CC	TT	TC	CC	CC	TT	CC	TT	CC	--	TT	TT	CC	TT	TT	TT	CC	TT	TT	TT	TT	CC	TT	TT	CC	TT	TT	CC	CC	CC	CC	TT	TT	CC	CC	CC
TM2887	T/C	A01	85050726	GG	AG	AA	AA	GG	AA	AA	AA	GG	AA	GG	AA	AG	GG	GG	AA	GG	AA	GG	--	AA	AA	GG	AA	AA	AA	GG	AA	AA	AA	AA	GG	AA	AA	GG	AA	AA	GG	GG	GG	GG	AA	AA	GG	GG	GG
TM2888	T/C	A01	85057971	GG	AG	AA	AA	GG	AA	AA	AA	GG	AA	GG	AA	--	GG	GG	AA	GG	AA	GG	--	AA	AA	GG	AA	AA	AA	GG	AA	AA	AA	AA	GG	AA	AA	GG	AA	AA	GG	GG	GG	GG	AA	AA	GG	GG	GG
TM2890	A/G	A01	85079335	AA	AG	GG	GG	AA	GG	GG	GG	AA	GG	AA	GG	AG	AA	AA	GG	AA	GG	AA	--	GG	GG	AA	GG	GG	GG	AA	GG	GG	GG	GG	AA	GG	GG	AA	GG	GG	AA	AA	AA	AA	GG	GG	AA	AA	AA
TM2891	A/C	A01	85081504	AA	AC	CC	CC	AA	CC	CC	CC	AA	CC	AA	CC	AC	AA	AA	CC	AA	CC	AA	AC	CC	CC	AA	CC	CC	CC	AA	CC	CC	CC	CC	AA	CC	CC	AA	CC	CC	AA	AA	AA	AA	CC	CC	AA	AA	AA
TM2892	C/G	A01	85085112	GG	CG	CC	CC	GG	CC	CC	CC	GG	CC	GG	CC	CG	GG	GG	CC	GG	CC	GG	--	CC	CC	GG	CC	CC	CC	GG	CC	CC	CC	CC	GG	CC	CC	GG	CC	CC	GG	GG	GG	GG	CC	CC	GG	GG	GG
TM2893	T/C	A01	85087310	CC	TC	TT	TT	CC	TT	TT	TT	CC	TT	CC	TT	TC	CC	CC	TT	CC	TT	CC	TC	TT	TT	CC	TT	TT	TT	CC	TT	TT	TT	TT	CC	TT	TT	CC	TT	TT	CC	CC	CC	CC	TT	TT	CC	CC	CC
TM2894	T/C	A01	85089789	GG	AG	AA	AA	GG	AA	AA	AA	GG	AA	GG	AA	AG	GG	GG	AA	GG	AA	GG	--	AA	AA	GG	AA	AA	AA	GG	AA	AA	AA	AA	GG	AA	AA	GG	AA	AA	GG	GG	GG	GG	AA	AA	GG	GG	GG
TM2896	A/G	A01	85104025	TC	--	CC	CC	TC	CC	CC	CC	TC	CC	TC	CC	--	TC	TC	CC	TC	CC	TC	--	CC	CC	TC	CC	CC	CC	TC	CC	CC	CC	CC	TC	CC	CC	TC	CC	CC	TC	TC	TC	TC	CC	CC	TC	TC	TC
TM2897	A/G	A01	85115452	TT	TC	CC	CC	TT	CC	CC	CC	TT	CC	TT	CC	TC	TT	TT	CC	TT	CC	TT	--	CC	CC	TT	CC	CC	CC	TT	CC	CC	CC	CC	TT	CC	CC	TT	CC	CC	TT	TT	TT	TT	CC	CC	TT	TT	TT
TM2898	A/C	A01	85117967	CC	AC	AA	AA	CC	AA	AA	AA	CC	AA	CC	AA	AC	CC	CC	AA	CC	AA	CC	AC	AA	AA	CC	AA	AA	AA	CC	AA	AA	AA	AA	CC	AA	AA	CC	AA	AA	CC	CC	CC	CC	AA	AA	CC	CC	CC
TM2899	G/C	A01	85138219	CG	--	GG	GG	CG	GG	GG	GG	CG	GG	CG	GG	--	CG	CG	GG	CG	GG	CG	GG	GG	GG	CG	GG	GG	GG	CG	GG	GG	GG	GG	CG	GG	GG	CG	GG	GG	CG	CG	CG	CG	GG	GG	CG	CG	CG
TM2903	A/G	A01	85151826	TC	--	CC	CC	TC	CC	CC	CC	TC	CC	TC	CC	--	TC	TC	CC	TC	CC	TC	--	CC	CC	TC	CC	CC	CC	TC	CC	CC	CC	CC	TC	CC	CC	TC	CC	CC	TC	TC	TC	TC	CC	CC	TC	TC	TC
TM2905	A/G	A01	85173727	GG	AG	AA	AA	GG	AA	AA	AA	GG	AA	GG	AA	--	GG	GG	AA	GG	AA	GG	--	AA	AA	--	AA	AA	AA	GG	AA	AA	AA	AA	GG	AA	AA	GG	AA	AA	GG	GG	GG	GG	AA	AA	GG	GG	GG
TM2906	A/G	A01	85179052	GG	AG	AA	AA	GG	AA	AA	AA	GG	AA	GG	AA	AG	GG	GG	AA	GG	AA	GG	--	AA	AA	GG	AA	AA	AA	GG	AA	AA	AA	AA	GG	AA	AA	GG	AA	AA	GG	GG	GG	GG	AA	AA	GG	GG	GG
TM2911	T/C	A01	85224007	TC	--	TT	TT	TC	TT	TT	TT	TC	TT	TC	TT	TT	TC	TC	TT	TC	TT	TC	TT	TT	TT	TC	TT	TT	TT	TC	TT	TT	TT	TT	TC	TT	TT	TC	TT	TT	TC	TC	TC	TC	TT	TT	TC	TC	TC
TM2912	A/T	A01	85234285	AT	--	TT	TT	AT	TT	TT	TT	AT	TT	AT	TT	--	AT	AT	TT	AT	TT	AT	--	TT	TT	AT	TT	TT	TT	AT	TT	TT	TT	TT	AT	TT	TT	AT	TT	TT	AT	AT	AT	AT	TT	TT	AT	AT	AT
TM2913	A/G	A01	85239130	AA	AG	GG	GG	AA	GG	GG	GG	AA	GG	AA	GG	AG	AA	AA	GG	AA	GG	AA	--	GG	GG	AA	GG	GG	GG	AA	GG	GG	GG	GG	AA	GG	GG	AA	GG	GG	AA	AA	AA	AA	GG	GG	AA	AA	AA
TM2918	T/G	A01	85269124	CC	AC	AA	AA	CC	AA	AA	AA	CC	AA	CC	AA	AC	CC	CC	AA	CC	AA	CC	--	AA	AA	CC	AA	AA	AA	CC	AA	AA	AA	AA	CC	AA	AA	CC	AA	AA	CC	CC	CC	CC	AA	AA	CC	CC	CC
TM2922	A/C	A01	85292172	TT	TG	GG	GG	TT	GG	GG	GG	TT	GG	TT	GG	--	TT	TT	GG	TT	GG	TT	--	GG	GG	TT	GG	GG	GG	TT	GG	GG	GG	GG	TT	GG	GG	TT	GG	GG	TT	TT	TT	TT	GG	GG	TT	TT	TT
TM2923	A/T	A01	85296465	AA	AT	TT	TT	AA	TT	TT	TT	AA	TT	AA	TT	AT	AA	AA	TT	AA	TT	AA	AT	TT	TT	AA	TT	TT	TT	AA	TT	TT	TT	TT	AA	TT	TT	AA	TT	TT	AA	AA	AA	AA	TT	TT	AA	AA	AA
TM2924	T/G	A01	85306529	CC	AC	AA	AA	CC	AA	AA	AA	CC	AA	CC	AA	AC	CC	CC	AA	CC	AA	CC	AC	AA	AA	CC	AA	AA	AA	CC	AA	AA	AA	AA	CC	AA	AA	CC	AA	AA	CC	CC	CC	CC	AA	AA	CC	CC	CC
TM2925	A/G	A01	85309486	TT	TC	CC	CC	TT	CC	CC	CC	TT	CC	TT	CC	TC	TT	TT	CC	TT	CC	TT	--	CC	CC	TT	CC	CC	CC	TT	CC	CC	CC	CC	TT	CC	CC	TT	CC	CC	TT	TT	TT	TT	CC	CC	TT	TT	TT
TM2928	T/C	A01	85331004	CC	TC	TT	TT	CC	TT	TT	TT	CC	TT	CC	TT	TC	CC	CC	TT	CC	TT	CC	TC	TT	TT	CC	TT	TT	TT	CC	TT	TT	TT	TT	CC	TT	TT	CC	TT	TT	CC	CC	CC	CC	TT	TT	CC	CC	CC
TM2931	T/C	A01	85351120	TT	TC	CC	CC	TT	CC	CC	CC	TT	CC	TT	CC	--	TT	TT	CC	TT	CC	TT	--	CC	CC	TT	CC	CC	CC	TT	CC	CC	CC	CC	TT	CC	CC	TT	CC	CC	TT	TT	TT	TT	CC	CC	TT	TT	TT
TM2933	T/C	A01	85359778	GG	AG	AA	AA	GG	AA	AA	AA	GG	AA	GG	AA	AG	GG	GG	AA	GG	AA	GG	--	AA	AA	GG	AA	AA	AA	GG	AA	AA	AA	AA	GG	AA	AA	GG	AA	AA	GG	GG	GG	GG	AA	AA	GG	GG	GG
TM2934	A/G	A01	85362863	AA	AG	GG	GG	AA	GG	GG	GG	AA	GG	AA	GG	AG	AA	AA	GG	AA	GG	AA	AG	GG	GG	AA	GG	GG	GG	AA	GG	GG	GG	GG	AA	GG	GG	AA	GG	GG	AA	AA	AA	AA	GG	GG	AA	AA	AA
TM2936	A/G	A01	85374378	CC	TC	TT	TT	CC	TT	TT	TT	CC	TT	CC	TT	TC	CC	CC	TT	CC	TT	CC	TC	TT	TT	CC	TT	TT	TT	CC	TT	TT	TT	TT	CC	TT	TT	CC	TT	TT	CC	CC	CC	CC	TT	TT	CC	CC	CC
TM2937	A/G	A01	85382107	GG	--	AA	AA	GG	AA	AA	AA	GG	AA	GG	AA	AG	GG	GG	AA	GG	AA	GG	--	AA	AA	GG	AA	AA	AA	GG	AA	AA	AA	AA	GG	AA	AA	GG	AA	AA	GG	GG	GG	GG	AA	AA	GG	GG	GG
TM2944	T/C	A01	85421147	TT	TC	CC	CC	TT	CC	CC	CC	TT	CC	TT	CC	TC	TT	TT	CC	TT	CC	TT	TC	CC	CC	TT	CC	CC	CC	TT	CC	CC	CC	CC	TT	CC	CC	TT	CC	CC	TT	TT	TT	TT	CC	CC	TT	TT	TT
TM2946	T/C	A01	85426938	AG	--	GG	GG	GG	GG	GG	GG	AG	GG	AG	GG	GG	AG	AG	GG	AG	GG	AG	--	GG	GG	AG	GG	GG	GG	AG	GG	GG	GG	GG	AG	GG	GG	AG	GG	GG	AG	GG	AG	GG	GG	GG	GG	GG	GG
TM2947	T/C	A01	85436704	TC	--	CC	CC	TC	CC	CC	CC	TC	CC	TC	CC	--	TC	TC	CC	TC	CC	TC	--	CC	CC	TC	CC	CC	CC	TC	CC	CC	CC	CC	TC	CC	CC	TC	CC	CC	TC	TC	TC	TC	CC	CC	TC	TC	TC
TM2949	T/C	A01	85454433	TC	--	CC	CC	TC	CC	CC	CC	TC	CC	TC	CC	--	TC	TC	CC	TC	CC	TC	--	CC	CC	TC	CC	CC	CC	TC	CC	CC	CC	CC	TC	CC	CC	TC	CC	CC	TC	TC	TC	TC	CC	CC	TC	TC	TC
TM2951	A/C	A01	85466210	GG	TG	TT	TT	GG	TT	TT	TT	GG	TT	GG	TT	--	GG	GG	TT	GG	TT	GG	--	TT	TT	GG	TT	TT	TT	GG	TT	TT	TT	TT	GG	TT	TT	GG	TT	TT	GG	GG	GG	GG	TT	TT	GG	GG	GG
TM2952	A/C	A01	85473391	CC	AC	AA	AA	CC	AA	AA	AA	CC	AA	CC	AA	AC	CC	CC	AA	CC	AA	CC	--	AA	AA	CC	AA	AA	AA	CC	AA	AA	AA	AA	CC	AA	AA	CC	AA	AA	CC	CC	CC	CC	AA	AA	CC	CC	CC
TM2953	T/C	A01	85479221	TT	TC	CC	CC	TT	CC	CC	CC	TT	CC	TT	CC	TC	TT	TT	CC	TT	CC	TT	--	CC	CC	TT	CC	CC	CC	TT	CC	CC	CC	CC	TT	CC	CC	TT	CC	CC	TT	TT	TT	TT	CC	CC	TT	TT	TT
TM2954	A/G	A01	85482989	GG	AG	AA	AA	GG	AA	AA	AA	GG	AA	GG	AA	AG	GG	GG	AA	GG	AA	GG	AG	AA	AA	GG	AA	AA	AA	GG	AA	AA	AA	AA	GG	AA	AA	GG	AA	AA	GG	GG	GG	GG	AA	AA	GG	GG	GG
TM2956	A/G	A01	85488735	GG	AG	AA	AA	GG	AA	AA	AA	GG	AA	GG	AA	AG	GG	GG	AA	GG	AA	GG	--	AA	AA	GG	AA	AA	AA	GG	AA	AA	AA	AA	GG	AA	AA	GG	AA	AA	GG	GG	GG	GG	AA	AA	GG	GG	GG
TM2957	T/G	A01	85493367	TT	TG	GG	GG	TT	GG	GG	GG	TT	GG	TT	GG	TG	TT	TT	GG	TT	GG	TT	--	GG	GG	TT	GG	GG	GG	TT	GG	GG	GG	GG	TT	GG	GG	TT	GG	GG	TT	TT	TT	TT	GG	GG	TT	TT	TT
TM2958	T/C	A01	85498857	TC	--	CC	CC	TC	CC	CC	CC	TC	CC	TC	CC	--	TC	TC	CC	TC	CC	TC	--	CC	CC	TC	CC	CC	CC	TC	CC	CC	CC	CC	TC	CC	CC	TC	CC	CC	TC	TC	TC	TC	CC	CC	TC	TC	TC
TM2960	T/C	A01	85507965	AG	--	GG	GG	AG	GG	GG	GG	AG	GG	AG	GG	--	AG	AG	GG	AG	GG	AG	GG	GG	GG	AG	GG	GG	GG	AG	GG	GG	GG	GG	AG	GG	GG	AG	GG	GG	AG	AG	AG	AG	GG	GG	AG	AG	AG
TM2962	A/C	A01	85536321	TG	--	TT	TT	TG	TT	TT	TT	TG	TT	TG	TT	--	TG	TG	TT	TG	TT	TG	--	TT	TT	TG	TT	TT	TT	TG	TT	TT	TT	TT	TG	TT	TT	TG	TT	TT	TG	TG	TG	TG	TT	TT	TG	TG	TG
TM2965	A/G	A01	85547640	TT	--	CC	CC	TT	CC	CC	CC	TT	CC	TT	CC	--	TT	TT	CC	TT	CC	TT	--	CC	CC	TT	CC	CC	CC	TT	CC	CC	CC	CC	TT	CC	CC	TT	CC	CC	TT	TT	TT	TT	CC	CC	TT	TT	TT
TM2966	T/G	A01	85550794	GG	TG	TT	TT	GG	TT	TT	TT	GG	TT	GG	TT	TG	GG	GG	TT	GG	TT	GG	--	TT	TT	GG	TT	TT	TT	GG	TT	TT	TT	TT	GG	TT	TT	GG	TT	TT	GG	GG	GG	GG	TT	TT	GG	GG	GG
TM2967	A/C	A01	85557459	GG	TG	TT	TT	GG	TT	TT	TT	GG	TT	GG	TT	--	GG	GG	TT	GG	TT	GG	--	TT	TT	GG	TT	TT	TT	GG	TT	TT	TT	TT	GG	TT	TT	GG	TT	TT	GG	GG	GG	GG	TT	TT	GG	GG	GG
TM2972	T/C	A01	85583108	GG	--	AA	AA	GG	AA	AA	AA	GG	AA	GG	AA	--	GG	GG	AA	GG	AA	GG	--	AA	AA	GG	AA	AA	AA	GG	AA	AA	AA	AA	GG	AA	AA	GG	AA	AA	GG	GG	GG	GG	AA	AA	GG	GG	GG
TM2973	A/G	A01	85587161	AG	--	GG	GG	AG	GG	GG	GG	AG	GG	AG	GG	--	AG	AG	GG	AG	GG	AG	--	GG	GG	AG	GG	GG	GG	AG	GG	GG	GG	GG	AG	GG	GG	AG	GG	GG	AG	AG	AG	AG	GG	GG	AG	AG	AG
TM2975	T/A	A01	85595171	AA	AT	TT	TT	AA	TT	TT	TT	AA	TT	AA	TT	AT	AA	AA	TT	AA	TT	AA	--	TT	TT	AA	TT	TT	TT	AA	TT	TT	TT	TT	AA	TT	TT	AA	TT	TT	AA	AA	AA	AA	TT	TT	AA	AA	AA
TM2976	T/C	A01	85602468	CC	TC	TT	TT	CC	TT	TT	TT	CC	TT	CC	TT	TC	CC	CC	TT	CC	TT	CC	TC	TT	TT	CC	TT	TT	TT	CC	TT	TT	TT	TT	CC	TT	TT	CC	TT	TT	CC	CC	CC	CC	TT	TT	CC	CC	CC
TM2977	T/C	A01	85607794	TC	--	CC	CC	TC	CC	CC	CC	TC	CC	TC	CC	TC	TC	TC	CC	TC	CC	TC	--	CC	CC	TC	CC	CC	CC	TC	CC	CC	CC	CC	TC	CC	CC	TC	CC	CC	TC	TC	TC	TC	CC	CC	TC	TC	TC
TM2978	A/G	A01	85612683	AA	AG	GG	GG	AA	GG	GG	GG	AA	GG	AA	GG	AG	AA	AA	GG	AA	GG	AA	--	GG	GG	AA	GG	GG	GG	AA	GG	GG	GG	GG	AA	GG	GG	AA	GG	GG	AA	AA	AA	AA	GG	GG	AA	AA	AA
TM2980	T/C	A01	85636640	GG	--	AA	AA	GG	AA	AA	AA	GG	AA	GG	AA	--	GG	GG	AA	GG	AA	GG	AA	AA	AA	GG	AA	AA	AA	GG	AA	AA	AA	AA	GG	AA	AA	GG	AA	AA	GG	GG	GG	GG	AA	AA	GG	GG	GG
TM2981	A/G	A01	85642081	CC	TC	TT	TT	CC	TT	TT	TT	CC	TT	CC	TT	TC	CC	CC	TT	CC	TT	CC	--	TT	TT	CC	TT	TT	TT	CC	TT	TT	TT	TT	CC	TT	TT	CC	TT	TT	CC	CC	CC	CC	TT	TT	CC	CC	CC
TM2983	A/T	A01	85658132	TA	--	AA	AA	TA	AA	AA	AA	TA	AA	TA	AA	--	TA	TA	AA	TA	AA	TA	--	AA	AA	TA	AA	AA	AA	TA	AA	AA	AA	AA	TA	AA	AA	TA	AA	AA	TA	TA	TA	TA	AA	AA	TA	TA	TA
TM2985	T/C	A01	85679304	AG	AG	GG	GG	AG	GG	GG	GG	AG	GG	AG	GG	AG	AG	AG	GG	AG	GG	AG	--	GG	GG	AG	GG	GG	GG	AG	GG	GG	GG	GG	AG	GG	GG	AG	GG	GG	AG	AG	AG	AG	GG	GG	AG	AG	AG
TM2986	A/T	A01	85681833	AT	--	TT	TT	AT	TT	TT	TT	AT	TT	AT	TT	--	AT	AT	TT	AT	TT	AT	--	TT	TT	AT	TT	TT	TT	AT	TT	TT	TT	TT	AT	TT	TT	AT	TT	TT	AT	AT	AT	AT	TT	TT	AT	AT	AT
TM2988	T/C	A01	85691290	AG	--	GG	GG	AG	GG	GG	GG	AG	GG	AG	GG	--	AG	AG	GG	AG	GG	AG	--	GG	GG	AG	GG	GG	GG	AG	GG	GG	GG	GG	AG	GG	GG	AG	GG	GG	AG	AG	AG	AG	GG	GG	AG	AG	AG
TM2989	A/G	A01	85698816	AG	--	GG	GG	AG	GG	GG	GG	AG	GG	AG	GG	--	AG	AG	GG	AG	GG	AG	--	GG	GG	AG	GG	GG	GG	AG	GG	GG	GG	GG	AG	GG	GG	AG	GG	GG	AG	AG	AG	AG	GG	GG	AG	AG	AG
TM2990	T/C	A01	85703220	GG	AG	AA	AA	GG	AA	AA	AA	GG	AA	GG	AA	--	GG	GG	AA	GG	AA	GG	--	AA	AA	GG	AA	AA	AA	GG	AA	AA	AA	AA	GG	AA	AA	GG	AA	AA	GG	GG	GG	GG	AA	AA	GG	GG	GG
TM2991	T/C	A01	85711030	TT	TC	CC	CC	TT	CC	CC	CC	TT	CC	TT	CC	TC	TT	TT	CC	TT	CC	TT	--	CC	CC	TT	CC	CC	CC	TT	CC	CC	CC	CC	TT	CC	CC	TT	CC	CC	TT	TT	TT	TT	CC	CC	TT	TT	TT
TM2993	A/G	A01	85732248	TT	--	--	CC	TT	CC	CC	CC	TT	CC	TT	CC	TC	TT	TT	CC	TT	CC	TT	TC	CC	CC	TT	CC	CC	CC	TT	CC	CC	CC	CC	TT	CC	CC	TT	CC	CC	TT	TT	TT	TT	CC	CC	TT	TT	TT
TM2994	T/C	A01	85736634	GG	AG	AA	AA	GG	AA	AA	AA	GG	AA	GG	AA	--	GG	GG	AA	GG	AA	GG	--	AA	AA	GG	AA	AA	AA	GG	AA	AA	AA	AA	GG	AA	AA	GG	AA	AA	GG	GG	GG	GG	AA	AA	GG	GG	GG
TM2995	T/C	A01	85739572	TT	TC	CC	CC	TT	CC	CC	CC	TT	CC	TT	CC	TC	TT	TT	CC	TT	CC	TT	--	CC	CC	TT	CC	CC	CC	TT	CC	CC	CC	CC	TT	CC	CC	TT	CC	CC	TT	TT	TT	TT	CC	CC	TT	TT	TT
TM2997	T/C	A01	85749856	TT	TC	CC	CC	TT	CC	CC	CC	TT	CC	TT	CC	TC	TT	TT	CC	TT	CC	TT	TC	CC	CC	TT	CC	CC	CC	TT	CC	CC	CC	CC	TT	CC	CC	TT	CC	CC	TT	TT	TT	TT	CC	CC	TT	TT	TT
TM2998	T/G	A01	85761140	GG	TG	TT	TT	GG	TT	TT	TT	GG	TT	GG	TT	TG	GG	GG	TT	GG	TT	GG	--	TT	TT	GG	TT	TT	TT	GG	TT	TT	TT	TT	GG	TT	TT	GG	TT	TT	GG	GG	GG	GG	TT	TT	GG	GG	GG
TM3001	A/G	A01	85770340	CC	--	TT	TT	CC	TT	TT	TT	CC	TT	CC	TT	TC	CC	CC	TT	CC	TT	CC	TC	TT	TT	CC	TT	TT	TT	CC	TT	TT	TT	TT	CC	TT	TT	CC	TT	TT	CC	CC	CC	CC	TT	TT	CC	CC	CC
TM3004	A/T	A01	85826434	TT	AT	AA	AA	TT	AA	AA	AA	TT	AA	TT	AA	AT	TT	TT	AA	TT	AA	TT	--	AA	AA	TT	AA	AA	AA	TT	AA	AA	AA	AA	TT	AA	AA	TT	AA	AA	TT	TT	TT	TT	AA	AA	TT	TT	TT
TM3006	T/C	A01	85836199	CC	--	TT	TT	CC	TT	TT	TT	CC	TT	CC	TT	TC	CC	CC	TT	CC	TT	CC	--	TT	TT	CC	TT	TT	TT	CC	TT	TT	TT	TT	CC	TT	TT	CC	TT	TT	CC	CC	CC	CC	TT	TT	CC	CC	CC
TM3008	A/T	A01	85844069	TT	AT	AA	AA	TT	AA	AA	AA	TT	AA	TT	AA	AT	TT	TT	AA	TT	AA	TT	AT	AA	AA	TT	AA	AA	AA	TT	AA	AA	AA	AA	TT	AA	AA	TT	AA	AA	TT	TT	TT	TT	AA	AA	TT	TT	TT
TM3009	A/G	A01	85851293	CC	TC	TT	TT	CC	TT	TT	TT	CC	TT	CC	TT	TC	CC	CC	TT	CC	TT	CC	TC	TT	TT	CC	TT	TT	TT	CC	TT	TT	TT	TT	CC	TT	TT	CC	TT	TT	CC	CC	CC	CC	TT	TT	CC	CC	CC
TM3010	T/A	A01	85857156	AA	AT	TT	TT	AA	TT	TT	TT	AA	TT	AA	TT	AT	AA	AA	TT	AA	TT	AA	AT	TT	TT	AA	TT	TT	TT	AA	TT	TT	TT	TT	AA	TT	TT	AA	TT	TT	AA	AA	AA	AA	TT	TT	AA	--	AA
TM3011	A/G	A01	85863140	CC	--	TT	TT	CC	TT	TT	TT	CC	TT	CC	TT	--	CC	CC	TT	CC	TT	CC	--	TT	TT	CC	TT	TT	TT	CC	TT	TT	TT	TT	CC	TT	TT	CC	TT	TT	CC	CC	CC	CC	TT	TT	CC	CC	CC
TM3012	T/G	A01	85866149	GG	TG	TT	TT	GG	TT	TT	TT	GG	TT	GG	TT	TG	GG	GG	TT	GG	TT	GG	TG	TT	TT	GG	TT	TT	TT	GG	TT	TT	TT	TT	GG	TT	TT	GG	TT	TT	GG	GG	GG	GG	TT	TT	GG	GG	GG
TM3013	T/G	A01	85874244	TT	TG	GG	GG	TT	GG	GG	GG	TT	GG	TT	GG	TG	TT	TT	GG	TT	GG	TT	TG	GG	GG	TT	GG	GG	GG	TT	GG	GG	GG	GG	TT	GG	GG	TT	GG	GG	TT	TT	TT	TT	GG	GG	TT	TT	TT
TM3014	A/G	A01	85880887	CC	TC	TT	TT	CC	TT	TT	TT	CC	TT	CC	TT	--	CC	CC	TT	CC	TT	CC	--	TT	TT	CC	TT	TT	TT	CC	TT	TT	TT	TT	CC	TT	TT	CC	TT	TT	CC	CC	CC	CC	TT	TT	CC	CC	CC
TM3018	A/G	A01	85896516	AA	AG	GG	GG	AA	GG	GG	GG	AA	GG	AA	GG	AG	AA	AA	GG	AA	GG	AA	AG	GG	GG	AA	GG	GG	GG	AA	GG	GG	GG	GG	AA	GG	GG	AA	GG	GG	AA	AA	AA	AA	GG	GG	AA	AA	AA
TM3022	T/C	A01	85920622	TC	--	TT	TT	TC	TT	TT	TT	TC	TT	TC	TT	TT	TC	TC	TT	TC	TT	TC	TT	TT	TT	TC	TT	TT	TT	TC	TT	TT	TT	TT	TC	TT	TT	TC	TT	TT	TC	TC	TC	TC	TT	TT	TC	TC	TC
TM3026	T/C	A01	85938976	TC	--	CC	CC	TC	CC	CC	CC	TC	CC	TC	CC	--	TC	TC	CC	TC	CC	TC	--	CC	CC	TC	CC	CC	CC	TC	CC	CC	CC	CC	TC	CC	CC	TC	CC	CC	TC	TC	TC	TC	CC	CC	TC	TC	TC
TM3030	T/C	A01	85967617	AA	AG	GG	GG	AA	GG	GG	GG	AA	GG	AA	GG	AG	AA	AA	GG	AA	GG	AA	AG	GG	GG	AA	GG	GG	GG	AA	GG	GG	GG	GG	AA	GG	GG	AA	GG	GG	AA	AA	AA	AA	GG	GG	AA	AA	AA
TM3031	A/T	A01	85971510	AT	--	TT	TT	AT	TT	TT	TT	AT	TT	AT	TT	--	AT	AT	TT	AT	TT	AT	TT	TT	TT	AT	TT	TT	TT	AT	TT	TT	TT	TT	AT	TT	TT	AT	TT	TT	AT	AT	AT	AT	TT	TT	AT	AT	AT
TM3032	A/G	A01	85976355	AG	AG	GG	GG	AG	GG	GG	GG	AG	GG	AG	GG	--	AG	AG	GG	AG	GG	AG	GG	GG	GG	AG	GG	GG	GG	AG	GG	GG	GG	GG	AG	GG	GG	AG	GG	GG	AG	AG	AG	AG	GG	GG	AG	AG	AG
TM3033	A/C	A01	85979910	CC	AC	AA	AA	CC	AA	AA	AA	CC	AA	CC	AA	--	CC	CC	AA	CC	AA	CC	--	AA	AA	CC	AA	AA	AA	CC	AA	AA	AA	AA	CC	AA	AA	CC	AA	AA	CC	CC	CC	CC	AA	AA	CC	CC	CC
TM3034	T/G	A01	85991322	AC	CC	CC	CC	AC	CC	CC	CC	AC	CC	AC	CC	--	AC	AC	CC	AC	CC	AC	CC	CC	CC	AC	CC	CC	CC	AC	CC	CC	CC	CC	AC	CC	CC	AC	CC	CC	AC	AC	AC	AC	CC	CC	AC	AC	AC
TM3036	T/C	A01	86002250	AA	AG	GG	GG	AA	GG	GG	GG	AA	GG	AA	GG	AG	AA	AA	GG	AA	GG	AA	AG	GG	GG	AA	GG	GG	GG	AA	GG	GG	GG	GG	AA	GG	GG	AA	GG	GG	AA	AA	AA	AA	GG	GG	AA	AA	AA
TM3037	T/C	A01	86007805	TT	TC	CC	CC	TT	CC	CC	CC	TT	CC	TT	CC	TC	TT	TT	CC	TT	CC	TT	--	CC	CC	TT	CC	CC	CC	TT	CC	CC	CC	CC	TT	CC	CC	TT	CC	CC	TT	TT	TT	TT	CC	CC	TT	TT	TT
TM3043	T/C	A01	86035876	TC	TC	TT	TT	TC	TT	TT	TT	TC	TT	TC	TT	--	TC	TC	TT	TC	TT	TC	TT	TT	TT	TC	TT	TT	TT	TC	TT	TT	TT	TT	TC	TT	TT	TC	TT	TT	TC	TC	TC	TC	TT	TT	TC	TC	TC
TM3044	T/C	A01	86047754	TC	--	CC	CC	TC	CC	CC	CC	TC	CC	TC	CC	--	TC	TC	CC	TC	CC	TC	--	CC	CC	TC	CC	CC	CC	TC	CC	CC	CC	CC	TC	CC	CC	TC	CC	CC	TC	TC	TC	TC	CC	CC	TC	TC	TC
TM3046	T/C	A01	86108499	TC	--	CC	CC	TC	CC	CC	CC	TC	CC	TC	CC	CC	TC	TC	CC	TC	CC	TC	CC	CC	CC	TC	CC	CC	CC	TC	CC	CC	CC	CC	TC	CC	CC	TC	CC	CC	TC	TC	TC	TC	CC	CC	TC	TC	TC
TM3048	T/A	A01	86120515	AA	AT	TT	TT	AA	TT	TT	TT	AA	TT	AA	TT	AT	AA	AA	TT	AA	TT	AA	AT	TT	TT	AA	TT	TT	TT	AA	TT	TT	TT	TT	AA	TT	TT	AA	TT	TT	AA	AA	AA	AA	TT	TT	AA	AA	AA
TM3050	T/C	A01	86126847	AA	AG	GG	GG	AA	GG	GG	GG	AA	GG	AA	GG	AG	AA	AA	GG	AA	GG	AA	--	GG	GG	AA	GG	GG	GG	AA	GG	GG	GG	GG	AA	GG	GG	AA	GG	GG	AA	AA	AA	AA	GG	GG	AA	AA	AA
TM3052	T/C	A01	86138099	TC	CC	CC	CC	TC	CC	CC	CC	TC	CC	TC	CC	--	TC	TC	CC	TC	CC	TC	--	CC	CC	TC	CC	CC	CC	TC	CC	CC	CC	CC	TC	CC	CC	TC	CC	CC	TC	TC	TC	TC	CC	CC	TC	TC	TC
TM3057	A/C	A01	86176808	CC	AC	AA	AA	CC	AA	AA	AA	CC	AA	CC	AA	--	CC	CC	AA	CC	AA	CC	--	AA	AA	CC	AA	AA	AA	CC	AA	AA	AA	AA	CC	AA	AA	CC	AA	AA	CC	CC	CC	CC	AA	AA	CC	CC	CC
TM3058	T/G	A01	86180209	GG	TG	TT	TT	GG	TT	TT	TT	GG	TT	GG	TT	TG	GG	GG	TT	GG	TT	GG	--	TT	TT	GG	TT	TT	TT	GG	TT	TT	TT	TT	GG	TT	TT	GG	TT	TT	GG	GG	GG	GG	TT	TT	GG	GG	GG
TM3059	A/G	A01	86185798	GG	AG	AA	AA	GG	AA	AA	AA	GG	AA	GG	AA	AG	GG	GG	AA	GG	AA	GG	AG	AA	AA	GG	AA	AA	AA	GG	AA	AA	AA	AA	GG	AA	AA	GG	AA	AA	GG	GG	GG	GG	AA	AA	GG	GG	GG
TM3063	A/G	A01	86205922	TT	TC	CC	CC	TT	CC	CC	CC	TT	CC	TT	CC	TC	TT	TT	CC	TT	CC	TT	--	CC	CC	TT	CC	CC	CC	TT	CC	CC	CC	CC	TT	CC	CC	TT	CC	CC	TT	TT	TT	TT	CC	CC	TT	TT	TT
TM3064	A/T	A01	86209960	AT	--	TT	TT	AT	TT	TT	TT	AT	TT	AT	TT	--	AT	AT	TT	AT	TT	AT	TT	TT	TT	AT	TT	TT	TT	AT	TT	TT	TT	TT	AT	TT	TT	AT	TT	TT	AT	AT	AT	AT	TT	TT	AT	AT	AT
TM3068	A/C	A01	86234327	AA	--	CC	CC	AA	CC	CC	CC	AA	CC	AA	CC	--	AA	AA	CC	AA	CC	AA	--	CC	CC	AA	CC	CC	CC	AA	CC	CC	CC	CC	AA	CC	CC	AA	CC	CC	AA	AA	AA	AA	CC	CC	AA	AA	AA
TM3070	A/G	A01	86244857	TT	--	CC	CC	TT	CC	CC	CC	TT	CC	TT	CC	--	TT	TT	CC	TT	CC	TT	--	CC	CC	TT	CC	CC	CC	TT	CC	CC	CC	CC	TT	CC	CC	TT	CC	CC	TT	TT	TT	TT	CC	CC	TT	TT	TT
TM3072	T/G	A01	86253583	GG	TG	TT	TT	GG	TT	TT	TT	GG	TT	GG	TT	--	GG	GG	TT	GG	TT	GG	--	TT	TT	GG	TT	TT	TT	GG	TT	TT	TT	TT	GG	TT	TT	GG	TT	TT	GG	GG	GG	GG	TT	TT	GG	GG	GG
TM3073	A/C	A01	86262057	AA	AC	CC	CC	AA	CC	CC	CC	AA	CC	AA	CC	AC	AA	AA	CC	AA	CC	AA	--	CC	CC	AA	CC	CC	CC	AA	CC	CC	CC	CC	AA	CC	CC	AA	CC	CC	AA	AA	AA	AA	CC	CC	AA	AA	AA
TM3074	T/C	A01	86266108	TT	TC	CC	CC	TT	CC	CC	CC	TT	CC	TT	CC	TC	TT	TT	CC	TT	CC	TT	TC	CC	CC	TT	CC	CC	CC	TT	CC	CC	CC	CC	TT	CC	CC	TT	CC	CC	TT	TT	TT	TT	CC	CC	TT	TT	TT
TM3075	T/C	A01	86283235	CC	--	TT	TT	TC	TT	TT	TT	CC	TT	TC	TT	--	TC	TC	TT	TC	TT	TC	TT	TT	TT	CC	TT	TT	TT	TC	TT	TT	TT	TT	CC	TT	TT	CC	TT	TT	TC	CC	CC	CC	TT	TT	CC	TC	CC
TM3079	A/G	A01	86309038	AG	--	GG	GG	AG	GG	GG	GG	AG	GG	AG	GG	--	AG	AG	GG	AG	GG	AG	--	GG	GG	AG	GG	GG	GG	AG	GG	GG	GG	GG	AG	GG	GG	AG	GG	GG	AG	AG	AG	AG	GG	GG	AG	AG	AG
TM3080	T/A	A01	86317750	AA	TA	TT	TT	AA	TT	TT	TT	AA	TT	AA	TT	TA	AA	AA	TT	AA	TT	AA	TA	TT	TT	AA	TT	TT	TT	AA	TT	TT	TT	TT	AA	TT	TT	AA	TT	TT	AA	AA	AA	AA	TT	TT	AA	AA	AA
TM3081	A/C	A01	86321262	AC	CC	CC	CC	AC	CC	CC	CC	AC	CC	AC	CC	CC	AC	AC	CC	AC	CC	AC	CC	CC	CC	AC	CC	CC	CC	AC	CC	CC	CC	CC	AC	CC	CC	AC	CC	CC	AC	AC	AC	AC	CC	CC	AC	AC	AC
TM3084	A/C	A01	86334901	TG	--	GG	GG	TG	GG	GG	GG	TG	GG	TG	GG	TG	TG	TG	GG	TG	GG	TG	GG	GG	GG	TG	GG	GG	GG	TG	GG	GG	GG	GG	TG	GG	GG	TG	GG	GG	TG	TG	TG	TG	GG	GG	TG	TG	TG
TM3085	A/G	A01	86339367	AG	--	GG	GG	AG	GG	GG	GG	AG	GG	AG	GG	--	AG	AG	GG	AG	GG	AG	--	GG	GG	AG	GG	GG	GG	AG	GG	GG	GG	GG	AG	GG	GG	AG	GG	GG	AG	AG	AG	AG	GG	GG	AG	AG	AG
TM3086	C/G	A01	86363489	GG	GC	CC	CC	GG	CC	CC	CC	GG	CC	GG	CC	GC	GG	GG	CC	GG	CC	GG	GC	CC	CC	GG	CC	CC	CC	GG	CC	CC	CC	CC	GG	CC	CC	GG	CC	CC	GG	GG	GG	GG	CC	CC	GG	GG	GG
TM3087	A/G	A01	86367487	AG	GG	GG	GG	AG	GG	GG	GG	AG	GG	AG	GG	--	AG	AG	GG	AG	GG	AG	GG	GG	GG	AG	GG	GG	GG	AG	GG	GG	GG	GG	AG	GG	GG	AG	GG	GG	AG	AG	AG	AG	GG	GG	AG	AG	AG
TM3089	T/C	A01	86379844	GG	AG	AA	AA	GG	AA	AA	AA	GG	AA	GG	AA	AG	GG	GG	AA	GG	AA	GG	--	AA	AA	GG	AA	AA	AA	GG	AA	AA	AA	AA	GG	AA	AA	GG	AA	AA	GG	GG	GG	GG	AA	AA	GG	GG	GG
TM3095	A/G	A01	86408135	AG	AG	GG	GG	AG	GG	GG	GG	AG	GG	AG	GG	AG	AG	AG	GG	AG	GG	AG	GG	GG	GG	AG	GG	GG	GG	AG	GG	GG	GG	GG	AG	GG	GG	AG	GG	GG	AG	AG	AG	AG	GG	GG	AG	AG	AG
TM3096	A/G	A01	86416665	CC	TC	TT	TT	CC	TT	TT	TT	CC	TT	CC	TT	TC	CC	CC	TT	CC	TT	CC	--	TT	TT	CC	TT	TT	TT	CC	TT	TT	TT	TT	CC	TT	TT	CC	TT	TT	CC	CC	CC	CC	TT	TT	CC	CC	CC
TM3097	A/G	A01	86425973	TC	TT	TT	TT	TC	TT	TT	TT	TC	TT	TC	TT	--	TC	TC	TT	TC	TT	TC	TT	TT	TT	TC	TT	TT	TT	TC	TT	TT	TT	TT	TC	TT	TT	TC	TT	TT	TC	TC	TC	TC	TT	TT	TC	TC	--
TM3101	A/G	A01	86447550	TC	CC	CC	CC	TC	CC	CC	CC	TC	CC	TC	CC	CC	TC	TC	CC	TC	CC	TC	CC	CC	CC	TC	CC	CC	CC	TC	CC	CC	CC	CC	TC	CC	CC	TC	CC	CC	TC	TC	TC	TC	CC	CC	TC	TC	TC
TM3103	A/G	A01	86452942	GG	AG	AA	AA	GG	AA	AA	AA	GG	AA	GG	AA	AG	GG	GG	AA	GG	AA	GG	--	AA	AA	GG	AA	AA	AA	GG	AA	AA	AA	AA	GG	AA	AA	GG	AA	AA	GG	GG	GG	GG	AA	AA	GG	GG	GG
TM3106	A/G	A01	86467713	AG	--	AA	AA	AG	AA	AA	AA	AG	AA	AG	AA	--	AG	AG	AA	AG	AA	AG	--	AA	AA	AG	AA	AA	AA	AG	AA	AA	AA	AA	AG	AA	AA	AG	AA	AA	AG	AG	AG	AG	AA	AA	AG	AG	AG
TM3107	A/G	A01	86469974	TC	TC	CC	CC	TC	CC	CC	CC	TC	CC	TC	CC	--	TC	TC	CC	TC	CC	TC	--	CC	CC	TC	CC	CC	CC	TC	CC	CC	CC	CC	TC	CC	CC	TC	CC	CC	TC	--	TC	TC	CC	CC	TC	TC	TC
TM3108	A/G	A01	86477378	AG	GG	GG	GG	AG	GG	GG	GG	AG	GG	AG	GG	GG	AG	AG	GG	AG	GG	AG	GG	GG	GG	AG	GG	GG	GG	AG	GG	GG	GG	GG	AG	GG	GG	AG	GG	GG	AG	AG	AG	AG	GG	GG	AG	AG	AG
TM3109	A/G	A01	86512353	TT	TC	CC	CC	TT	CC	CC	CC	TT	CC	TT	CC	TC	TT	TT	CC	TT	CC	TT	TC	CC	CC	TT	CC	CC	CC	TT	CC	CC	CC	CC	TT	CC	CC	TT	CC	CC	TT	TT	TT	TT	CC	CC	TT	TT	TT
TM3110	A/G	A01	86517599	TT	TC	CC	CC	TT	CC	CC	CC	TT	CC	TT	CC	TC	TT	TT	CC	TT	CC	TT	--	CC	CC	TT	CC	CC	CC	TT	CC	CC	CC	CC	TT	CC	CC	TT	CC	CC	TT	TT	TT	TT	CC	CC	TT	TT	TT
TM3112	T/C	A01	86531825	CC	TC	TT	TT	CC	TT	TT	TT	CC	TT	CC	TT	--	CC	CC	TT	CC	TT	CC	--	TT	TT	CC	TT	TT	TT	CC	TT	TT	TT	TT	CC	TT	TT	CC	TT	TT	CC	CC	CC	CC	TT	TT	CC	CC	CC
TM3115	T/C	A01	86548020	GG	AG	AG	AG	GG	--	AG	--	GG	AG	GG	AG	AG	GG	GG	AG	GG	AG	GG	AG	--	--	GG	--	--	AG	GG	--	--	AG	AG	GG	--	AG	GG	AG	--	GG	GG	GG	GG	AG	AG	GG	GG	GG
TM3116	T/C	A01	86552838	CC	TC	TT	TT	CC	TT	TT	TT	CC	TT	CC	TT	--	CC	CC	TT	CC	TT	CC	--	TT	TT	CC	TT	TT	TT	CC	TT	TT	TT	TT	CC	TT	TT	CC	TT	TT	CC	CC	CC	CC	TT	TT	CC	CC	CC
TM3117	T/C	A01	86566383	TT	TC	CC	CC	TT	CC	CC	CC	TT	CC	TT	CC	TC	TT	TT	CC	TT	CC	TT	--	CC	CC	TT	CC	CC	CC	TT	CC	CC	CC	CC	TT	CC	CC	TT	CC	CC	TT	TT	TT	TT	CC	CC	TT	TT	TT
TM3119	A/T	A01	86580794	TT	TA	AA	AA	TT	AA	AA	AA	TT	AA	TT	AA	TA	TT	TT	AA	TT	AA	TT	TA	AA	AA	TT	AA	AA	AA	TT	AA	AA	AA	AA	TT	AA	AA	TT	AA	AA	TT	TT	TT	TT	AA	AA	TT	TT	TT
TM3120	T/C	A01	86607789	GG	--	AA	AA	GG	AA	AA	AA	GG	AA	GG	AA	--	GG	GG	AA	GG	AA	GG	--	AA	AA	GG	AA	AA	AA	GG	AA	AA	AA	AA	GG	AA	AA	GG	AA	AA	GG	GG	GG	GG	AA	AA	GG	GG	GG
TM3122	T/C	A01	86615473	TT	TC	CC	CC	TT	CC	CC	CC	TT	CC	TT	CC	TC	TT	TT	CC	TT	CC	TT	--	CC	CC	TT	CC	CC	CC	TT	CC	CC	CC	CC	TT	CC	CC	TT	CC	CC	TT	TT	TT	TT	CC	CC	TT	TT	TT
TM3123	A/C	A01	86619883	AA	AC	CC	CC	AA	CC	CC	CC	AA	CC	AA	CC	AC	AA	AA	CC	AA	CC	AA	AC	CC	CC	AA	CC	CC	CC	AA	CC	CC	CC	CC	AA	CC	CC	AA	CC	CC	AA	AA	AA	AA	CC	CC	AA	AA	AA
TM3124	T/C	A01	86622913	CC	--	TT	TT	CC	TT	TT	TT	CC	TT	CC	TT	--	CC	CC	TT	CC	TT	CC	--	TT	TT	CC	TT	TT	TT	CC	TT	TT	TT	TT	CC	TT	TT	CC	TT	TT	CC	CC	CC	CC	TT	TT	CC	CC	CC
TM3125	T/C	A01	86625500	GG	AG	AA	AA	GG	AA	AA	AA	GG	AA	GG	AA	AG	GG	GG	AA	GG	AA	GG	AG	AA	AA	GG	AA	AA	AA	GG	AA	AA	AA	AA	GG	AA	AA	GG	AA	AA	GG	GG	GG	GG	AA	AA	GG	GG	GG
TM3126	T/C	A01	86630808	CC	TC	TT	TT	CC	TT	TT	TT	CC	TT	CC	TT	--	CC	CC	TT	CC	TT	CC	--	TT	TT	CC	TT	TT	TT	CC	TT	TT	TT	TT	CC	TT	TT	CC	TT	TT	CC	CC	CC	CC	TT	TT	CC	CC	CC
TM3129	T/C	A01	86654927	TT	TC	CC	CC	TT	CC	CC	CC	TT	CC	TT	CC	TC	TT	TT	CC	TT	CC	TT	TC	CC	CC	TT	CC	CC	CC	TT	CC	CC	CC	CC	TT	CC	CC	TT	CC	CC	TT	TT	TT	TT	CC	CC	TT	TT	TT
TM3131	A/G	A01	86671086	GG	AG	AA	AA	GG	AA	AA	AA	GG	AA	GG	AA	AG	GG	GG	AA	GG	AA	GG	--	AA	AA	GG	AA	AA	AA	GG	AA	AA	AA	AA	GG	AA	AA	GG	AA	AA	GG	GG	GG	GG	AA	AA	GG	GG	GG
TM3133	A/G	A01	86684645	GG	AG	AA	AA	GG	AA	AA	AA	GG	AA	GG	AA	AG	GG	GG	AA	GG	AA	GG	AG	AA	AA	GG	AA	AA	AA	GG	AA	AA	AA	AA	GG	AA	AA	GG	AA	AA	GG	GG	GG	GG	AA	AA	GG	GG	GG
TM3135	T/C	A01	86706923	TT	TC	CC	CC	TT	CC	CC	CC	TT	CC	TT	CC	TC	TT	TT	CC	TT	CC	TT	TC	CC	CC	TT	CC	CC	CC	TT	CC	CC	CC	CC	TT	CC	CC	TT	CC	CC	TT	TT	TT	TT	CC	CC	TT	TT	TT
TM3136	T/G	A01	86719872	AC	AC	AA	AA	AC	AA	AA	AA	AC	AA	AC	AA	AC	AC	AC	AA	AC	AA	AC	--	AA	AA	AC	AA	AA	AA	AC	AA	AA	AA	AA	AC	AA	AA	AC	AA	AA	AC	AC	AC	AC	AA	AA	AC	AC	AC
TM3138	A/T	A01	86756158	TA	TA	AA	AA	TA	AA	AA	AA	TA	AA	TA	AA	--	TA	TA	AA	TA	AA	TA	AA	AA	AA	TA	AA	AA	AA	TA	AA	AA	AA	AA	TA	AA	AA	TA	AA	AA	TA	TA	TA	TA	AA	AA	TA	TA	TA
TM3140	T/C	A01	86763456	TT	TC	CC	CC	TT	CC	CC	CC	TT	CC	TT	CC	TC	TT	TT	CC	TT	CC	TT	--	CC	CC	TT	CC	CC	CC	TT	CC	CC	CC	CC	TT	CC	CC	TT	CC	CC	TT	TT	TT	TT	CC	CC	TT	TT	TT
TM3142	T/C	A01	86767860	TC	--	TT	TT	TC	TT	TT	TT	TC	TT	TC	TT	--	TC	TC	TT	TC	TT	TC	--	TT	TT	TC	TT	TT	TT	TC	TT	TT	TT	TT	TC	TT	TT	TC	TT	TT	TC	TC	TC	TC	TT	TT	TC	TC	TC
TM3145	A/G	A01	86784860	TC	--	CC	CC	TC	CC	CC	CC	TC	CC	TC	CC	CC	TC	TC	CC	TC	CC	TC	--	CC	CC	TC	CC	CC	CC	TC	CC	CC	CC	CC	TC	CC	CC	TC	CC	CC	TC	TC	TC	TC	CC	CC	TC	TC	TC
TM3147	T/C	A01	86821380	TT	TC	CC	CC	TT	CC	CC	CC	TT	CC	TT	CC	TC	TT	TT	CC	TT	CC	TT	TT	CC	CC	TT	CC	CC	CC	TT	CC	CC	CC	TT	TT	CC	CC	TT	CC	CC	TT	TT	TT	TT	--	CC	TT	TT	TT
TM3148	T/G	A01	86824379	GG	TG	TT	TT	GG	TT	TT	TT	GG	TT	GG	TT	TG	GG	GG	TT	GG	TT	GG	GG	TT	TT	GG	TT	TT	TT	GG	TT	TT	TT	GG	GG	TT	TT	GG	TT	TT	GG	GG	GG	GG	GG	TT	GG	GG	GG
TM3149	T/C	A01	86828561	GG	AG	AA	AA	GG	AA	AA	AA	GG	AA	GG	AA	AG	GG	GG	AA	GG	AA	GG	GG	AA	AA	GG	AA	AA	AA	GG	AA	AA	AA	GG	GG	AA	AA	GG	AA	AA	GG	GG	GG	GG	--	AA	GG	GG	GG
TM3151	T/C	A01	86841314	GG	--	AA	AA	GG	AA	AA	AA	GG	AA	GG	AA	--	GG	GG	AA	GG	AA	GG	GG	AA	AA	GG	AA	AA	AA	GG	AA	AA	AA	GG	GG	AA	AA	GG	AA	AA	GG	GG	GG	GG	--	AA	GG	GG	GG
TM3153	T/C	A01	86904737	CC	TC	TT	TT	CC	CC	TT	TT	CC	TT	CC	TT	TC	CC	CC	TT	CC	TT	CC	CC	TT	TT	CC	TT	TT	CC	CC	TT	TT	TT	CC	CC	CC	TT	CC	TT	TT	CC	CC	CC	CC	CC	TT	CC	CC	CC
TM3154	T/C	A01	87004051	TT	TC	CC	CC	TT	CC	CC	CC	TT	CC	TT	CC	TC	TT	TT	CC	TT	CC	TT	TT	CC	CC	TT	CC	CC	CC	TT	CC	CC	CC	TT	TT	CC	CC	TT	CC	CC	TT	TT	TT	TT	--	CC	TT	TT	TT
TM3160	A/C	A01	87266384	TT	TG	GG	GG	TT	GG	GG	GG	TT	GG	TT	GG	TG	TT	TT	GG	TT	GG	TT	TT	GG	GG	TT	GG	GG	GG	TT	GG	GG	GG	TT	TT	GG	GG	TT	GG	GG	TT	TT	TT	TT	TT	GG	TT	TT	TT
TM3161	T/C	A01	87285435	CC	CC	TT	TT	CC	CC	TT	TT	CC	TT	CC	TT	TC	CC	CC	TT	CC	TT	CC	CC	TT	TT	CC	TT	TT	CC	CC	TT	TT	TT	CC	CC	CC	TT	CC	TT	TT	CC	CC	CC	CC	CC	TT	CC	CC	CC
TM3162	A/G	A01	87336853	TT	TC	CC	CC	TT	CC	CC	CC	TT	CC	TT	CC	TC	TT	TT	CC	TT	CC	TT	TT	CC	CC	TT	CC	CC	CC	TT	CC	CC	CC	TT	TT	CC	CC	TT	CC	CC	TT	TT	TT	TT	--	CC	TT	TT	TT
TM3165	T/C	A01	87608170	AA	AG	GG	GG	AA	GG	GG	GG	AA	GG	AA	GG	--	AA	AA	GG	AA	GG	AA	AA	GG	GG	AA	GG	GG	GG	AA	GG	GG	GG	AA	AA	GG	GG	AA	GG	GG	AA	AA	AA	AA	--	GG	AA	AA	AA
TM3167	A/G	A01	87633404	AA	AG	GG	GG	AA	GG	GG	GG	AA	GG	AA	GG	AG	AA	AA	GG	AA	GG	AA	AA	GG	GG	AA	GG	GG	GG	AA	GG	GG	GG	AA	AA	GG	GG	AA	GG	GG	AA	AA	AA	AA	--	GG	AA	AA	AA
TM3170	T/C	A01	87972630	AA	AG	GG	GG	AA	GG	GG	GG	AA	GG	AA	GG	AG	AA	AA	GG	AA	GG	AA	AA	GG	GG	AA	GG	GG	GG	AA	GG	GG	GG	AA	AA	GG	GG	AA	GG	GG	AA	AA	AA	AA	--	GG	AA	AA	AA
TM3172	T/C	A01	88551243	CC	CC	CC	CC	CC	CC	TT	CC	CC	CC	CC	CC	TC	CC	CC	TT	CC	CC	CC	CC	CC	TT	CC	CC	CC	CC	CC	CC	CC	TT	CC	CC	CC	CC	CC	TC	CC	CC	CC	CC	CC	CC	TT	CC	CC	CC
TM3173	A/G	A01	88587653	TT	TC	CC	CC	TT	TT	CC	TT	TT	CC	TT	--	TC	CC	TT	CC	TT	CC	TT	TT	CC	CC	TT	TT	CC	TT	TT	CC	CC	CC	TT	TT	TT	TT	TT	CC	CC	TT	TT	TT	TT	TT	CC	TT	TT	TT
TM3175	T/C	A01	88692242	CC	CC	CC	CC	CC	CC	TT	CC	CC	CC	CC	CC	TC	CC	CC	TT	CC	CC	CC	CC	CC	TT	CC	CC	CC	CC	CC	CC	CC	TT	CC	CC	CC	CC	CC	TC	CC	CC	CC	CC	CC	CC	TT	CC	CC	CC
TM3178	A/C	A01	88824979	GG	GG	GG	GG	GG	GG	TT	GG	GG	GG	GG	GG	TG	GG	GG	TT	GG	GG	GG	GG	GG	TT	GG	GG	GG	GG	GG	GG	GG	TT	GG	GG	GG	GG	GG	TG	GG	GG	GG	GG	GG	GG	TT	GG	GG	GG
TM3180	T/C	A01	88854885	CC	--	CC	CC	CC	CC	TC	CC	CC	CC	CC	CC	--	TC	CC	TC	CC	CC	CC	CC	CC	TC	CC	CC	CC	CC	CC	CC	CC	TC	CC	CC	CC	CC	CC	TC	CC	CC	CC	CC	CC	CC	TC	CC	CC	CC
TM3181	T/A	A01	88885873	AA	TA	AA	AA	AA	AA	TT	AA	AA	AA	AA	AA	TA	TT	AA	TT	AA	AA	AA	TA	AA	TT	AA	AA	AA	AA	AA	AA	AA	TT	AA	AA	AA	AA	AA	TA	AA	AA	AA	AA	AA	AA	TT	AA	AA	AA
TM3182	A/G	A01	89009700	AA	AA	AA	AA	GG	AA	AA	AA	AA	AA	AA	AA	AA	GG	AA	GG	AA	AA	AA	AA	GG	AA	AA	AA	AA	AA	AA	GG	AA	AA	AA	AA	AA	AA	AA	AG	AA	AA	AA	AA	AA	--	GG	AA	AA	AA
TM3184	A/G	A01	89315684	CC	CC	CC	CC	TT	CC	CC	CC	CC	CC	CC	CC	CC	TT	CC	TT	CC	CC	CC	CC	TT	CC	CC	CC	CC	CC	CC	TT	CC	CC	CC	CC	CC	CC	CC	TC	CC	CC	CC	CC	CC	--	TT	CC	CC	CC
TM3189	A/C	A01	89945276	AA	AC	CC	AA	AA	AA	AA	AA	AA	AA	AA	AA	AA	AA	AA	CC	AA	CC	AA	AA	CC	AA	AA	AA	AA	AA	AA	CC	AA	AA	AA	AA	AA	AA	AA	AC	AA	AA	AA	AA	AA	AA	CC	AA	AA	AA
TM3190	T/C	A01	89948544	CC	--	TT	CC	CC	CC	CC	CC	CC	CC	CC	CC	CC	CC	CC	TT	CC	TT	CC	CC	TT	CC	CC	CC	CC	CC	CC	TT	CC	CC	CC	CC	CC	CC	CC	TC	CC	CC	CC	CC	CC	CC	TT	CC	CC	CC
TM3191	T/G	A01	89958476	CC	AC	AC	CC	CC	CC	CC	CC	CC	CC	CC	CC	CC	CC	CC	AC	CC	AC	CC	CC	AC	CC	CC	CC	CC	CC	CC	AC	CC	CC	CC	CC	CC	CC	CC	AC	CC	CC	CC	CC	CC	CC	AC	CC	CC	CC
TM3192	T/C	A01	89964325	TT	TC	CC	TT	TT	TT	TT	TT	TT	TT	TT	TT	TT	TT	TT	CC	TT	CC	TT	TT	CC	TT	TT	TT	TT	TT	TT	CC	TT	TT	TT	TT	TT	TT	TT	TC	TT	TT	TT	TT	TT	TT	CC	TT	TT	TT
TM3194	A/G	A01	89980280	TT	TC	CC	TT	TT	TT	TT	TT	TT	TT	TT	TT	TT	TT	TT	CC	TT	CC	TT	TT	CC	TT	TT	TT	TT	TT	TT	CC	TT	TT	TT	TT	TT	TT	TT	TC	TT	TT	TT	TT	TT	TT	CC	TT	TT	TT
TM3195	A/G	A01	89985437	GG	AG	AA	GG	GG	GG	GG	GG	GG	GG	GG	GG	GG	GG	GG	AA	GG	AA	GG	GG	AA	GG	GG	GG	GG	GG	GG	AA	GG	GG	GG	GG	GG	GG	GG	AG	GG	GG	GG	GG	GG	GG	AA	GG	GG	GG
TM3196	T/G	A01	89987985	GG	TG	TT	GG	GG	GG	GG	GG	GG	GG	GG	GG	GG	GG	GG	TT	GG	TT	GG	GG	TT	GG	GG	GG	GG	GG	GG	TT	GG	GG	GG	GG	GG	GG	GG	--	GG	GG	GG	GG	GG	GG	TT	GG	GG	GG
TM3197	A/G	A01	89990762	CC	TC	TT	CC	CC	CC	CC	CC	CC	CC	CC	CC	CC	CC	CC	TT	CC	TT	CC	CC	TT	CC	CC	CC	CC	CC	CC	TT	CC	CC	CC	CC	CC	CC	CC	TC	CC	CC	CC	CC	CC	CC	TT	CC	CC	CC
TM3198	T/C	A01	90000413	CC	--	TT	CC	CC	CC	CC	CC	CC	CC	CC	CC	CC	CC	CC	TT	CC	TT	CC	CC	TT	CC	CC	CC	CC	CC	CC	TT	CC	CC	CC	CC	CC	CC	CC	--	CC	CC	CC	CC	CC	CC	TT	CC	CC	CC
TM3200	T/A	A01	90010108	AA	AT	AT	AA	AA	AA	AA	AA	AA	AA	AA	AA	AA	AA	AA	AT	AA	AT	AA	AA	AT	AA	AA	AA	AA	AA	AA	AT	AA	AA	AA	AA	AA	AA	AA	AT	AA	AA	AA	AA	AA	AA	AT	AA	AA	AA
TM3202	T/C	A01	90018378	AA	AG	GG	AA	AA	AA	AA	AA	AA	AA	AA	AA	AA	AA	AA	GG	AA	GG	AA	AA	GG	AA	AA	AA	AA	AA	AA	GG	AA	AA	AA	AA	AA	AA	AA	AG	AA	AA	AA	AA	AA	AA	GG	AA	AA	AA
TM3205	T/C	A01	90038180	TT	TC	CC	TT	TT	TT	TT	TT	TT	TT	TT	TT	TT	TT	TT	CC	TT	CC	TT	TT	CC	TT	TT	TT	TT	TT	TT	CC	TT	TT	TT	TT	TT	TT	TT	--	TT	TT	TT	TT	TT	TT	CC	TT	TT	TT
TM3207	G/C	A01	90055925	CC	GC	GG	CC	CC	CC	CC	CC	CC	CC	CC	CC	CC	CC	CC	GG	CC	GG	CC	CC	GG	CC	CC	CC	CC	CC	CC	GG	CC	CC	CC	CC	CC	CC	CC	GC	CC	CC	CC	CC	CC	CC	GG	CC	CC	CC
TM3208	T/C	A01	90159178	CC	CC	TT	CC	CC	CC	CC	CC	CC	CC	CC	CC	CC	CC	CC	TT	CC	TT	CC	CC	TT	CC	CC	CC	CC	CC	CC	TT	CC	CC	CC	CC	CC	CC	CC	TC	CC	CC	CC	CC	CC	CC	TT	CC	CC	CC
TM3209	A/G	A01	90577678	AG	GG	GG	GG	GG	AG	GG	GG	GG	GG	GG	GG	GG	AG	GG	GG	GG	AG	GG	GG	GG	GG	GG	GG	GG	AG	GG	GG	GG	GG	GG	GG	AG	GG	GG	GG	GG	GG	GG	GG	GG	GG	GG	GG	GG	AG
TM3211	T/C	A01	90770616	TC	TT	TT	TT	TT	TT	TT	TT	TT	TT	TT	TT	TT	TC	TT	TT	TT	TC	TT	TT	TT	TT	TT	TT	TT	TC	TT	TT	TT	TT	TT	TT	TC	TT	TT	TC	TT	TT	TT	TT	TT	TT	TT	TT	TT	TC
TM3217	A/G	A01	90823632	AA	AG	GG	GG	GG	AA	GG	GG	GG	GG	GG	GG	GG	AA	GG	GG	GG	AA	GG	AA	AA	GG	GG	GG	GG	AA	GG	AA	GG	GG	GG	GG	AA	GG	GG	AG	GG	GG	GG	GG	GG	--	AA	GG	GG	AA
TM3219	A/G	A01	90831428	AA	--	GG	GG	GG	AA	GG	GG	GG	GG	GG	GG	GG	AA	GG	GG	GG	AA	GG	AA	AA	GG	GG	GG	GG	AA	GG	AA	GG	GG	GG	GG	AA	GG	GG	AG	GG	GG	GG	GG	GG	--	AA	GG	GG	AA
TM3220	T/C	A01	90836821	TT	TC	CC	CC	CC	TT	CC	CC	CC	CC	CC	CC	CC	TT	CC	CC	CC	TT	CC	TT	TT	CC	CC	CC	CC	TT	CC	TT	CC	CC	CC	CC	TT	CC	CC	TC	CC	CC	CC	CC	CC	--	TT	CC	CC	TT
TM3221	A/G	A01	90842579	TT	TC	CC	CC	CC	TT	CC	CC	CC	CC	CC	CC	CC	TT	CC	CC	CC	TT	CC	TT	TT	CC	CC	CC	CC	TT	CC	TT	CC	CC	CC	CC	TT	CC	CC	TC	CC	CC	CC	CC	CC	--	TT	CC	CC	TT
TM3222	T/C	A01	90847432	TC	--	TT	TT	TT	TC	TT	TT	TT	TT	TT	TT	TT	TC	TT	TT	TT	TC	TT	TC	TC	TT	TT	TT	TT	TC	TT	TC	TT	TT	TT	TT	TC	TT	TT	TC	TT	TT	TT	TT	TT	--	TC	TT	TT	TC
TM3223	T/A	A01	90860025	TT	TA	AA	AA	AA	AA	AA	AA	AA	AA	AA	AA	AA	TT	AA	AA	AA	TT	AA	TT	AA	AA	AA	AA	AA	TT	AA	AA	AA	AA	AA	AA	TT	AA	AA	TA	AA	AA	AA	AA	AA	--	AA	AA	AA	TT
TM3224	T/C	A01	90864489	CC	TC	TT	TT	TT	TT	TT	TT	TT	TT	TT	TT	TT	CC	TT	TT	TT	CC	TT	CC	TT	TT	TT	TT	TT	CC	TT	TT	TT	TT	TT	TT	CC	TT	TT	TC	TT	TT	TT	TT	TT	--	TT	TT	TT	CC
TM3225	G/C	A01	90869303	GG	CG	GG	GG	GG	GG	GG	GG	GG	GG	GG	GG	GG	GG	GG	GG	GG	CC	GG	CC	GG	GG	GG	GG	GG	GG	GG	GG	GG	GG	GG	GG	GG	GG	GG	CG	GG	GG	GG	GG	GG	GG	GG	GG	GG	--
TM3226	T/C	A01	90874747	TT	--	TT	TT	TT	TT	TT	TT	TT	TT	TT	TT	TT	TT	TT	TT	TT	CC	TT	CC	TT	TT	TT	TT	TT	TT	TT	TT	TT	TT	TT	TT	TT	TT	TT	--	TT	TT	TT	TT	TT	TT	TT	TT	TT	TT
TM3227	A/C	A01	90888330	TT	TG	TT	TT	GG	TT	TT	TT	TT	TT	TT	TT	TT	TT	TT	TT	TT	GG	TT	GG	TT	TT	TT	TT	TT	TT	TT	TT	TT	TT	TT	TT	TT	TT	TT	TG	TT	TT	TT	TT	TT	TT	TT	TT	TT	--
TM3231	T/C	A01	90909480	GG	AG	GG	GG	AA	GG	GG	GG	GG	GG	GG	GG	GG	GG	GG	GG	GG	AA	GG	AA	GG	GG	GG	GG	GG	GG	GG	GG	GG	GG	GG	GG	GG	GG	GG	AG	GG	GG	GG	GG	GG	GG	GG	GG	GG	--
TM3232	T/C	A01	90917501	TT	--	TT	TT	TC	TT	TT	TT	TT	TT	TT	TT	TT	TT	TT	TT	TT	TC	TT	TC	TT	TT	TT	TT	TT	TT	TT	TT	TT	TT	TT	TT	TT	TT	TT	--	TT	TT	TT	TT	TT	TT	TT	TT	TT	TT
TM3236	A/G	A01	90930318	TT	--	TT	TT	CC	TT	TT	TT	TT	TT	TT	TT	TT	TT	TT	TT	TT	CC	TT	CC	CC	TT	TT	TT	TT	TT	TT	CC	TT	TT	TT	TT	TT	TT	TT	--	TT	TT	TT	TT	TT	TT	CC	TT	TT	--
TM3237	A/G	A01	90936231	AA	AG	AA	AA	GG	AA	AA	AA	AA	AA	AA	AA	AA	AA	AA	AA	AA	GG	AA	GG	AA	AA	AA	AA	AA	AA	AA	AA	AA	AA	AA	AA	AA	AA	AA	AG	AA	AA	AA	AA	AA	AA	AA	AA	AA	--
TM3238	T/C	A01	90938544	TT	TC	TT	TT	CC	TT	TT	TT	TT	TT	TT	TT	TT	TT	TT	TT	TT	CC	TT	CC	TT	TT	TT	TT	TT	TT	TT	TT	TT	TT	TT	TT	TT	TT	TT	TC	TT	TT	TT	TT	TT	TT	TT	TT	TT	TT
TM3240	A/G	A01	90957037	CC	--	CC	CC	TT	CC	CC	CC	CC	CC	CC	CC	CC	CC	CC	CC	CC	TT	CC	TT	CC	CC	CC	CC	CC	CC	CC	CC	CC	CC	CC	CC	CC	CC	CC	TC	CC	CC	CC	CC	CC	CC	CC	CC	CC	CC
TM3241	A/T	A01	90961578	TT	AT	TT	TT	AA	TT	TT	TT	TT	TT	TT	TT	TT	TT	TT	TT	TT	AA	TT	AA	TT	TT	TT	TT	TT	TT	TT	TT	TT	TT	TT	TT	TT	TT	TT	AT	TT	TT	TT	TT	TT	TT	TT	TT	TT	--
TM3242	T/C	A01	90964419	AA	AG	AA	AA	GG	AA	AA	AA	AA	AA	AA	AA	AA	AA	AA	AA	AA	GG	AA	GG	AA	AA	AA	AA	AA	AA	AA	AA	AA	AA	AA	AA	AA	AA	AA	AG	AA	AA	AA	AA	AA	AA	AA	AA	AA	AA
TM3244	A/G	A01	91163609	AA	AA	AA	AA	AA	AA	AA	AA	AA	AA	AA	AA	AA	AA	AA	AA	AA	GG	AA	GG	AA	AA	AA	AA	AA	AA	AA	AA	AA	AA	AA	AA	AA	AA	AA	AG	AA	AA	AA	AA	AA	AA	AA	AA	AA	--
TM3245	T/C	A01	91249570	CC	CC	CC	CC	CC	CC	CC	CC	CC	CC	CC	CC	CC	CC	CC	CC	CC	TT	CC	TT	CC	CC	CC	CC	CC	CC	CC	CC	CC	CC	CC	CC	CC	CC	CC	TC	CC	CC	CC	CC	CC	CC	CC	CC	CC	--
TM3253	T/C	A01	91990257	TT	TC	TT	CC	TT	TT	CC	CC	CC	CC	CC	CC	CC	TT	CC	CC	CC	TT	CC	CC	CC	CC	CC	CC	CC	TT	CC	CC	CC	CC	TT	CC	TT	CC	CC	CC	CC	CC	CC	CC	CC	--	CC	CC	CC	--
TM3254	T/C	A01	92052252	CC	TC	CC	TT	CC	CC	TT	TT	TT	TT	TT	TT	TT	CC	TT	TT	TT	CC	TT	CC	TT	TT	TT	TT	TT	CC	TT	TT	TT	TT	CC	TT	CC	TT	TT	TC	TT	TT	TT	TT	TT	--	TT	TT	TT	CC
TM3255	T/G	A01	92106151	AC	--	AC	AA	AC	AC	AA	AA	AA	AA	AA	AA	AA	AC	AA	AA	AA	AC	AA	AC	AA	AA	AA	AA	AA	AC	AA	AA	AA	AA	AC	AA	AC	AA	AA	--	AA	AA	AA	AA	AA	AA	AA	AA	AA	AC
TM3256	A/G	A01	92147241	AG	--	AG	AA	AG	AG	AA	AA	AA	AA	AA	AA	AA	AG	AA	AA	AA	AG	AA	AG	AA	AA	AA	AA	AA	AG	AA	AA	AA	AA	AG	AA	AG	AA	AA	--	AA	AA	AA	AA	AA	AA	AA	AA	AA	AG
TM3257	T/C	A01	92195684	CC	CC	CC	CC	CC	CC	CC	CC	CC	CC	CC	CC	CC	CC	CC	CC	CC	CC	CC	TT	CC	CC	CC	CC	CC	CC	CC	CC	CC	CC	CC	CC	CC	CC	CC	CC	CC	CC	CC	CC	CC	CC	CC	CC	CC	--
TM3260	T/C	A01	92220482	TT	TT	TT	TT	TT	TT	TT	TT	TT	TT	TT	TT	TT	TT	TT	TT	TT	TT	TT	TC	TT	TT	TT	TT	TT	TT	TT	TT	TT	TT	TT	TT	TT	TT	TT	TT	TT	TT	TT	TT	TT	TT	TT	TT	TT	TT
TM3262	C/G	A01	92228562	CC	CC	CC	CC	CC	CC	CC	CC	CC	CC	CC	CC	CC	CC	CC	CC	CC	CC	CC	CG	CC	CC	CC	CC	CC	CC	CC	CC	CC	CC	CC	CC	CC	CC	CC	CC	CC	CC	CC	CC	CC	CC	CC	CC	CC	CC
TM3263	T/C	A01	92237446	CC	CC	CC	CC	CC	CC	CC	CC	CC	CC	CC	CC	CC	CC	CC	CC	CC	CC	CC	TT	CC	CC	CC	CC	CC	CC	CC	CC	CC	CC	CC	CC	CC	CC	CC	CC	CC	CC	CC	CC	CC	CC	CC	CC	CC	CC
TM3264	A/G	A01	92240737	TT	TT	TT	TT	TT	TT	TT	TT	TT	TT	TT	TT	TT	TT	TT	TT	TT	TT	TT	CC	TT	TT	TT	TT	TT	TT	TT	TT	TT	TT	TT	TT	TT	TT	TT	TT	TT	TT	TT	TT	TT	TT	TT	TT	TT	--
TM3266	A/G	A01	92278683	AA	AA	AA	AA	AA	AA	AA	AA	AA	AA	AA	AA	AA	AA	AA	AA	AA	AA	AA	GG	AA	AA	AA	AA	AA	AA	AA	AA	AA	AA	AA	AA	AA	AA	AA	AA	AA	AA	AA	AA	AA	AA	AA	AA	AA	--
TM3269	A/G	A01	92304579	TT	TC	TT	CC	TT	TT	CC	CC	CC	CC	CC	CC	CC	TT	CC	CC	CC	TT	CC	CC	CC	CC	CC	CC	CC	TT	CC	CC	CC	CC	TT	CC	TT	CC	CC	TC	CC	CC	CC	CC	CC	--	CC	CC	CC	--
TM3272	T/C	A01	92321964	AA	--	AA	GG	AA	AA	GG	GG	GG	GG	GG	GG	GG	AA	GG	GG	GG	AA	GG	GG	GG	GG	GG	GG	GG	AA	GG	GG	GG	GG	AA	GG	AA	GG	GG	AG	GG	GG	GG	GG	GG	GG	GG	GG	GG	--
TM3275	T/C	A01	92343644	AA	AG	AA	GG	AA	AA	GG	GG	GG	GG	GG	GG	GG	AA	GG	GG	GG	AA	GG	GG	GG	GG	GG	GG	GG	AA	GG	GG	GG	GG	AA	GG	AA	GG	GG	AG	GG	GG	GG	GG	GG	--	GG	GG	GG	--
TM3276	A/C	A01	92349789	TT	TG	TT	GG	TT	TT	GG	GG	GG	GG	GG	GG	GG	TT	GG	GG	GG	TT	GG	GG	GG	GG	GG	GG	GG	TT	GG	GG	GG	GG	TT	GG	TT	GG	GG	TG	GG	GG	GG	GG	GG	--	GG	GG	GG	--
TM3281	T/C	A01	92376901	AA	--	AA	GG	AA	AA	GG	GG	GG	GG	GG	GG	GG	AA	GG	GG	GG	AA	GG	GG	GG	GG	GG	GG	GG	AA	GG	GG	GG	GG	AA	GG	AA	GG	GG	--	GG	GG	GG	GG	GG	--	GG	GG	GG	AA
TM3282	A/G	A01	92381124	AA	AG	AA	GG	AA	AA	GG	GG	GG	GG	GG	GG	GG	AA	GG	GG	GG	AA	GG	GG	GG	GG	GG	GG	GG	AA	GG	GG	GG	GG	AA	GG	AA	GG	GG	AG	GG	GG	GG	GG	GG	GG	GG	GG	GG	--
TM3285	A/G	A01	92402641	CC	TC	CC	TT	CC	CC	TT	TT	TT	TT	TT	TT	TT	CC	TT	TT	TT	CC	TT	CC	TT	TT	TT	TT	TT	CC	TT	TT	TT	TT	CC	TT	CC	TT	TT	TC	TT	TT	TT	TT	TT	--	TT	TT	TT	CC
TM3286	A/G	A01	92406427	GG	AG	GG	AA	GG	GG	AA	AA	AA	AA	AA	AA	AA	GG	AA	AA	AA	GG	AA	AA	AA	AA	AA	AA	AA	GG	AA	AA	AA	AA	GG	AA	GG	AA	AA	AG	AA	AA	AA	AA	AA	--	AA	AA	AA	--
TM3287	A/G	A01	92411928	AA	--	AA	GG	AA	AA	GG	GG	GG	GG	GG	GG	GG	AA	GG	GG	GG	AA	GG	GG	GG	GG	GG	GG	GG	AA	GG	GG	GG	GG	AA	GG	AA	GG	GG	--	GG	GG	GG	GG	GG	GG	GG	GG	GG	--
TM3288	A/C	A01	92420859	TT	TG	TT	GG	TT	TT	GG	GG	GG	GG	GG	GG	GG	TT	GG	GG	GG	TT	GG	GG	GG	GG	GG	GG	GG	TT	GG	GG	GG	GG	TT	GG	TT	GG	GG	--	GG	GG	GG	GG	GG	--	GG	GG	GG	--
TM3289	T/G	A01	92428917	AA	--	AA	CC	AA	AA	CC	CC	CC	CC	CC	CC	CC	AA	CC	CC	CC	AA	CC	CC	CC	CC	CC	CC	CC	AA	CC	CC	CC	CC	AA	CC	AA	CC	CC	--	CC	CC	CC	CC	CC	CC	CC	CC	CC	--
TM3291	A/G	A01	92446886	AG	--	AG	AA	AG	AG	AA	AA	AA	AA	AA	AA	AA	AG	AA	AA	AA	AG	AA	AA	AA	AA	AA	AA	AA	AG	AA	AA	AA	AA	AG	AA	AG	AA	AA	--	AA	AA	AA	AA	AA	AA	AA	AA	AA	AG
TM3293	T/A	A01	92459562	AA	AT	AA	TT	AA	AA	TT	TT	TT	TT	TT	TT	TT	AA	TT	TT	TT	AA	TT	TT	TT	TT	TT	TT	TT	AA	TT	TT	TT	TT	AA	TT	AA	TT	TT	AT	TT	TT	TT	TT	TT	--	TT	TT	TT	--
TM3295	T/C	A01	92469630	AG	AG	AG	GG	AG	AG	GG	GG	GG	GG	GG	GG	GG	AG	GG	GG	GG	AG	GG	GG	GG	GG	GG	GG	GG	AG	GG	GG	GG	GG	AG	GG	AG	GG	GG	--	GG	GG	GG	GG	GG	GG	GG	GG	GG	AG
TM3299	A/C	A01	92492678	GG	TG	GG	TT	GG	GG	TT	TT	TT	TT	TT	TT	TT	GG	TT	TT	TT	GG	TT	TT	TT	TT	TT	TT	TT	GG	TT	TT	TT	TT	GG	TT	GG	TT	TT	TG	TT	TT	TT	TT	TT	--	TT	TT	TT	--
TM3300	A/C	A01	92501634	TT	TG	TT	GG	TT	TT	GG	GG	GG	GG	GG	GG	GG	TT	GG	GG	GG	TT	GG	GG	GG	GG	GG	GG	GG	TT	GG	GG	GG	GG	TT	GG	TT	GG	GG	TG	GG	GG	GG	GG	GG	--	GG	GG	GG	--
TM3301	A/C	A01	92511836	GG	TG	GG	TT	GG	GG	TT	TT	TT	TT	TT	TT	TT	GG	TT	TT	TT	GG	TT	TT	TT	TT	TT	TT	TT	GG	TT	TT	TT	TT	GG	TT	GG	TT	TT	TG	TT	TT	TT	TT	TT	--	TT	TT	TT	--
TM3304	A/G	A01	92570144	TC	TT	TC	TT	TT	TC	TT	TT	TT	TT	TT	TT	TT	TC	TT	TT	TT	TC	TT	--	TT	TT	TT	TT	TT	TC	TT	TT	TT	TT	TC	TT	TC	TT	TT	TT	TT	TT	TT	TT	TT	TT	TT	TT	TT	--
TM3306	T/G	A01	92610238	AC	--	AC	CC	CC	AC	CC	CC	CC	CC	CC	CC	CC	AC	CC	CC	CC	AC	CC	AC	CC	CC	CC	CC	CC	AC	CC	CC	CC	CC	AC	CC	AC	CC	CC	CC	CC	CC	CC	CC	CC	--	CC	CC	CC	AC
TM3307	A/G	A01	92612622	AA	AG	AA	GG	GG	AA	GG	GG	GG	GG	GG	GG	GG	AA	GG	GG	GG	AA	GG	AA	GG	GG	GG	GG	GG	AA	GG	GG	GG	GG	AA	GG	AA	GG	GG	GG	GG	GG	GG	GG	GG	--	GG	GG	GG	AA
TM3308	G/C	A01	92614722	GG	GC	GG	CC	CC	GG	CC	CC	CC	CC	CC	CC	CC	GG	CC	CC	CC	GG	CC	GG	CC	CC	CC	CC	CC	GG	CC	CC	CC	CC	GG	CC	GG	CC	CC	CC	CC	CC	CC	CC	CC	--	CC	CC	CC	GG
TM3309	G/C	A01	92617161	CC	CG	CC	GG	GG	CC	GG	GG	GG	GG	GG	GG	GG	CC	GG	GG	GG	CC	GG	CC	GG	GG	GG	GG	GG	CC	GG	GG	GG	GG	CC	GG	CC	GG	GG	CG	GG	GG	GG	GG	GG	GG	GG	GG	GG	CC
TM3316	T/C	A01	92656952	CC	TC	CC	TT	TT	CC	TT	TT	TT	TT	TT	TT	TT	CC	TT	TT	TT	CC	TT	CC	TT	TT	TT	TT	TT	CC	TT	TT	TT	TT	CC	TT	CC	TT	TT	TC	TT	TT	TT	TT	TT	--	TT	TT	TT	CC
TM3320	T/G	A01	92676367	TG	TG	TG	GG	GG	TG	GG	GG	GG	GG	GG	GG	GG	TG	GG	GG	GG	TG	GG	TG	GG	GG	GG	GG	GG	TG	GG	GG	GG	GG	TG	GG	TG	GG	GG	TG	GG	GG	GG	GG	GG	GG	GG	GG	GG	TG
TM3321	A/G	A01	92683478	AA	AG	AG	GG	GG	AG	GG	GG	GG	GG	GG	GG	GG	AG	GG	GG	GG	AG	GG	AG	GG	GG	GG	GG	GG	AA	GG	GG	GG	GG	AG	GG	AG	GG	GG	GG	GG	GG	GG	GG	GG	GG	GG	GG	GG	AG
TM3322	A/C	A01	92693595	AC	AC	AC	CC	CC	AC	CC	CC	CC	CC	CC	CC	CC	AC	CC	CC	CC	AC	CC	AC	CC	CC	CC	CC	CC	AC	CC	CC	CC	CC	AC	CC	AC	CC	CC	CC	CC	CC	CC	CC	CC	CC	CC	CC	CC	AC
TM3325	T/C	A01	92738114	AA	--	AA	GG	GG	AA	GG	GG	GG	GG	GG	GG	GG	AA	GG	GG	GG	AA	GG	AA	GG	GG	GG	GG	GG	AA	GG	GG	GG	GG	AA	GG	AA	GG	GG	--	GG	GG	GG	GG	GG	--	GG	GG	GG	AA
TM3330	A/G	A01	92757176	AA	AG	AA	GG	GG	AA	GG	GG	GG	GG	GG	GG	GG	AA	GG	GG	GG	AA	GG	AA	GG	GG	GG	GG	GG	AA	GG	GG	GG	GG	AA	GG	AA	GG	GG	GG	GG	GG	GG	GG	GG	--	GG	GG	GG	AA
TM3331	T/C	A01	92759932	GG	AG	GG	AA	AA	GG	AA	AA	AA	AA	AA	AA	AA	GG	AA	AA	AA	GG	AA	GG	AA	AA	AA	AA	AA	GG	AA	AA	AA	AA	GG	AA	GG	AA	AA	AG	AA	AA	AA	AA	AA	--	AA	AA	AA	GG
TM3335	T/C	A01	92792731	TT	TC	TT	CC	CC	TT	CC	CC	CC	CC	CC	CC	CC	TT	CC	CC	CC	TT	CC	TT	CC	CC	CC	CC	CC	TT	CC	CC	CC	CC	TT	CC	TT	CC	CC	TC	CC	CC	CC	CC	CC	--	CC	CC	CC	TT
TM3337	T/C	A01	92810438	CC	TC	CC	TT	TT	CC	TT	TT	TT	TT	TT	TT	TT	CC	TT	TT	TT	CC	TT	CC	TT	TT	TT	TT	TT	CC	TT	TT	TT	TT	CC	TT	CC	TT	TT	TC	TT	TT	TT	TT	TT	--	TT	TT	TT	CC
TM3341	A/G	A01	92849923	AG	--	--	GG	GG	AG	GG	GG	GG	GG	GG	GG	GG	AG	GG	GG	GG	AG	GG	--	GG	GG	GG	GG	GG	AG	GG	GG	GG	GG	AG	GG	AG	GG	GG	AG	GG	GG	GG	GG	GG	GG	GG	GG	GG	AG
TM3342	T/G	A01	92853991	GG	TG	GG	TT	TT	GG	TT	TT	TT	TT	TT	TT	TT	GG	TT	TT	TT	GG	TT	TG	TT	TT	TT	TT	TT	GG	TT	TT	TT	TT	GG	TT	GG	TT	TT	TG	TT	TT	TT	TT	TT	--	TT	TT	TT	GG
TM3345	T/C	A01	92869362	CC	TC	CC	TT	TT	CC	TT	TT	TT	TT	TT	TT	TT	CC	TT	TT	TT	CC	TT	TC	TT	TT	TT	TT	TT	CC	TT	TT	TT	TT	CC	TT	CC	TT	TT	TC	TT	TT	TT	TT	TT	--	TT	TT	TT	CC
TM3346	T/C	A01	92885466	AA	--	AA	GG	GG	AA	GG	GG	GG	GG	GG	GG	GG	AA	GG	GG	GG	AA	GG	--	GG	GG	GG	GG	GG	AA	GG	GG	GG	GG	AA	GG	AA	GG	GG	AG	GG	GG	GG	GG	GG	GG	GG	GG	GG	AA
TM3347	A/G	A01	92893496	GG	AG	GG	AA	AA	GG	AA	AA	AA	AA	AA	AA	AA	GG	AA	AA	AA	GG	AA	AG	AA	AA	AA	AA	AA	GG	AA	AA	AA	AA	GG	AA	GG	AA	AA	AG	AA	AA	AA	AA	AA	GG	AA	AA	AA	GG
TM3348	T/C	A01	92896531	TT	TC	TT	CC	CC	TT	CC	CC	CC	CC	CC	CC	CC	TT	CC	CC	CC	TT	CC	TC	CC	CC	CC	CC	CC	TT	CC	CC	CC	CC	TT	CC	TT	CC	CC	TC	CC	CC	CC	CC	CC	TT	CC	CC	CC	TT
TM3352	T/C	A01	92948657	CC	TC	CC	TT	TT	CC	TT	TT	TT	TT	TT	TT	TT	CC	TT	TT	TT	CC	TT	TC	TT	TT	TT	TT	--	CC	TT	TT	TT	TT	CC	TT	CC	TT	TT	TC	TT	TT	TT	TT	TT	CC	TT	TT	TT	CC
TM3353	T/G	A01	92961607	TT	TG	TT	GG	GG	TT	GG	GG	GG	GG	GG	GG	GG	TT	GG	GG	GG	TT	GG	TG	GG	GG	GG	GG	GG	--	GG	GG	GG	GG	TT	GG	TT	GG	GG	TG	GG	GG	GG	GG	GG	TT	GG	GG	GG	TT
TM3354	A/G	A01	92965841	GG	AG	GG	AA	AA	GG	AA	AA	AA	AA	AA	AA	AA	GG	AA	AA	AA	GG	AA	AG	AA	AA	AA	AA	AA	GG	AA	AA	AA	AA	GG	AA	GG	AA	AA	AG	AA	AA	AA	AA	AA	GG	AA	AA	AA	GG
TM3355	A/G	A01	92973833	AG	AG	AG	GG	GG	AG	GG	GG	GG	GG	GG	GG	GG	AG	GG	GG	GG	AG	GG	AG	GG	GG	GG	GG	GG	AG	GG	GG	GG	GG	AG	GG	AG	GG	GG	AG	GG	GG	GG	GG	GG	AG	GG	GG	GG	AG
TM3359	T/C	A01	93235825	AA	AA	AA	AA	AA	AA	AA	AA	AA	AA	AA	AA	AA	AA	AA	AA	AA	AA	AA	AA	AA	AA	AA	AA	AA	AA	AA	AA	AA	AA	GG	AA	AA	AA	AA	AA	AA	AA	AA	AA	AA	AA	AA	AA	AA	AA
TM3360	A/C	A01	93239932	GG	GG	GG	GG	GG	GG	GG	GG	GG	GG	GG	GG	GG	GG	GG	GG	GG	GG	GG	GG	GG	GG	GG	GG	GG	GG	GG	GG	GG	GG	TT	GG	GG	GG	GG	GG	GG	GG	GG	GG	GG	GG	GG	GG	GG	GG
TM3361	A/G	A01	93252381	CC	TC	CC	CC	CC	CC	CC	CC	CC	CC	CC	--	CC	CC	CC	CC	CC	CC	CC	CC	CC	CC	CC	CC	CC	CC	CC	CC	CC	CC	TT	CC	CC	CC	CC	CC	CC	CC	CC	CC	CC	CC	CC	CC	CC	CC
TM3362	A/C	A01	93258456	CC	AA	CC	AA	AA	CC	AA	AA	AA	AA	AA	AA	AA	CC	AA	AA	AA	CC	AA	--	CC	AA	AA	AA	AA	CC	AA	CC	AA	AA	AA	AA	CC	AA	AA	AC	AA	AA	AA	AA	AA	CC	CC	AA	CC	--
TM3363	T/C	A01	93266606	TC	CC	TC	CC	CC	TC	CC	CC	CC	CC	CC	CC	CC	TC	CC	CC	CC	TC	CC	--	TC	CC	CC	CC	CC	TC	CC	TC	CC	CC	CC	CC	TC	CC	CC	--	CC	CC	CC	CC	CC	TC	TC	CC	TC	TC
TM3364	T/G	A01	93276193	CC	AA	CC	AA	AA	CC	AA	AA	AA	AA	AA	AA	AA	CC	AA	AA	AA	CC	AA	--	CC	AA	AA	AA	AA	CC	AA	CC	AA	AA	AA	AA	CC	AA	AA	AC	AA	AA	AA	AA	AA	CC	CC	AA	CC	--
TM3365	A/G	A01	93278445	AA	GG	AA	GG	GG	AA	GG	GG	GG	GG	GG	GG	GG	AA	GG	GG	GG	AA	GG	--	AA	GG	GG	GG	GG	AA	GG	AA	GG	GG	GG	GG	AA	GG	GG	AG	GG	GG	GG	GG	GG	AA	AA	GG	AA	--
TM3366	A/G	A01	93285020	TT	CC	TT	CC	CC	TT	CC	CC	CC	CC	CC	CC	CC	TT	CC	CC	CC	TT	CC	--	TT	CC	CC	CC	CC	TT	CC	TT	CC	CC	CC	CC	TT	CC	CC	TC	CC	CC	CC	CC	CC	TT	TT	CC	TT	--
TM3368	A/G	A01	93293333	TC	TT	TC	TT	TT	TC	TT	TT	TT	TT	TT	TT	TT	TC	TT	TT	TT	TC	TT	TT	TC	TT	TT	TT	TT	TC	TT	TC	TT	TT	TT	TT	TC	TT	TT	--	TT	TT	TT	TT	TT	TC	TC	TT	TC	--
TM3369	A/G	A01	93328446	TC	TT	TC	TT	TT	TC	TT	TT	TT	TT	TT	TT	TT	TC	TT	TT	TT	TC	TT	TT	TC	TC	TT	TT	TT	TC	TT	TC	TC	TT	TC	TT	TC	TT	TT	--	TT	TT	TT	TT	TT	TC	TC	TT	TC	TC
TM3372	A/C	A01	94303284	TT	GG	TT	GG	TT	TT	GG	GG	GG	GG	GG	GG	TG	GG	GG	TT	GG	TT	GG	GG	GG	GG	GG	GG	TG	TT	GG	GG	TT	GG	TT	GG	TT	TT	GG	TT	GG	GG	GG	GG	GG	--	TT	GG	GG	--
TM3376	T/C	A01	94370152	TT	TC	TT	CC	TT	TT	CC	CC	CC	CC	CC	CC	--	CC	CC	TT	CC	TT	CC	CC	CC	CC	CC	CC	TC	TT	CC	CC	TT	CC	TT	CC	TT	TT	CC	TT	CC	CC	CC	CC	CC	--	TT	CC	CC	--
TM3378	T/C	A01	94391900	CC	TC	CC	TT	CC	CC	TT	TT	TT	TT	TT	TT	TC	TT	TT	CC	TT	CC	TT	TT	TT	TT	TT	TT	TC	CC	TT	TT	CC	TT	CC	TT	TC	CC	TT	CC	TT	TT	TT	TT	TT	--	CC	TT	TT	--
TM3382	A/G	A01	94410358	AG	AG	AG	GG	AG	AG	GG	GG	GG	GG	GG	GG	AG	GG	GG	AG	GG	AG	GG	GG	GG	GG	GG	GG	AG	AG	GG	GG	AG	GG	AG	GG	--	AG	GG	AG	GG	GG	GG	GG	GG	GG	AG	GG	GG	AG
TM3383	A/G	A01	94415329	AA	AG	AA	GG	AA	AA	GG	GG	GG	GG	GG	GG	AG	GG	GG	AA	GG	AA	GG	GG	GG	GG	GG	GG	AG	AA	GG	GG	AA	GG	AA	GG	--	AA	GG	AA	GG	GG	GG	GG	GG	GG	AA	GG	GG	--
TM3386	T/G	A01	94439549	CC	AC	CC	AA	CC	CC	AA	AA	AA	AA	AA	AA	AC	AA	AA	CC	AA	CC	AA	AA	AA	AA	AA	AA	AC	CC	AA	AA	CC	AA	CC	AA	AC	CC	AA	CC	AA	AA	AA	AA	AA	--	CC	AA	AA	--
TM3387	T/C	A01	94445272	AA	--	AA	GG	AA	AA	GG	GG	GG	GG	GG	GG	--	GG	GG	AA	GG	AA	GG	GG	GG	GG	GG	GG	AG	AA	GG	GG	AA	GG	AA	GG	AG	AA	GG	AA	GG	GG	GG	GG	GG	--	AA	GG	GG	--
TM3389	T/G	A01	94461197	AA	AC	AA	CC	AA	AA	CC	CC	CC	CC	CC	CC	--	CC	CC	AA	CC	AA	CC	CC	CC	CC	CC	CC	AC	AA	CC	CC	AA	CC	AA	CC	AC	AA	CC	AA	CC	CC	CC	CC	CC	--	AA	CC	CC	--
TM3390	T/C	A01	94468019	GG	AG	GG	AA	GG	GG	AA	AA	AA	AA	AA	AA	--	AA	AA	GG	AA	GG	AA	AA	AA	AA	AA	AA	AG	GG	AA	AA	GG	AA	GG	AA	AG	GG	AA	GG	AA	AA	AA	AA	AA	--	GG	AA	AA	--
TM3391	T/G	A01	94470762	TT	TG	TT	GG	TT	TT	GG	GG	GG	GG	GG	GG	TG	GG	GG	TT	GG	TT	GG	GG	GG	GG	GG	GG	TG	TT	GG	GG	TT	GG	TT	GG	TG	TT	GG	TT	GG	GG	GG	GG	GG	--	TT	GG	GG	--
TM3392	A/G	A01	94476075	CC	TC	CC	TT	CC	CC	TT	TT	TT	TT	TT	TT	TC	TT	TT	CC	TT	CC	TT	TT	TT	TT	TT	TT	TC	CC	TT	TT	CC	TT	CC	TT	TC	CC	TT	CC	TT	TT	TT	TT	TT	--	CC	TT	TT	--
TM3393	T/G	A01	94478683	CC	AC	CC	AA	CC	CC	AA	AA	AA	AA	AA	AA	AC	AA	AA	CC	AA	CC	AA	AA	AA	AA	AA	AA	AC	CC	AA	AA	CC	AA	CC	AA	AC	CC	AA	CC	AA	AA	AA	AA	AA	AA	CC	AA	AA	--
TM3394	T/C	A01	94491150	TT	TC	TT	CC	TT	TT	CC	CC	CC	CC	CC	CC	TC	CC	CC	TT	CC	TT	CC	CC	CC	CC	CC	CC	TC	TT	CC	CC	TT	CC	TT	CC	TC	TT	CC	TT	CC	CC	CC	CC	CC	CC	TT	CC	CC	--
TM3398	T/A	A01	94512719	TT	TA	TT	AA	TT	TT	AA	AA	AA	AA	AA	AA	TA	AA	AA	TT	AA	TT	AA	AA	AA	AA	AA	AA	TA	TT	AA	AA	TT	AA	TT	AA	--	TT	AA	TT	AA	AA	AA	AA	AA	--	TT	AA	AA	TT
TM3400	T/C	A01	94521810	CC	TC	CC	TT	CC	CC	TT	TT	TT	TT	TT	TT	TC	TT	TT	CC	TT	CC	TT	TT	TT	TT	TT	TT	TC	CC	TT	TT	CC	TT	CC	TT	TC	CC	TT	CC	TT	TT	TT	TT	TT	--	CC	TT	--	--
TM3401	A/G	A01	94525198	GG	AG	GG	AA	GG	GG	AA	AA	AA	AA	AA	AA	AG	AA	AA	GG	AA	GG	AA	AA	AA	AA	AA	AA	AG	GG	AA	AA	GG	AA	GG	AA	AG	GG	AA	GG	AA	AA	AA	AA	AA	--	GG	AA	AA	--
TM3402	T/C	A01	94533290	AA	AG	AA	GG	AA	AA	GG	GG	GG	GG	GG	GG	AG	GG	GG	AA	GG	AA	GG	GG	GG	GG	GG	GG	AG	AA	GG	GG	AA	GG	AA	GG	AG	AA	GG	AA	GG	GG	GG	GG	GG	--	AA	GG	GG	--
TM3403	C/G	A01	94539362	GG	CG	GG	CC	GG	GG	CC	CC	CC	CC	CC	CC	CG	CC	CC	GG	CC	GG	CC	CC	CC	CC	CC	CC	CG	GG	CC	CC	GG	CC	GG	CC	CG	GG	CC	GG	CC	CC	CC	CC	CC	--	GG	CC	CC	--
TM3404	A/C	A01	94542530	GG	TG	GG	TT	GG	GG	TT	TT	TT	TT	TT	TT	TG	TT	TT	GG	TT	GG	TT	TT	TT	TT	TT	TT	TG	GG	TT	TT	GG	TT	GG	TT	TG	GG	TT	GG	TT	TT	TT	TT	TT	TT	GG	TT	TT	--
TM3405	T/G	A01	94549135	GG	TG	GG	TT	GG	GG	TT	TT	TT	TT	TT	TT	TG	TT	TT	GG	TT	GG	TT	TT	TT	TT	TT	TT	TG	GG	TT	TT	GG	TT	GG	TT	TG	GG	TT	GG	TT	TT	TT	TT	TT	TT	GG	TT	TT	--
TM3406	A/G	A01	94556628	AA	AG	AA	GG	AA	AA	GG	GG	GG	GG	GG	GG	AG	GG	GG	AA	GG	AA	GG	GG	GG	GG	GG	GG	AG	AA	GG	GG	AA	GG	AA	GG	AG	AA	GG	AA	GG	GG	GG	GG	GG	--	AA	GG	GG	--
TM3407	T/C	A01	94573287	CC	TC	CC	TT	CC	CC	TT	TT	TT	TT	TT	TT	TC	TT	TT	CC	TT	CC	TT	TT	TT	TT	TT	TT	TC	CC	TT	TT	CC	TT	CC	TT	--	CC	TT	CC	TT	TT	TT	TT	TT	TT	CC	TT	TT	--
TM3408	T/C	A01	94581202	TC	--	TC	TT	TC	TC	TT	TT	TT	TT	TT	TT	TC	TT	TT	TC	TT	TC	TT	TT	TT	TT	TT	TT	--	TC	TT	TT	TC	TT	TC	TT	TT	TC	TT	TC	TT	TT	TT	TT	TT	TT	TC	TT	TT	TC
TM3409	A/C	A01	94586579	TT	TG	TT	GG	TT	TT	GG	GG	GG	GG	GG	GG	TG	GG	GG	TT	GG	TT	GG	GG	GG	GG	GG	GG	TG	TT	GG	GG	TT	GG	TT	GG	TG	TT	GG	TT	GG	GG	GG	GG	GG	--	TT	GG	GG	--
TM3411	A/G	A01	94592910	TT	TC	TT	CC	TT	TT	CC	CC	CC	CC	CC	CC	--	CC	CC	TT	CC	TT	CC	CC	CC	CC	CC	CC	TC	TT	CC	CC	TT	CC	TT	CC	TC	TT	CC	TT	CC	CC	CC	CC	CC	--	TT	CC	CC	TT
TM3412	T/C	A01	94597535	TT	TC	TT	CC	TT	TT	CC	CC	CC	CC	CC	CC	--	CC	CC	TT	CC	TT	CC	CC	CC	CC	CC	CC	TC	TT	CC	CC	TT	CC	TT	CC	--	TT	CC	TT	CC	CC	CC	CC	CC	CC	TT	CC	CC	--
TM3413	A/G	A01	94608478	AA	AG	AA	GG	AA	AA	GG	GG	GG	AA	GG	GG	--	GG	GG	AA	GG	AA	GG	GG	GG	GG	GG	GG	AG	AA	GG	GG	AA	GG	AA	GG	AG	AA	GG	AA	GG	GG	GG	GG	GG	--	AA	GG	GG	AA
TM3414	A/T	A01	94615383	AA	AT	AA	TT	AA	AA	TT	TT	TT	AA	TT	TT	AT	TT	TT	AA	TT	AA	TT	TT	TT	TT	TT	TT	AT	AA	TT	TT	AA	TT	AA	TT	--	AA	TT	AA	TT	TT	TT	TT	TT	--	AA	TT	TT	--
TM3416	T/C	A01	94629648	CC	TC	CC	TT	CC	CC	TT	TT	TT	CC	TT	TT	TC	TT	TT	CC	TT	CC	TT	TT	TT	TT	TT	TT	TC	CC	TT	TT	CC	TT	CC	TT	TC	CC	TT	CC	TT	TT	TT	TT	TT	--	CC	TT	TT	--
TM3417	A/G	A01	94639033	TT	TC	TT	CC	TT	TT	CC	CC	CC	TT	CC	CC	TC	CC	CC	TT	CC	TT	CC	CC	CC	CC	CC	CC	TC	TT	CC	CC	TT	CC	TT	CC	TC	TT	CC	TT	CC	CC	CC	CC	CC	CC	TT	CC	CC	--
TM3418	T/C	A01	94643326	CC	TC	CC	TT	CC	CC	TT	TT	TT	CC	TT	TT	TC	TT	TT	CC	TT	CC	TT	TT	TT	TT	TT	TT	TC	CC	TT	TT	CC	TT	CC	TT	TC	CC	TT	CC	TT	TT	TT	TT	TT	--	CC	TT	TT	--
TM3419	A/G	A01	94653056	GG	AG	GG	AA	GG	GG	AA	AA	AA	GG	AA	AA	AG	AA	AA	GG	AA	GG	AA	AA	AA	AA	AA	AA	AG	GG	AA	AA	GG	AA	GG	AA	AG	GG	AA	GG	AA	AA	AA	AA	AA	--	GG	AA	AA	--
TM3420	A/G	A01	94662194	TC	--	TC	TT	TC	TC	TT	TT	TT	TC	TT	TT	--	TT	TT	TC	TT	TC	TT	TT	TT	TT	TT	TT	--	TC	TT	TT	TC	TT	TC	TT	--	TC	TT	TC	TT	TT	TT	TT	TT	TT	TC	TT	TT	TC
TM3421	T/C	A01	94668032	GG	AG	GG	AA	GG	GG	AA	AA	AA	GG	AA	AA	--	AA	AA	GG	AA	GG	AA	AA	AA	AA	AA	AA	AG	GG	AA	AA	GG	AA	GG	AA	AG	GG	AA	GG	AA	AA	AA	AA	AA	--	GG	AA	AA	--
TM3423	T/C	A01	94693975	AA	AG	AA	GG	AA	AA	GG	GG	GG	AA	GG	GG	AG	GG	GG	AA	GG	AA	GG	GG	GG	GG	GG	GG	AG	AA	GG	GG	AA	GG	AA	GG	AG	AA	GG	AA	GG	GG	GG	GG	GG	--	AA	GG	GG	--
TM3424	T/C	A01	94704517	AA	AG	AA	GG	AA	AA	GG	GG	GG	AA	GG	GG	AG	GG	GG	AA	GG	AA	GG	GG	GG	GG	GG	GG	AG	AA	GG	GG	AA	GG	AA	GG	AG	AA	GG	AA	GG	GG	GG	GG	GG	GG	AA	GG	GG	--
TM3426	A/G	A01	94715583	TC	TC	TC	CC	TC	TC	CC	CC	CC	TC	CC	CC	--	CC	CC	TC	CC	TC	CC	CC	CC	CC	CC	CC	CC	TC	CC	CC	TC	CC	TC	CC	CC	TC	CC	TC	CC	CC	CC	CC	CC	CC	TC	CC	CC	TC
TM3428	T/C	A01	94731620	GG	AG	GG	AA	GG	GG	AA	AA	AA	GG	AA	AA	AG	AA	AA	GG	AA	GG	AA	AA	AA	AA	AA	AA	AG	GG	AA	AA	GG	AA	GG	AA	AG	GG	AA	GG	AA	AA	AA	AA	AA	AA	GG	AA	AA	--
TM3429	A/G	A01	94740782	AG	--	AG	GG	AG	AG	GG	GG	GG	AG	GG	GG	AG	GG	GG	AG	GG	AG	GG	GG	GG	GG	GG	GG	--	AG	GG	GG	AG	GG	AG	GG	--	AG	GG	AG	GG	GG	GG	GG	GG	GG	AG	GG	GG	AG
TM3430	A/C	A01	94753450	GG	TG	GG	TT	GG	GG	TT	TT	TT	GG	TT	TT	TG	TT	TT	GG	TT	GG	TT	TT	TT	TT	TT	TT	TG	GG	TT	TT	GG	TT	GG	TT	TG	GG	TT	GG	TT	TT	TT	TT	TT	--	GG	TT	TT	--
TM3431	T/C	A01	94760791	TC	--	TC	TT	TC	TC	TT	TT	TT	TC	TT	TT	TC	TT	TT	TC	TT	TC	TT	TT	TT	TT	TT	TT	--	TC	TT	TT	TC	TT	TC	TT	--	TC	TT	TC	TT	TT	TT	TT	TT	TT	TC	TT	TT	TC
TM3433	G/C	A01	94784986	GG	CG	GG	CC	GG	GG	CC	CC	CC	GG	CC	CC	CG	CC	CC	GG	CC	GG	CC	CC	CC	CC	CC	CC	CG	GG	CC	CC	GG	CC	GG	CC	CG	GG	CC	GG	CC	CC	CC	CC	CC	--	GG	CC	CC	--
TM3434	T/C	A01	94792149	TC	TC	TC	CC	TC	TC	CC	CC	CC	TC	CC	CC	TC	CC	CC	TC	CC	TC	CC	CC	CC	CC	CC	CC	TC	TC	CC	CC	TC	CC	TC	CC	--	TC	CC	TC	CC	CC	CC	CC	CC	CC	TC	CC	CC	TC
TM3436	T/C	A01	94802375	CC	TC	CC	TT	CC	CC	TT	TT	TT	CC	TT	TT	TC	TT	TT	CC	TT	CC	TT	TT	TT	TT	TT	TT	TC	CC	TT	TT	CC	TT	CC	TT	TC	CC	TT	CC	TT	TT	TT	TT	TT	--	CC	TT	TT	--
TM3437	A/G	A01	94839328	AA	--	AA	GG	AA	AA	GG	GG	GG	AA	GG	GG	--	GG	GG	AA	GG	AA	GG	GG	GG	GG	GG	GG	AG	AA	GG	GG	AA	GG	AA	GG	AG	AA	GG	AA	GG	GG	GG	GG	GG	GG	AA	GG	GG	AA
TM3438	A/C	A01	94845674	TT	TG	TT	GG	TT	TT	GG	GG	GG	TT	GG	GG	TG	GG	GG	TT	GG	TT	GG	GG	GG	GG	GG	GG	TG	TT	GG	GG	TT	GG	TT	GG	TG	TT	GG	TT	GG	GG	GG	GG	GG	GG	TT	GG	GG	--
TM3439	T/A	A01	94847872	TT	TA	TT	AA	TT	TT	AA	AA	AA	TT	AA	AA	TA	AA	AA	TT	AA	TT	AA	AA	AA	AA	AA	AA	TA	TT	AA	AA	TT	AA	TT	AA	--	TT	AA	TT	AA	AA	AA	AA	AA	--	TT	AA	--	TT
TM3440	A/G	A01	94852834	AG	AG	AG	GG	AG	AG	GG	GG	GG	AG	GG	GG	AG	GG	GG	AG	GG	AG	GG	GG	GG	GG	GG	GG	AG	AG	GG	GG	AG	GG	AG	GG	--	AG	GG	AG	GG	GG	GG	GG	GG	GG	AG	GG	GG	AG
TM3441	A/G	A01	94869245	TT	TC	TT	CC	TT	TT	CC	CC	CC	TT	CC	CC	TC	CC	CC	TT	CC	TT	CC	CC	CC	CC	CC	CC	TC	TT	CC	CC	TT	CC	TT	CC	TC	TT	CC	TT	CC	CC	CC	CC	CC	CC	TT	CC	CC	--
TM3442	G/C	A01	94871632	GG	GC	GG	CC	GG	GG	CC	CC	CC	GG	CC	CC	GC	CC	CC	GG	CC	GG	CC	CC	CC	CC	CC	CC	GC	GG	CC	CC	GG	CC	GG	CC	GC	GG	CC	GG	CC	CC	CC	CC	CC	--	GG	CC	CC	--
TM3443	A/G	A01	94878619	TT	TC	TT	CC	TT	TT	CC	CC	CC	TT	CC	CC	TC	CC	CC	TT	CC	TT	CC	CC	CC	CC	CC	CC	TC	TT	TT	CC	TT	CC	TT	CC	TC	TT	--	TT	CC	CC	CC	CC	CC	--	TT	CC	CC	--
TM3444	T/C	A01	94887210	TT	TT	TT	TT	TT	TT	TT	TT	TT	TC	TT	TT	TC	TT	TT	TC	TT	TC	TT	TT	TT	TT	TT	TT	TC	TT	TC	TT	TC	TT	TC	TT	TT	TC	TT	--	TT	TT	TT	TT	TT	TT	TT	TT	TT	TC
TM3447	T/G	A01	94905084	AA	AC	AA	CC	AA	AA	CC	CC	CC	AA	CC	CC	AC	CC	CC	AA	CC	AA	CC	--	CC	CC	CC	CC	--	AA	AA	CC	AA	CC	AA	CC	--	AA	CC	AA	CC	CC	CC	CC	CC	CC	AA	CC	CC	--
TM3448	T/G	A01	94909050	TT	TT	TT	TT	TT	TT	TT	TT	TT	GG	TT	TT	TG	TT	TT	GG	TT	GG	TT	TT	TT	TT	TT	TT	TG	TT	GG	TT	GG	TT	--	TT	TT	GG	TT	--	TT	TT	TT	TT	TT	TT	TT	TT	TT	--
TM3450	A/G	A01	95011320	AA	AG	AA	AA	AA	AA	GG	GG	GG	AA	GG	--	--	GG	GG	AA	GG	AA	GG	--	AA	GG	AA	GG	AG	AA	AA	AA	AA	GG	AA	GG	AG	AA	--	AA	GG	GG	AA	GG	GG	AA	AA	AA	AA	--
TM3451	T/C	A01	95218820	AA	GG	AA	AA	AA	GG	GG	GG	GG	GG	GG	--	GG	GG	GG	AA	GG	GG	GG	AG	AA	AA	AA	GG	GG	GG	GG	AA	GG	GG	GG	GG	GG	GG	--	GG	GG	GG	GG	GG	GG	--	AA	GG	AA	GG
TM3452	A/G	A01	95904505	AA	GG	GG	GG	GG	AA	GG	AA	AA	AA	GG	--	GG	GG	AA	GG	AA	AA	GG	--	GG	GG	GG	AA	GG	GG	AA	GG	AA	GG	GG	AA	AG	GG	--	GG	AA	GG	AA	GG	AA	GG	GG	AA	GG	GG
TM3453	A/G	A01	95953376	CC	CC	TT	TT	CC	CC	TT	CC	CC	CC	TT	TC	TT	TT	CC	TT	CC	CC	TT	TC	TT	TT	TT	CC	TT	TT	CC	TT	CC	TT	CC	CC	CC	TT	TC	TT	CC	TT	CC	TT	CC	TT	TT	CC	TT	TT
TM3456	T/C	A01	96243286	GG	GG	GG	GG	GG	GG	GG	GG	GG	GG	GG	GG	GG	GG	GG	GG	GG	GG	GG	GG	GG	GG	GG	GG	GG	AG	GG	GG	GG	GG	AG	GG	GG	GG	GG	AG	GG	GG	GG	GG	GG	AG	GG	GG	AG	GG
TM3457	T/C	A01	96246192	CC	CC	CC	CC	CC	CC	CC	CC	CC	CC	CC	CC	CC	CC	CC	CC	CC	CC	CC	CC	CC	CC	CC	CC	CC	TT	CC	CC	CC	CC	TT	CC	TC	CC	CC	TT	CC	CC	CC	CC	CC	TT	CC	CC	TT	CC
TM3458	T/G	A01	96249314	CC	CC	CC	CC	CC	CC	CC	CC	CC	CC	CC	CC	CC	CC	CC	CC	CC	CC	CC	CC	CC	CC	CC	CC	CC	AA	CC	CC	CC	CC	AA	CC	AC	CC	CC	AA	CC	CC	CC	CC	CC	AA	CC	CC	AA	CC
TM3459	A/G	A01	96253502	GG	GG	GG	GG	GG	GG	GG	GG	GG	GG	GG	GG	GG	GG	GG	GG	GG	GG	GG	GG	GG	GG	GG	GG	GG	AG	GG	GG	GG	GG	AG	GG	GG	GG	GG	AG	GG	GG	GG	GG	GG	AG	GG	GG	AG	GG
TM3461	A/C	A01	96265076	GG	GG	GG	GG	GG	GG	GG	GG	GG	GG	GG	GG	GG	GG	GG	GG	GG	GG	GG	GG	GG	GG	GG	GG	GG	TG	GG	GG	GG	GG	TG	GG	TG	GG	GG	TG	GG	GG	GG	GG	GG	TG	GG	GG	TG	GG
TM3462	T/C	A01	96268360	TT	TT	TT	TT	TT	TT	TT	TT	TT	TT	TT	TT	TT	TT	TT	TT	TT	TT	TT	TT	TT	TT	TT	TT	TT	CC	TT	TT	TT	TT	CC	TT	TC	TT	TT	CC	TT	TT	TT	TT	TT	CC	TT	TT	CC	TT
TM3463	T/A	A01	96272789	AA	AA	AA	AA	AA	AA	AA	AA	AA	AA	AA	AA	AA	AA	AA	AA	AA	AA	AA	AA	AA	AA	AA	AA	AA	TT	AA	AA	AA	AA	TT	AA	TA	AA	AA	TT	AA	AA	AA	AA	AA	TT	AA	AA	TT	AA
TM3466	A/G	A01	96296760	AA	AA	AA	AA	AA	AA	AA	AA	AA	AA	AA	AA	AA	AA	AA	AA	AA	AA	AA	AA	AA	AA	AA	AA	AA	GG	AA	AA	AA	AA	GG	AA	AG	AA	AA	GG	AA	AA	AA	AA	AA	GG	AA	AA	GG	AA
TM3467	A/G	A01	96301352	GG	GG	GG	GG	GG	GG	GG	GG	GG	GG	GG	GG	GG	GG	GG	GG	GG	GG	GG	GG	GG	GG	GG	GG	GG	AA	GG	GG	GG	GG	AA	GG	--	GG	GG	AA	GG	GG	GG	GG	GG	AA	GG	GG	AA	GG
TM3468	A/G	A01	96310103	CC	CC	CC	CC	CC	CC	CC	CC	CC	CC	CC	CC	CC	CC	CC	CC	CC	CC	CC	CC	TT	TT	CC	CC	CC	TT	CC	TT	CC	CC	TT	CC	TC	CC	CC	TT	CC	CC	CC	CC	CC	TT	CC	CC	--	CC
TM3469	T/C	A01	96321694	GG	GG	GG	GG	GG	GG	GG	GG	GG	GG	GG	GG	GG	GG	GG	GG	GG	GG	GG	GG	GG	GG	GG	GG	GG	AA	GG	GG	GG	GG	AA	GG	AG	GG	GG	AA	GG	GG	GG	GG	GG	AA	GG	GG	AA	GG
TM3470	T/A	A01	96333399	AA	AA	AA	AA	AA	AA	AA	AA	AA	AA	AA	AA	AA	AA	AA	AA	AA	AA	AA	AA	AA	AA	AA	AA	AA	TT	AA	AA	AA	AA	TT	AA	TA	AA	AA	TT	AA	AA	AA	AA	AA	TT	AA	AA	TT	AA
TM3471	T/C	A01	96337031	GG	GG	GG	GG	GG	GG	GG	GG	GG	GG	GG	GG	GG	GG	GG	GG	GG	GG	GG	GG	GG	GG	GG	GG	GG	AA	GG	GG	GG	GG	AA	GG	AG	GG	GG	AA	GG	GG	GG	GG	GG	AA	GG	GG	AA	GG
TM3473	T/C	A01	96349975	CC	CC	CC	CC	CC	CC	CC	CC	CC	CC	CC	CC	CC	CC	CC	CC	CC	CC	CC	CC	CC	CC	CC	CC	CC	TT	CC	CC	CC	CC	TT	CC	TC	CC	CC	TT	CC	CC	CC	CC	CC	TT	CC	CC	--	CC
TM3475	G/C	A01	96363108	GG	GG	GG	GG	GG	GG	GG	GG	GG	GG	GG	GG	GG	GG	GG	GG	GG	GG	GG	GG	GG	GG	GG	GG	GG	CC	GG	GG	GG	GG	CC	GG	--	GG	GG	CC	GG	GG	GG	GG	GG	CC	GG	GG	CC	GG
TM3476	T/G	A01	96368294	CC	CC	CC	CC	CC	CC	CC	CC	CC	CC	CC	CC	CC	CC	CC	CC	CC	CC	CC	CC	CC	CC	CC	CC	CC	AA	CC	CC	CC	CC	AA	CC	AC	CC	CC	AA	CC	CC	CC	CC	CC	AA	CC	CC	AA	CC
TM3478	T/C	A01	96382681	GG	GG	GG	GG	GG	GG	GG	GG	GG	GG	GG	GG	GG	GG	GG	GG	GG	GG	GG	GG	GG	GG	GG	GG	GG	AA	GG	GG	GG	GG	AA	GG	AG	GG	GG	AA	GG	GG	GG	GG	GG	AA	GG	GG	AA	GG
TM3480	T/C	A01	96393820	TT	CC	TT	TT	CC	TT	TT	TT	TT	TT	TT	TT	TT	TT	TT	TT	TT	TT	TT	TT	TT	TT	TT	TT	TT	CC	TT	TT	TT	TT	CC	TT	TT	TT	TT	CC	TT	TT	TT	TT	TT	CC	TT	TT	--	TT
TM3482	T/C	A01	96407204	GG	GG	GG	GG	GG	GG	GG	GG	GG	GG	GG	GG	GG	GG	GG	GG	GG	GG	GG	GG	GG	GG	GG	GG	GG	AA	GG	GG	GG	GG	AA	GG	AG	GG	GG	AA	GG	GG	GG	GG	GG	AA	GG	GG	AA	GG
TM3485	A/G	A01	96429210	AA	GG	AA	AA	GG	AA	AA	AA	AA	AA	AA	AA	AA	AA	AA	AA	AA	AA	AA	AA	AA	AA	AA	AA	AA	GG	AA	AA	AA	AA	GG	AA	AG	AA	AA	GG	AA	AA	AA	AA	AA	GG	AA	AA	GG	AA
TM3493	A/C	A01	96480451	AA	CC	AA	AA	CC	AA	AA	AA	AA	AA	AA	AA	AA	AA	AA	AA	AA	AA	AA	AA	AA	AA	AA	AA	AA	CC	AA	AA	AA	AA	CC	AA	AC	AA	AA	CC	AA	AA	AA	AA	AA	CC	AA	AA	--	AA
TM3494	A/C	A01	96484898	CC	CC	CC	CC	CC	CC	CC	CC	CC	CC	CC	CC	CC	CC	CC	CC	CC	CC	CC	CC	CC	CC	CC	CC	CC	AA	CC	CC	CC	CC	AA	CC	--	CC	CC	AA	CC	CC	CC	CC	CC	AA	CC	CC	AA	CC
TM3495	T/C	A01	96488647	GG	GG	GG	GG	GG	GG	GG	GG	GG	GG	GG	GG	GG	GG	GG	GG	GG	GG	GG	GG	GG	GG	GG	GG	GG	AA	GG	GG	GG	GG	AA	GG	AG	GG	GG	AA	GG	GG	GG	GG	GG	AA	GG	GG	AA	GG
TM3496	A/G	A01	96493557	CC	TC	CC	CC	TC	CC	CC	CC	CC	CC	CC	CC	CC	CC	CC	CC	CC	CC	CC	CC	CC	CC	CC	CC	CC	TC	CC	CC	CC	CC	TC	CC	--	CC	CC	TC	CC	CC	CC	CC	CC	TC	CC	CC	TC	CC
TM3498	T/C	A01	96506893	TT	TT	TT	TT	TT	TT	TT	TT	TT	TT	TT	TT	TT	TT	TT	TT	TT	TT	TT	TT	TT	TT	TT	TT	TT	CC	TT	TT	TT	TT	CC	TT	--	TT	TT	CC	TT	TT	TT	TT	TT	CC	TT	TT	CC	TT
TM3499	T/C	A01	96530441	TT	CC	TT	TT	CC	TT	TT	TT	TT	TT	TT	TT	TT	TT	TT	TT	TT	TT	TT	TT	TT	TT	TT	TT	TT	CC	TT	TT	TT	TT	CC	TT	--	TT	TT	CC	TT	TT	TT	TT	TT	CC	TT	TT	CC	TT
TM3507	T/C	A01	96599994	AA	GG	AA	AA	GG	AA	AA	AA	AA	AA	AA	AA	AA	AA	AA	AA	AA	AA	AA	AA	AA	AA	AA	AA	AA	GG	AA	AA	AA	AA	GG	AA	AG	AA	AA	GG	AA	AA	AA	AA	AA	GG	AA	AA	GG	AA
TM3510	A/G	A01	96629867	AA	GG	AA	AA	GG	AA	AA	AA	AA	AA	AA	AA	AA	AA	AA	AA	AA	AA	AA	AA	AA	AA	AA	AA	AA	GG	AA	AA	AA	AA	GG	AA	--	AA	AA	GG	AA	AA	AA	AA	AA	GG	AA	AA	GG	AA
TM3511	G/C	A01	96635304	GG	CC	GG	GG	CC	GG	GG	GG	GG	GG	GG	GG	GG	GG	GG	GG	GG	GG	GG	GG	GG	GG	GG	GG	GG	CC	GG	GG	GG	GG	CC	GG	GC	GG	GG	CC	GG	GG	GG	GG	GG	CC	GG	GG	CC	GG
TM3513	A/G	A01	96642292	AA	AA	AA	AA	AA	AA	AA	AA	AA	AA	AA	AA	AA	AA	AA	AA	AA	AA	AA	AA	AA	AA	AA	AA	AA	GG	AA	AA	AA	AA	GG	AA	AG	AA	AA	GG	AA	AA	AA	AA	AA	GG	AA	AA	GG	AA
TM3514	A/G	A01	96644734	TT	TT	TT	TT	TT	TT	TT	TT	TT	TT	TT	TT	TT	TT	TT	TT	TT	TT	TT	TT	TT	TT	TT	TT	TT	CC	TT	TT	TT	TT	CC	TT	--	TT	TT	CC	TT	TT	TT	TT	TT	CC	TT	TT	CC	TT
TM3516	A/G	A01	96661388	AA	AG	AA	AA	AG	AA	AA	AA	AA	AA	AA	AA	AA	AA	AA	AA	AA	AA	AA	AA	AA	AA	AA	AA	AA	AG	AA	AA	AA	AA	AG	AA	--	AA	AA	AG	AA	AA	AA	AA	AA	AG	AA	AA	AG	AA
TM3517	C/G	A01	96673035	GG	CC	GG	GG	CC	GG	GG	GG	GG	GG	GG	GG	GG	GG	GG	GG	GG	GG	GG	GG	GG	GG	GG	GG	GG	CC	GG	GG	GG	GG	CC	GG	CG	GG	GG	CC	GG	GG	GG	GG	GG	CC	GG	GG	CC	GG
TM3519	A/T	A01	96708148	AA	AA	AA	AA	AA	AA	AA	AA	AA	AA	AA	AA	AA	AA	AA	AA	AA	AA	AA	AA	AA	AA	AA	AA	AA	TT	AA	AA	AA	AA	TT	AA	TA	AA	AA	TT	AA	AA	AA	AA	AA	TT	AA	AA	TT	AA
TM3521	A/G	A01	96723996	TT	TT	TT	TT	TT	TT	TT	TT	TT	TT	TT	TT	TT	TT	TT	TT	TT	TT	TT	TT	TT	TT	TT	TT	TT	CC	TT	TT	TT	TT	CC	TT	TC	TT	TT	CC	TT	TT	TT	TT	TT	CC	TT	TT	CC	TT
TM3523	C/G	A01	96736123	GG	CC	GG	GG	GG	GG	GG	GG	GG	GG	GG	GG	GG	GG	GG	GG	GG	GG	GG	GG	CC	GG	GG	GG	GG	CC	GG	CC	GG	GG	CC	GG	--	GG	GG	CC	GG	GG	GG	GG	GG	CC	GG	GG	CC	GG
TM3524	T/C	A01	96739181	TT	TT	TT	TT	CC	TT	TT	TT	TT	TT	TT	TT	TT	TT	TT	TT	TT	TT	TT	TT	TT	TT	TT	TT	TT	CC	TT	TT	TT	TT	CC	TT	--	TT	TT	CC	TT	TT	TT	TT	TT	CC	TT	TT	CC	TT
TM3525	T/G	A01	96741557	GG	GG	GG	GG	GG	GG	GG	GG	GG	GG	GG	GG	GG	GG	GG	GG	GG	GG	GG	GG	GG	GG	GG	GG	GG	TT	GG	GG	GG	GG	TT	GG	TG	GG	GG	TT	GG	GG	GG	GG	GG	TT	GG	GG	TT	GG
TM3526	T/G	A01	96746846	AA	CC	AA	AA	AA	AA	AA	AA	AA	AA	AA	AA	AA	AA	AA	AA	AA	AA	AA	AA	CC	AA	AA	AA	AA	CC	AA	CC	AA	AA	AA	AA	AC	AA	AA	CC	AA	AA	AA	AA	AA	CC	AA	AA	CC	AA
TM3527	G/C	A01	96752741	GG	CC	GG	GG	GG	GG	GG	GG	GG	GG	GG	GG	GG	GG	GG	GG	GG	GG	GG	GG	CC	GG	GG	GG	GG	GG	GG	CC	GG	GG	CC	GG	GG	GG	GG	CC	GG	GG	GG	GG	GG	--	GG	GG	CC	GG
TM3528	A/T	A01	96755928	AA	TT	AA	AA	AA	AA	AA	AA	AA	AA	AA	AA	AA	AA	AA	AA	AA	AA	AA	AA	TT	AA	AA	AA	AA	AA	AA	TT	AA	AA	TT	AA	AA	AA	AA	TT	AA	AA	AA	AA	AA	--	AA	AA	--	AA
TM3529	A/C	A01	96760455	TT	TT	TT	TT	TT	TT	TT	TT	TT	TT	TT	TT	TT	TT	TT	TT	TT	TT	TT	TT	GG	TT	TT	TT	TT	TT	TT	GG	TT	TT	TT	TT	TT	TT	TT	GG	TT	TT	TT	TT	TT	GG	TT	TT	GG	TT
TM3530	T/A	A01	96762574	AA	TT	AA	AA	AA	AA	AA	AA	AA	AA	AA	AA	AA	AA	AA	AA	AA	AA	AA	AA	TT	AA	AA	AA	AA	AA	AA	TT	AA	AA	AA	AA	AA	AA	AA	TT	AA	AA	AA	AA	AA	--	AA	AA	TT	AA
TM3531	T/A	A01	96767041	AA	TT	AA	AA	AA	AA	AA	AA	AA	AA	AA	AA	AA	AA	AA	AA	AA	AA	AA	AA	TT	AA	AA	AA	AA	AA	AA	TT	AA	AA	TT	AA	AA	AA	AA	TT	AA	AA	AA	AA	AA	--	AA	AA	TT	AA
TM3535	T/C	A01	96785482	CC	TT	CC	CC	CC	CC	CC	CC	CC	CC	CC	CC	CC	CC	CC	CC	CC	CC	CC	CC	TT	CC	CC	CC	CC	CC	CC	TT	CC	CC	TT	CC	CC	CC	CC	TT	CC	CC	CC	CC	CC	--	CC	CC	TT	CC
TM3536	T/C	A01	96789533	AA	GG	AA	AA	AA	AA	AA	AA	AA	AA	AA	AA	AA	AA	AA	AA	AA	AA	AA	AA	GG	AA	AA	AA	AA	AA	AA	GG	AA	AA	GG	AA	AA	AA	AA	GG	AA	AA	AA	AA	AA	--	AA	AA	GG	AA
TM3537	A/G	A01	96794062	GG	AA	GG	GG	GG	GG	GG	GG	GG	GG	GG	GG	GG	GG	GG	GG	GG	GG	GG	GG	AA	GG	GG	GG	GG	GG	GG	AA	GG	GG	GG	GG	GG	GG	GG	AA	GG	GG	GG	GG	GG	--	GG	GG	AA	GG
TM3539	T/C	A01	96858661	AA	GG	AA	AA	GG	AA	AA	AA	AA	AA	AA	AA	AA	AA	AA	AA	AA	AA	AA	AA	GG	AA	AA	AA	AA	AA	AA	GG	AA	AA	GG	AA	AA	AA	AA	GG	AA	AA	AA	AA	AA	GG	AA	AA	GG	AA
TM3541	T/C	A01	96870283	GG	AA	GG	GG	AG	GG	GG	GG	GG	GG	GG	GG	GG	GG	GG	GG	GG	GG	GG	GG	AA	GG	GG	GG	GG	GG	GG	AA	GG	GG	GG	GG	GG	GG	GG	AG	GG	GG	GG	GG	GG	AG	GG	GG	AG	GG
TM3542	A/G	A01	96873198	AA	AG	AA	AA	AG	AA	AA	AA	AA	AA	AA	AA	AA	AA	AA	AA	AA	AA	AA	AA	AG	AA	AA	AA	AA	AA	AA	AG	AA	AA	AG	AA	AA	AA	AA	AG	AA	AA	AA	AA	AA	--	AA	AA	AG	AA
TM3543	G/C	A01	96881567	CC	CG	CC	CC	CG	CC	CC	CC	CC	CC	CC	CC	CC	CC	CC	CC	CC	CC	CC	CC	CG	CC	CC	CC	CC	CC	CC	CG	CC	CC	CC	CC	CC	CC	CC	CG	CC	CC	CC	CC	CC	CG	CC	CC	CG	CC
TM3544	T/C	A01	96886927	CC	TT	CC	CC	TT	CC	CC	CC	CC	CC	CC	CC	CC	CC	CC	CC	CC	CC	CC	CC	TT	CC	CC	CC	CC	CC	CC	TT	CC	CC	CC	CC	CC	CC	CC	TT	CC	CC	CC	CC	CC	--	CC	CC	TT	CC
TM3546	T/G	A01	96897343	GG	TT	GG	GG	TT	GG	GG	GG	GG	GG	GG	GG	GG	GG	GG	GG	GG	GG	GG	GG	TT	GG	GG	GG	GG	GG	GG	TT	GG	GG	TT	GG	GG	GG	GG	TT	GG	GG	GG	GG	GG	--	GG	GG	TT	GG
TM3549	A/G	A01	96916033	TT	CC	TT	TT	CC	TT	TT	TT	TT	TT	TT	TT	TT	TT	TT	TT	TT	TT	TT	TT	CC	TT	TT	TT	TT	TT	TT	CC	TT	TT	CC	TT	TT	TT	TT	CC	TT	TT	TT	TT	TT	--	TT	TT	CC	TT
TM3551	T/C	A01	96928615	AA	GG	AA	AA	GG	AA	AA	AA	AA	AA	AA	AA	AA	AA	AA	AA	AA	AA	AA	AA	GG	AA	AA	AA	AA	AA	AA	GG	AA	AA	AA	AA	AA	AA	AA	GG	AA	AA	AA	AA	AA	GG	AA	AA	GG	AA
TM3553	T/C	A01	96947120	GG	AG	GG	GG	GG	GG	GG	GG	GG	GG	GG	GG	GG	GG	GG	GG	GG	GG	GG	GG	AG	GG	GG	GG	GG	GG	GG	AG	GG	GG	GG	GG	GG	GG	GG	AG	GG	GG	GG	GG	GG	AG	GG	GG	AG	GG
TM3554	A/G	A01	96956119	AA	AA	AA	AA	GG	AA	AA	AA	AA	AA	AA	AA	AA	AA	AA	AA	AA	AA	AA	AA	GG	AA	AA	AA	AA	AA	AA	GG	AA	AA	GG	AA	AA	AA	AA	GG	AA	AA	AA	AA	AA	--	AA	AA	GG	AA
TM3555	G/C	A01	96975628	GG	GG	GG	GG	GG	CC	GG	GG	GG	GG	GG	--	GG	GG	GG	CC	GG	CC	GG	--	CC	CC	GG	GG	CC	CC	GG	CC	GG	GG	CC	GG	CG	GG	GG	CC	GG	GG	GG	GG	GG	CC	GG	GG	CC	GG
TM3556	A/C	A01	97063886	TT	TT	TT	TT	GG	TT	TT	TT	TT	TT	TT	TT	TT	TT	TT	TT	TT	GG	TT	TT	GG	TT	TT	TT	TT	TT	TT	GG	TT	TT	GG	TT	TT	TT	TT	GG	TT	TT	TT	TT	TT	GG	TT	TT	GG	TT
TM3557	T/C	A01	97069996	GG	GG	AA	GG	GG	GG	AA	GG	GG	GG	AA	--	AA	AA	AA	AA	AG	GG	AA	AA	GG	AA	AA	GG	GG	AA	AA	GG	AA	AA	GG	GG	AG	AA	--	GG	GG	AA	AA	AA	GG	--	AA	AA	GG	AA
TM3558	T/C	A01	97082616	AA	AA	AA	AA	GG	AA	AA	AA	AA	AA	AA	AA	AA	AA	AA	AA	AA	GG	AA	AA	GG	AA	AA	AA	AA	AA	AA	GG	AA	AA	GG	AA	AA	AA	AA	GG	AA	AA	AA	AA	AA	--	AA	AA	GG	AA
TM3562	T/A	A01	97416896	TT	TT	AA	TT	AA	TT	AA	TT	TT	TT	AA	--	AA	AA	AA	AA	AA	AA	AA	AA	TT	--	AA	TT	TT	TT	AA	TT	AA	AA	TT	TT	TT	AA	--	AA	TT	AA	AA	AA	TT	AA	AA	AA	AA	AA
TM3563	T/G	A01	97437452	TG	TG	GG	TG	GG	GG	GG	TG	TG	TG	GG	TG	GG	GG	GG	GG	GG	GG	GG	GG	TG	TG	GG	TG	TG	TG	GG	TG	GG	GG	GG	TG	TG	GG	GG	GG	TG	GG	GG	GG	TG	GG	GG	GG	GG	GG
TM3565	T/C	A01	97457837	CC	CC	TT	CC	CC	CC	TT	CC	CC	CC	TT	--	TT	TT	TT	TT	TT	CC	TT	TT	CC	CC	TT	CC	CC	CC	TT	CC	TT	TT	CC	CC	CC	TT	TT	TT	CC	TT	TT	TT	CC	TT	TT	TT	TT	TT
TM3568	T/C	A01	97505514	AG	GG	GG	AG	AG	AG	GG	AG	AG	AG	GG	AG	GG	GG	GG	GG	GG	AG	GG	GG	AG	AG	GG	AG	AG	AG	GG	AG	GG	GG	GG	AG	AG	GG	GG	GG	AG	GG	GG	GG	AG	GG	GG	GG	GG	GG
TM3570	T/C	A01	97527667	CC	TT	TT	CC	CC	CC	TT	CC	CC	CC	TT	--	TT	TT	TT	TT	TT	CC	TT	TT	CC	CC	TT	CC	CC	CC	TT	CC	TT	TT	CC	CC	CC	TT	--	TT	CC	TT	TT	TT	CC	TT	TT	TT	TT	TT
TM3573	A/G	A01	97555166	CC	TT	TT	CC	TT	TT	TT	CC	CC	CC	TT	TC	TT	TT	TT	TT	TT	TT	TT	TT	TT	CC	TT	CC	CC	CC	TT	TT	TT	TT	CC	CC	CC	TT	--	TT	CC	TT	TT	TT	CC	--	TT	TT	TT	TT
TM3575	A/G	A01	97603438	GG	AA	AG	GG	AA	AA	GG	GG	GG	GG	--	AG	AA	AA	AA	AA	--	AA	GG	AG	AA	AA	AA	GG	GG	GG	GG	AA	GG	GG	AA	GG	GG	GG	AG	AA	GG	AA	AA	GG	GG	AA	AA	AG	AA	AA
TM3576	A/G	A01	97620163	AA	AA	GG	AA	GG	GG	AA	AA	AA	AA	AA	AG	AG	GG	GG	GG	GG	GG	AA	--	GG	GG	GG	AA	AA	AA	AA	GG	AA	AA	AA	AA	AA	AA	GG	GG	AA	GG	GG	AA	AA	GG	GG	GG	GG	GG
TM3577	A/G	A01	97622591	TT	TT	CC	TT	CC	CC	TT	TT	TT	TT	TT	TC	TC	CC	CC	CC	CC	CC	TT	--	CC	CC	CC	TT	TT	TT	TT	CC	TT	TT	TT	TT	TT	TT	--	CC	TT	CC	CC	TT	TT	--	CC	CC	CC	--
TM3578	A/C	A01	97626174	TT	TT	GG	TT	GG	GG	TT	TT	TT	TT	TT	TG	TG	GG	GG	GG	GG	GG	TT	TG	GG	GG	GG	TT	TT	TT	TT	GG	TT	TT	TT	TT	TT	TT	--	GG	TT	GG	GG	TT	TT	--	GG	GG	GG	--
TM3580	A/G	A01	97642117	CC	CC	TT	CC	TT	TT	CC	CC	CC	CC	CC	TT	--	TT	TT	TT	TT	TT	CC	--	TT	TT	TT	CC	CC	CC	CC	TT	CC	CC	CC	CC	CC	CC	TC	TT	CC	TT	TT	CC	CC	TT	TT	TT	TT	TT
TM3583	T/C	A01	97653715	CC	CC	TT	CC	TT	TT	CC	CC	CC	CC	CC	--	TC	TT	TT	TT	TT	TT	CC	--	TT	TT	TT	CC	CC	CC	CC	TT	CC	CC	TT	CC	CC	CC	--	TT	CC	TT	TT	CC	CC	--	TT	TT	TT	--
TM3585	T/C	A01	97659607	TC	TC	CC	TC	CC	CC	TC	TC	TC	TC	TC	--	--	CC	CC	CC	CC	CC	TC	TC	CC	CC	CC	TC	TC	TC	TC	CC	TC	TC	CC	TC	TC	TC	CC	CC	TC	CC	CC	TC	TC	CC	CC	CC	CC	--
TM3586	A/G	A01	97670463	AA	AA	GG	AA	GG	GG	AA	AA	AA	AA	AA	AG	AG	GG	GG	GG	GG	GG	AA	--	GG	GG	GG	AA	AA	AA	AA	GG	AA	AA	GG	AA	AA	AA	--	GG	AA	GG	GG	AA	AA	--	GG	GG	GG	--
TM3587	T/G	A01	97675058	AA	AA	CC	AA	CC	CC	AA	AA	AA	AA	AA	AC	AC	CC	CC	CC	CC	CC	AA	AC	CC	CC	CC	AA	AA	AA	AA	CC	AA	AA	AA	AA	AA	AA	--	CC	AA	CC	CC	AA	AA	CC	CC	CC	CC	--
TM3588	C/G	A01	97677848	GG	GG	CC	GG	CC	CC	GG	GG	GG	GG	--	--	--	CC	CC	CC	CC	CC	GG	CG	CC	CC	CC	GG	--	GG	GG	CC	GG	GG	GG	GG	GG	GG	CC	CC	GG	CC	CC	GG	GG	CC	CC	CC	CC	CC
TM3590	T/C	A01	97759343	TT	TT	CC	TT	CC	CC	TT	TT	TT	TT	TT	--	TT	CC	TT	CC	TT	CC	TT	TC	CC	CC	TT	TT	TT	TT	TT	CC	TT	TT	CC	TT	TT	TT	TT	TC	TT	TT	CC	TT	TT	--	TT	CC	CC	--
TM3591	A/C	A01	97805015	AA	AA	AC	AA	AC	AC	AA	AA	AA	AA	AA	AA	AA	AC	AA	AC	AA	AA	AA	AA	AC	AC	AA	AA	AA	AA	AA	AC	AA	AA	AC	AA	AA	AA	AA	--	AA	AC	AC	AA	AA	AC	AA	AC	AC	AC
TM3592	T/C	A01	97815490	TT	TT	CC	TT	CC	CC	TT	TT	TT	TT	TT	TT	TT	CC	TT	CC	TT	TT	TT	TT	CC	CC	TT	TT	TT	TT	TT	CC	TT	TT	TT	TT	TT	TT	TT	TC	TT	CC	CC	TT	TT	--	TT	CC	CC	--
TM3594	T/G	A01	97892451	AA	AA	CC	AA	AA	CC	AA	AA	AA	AA	AA	AA	AA	CC	AA	CC	AA	CC	AA	--	CC	CC	AA	AA	AA	AA	AA	CC	AA	AA	CC	AA	AA	AA	AA	AA	AA	CC	CC	AA	AA	AA	AA	CC	AA	AA
TM3595	T/C	A01	98040877	GG	AA	AA	AA	AA	GG	AA	GG	AA	GG	AA	--	AA	AA	AA	AA	AA	GG	AA	--	GG	GG	AA	AG	AA	GG	AA	GG	AA	AA	GG	AA	AG	AA	--	AA	AA	AA	GG	AA	AA	AA	AA	GG	AA	AA
TM3596	C/G	A01	98076295	GG	CC	GG	GG	GG	CC	GG	CC	GG	CC	GG	--	GG	GG	GG	GG	GG	CC	GG	--	GG	CC	GG	GG	GG	GG	GG	GG	GG	GG	CC	GG	GG	GG	--	GG	GG	GG	CC	GG	GG	GG	GG	CC	GG	GG
TM3597	A/G	A01	98116016	GG	AA	GG	GG	AA	AA	GG	GG	GG	GG	GG	AG	GG	GG	GG	GG	GG	AA	GG	GG	GG	AA	GG	GG	GG	GG	GG	GG	GG	GG	AA	AA	GG	GG	GG	GG	GG	GG	AA	GG	GG	GG	GG	AA	GG	GG
TM3600	T/C	A01	98140998	AA	GG	AA	AA	GG	GG	AA	GG	AA	GG	AA	AA	AA	GG	AA	GG	AA	GG	AA	AA	AA	GG	AA	AG	AA	AA	AA	AA	AA	AA	GG	GG	AA	AA	AG	AA	AA	GG	GG	AA	AA	AA	AA	GG	AA	AA
TM3602	A/C	A01	98148331	TT	GG	TT	TT	GG	GG	TT	GG	TT	GG	TT	TT	TT	GG	TT	GG	TT	GG	TT	TT	TT	GG	TT	TG	TT	GG	TT	TT	TT	TT	GG	GG	TG	TT	--	TT	TT	GG	GG	TT	TT	TT	TT	GG	TT	TT
TM3606	T/G	A01	98165937	GG	TG	GG	GG	TG	TG	GG	TG	GG	TG	GG	GG	GG	TG	GG	TG	GG	TG	GG	GG	GG	TG	GG	TG	GG	TG	GG	GG	GG	GG	TG	TG	TG	GG	GG	GG	GG	TG	TG	GG	GG	GG	GG	TG	GG	GG
TM3612	T/C	A01	98265642	GG	AA	GG	GG	AA	AA	GG	AA	GG	AA	GG	GG	GG	AA	GG	AA	GG	AA	GG	AG	GG	AA	GG	--	GG	AA	GG	GG	GG	GG	AA	AA	AG	GG	--	GG	GG	AA	AA	GG	GG	GG	GG	AA	GG	GG
TM3613	C/G	A01	98279416	GG	GC	GG	GG	GC	GC	GG	GC	GG	GC	GG	GG	GG	GC	GG	GC	GG	GC	GG	GC	GG	GC	GG	GC	GG	GC	GG	GG	GG	GG	GC	GC	GC	GG	GC	GG	GG	GC	GC	GG	GG	GG	GG	GC	GG	GG
TM3614	A/G	A01	98284835	GG	AA	GG	GG	AA	AA	GG	AA	GG	AA	GG	GG	GG	AA	GG	AA	GG	AA	GG	AG	GG	AA	GG	AG	GG	AA	GG	GG	GG	GG	AA	AA	AG	GG	--	GG	GG	AA	AA	GG	GG	GG	GG	AA	GG	GG
TM3616	T/C	A01	98294489	TT	CC	TT	TT	CC	CC	TT	CC	TT	CC	TT	TT	TT	CC	TT	CC	TT	CC	TT	--	TT	CC	TT	TC	TT	CC	TT	TT	TT	TT	CC	CC	--	TT	--	TT	TT	CC	CC	TT	TT	TT	TT	CC	TT	TT
TM3617	T/C	A01	98316064	CC	TT	CC	CC	TT	TT	CC	TT	CC	TT	CC	CC	CC	TT	CC	TT	CC	TT	CC	TC	TT	TT	CC	TC	CC	TT	CC	TT	CC	CC	TT	TT	TC	CC	TC	CC	CC	TT	TT	CC	CC	CC	TT	TT	CC	CC
TM3619	A/G	A01	98320343	CC	CC	TT	TT	CC	CC	TT	CC	TT	CC	TT	TT	TC	CC	TT	CC	TT	CC	TT	TC	CC	CC	TT	TC	TT	CC	TT	CC	TT	TT	CC	CC	TC	TT	--	CC	TT	CC	CC	TT	TT	--	CC	CC	CC	TT
TM3620	T/C	A01	98325909	AA	AA	GG	AA	AA	AA	GG	AA	AG	AA	GG	GG	AG	AA	GG	AA	GG	AA	GG	--	AA	AA	GG	AA	--	AA	GG	AA	GG	GG	AA	AA	--	GG	AG	AA	GG	AA	AA	GG	GG	--	AA	AA	AA	GG
TM3622	A/G	A01	98378925	CC	CC	CC	CC	CC	CC	CC	TT	CC	TT	CC	TC	CC	TT	CC	TT	CC	CC	CC	TC	CC	CC	CC	TC	CC	CC	CC	CC	CC	CC	CC	CC	CC	CC	TC	CC	CC	TT	CC	CC	CC	CC	CC	CC	CC	CC
TM3623	A/C	A01	98441580	GG	GG	GG	GG	GG	GG	GG	TT	GG	TT	GG	TG	GG	GG	GG	TT	GG	GG	GG	TG	GG	GG	GG	GG	GG	GG	GG	GG	GG	GG	GG	GG	GG	GG	TG	GG	GG	TT	GG	GG	GG	GG	GG	GG	GG	GG
TM3624	A/G	A01	98508185	TT	TT	CC	CC	CC	TT	CC	TT	CC	TT	CC	--	CC	CC	CC	TT	CC	TT	CC	--	CC	TT	CC	TT	TT	TT	TT	CC	CC	CC	CC	CC	TT	CC	--	TC	TT	TT	TT	CC	TT	CC	CC	TT	CC	CC
TM3626	T/C	A01	98522877	TT	CC	TT	TT	TT	CC	TT	TT	TT	CC	TT	TC	TT	TT	TT	CC	TT	CC	TT	--	TT	CC	TT	CC	CC	CC	CC	TT	TT	TT	TT	TT	CC	TT	TT	TC	CC	CC	CC	TT	CC	TT	TT	CC	TT	TT
TM3627	A/G	A01	98531537	GG	GG	AA	AA	AA	GG	AA	GG	AA	GG	AA	AG	AA	AA	AA	GG	AA	GG	AA	--	AA	GG	AA	GG	GG	GG	GG	AA	AA	AA	AA	AA	GG	AA	--	AG	GG	GG	GG	AA	GG	AA	AA	GG	AA	AA
TM3628	A/G	A01	98534245	TT	TT	CC	CC	CC	TT	CC	TT	CC	TT	CC	TC	CC	CC	CC	TT	CC	TT	CC	TC	CC	TT	CC	TT	TT	TT	TT	CC	CC	CC	CC	CC	TT	CC	TC	TC	TT	TT	TT	CC	TT	CC	CC	TT	CC	CC
TM3629	A/G	A01	98695920	TC	--	TT	TT	TT	TC	TT	TC	TT	TT	TT	--	TT	TT	TT	TT	TT	TT	TT	TT	TT	TC	TT	TC	TC	TT	TT	TT	TT	TT	TT	TT	TC	TT	--	TT	TC	TT	TC	TT	TC	TT	TC	TC	TT	TT
TM3630	T/C	A01	98704683	TT	TC	CC	CC	TT	TT	CC	TT	CC	CC	CC	TC	--	CC	CC	CC	CC	TT	CC	CC	CC	TT	CC	TT	TT	TT	CC	--	CC	CC	TT	TT	TT	CC	--	TT	TT	CC	TT	CC	TT	TT	TT	TT	TT	CC
TM3631	T/G	A01	98712538	GG	--	TG	TG	GG	GG	TG	GG	TG	TG	TG	TG	--	TG	TG	TG	TG	GG	TG	TG	TG	GG	TG	--	GG	GG	TG	TG	TG	TG	GG	GG	GG	TG	TG	GG	GG	TG	GG	TG	GG	GG	GG	GG	GG	TG
TM3632	T/C	A01	98715280	TT	--	CC	CC	TT	TT	CC	TT	CC	CC	CC	TC	--	CC	CC	CC	CC	TT	CC	CC	CC	TT	CC	CC	TT	TT	CC	CC	CC	CC	TT	TT	TT	CC	CC	TT	TT	CC	TT	CC	TT	TT	TT	TT	TT	CC
TM3633	A/C	A01	98869090	TT	GG	TT	TT	TT	TT	GG	TT	GG	GG	GG	TG	TG	GG	GG	GG	GG	TT	GG	GG	GG	TT	GG	TT	GG	TT	GG	--	GG	GG	TT	TT	TT	GG	TG	TT	TT	GG	TT	GG	TT	--	TT	TT	TT	GG
TM3634	T/G	A01	98884421	CC	--	CC	CC	CC	CC	AA	CC	AA	AA	AA	--	AC	AA	AA	AA	AA	CC	AA	AA	AA	CC	AA	CC	AA	CC	AA	AA	AA	AA	CC	CC	CC	AA	--	CC	CC	AA	CC	AA	CC	--	CC	CC	CC	AA
TM3635	A/G	A01	98889350	CC	TC	CC	CC	CC	CC	TC	CC	TC	TC	TC	TC	--	TC	TC	TC	TC	CC	TC	TC	TC	CC	TC	CC	TC	CC	TC	TC	TC	TC	CC	CC	CC	TC	TC	CC	CC	TC	CC	TC	CC	CC	CC	CC	CC	TC
TM3636	A/G	A01	98907164	CC	TC	TT	CC	CC	CC	TT	CC	TT	TT	TT	TT	TT	TT	TT	TT	TT	CC	TT	TT	TT	CC	TT	CC	TT	CC	TT	TT	TT	TT	CC	CC	CC	TT	--	TC	CC	TT	CC	TT	CC	--	TT	CC	TT	TT
TM3638	A/G	A01	98917689	GG	AG	AA	GG	GG	GG	AA	GG	AA	AA	AA	AA	AA	AA	AA	AA	AA	GG	AA	AA	AA	GG	AA	GG	AA	GG	AA	AA	AA	AA	GG	GG	GG	AA	--	AG	GG	AA	GG	AA	GG	--	AA	GG	AA	AA
TM3639	A/G	A01	98921016	TT	TC	CC	TT	TT	TT	CC	TT	CC	CC	CC	CC	CC	CC	CC	CC	CC	TT	CC	CC	CC	TT	CC	TT	CC	TT	CC	CC	CC	CC	TT	TT	TT	CC	TC	TC	TT	CC	TT	CC	TT	--	CC	TT	CC	CC
TM3640	A/G	A01	98923238	GG	AG	AA	GG	GG	GG	AA	GG	AA	AA	AA	AA	AA	AA	AA	AA	AA	GG	AA	AA	AA	GG	AA	GG	AA	GG	AA	AA	AA	AA	GG	GG	GG	AA	--	AG	GG	AA	GG	AA	GG	--	AA	GG	AA	AA
TM3641	T/A	A01	98937908	AA	TT	AA	AA	AA	AA	TT	AA	AA	AA	TT	--	--	TT	AA	AA	AA	AA	TT	TT	TT	AA	TT	AA	TT	AA	AA	--	TT	TT	AA	AA	AA	TT	--	AA	AA	AA	AA	TT	AA	AA	AA	AA	AA	TT
TM3643	A/C	A01	98963569	CC	CC	CC	CC	CC	CC	CC	CC	AA	AA	CC	--	CC	CC	AA	AA	AA	CC	CC	CC	CC	CC	CC	CC	CC	CC	AA	CC	CC	CC	CC	CC	CC	CC	CC	CC	CC	AA	CC	CC	CC	CC	CC	CC	CC	CC
TM3644	T/C	A01	98966627	CC	CC	CC	CC	CC	CC	CC	CC	TC	TC	CC	--	CC	CC	TC	TC	TC	CC	CC	CC	CC	CC	CC	CC	CC	CC	TC	CC	CC	CC	CC	CC	CC	CC	CC	CC	CC	TC	CC	CC	CC	CC	CC	CC	CC	CC
TM3645	A/G	A01	98970605	GG	AA	GG	GG	GG	GG	AA	GG	AA	AA	AA	AA	AG	AA	AA	AA	AA	GG	AA	AA	AA	GG	AA	GG	AA	GG	AA	--	AA	AA	GG	GG	GG	AA	--	GG	GG	AA	GG	AA	GG	GG	GG	GG	GG	AA
TM3646	T/C	A01	98975986	TT	TT	TT	TT	TT	TT	TT	TT	CC	CC	TT	--	TT	TT	CC	CC	CC	TT	TT	TT	TT	TT	TT	TT	TT	TT	CC	TT	TT	TT	TT	TT	TT	TT	TT	TT	TT	CC	TT	TT	TT	TT	TT	TT	TT	TT
TM3649	A/G	A01	98989812	TT	TT	TT	TT	TT	TT	TT	TT	CC	CC	TT	--	TT	TT	CC	CC	CC	TT	TT	TT	TT	TT	TT	TT	TT	TT	CC	TT	CC	TT	TT	TT	TT	TT	TT	TT	TT	CC	TT	TT	TT	TT	TT	TT	TT	TT
TM3650	A/G	A01	98992189	GG	GG	GG	GG	GG	GG	GG	GG	AA	AA	GG	--	GG	GG	AA	AA	AA	GG	GG	GG	GG	GG	GG	GG	GG	GG	AA	GG	AA	GG	GG	GG	GG	GG	GG	GG	GG	AA	GG	GG	GG	GG	GG	GG	GG	GG
TM3651	A/C	A01	99016703	TT	TG	GG	TT	TT	TT	GG	TT	GG	GG	GG	GG	GG	GG	GG	GG	GG	TT	GG	GG	GG	TT	GG	TT	GG	TT	GG	GG	GG	GG	TT	TT	TT	GG	--	TG	TT	GG	TT	GG	TT	--	GG	TT	GG	GG
TM3652	G/C	A01	99021713	CC	CG	GG	CC	CC	CC	GG	CC	GG	GG	GG	GG	GG	GG	GG	GG	GG	CC	GG	GG	GG	CC	GG	CC	GG	CC	GG	GG	GG	GG	CC	CC	CC	GG	--	CG	CC	GG	CC	GG	CC	--	GG	CC	GG	GG
TM3654	A/C	A01	99034375	GG	GG	TG	GG	GG	GG	TG	GG	TG	TG	TG	TG	TG	TG	TG	TG	TG	GG	TG	TG	TG	GG	TG	GG	TG	GG	TG	TG	TG	TG	GG	GG	GG	TG	TG	--	GG	TG	GG	TG	GG	GG	TG	GG	TG	TG
TM3655	T/C	A01	99038060	CC	TC	TT	CC	CC	CC	TT	CC	CC	CC	TT	--	TT	TT	CC	CC	CC	CC	TT	TT	TT	CC	TT	CC	TT	CC	CC	TT	CC	TT	CC	CC	CC	TT	--	TC	CC	CC	CC	TT	CC	CC	TT	CC	TT	TT
TM3656	A/G	A01	99057623	AG	AG	AA	AG	AG	AA	AA	AG	AA	AA	AA	AA	AA	AA	AA	AA	AA	AG	AA	AA	AA	AA	AA	AG	AA	AG	AA	AA	AA	AA	AG	AG	AG	AA	--	AA	AG	AA	AG	AA	AG	AG	AA	AA	AA	AA
TM3657	C/G	A01	99064765	GG	CG	CC	GG	GG	CC	CC	GG	CC	CC	CC	CC	CC	CC	CC	CC	CC	GG	CC	CC	CC	CC	CC	GG	CC	GG	CC	CC	CC	CC	GG	GG	GG	CC	--	CC	GG	CC	GG	CC	GG	GG	CC	CC	CC	CC
TM3658	T/G	A01	99071438	GG	TG	TT	GG	GG	TT	TT	GG	TT	TT	TT	TT	TT	TT	TT	TT	TT	GG	TT	TT	TT	TT	TT	GG	TT	GG	TT	TT	TT	TT	GG	GG	GG	TT	--	TT	GG	TT	GG	TT	GG	GG	TT	TT	TT	TT
TM3659	G/C	A01	99085675	GG	GG	CC	GG	GG	CC	CC	GG	CC	CC	CC	CC	CC	CC	CC	CC	CC	GG	CC	CC	CC	CC	CC	GG	CC	GG	CC	CC	CC	CC	GG	GG	GG	CC	--	CC	GG	CC	GG	CC	GG	GG	CC	CC	CC	CC
TM3660	T/A	A01	99088138	TT	TT	AA	TT	TT	AA	AA	TT	AA	AA	AA	AA	AA	AA	AA	AA	AA	TT	AA	AA	AA	AA	AA	TT	AA	TT	AA	AA	AA	AA	TT	TT	TT	AA	AA	AA	TT	AA	TT	AA	TT	--	AA	AA	AA	AA
TM3662	T/A	A01	99115222	TT	TT	AA	TT	TT	AA	AA	TT	TA	AA	AA	AA	AA	AA	AA	AA	AA	TT	AA	AA	AA	AA	AA	TT	AA	TT	AA	AA	AA	AA	TT	TT	TT	AA	--	AA	TT	AA	TT	AA	TT	--	AA	AA	AA	AA
TM3663	T/C	A01	99132848	AG	AG	AA	AG	AG	AA	AA	AG	AA	AA	AA	AA	AA	AA	AA	AA	AA	AG	AA	AA	AA	AA	AA	AG	AA	AG	AA	AA	AA	AA	AG	AG	AG	AA	AA	AA	AG	AA	AG	AA	AG	AG	AA	AA	AA	AA
TM3664	T/C	A01	99217271	CC	TC	CC	CC	CC	TT	CC	CC	CC	CC	CC	TC	--	CC	CC	CC	CC	CC	CC	CC	CC	TT	CC	CC	CC	CC	CC	CC	CC	CC	CC	CC	CC	CC	CC	TT	CC	CC	CC	CC	CC	CC	CC	TT	TT	CC
TM3665	A/G	A01	99220473	GG	AG	GG	GG	GG	AA	GG	GG	GG	GG	GG	AG	--	GG	GG	GG	GG	GG	GG	GG	GG	AA	GG	GG	GG	GG	GG	GG	GG	GG	GG	GG	GG	GG	GG	AA	GG	GG	GG	GG	GG	GG	GG	AA	AA	GG
TM3666	A/G	A01	99228614	GG	--	AG	GG	GG	GG	GG	GG	--	AG	AG	GG	--	GG	AG	AG	AG	GG	AG	--	AG	GG	GG	GG	GG	GG	AG	AG	AG	GG	GG	AG	--	GG	AG	GG	AG	AG	AG	AG	AG	GG	AG	GG	GG	AG
TM3667	T/C	A01	99231808	GG	AG	AA	GG	GG	GG	GG	GG	AG	AA	AA	--	AG	GG	AA	AA	AA	GG	AA	AG	AA	GG	GG	GG	GG	GG	AA	AA	AA	GG	GG	AA	AG	GG	--	GG	AA	AA	AA	AA	AA	GG	AA	GG	GG	AA
TM3669	T/A	A01	99237775	AA	AT	TT	AA	AA	AA	AA	AA	AT	TT	TT	--	--	AA	TT	TT	TT	AA	TT	--	TT	AA	AA	AA	AA	AA	TT	TT	TT	AA	AA	TT	--	AA	--	AA	TT	TT	TT	TT	TT	AA	TT	AA	AA	--
TM3671	T/G	A01	99262922	AA	CC	CC	AA	AA	AA	AA	AA	AC	CC	CC	--	--	AA	CC	CC	CC	AA	CC	--	CC	AA	AA	AA	AA	AA	CC	CC	CC	AA	AA	CC	AC	AA	--	AA	CC	CC	CC	CC	CC	AA	CC	AA	AA	--
TM3672	A/G	A01	99278329	AA	GG	GG	AA	AA	AA	AA	AA	AG	GG	GG	--	--	AA	GG	GG	GG	AA	GG	--	GG	AA	AA	AA	AA	AA	GG	GG	GG	AA	AA	GG	--	AA	--	AA	GG	GG	GG	GG	GG	AA	GG	AA	AA	--
TM3673	A/G	A01	99306716	CC	TC	TT	CC	CC	CC	CC	CC	TC	TT	TT	TC	TC	CC	TT	TT	TT	CC	TT	TC	TT	CC	CC	CC	CC	CC	TT	TT	TT	CC	CC	TT	TC	CC	--	CC	TT	TT	TT	TT	TT	CC	TT	CC	CC	--
TM3676	A/C	A01	99324438	TT	TG	GG	TT	TT	TT	TT	TT	TG	GG	GG	TG	TG	TT	GG	GG	GG	TT	GG	TG	GG	TT	TT	TT	TT	TT	GG	GG	GG	TT	TT	GG	TG	TT	--	TT	GG	GG	GG	GG	GG	TT	GG	TT	TT	--
TM3677	T/G	A01	99330098	TT	GG	GG	TT	TT	TT	TT	TT	--	GG	GG	--	TG	TT	GG	GG	GG	TT	GG	TG	GG	TT	TT	TT	TT	TT	GG	GG	GG	TT	TT	GG	TG	TT	GG	TT	GG	GG	GG	GG	GG	TT	GG	TT	TT	GG
TM3678	T/C	A01	99334253	CC	TC	TT	CC	CC	CC	CC	CC	TC	TT	TT	TC	TC	CC	TT	TT	TT	CC	TT	TC	TT	CC	CC	CC	CC	CC	TT	TT	TT	CC	CC	TT	TC	CC	--	CC	TT	TT	TT	TT	TT	CC	TT	CC	CC	--
TM3680	T/C	A01	99346300	CC	TC	TT	CC	CC	CC	CC	CC	TC	TT	TT	TC	TC	CC	TT	TT	TT	CC	TT	TC	TT	CC	CC	CC	CC	CC	TT	TT	TT	CC	CC	TT	TC	CC	--	CC	TT	TT	TT	TT	TT	CC	TT	CC	CC	--
TM3681	A/G	A01	99349916	CC	TC	TT	CC	CC	CC	CC	CC	TC	TT	TT	--	TC	CC	TT	TT	TT	CC	TT	--	TT	CC	CC	CC	CC	CC	TT	TT	TT	CC	CC	TT	TC	CC	--	CC	TT	TT	TT	TT	TT	CC	TT	CC	CC	--
TM3685	T/G	A01	99572213	TT	TG	TT	TT	TT	TT	GG	TT	TG	TT	GG	TG	--	TT	GG	GG	GG	TT	GG	--	GG	TT	TT	TT	GG	TT	GG	GG	GG	TT	TT	TT	TT	GG	--	TT	TT	TT	TT	GG	TT	--	TT	TT	TT	TT
TM3686	T/C	A01	99574342	TT	CC	TT	TT	TT	TT	CC	TT	TC	TT	CC	TC	--	TT	CC	CC	CC	TT	CC	--	CC	TT	TT	TT	CC	TT	CC	CC	CC	TT	TT	TT	TT	CC	--	TT	TT	TT	TT	CC	TT	--	TT	TT	TT	TT
TM3687	A/C	A01	99581869	CC	AA	CC	CC	CC	CC	AA	CC	AC	CC	AA	AC	AC	CC	AA	AA	AA	CC	AA	--	AA	CC	AA	CC	AA	CC	AA	AA	AA	CC	CC	CC	CC	AA	--	CC	CC	CC	CC	AA	CC	--	CC	CC	CC	CC
TM3689	A/C	A01	99617691	CC	CC	AC	AC	AC	CC	CC	AC	--	AC	CC	--	CC	AC	CC	CC	CC	AC	CC	AC	CC	CC	CC	--	CC	AC	CC	CC	CC	AC	AC	AC	AC	CC	--	CC	AC	AC	AC	CC	AC	AC	AC	CC	CC	--
TM3690	T/G	A01	99632831	TT	TT	GG	GG	GG	TG	TT	GG	TG	GG	TT	TG	TT	GG	TT	TT	TT	GG	TT	--	TT	TT	TT	GG	TT	GG	TT	TT	TT	GG	GG	GG	GG	TT	TG	TT	GG	GG	GG	TT	GG	--	GG	TT	TT	GG
TM3691	A/G	A01	99654500	TT	CC	TT	TT	TT	TT	CC	TT	CC	TT	CC	TC	TC	TT	CC	CC	CC	TT	CC	--	CC	TT	CC	TT	CC	TT	CC	CC	CC	TT	TT	TT	TT	CC	--	TT	TT	TT	TT	CC	TT	--	TT	TT	TT	TT
TM3692	T/C	A01	99665964	CC	TT	CC	CC	CC	CC	TT	CC	TT	CC	TT	--	TC	CC	TT	TT	TT	CC	TT	--	TT	CC	TT	CC	TT	CC	TT	TT	TT	CC	CC	CC	CC	TT	--	CC	CC	CC	CC	TT	CC	CC	CC	CC	CC	CC
TM3693	A/G	A01	99669802	AA	GG	AG	AA	AA	AG	GG	AA	GG	AA	GG	--	AG	AA	GG	GG	GG	AG	GG	AG	GG	AA	GG	AA	GG	AA	GG	GG	GG	AA	AA	AA	AA	GG	--	AA	AA	AA	AA	GG	AA	AG	AA	AA	AA	AA
TM3695	A/G	A01	99687604	GG	AA	GG	GG	GG	GG	AA	GG	AA	GG	AA	AG	AG	GG	AA	AA	AA	GG	AA	AG	AA	GG	AA	GG	AA	GG	AA	AA	AA	GG	GG	GG	GG	AA	--	GG	GG	GG	GG	AA	GG	--	GG	GG	GG	GG
TM3696	T/C	A01	99706669	CC	TT	CC	CC	CC	CC	TT	CC	TT	CC	TT	TC	TC	CC	TT	TT	TT	CC	TT	TC	TT	CC	TT	CC	TT	CC	TT	TT	TT	CC	CC	CC	CC	TT	--	CC	CC	CC	CC	TT	CC	--	CC	CC	CC	CC
TM3698	T/A	A01	99727514	TT	AA	TT	TT	TT	TT	AA	TT	AA	TT	AA	TA	--	TT	AA	AA	AA	TT	AA	--	AA	TT	AA	TT	AA	TT	AA	AA	AA	TT	TT	TT	TT	AA	--	TT	TT	TT	TT	AA	TT	--	TT	TT	TT	TT
TM3701	A/C	A01	99745837	GG	TT	GG	GG	GG	GG	TT	GG	TT	GG	TT	--	TG	GG	TT	TT	TT	GG	TT	--	TT	GG	TT	GG	TT	GG	TT	TT	TT	GG	GG	GG	GG	TT	--	GG	GG	GG	GG	TT	GG	--	GG	GG	GG	GG
TM3702	A/G	A01	99753230	AA	GG	AA	AA	AA	AA	GG	AA	GG	AA	GG	AG	AG	AA	GG	GG	GG	AA	GG	--	GG	AA	GG	AA	GG	AA	GG	GG	GG	AA	AA	AA	AA	GG	--	AA	AA	AA	AA	GG	AA	--	AA	AA	AA	AA
TM3704	A/G	A01	99776135	GG	AG	GG	GG	GG	GG	AG	GG	AG	GG	AG	AG	AG	GG	AG	AG	AG	GG	AG	--	AG	GG	AG	GG	AG	GG	AG	AG	AG	GG	GG	GG	GG	AG	AG	GG	GG	GG	GG	AG	GG	GG	GG	GG	GG	AG
TM3705	T/C	A01	99782231	CC	TC	CC	CC	CC	CC	TC	CC	TC	CC	TC	TC	--	CC	TC	TC	TC	CC	TC	--	TC	CC	TC	CC	TC	CC	TC	TC	TC	CC	CC	CC	CC	TC	TC	CC	CC	CC	CC	TC	CC	--	CC	CC	CC	TC
TM3706	T/C	A01	99813685	CC	TT	CC	CC	CC	CC	TT	CC	TT	CC	TT	--	TC	CC	TT	TT	TT	CC	TT	--	TT	CC	TT	CC	TT	CC	TT	TT	TT	CC	CC	CC	CC	TT	--	CC	CC	CC	CC	TT	CC	--	CC	CC	CC	TT
TM3707	T/A	A01	99819979	AA	TT	AA	AA	AA	AA	TT	AA	TT	AA	TT	AT	AT	AA	TT	TT	TT	AA	TT	--	TT	AA	TT	AA	TT	AA	TT	TT	TT	AA	AA	AA	AA	TT	--	AA	AA	AA	AA	TT	AA	AA	AA	AA	AA	TT
TM3708	T/C	A01	99823233	GG	AA	GG	GG	GG	GG	AA	GG	AA	GG	AA	--	AG	GG	AA	AA	AA	GG	AA	--	AA	GG	AA	GG	AA	GG	AA	AA	AA	GG	GG	GG	GG	AA	--	GG	GG	GG	GG	AA	GG	GG	GG	GG	GG	AA
TM3709	T/C	A01	99828977	CC	TT	CC	CC	CC	CC	TT	CC	TT	--	TT	TC	TC	CC	TT	TT	TT	CC	TT	TC	TT	CC	TT	TT	TT	CC	TT	TT	TT	CC	CC	CC	CC	TT	TT	CC	CC	CC	CC	TT	CC	CC	CC	CC	CC	TT
TM3710	A/T	A01	99834802	AA	AT	AA	AA	AA	AA	AT	AA	AT	AA	AT	--	--	AA	AT	AT	AT	AA	AT	--	AT	AA	AT	AA	AT	AA	AT	AT	AT	AA	AA	AA	AA	AT	AT	AA	AA	AA	AA	AT	AA	--	AA	AA	AA	AT
TM3711	T/G	A01	99848985	TT	GG	TT	TT	TT	TT	GG	TT	GG	TT	GG	TG	--	TT	GG	GG	GG	TT	GG	--	GG	TT	GG	TT	GG	TT	GG	GG	GG	TT	TT	TT	TT	GG	--	TT	TT	TT	TT	GG	TT	TT	TT	TT	TT	GG
TM3712	T/C	A01	99855037	CC	TT	CC	CC	CC	CC	TT	CC	TT	CC	TT	TC	TC	CC	TT	TT	TT	CC	TT	TC	TT	CC	TT	CC	TT	CC	TT	TT	TT	CC	CC	CC	CC	TT	--	CC	CC	CC	CC	TT	CC	--	CC	CC	CC	TT
TM3713	A/C	A01	99857448	AA	CC	AA	AA	AA	AA	CC	AA	CC	AA	CC	--	AC	AA	CC	CC	CC	AA	CC	--	CC	AA	CC	AA	CC	AA	CC	CC	CC	AA	AA	AA	AA	CC	--	AA	AA	AA	AA	CC	AA	--	AA	AA	AA	CC
TM3714	A/C	A01	99864555	CC	AA	CC	CC	CC	CC	AA	CC	AA	CC	AA	AC	AC	CC	AA	AA	AA	CC	AA	AC	AA	CC	AA	CC	AA	CC	AA	AA	AA	CC	CC	CC	CC	AA	--	CC	CC	CC	CC	AA	CC	--	CC	CC	CC	AA
TM3715	G/C	A01	99872144	CC	GG	CC	CC	CC	CC	GG	CC	GG	CC	GG	GC	GC	CC	GG	GG	GG	CC	GG	--	GG	CC	GG	CC	GG	CC	GG	GG	GG	CC	CC	CC	CC	GG	--	CC	CC	CC	CC	GG	CC	CC	CC	CC	CC	GG
TM3717	T/A	A02	319182	AA	AA	AA	TT	AA	AA	AA	AA	TT	AA	AA	AA	AA	AA	AA	AA	AA	AA	AA	AA	AA	AA	AA	AA	AA	AA	AA	AA	AA	AA	AA	AA	AA	AA	TT	AA	AA	AA	AA	AA	AA	AA	AA	AA	AA	AA
TM3719	A/G	A02	389253	TC	CC	TC	CC	TC	TC	CC	CC	CC	TC	CC	--	CC	TC	TC	TC	CC	TC	CC	CC	CC	--	CC	CC	CC	TC	TC	CC	CC	CC	TC	TC	TC	TC	CC	TC	TC	TC	CC	TC	CC	CC	TC	CC	CC	CC
TM3720	A/C	A02	398745	TT	GG	TT	GG	TT	TT	GG	GG	GG	TT	GG	--	GG	TT	TT	TT	--	TT	GG	GG	GG	--	GG	GG	GG	TT	TT	GG	GG	GG	TT	TT	TT	TT	GG	TT	TT	TT	GG	TT	GG	--	TT	GG	GG	--
TM3722	A/T	A02	417693	TT	AT	TT	AT	TT	TT	AT	AT	AT	TT	AT	AT	AT	TT	TT	TT	AT	TT	AT	TT	AT	AT	AT	AT	AT	TT	TT	AT	AT	AT	TT	TT	TT	TT	AT	TT	TT	TT	AT	TT	AT	TT	TT	AT	AT	TT
TM3725	A/G	A02	430440	CC	TT	CC	TT	CC	CC	TT	TT	TT	CC	TT	--	TT	CC	CC	CC	TT	CC	TT	TT	TT	--	TT	TT	TT	CC	CC	TT	TT	TT	CC	CC	CC	CC	TT	CC	CC	CC	TT	CC	TT	CC	CC	TT	TT	TT
TM3726	A/G	A02	481980	AG	GG	GG	GG	AG	AG	GG	GG	GG	GG	GG	GG	GG	AG	GG	GG	GG	AG	GG	--	GG	GG	GG	GG	GG	AG	GG	GG	GG	GG	AG	AG	AG	AG	GG	GG	GG	GG	GG	GG	GG	GG	AG	GG	GG	GG
TM3727	A/G	A02	485901	TC	TT	TT	TT	TC	TC	TT	TT	TT	TT	TT	TT	TT	TC	TT	TT	TT	TC	TT	TC	TT	--	TT	TT	TT	TC	TT	TT	TT	TT	TC	TC	TC	TC	TT	TT	TT	TT	TT	TT	TT	--	TC	TT	TT	--
TM3728	A/G	A02	495771	AA	GG	GG	GG	AA	AA	GG	GG	GG	GG	GG	GG	GG	AA	GG	GG	GG	AA	GG	--	GG	AG	GG	GG	GG	AA	GG	GG	GG	GG	AA	AA	AA	AA	GG	GG	GG	GG	GG	GG	GG	--	AA	GG	GG	--
TM3729	A/T	A02	499918	AA	TT	TT	TT	AA	AA	TT	TT	TT	TT	TT	TT	TT	AA	TT	TT	TT	AA	TT	AT	TT	TT	TT	TT	TT	AA	TT	TT	TT	TT	AA	AA	AA	AA	TT	TT	TT	TT	TT	TT	TT	TT	AA	TT	TT	TT
TM3730	A/C	A02	506228	CC	CC	CC	AC	CC	CC	CC	CC	AC	CC	CC	CC	CC	CC	AC	CC	--	CC	CC	CC	CC	CC	CC	CC	CC	CC	CC	CC	CC	CC	CC	CC	CC	CC	AC	CC	CC	AC	CC	AC	CC	CC	CC	CC	CC	AC
TM3731	T/A	A02	514728	TT	AA	AA	TT	TT	TT	AA	AA	TT	AA	AA	AA	AA	TT	TT	AA	--	TT	AA	--	AA	--	AA	AA	AA	TT	AA	AA	AA	AA	TT	TT	TT	TT	TT	AA	AA	TT	AA	TT	AA	--	TT	AA	AA	TT
TM3732	A/G	A02	520947	AA	GG	GG	AA	AA	AA	GG	GG	AA	GG	GG	GG	GG	AA	GG	GG	GG	AA	GG	--	GG	--	GG	GG	GG	AA	GG	GG	GG	GG	AA	AA	AA	AA	AA	GG	GG	GG	GG	GG	GG	--	AA	GG	GG	AA
TM3733	A/T	A02	525882	TA	TT	TT	TA	TA	TA	TT	TT	TA	TT	TT	TA	TT	TA	TT	TT	TT	TA	TT	TA	TT	--	TT	TT	TT	TA	TT	TT	TT	TT	TA	TA	TA	TA	TA	TT	TT	TT	TT	TT	TT	TT	TA	TT	TT	TA
TM3734	A/G	A02	535365	AA	GG	GG	AA	AA	AA	GG	GG	AA	GG	GG	--	GG	AA	GG	GG	GG	AA	GG	--	GG	--	GG	GG	GG	AA	GG	GG	GG	GG	AA	AA	AA	AA	AA	GG	GG	GG	GG	GG	GG	--	AA	GG	GG	AA
TM3735	T/C	A02	538806	CC	TT	TT	CC	CC	CC	TT	TT	CC	TT	TT	TC	TT	CC	TT	TT	TT	CC	TT	--	TT	--	TT	TT	TT	CC	TT	TT	TT	TT	CC	CC	CC	CC	CC	TT	TT	TT	TT	TT	TT	--	CC	TT	TT	CC
TM3736	A/G	A02	545263	GG	GG	GG	AA	GG	GG	GG	GG	AA	GG	GG	AG	GG	GG	GG	GG	GG	GG	GG	GG	GG	GG	GG	GG	GG	GG	GG	GG	GG	GG	GG	GG	GG	GG	AA	GG	GG	GG	GG	GG	GG	GG	GG	GG	GG	--
TM3737	A/G	A02	559286	AA	AA	GG	GG	AA	AA	AA	AA	GG	AA	AA	AG	AA	AA	AA	AA	AA	AA	AA	AA	AA	AA	GG	AA	--	AA	AA	AA	AA	AA	AA	AA	AA	AA	GG	AA	AA	AA	AA	AA	AA	AA	AA	AA	AA	--
[truncated: 46,076 more rows]
[truncated: 56 more columns]
