# Supplementary material for: Identifying Functional Genes Influencing Gossypium hirsutum Fiber Quality
Source: Front Plant Sci. 2019 Jan 9;9:1968. doi: 10.3389/fpls.2018.01968 (PMC6334163; doi:10.3389/fpls.2018.01968)
Supplement: Table S4 — Correlation analysis of five fiber quality traits. [file Table_4.XLSX]

## Sheet: Sheet1
Supplementary Table S2-3. the Genotyping data of 408 (205-306) materials from high-density array.
				205	206	207	208	209	210	211	212	213	214	215	216	217	218	219	220	221	222	223	224	225	226	227	228	229	230	231	232	233	234	235	236	237	238	239	240	241	242	243	244	245	246	247	248	249	250
SNP	alleles	chromosome	position	material number
				A33	A45	A34	A47	A35	A48	A36	A49	A37	A50	A38	A51	A148	A161	A150	A162	A151	A163	A152	A164	A153	A165	A154	A166	A155	A167	A156	A168	A157	A169	A158	A170	A159	A171	A160	A172	A222	A235	A223	A236	A224	A237	A225	A238	A226	A239
TM1	T/C	A01	150581	GG	GG	GG	--	GG	GG	GG	GG	GG	GG	GG	GG	AA	GG	GG	GG	GG	AA	AA	GG	GG	GG	AA	GG	GG	GG	GG	GG	GG	GG	GG	GG	--	AA	GG	GG	--	AA	--	GG	GG	GG	AA	GG	AA	GG
TM2	A/G	A01	238734	TT	CC	TT	TT	CC	TT	CC	CC	TT	CC	--	CC	TT	CC	CC	CC	TT	TT	TT	CC	CC	TT	TT	CC	CC	TT	TT	TT	CC	CC	TT	TT	--	TT	CC	TT	TT	TT	TC	CC	TT	TT	TT	TT	TT	TT
TM3	C/G	A01	248202	GG	CC	GG	GG	CC	GG	CC	CC	GG	CC	--	CC	GG	CC	CC	CC	GG	GG	GG	CC	CC	GG	GG	GG	GG	GG	GG	GG	CC	CC	GG	GG	GC	GG	GG	GG	GG	GG	GC	GC	GG	GG	GG	GG	GG	GG
TM4	T/G	A01	253506	TT	GG	TT	TT	GG	TT	GG	GG	TT	GG	--	GG	TT	GG	GG	GG	TT	TT	TT	GG	GG	TT	TT	TT	TT	TT	TT	TT	GG	GG	TT	TT	--	TT	TT	TT	TT	TT	--	--	TT	TT	TT	TT	TT	TT
TM5	T/A	A01	255638	AA	TT	AA	AA	TT	AA	TT	TT	AA	TT	AA	TT	AA	TT	TT	TT	AA	AA	AA	TT	TT	AA	AA	AA	AA	AA	AA	AA	TT	TT	AA	AA	--	AA	AA	AA	AA	AA	--	--	AA	AA	AA	AA	AA	AA
TM6	A/G	A01	258004	GG	AA	GG	GG	AA	GG	AA	AA	GG	AA	GG	AA	GG	AA	AA	AA	GG	GG	GG	AA	AA	GG	GG	GG	GG	GG	GG	GG	AA	AA	GG	GG	--	GG	GG	GG	GG	GG	--	AG	GG	GG	GG	GG	GG	GG
TM7	A/G	A01	446586	GG	AA	GG	GG	AA	--	AA	AA	GG	AA	--	AA	GG	AA	--	AA	GG	GG	GG	AA	AA	GG	GG	GG	GG	GG	GG	GG	AA	AA	GG	GG	--	GG	GG	GG	GG	GG	--	AG	GG	GG	GG	GG	GG	GG
TM8	T/G	A01	466275	AA	CC	AA	--	CC	--	CC	CC	AA	CC	--	CC	AA	CC	CC	CC	AA	CC	CC	CC	CC	AA	CC	AA	AA	AA	--	AA	CC	CC	AA	AA	CC	AC	AA	AA	AA	CC	CC	AC	AA	AA	CC	AA	AA	AA
TM9	T/C	A01	469142	AA	GG	AA	--	GG	--	GG	GG	AA	GG	--	GG	AA	GG	GG	GG	AA	GG	GG	GG	GG	AA	GG	AA	AA	AA	--	AA	GG	GG	AA	AA	GG	AG	AA	AA	AA	GG	GG	AG	AA	AA	GG	AA	AA	AA
TM10	A/T	A01	471985	TT	AA	TT	--	AA	--	AA	AA	TT	AA	--	AA	TT	AA	AA	AA	TT	AA	AA	AA	AA	TT	AA	TT	TT	TT	--	TT	AA	AA	TT	TT	AA	--	TT	TT	TT	AA	AA	--	TT	TT	AA	TT	TT	TT
TM11	A/G	A01	544619	GG	GG	GG	--	GG	GG	GG	GG	GG	GG	GG	GG	GG	GG	GG	GG	GG	AA	AA	GG	GG	GG	AA	GG	AA	GG	--	GG	GG	GG	GG	GG	--	AG	AA	GG	GG	AA	AG	AG	GG	GG	AA	GG	GG	GG
TM12	T/C	A01	567778	TT	TT	TT	--	TT	TT	TT	TT	TT	TT	TT	TT	TT	TT	TT	TT	TT	CC	CC	TT	TT	TT	CC	TT	CC	TT	--	TT	TT	TT	TT	TT	--	TC	CC	TT	TT	CC	--	TC	TT	TT	CC	TT	TT	TT
TM13	A/C	A01	674765	AA	CC	AA	AA	CC	--	CC	CC	AA	CC	--	AA	AC	CC	CC	CC	AA	AA	AA	CC	CC	AA	AA	CC	AA	AA	AA	AA	CC	CC	AA	AA	--	AA	AA	AA	--	AA	AC	AC	CC	--	AA	AA	AA	AA
TM14	G/C	A01	677469	CC	GG	CC	CC	GG	--	GG	GG	CC	GG	CC	CC	CG	GG	GG	GG	CC	CC	CC	GG	GG	CC	CC	GG	CC	CC	CC	CC	GG	GG	CC	CC	--	CC	CC	CC	--	CC	--	CG	GG	GG	CC	CC	CC	CC
TM15	A/G	A01	686832	GG	AA	GG	GG	AA	--	AA	AA	GG	AA	--	GG	AG	AA	AA	AA	GG	GG	GG	AA	AA	GG	GG	AA	GG	GG	GG	GG	AA	AA	GG	GG	AG	GG	GG	GG	AG	GG	AG	AG	AA	AA	GG	GG	GG	GG
TM16	A/G	A01	695051	GG	AA	GG	GG	AA	GG	AA	AA	GG	AA	GG	GG	--	AA	AA	AA	GG	GG	GG	AA	AA	GG	GG	AA	GG	GG	GG	GG	AA	AA	GG	GG	--	GG	GG	GG	AG	GG	--	AG	AA	AA	GG	GG	GG	GG
TM17	A/G	A01	716901	GG	AG	GG	GG	AG	GG	AG	AG	GG	AG	GG	GG	--	AG	AG	AG	GG	GG	GG	AG	AG	GG	GG	AG	GG	GG	GG	GG	AG	AG	GG	GG	AG	GG	GG	GG	AG	GG	AG	AG	AG	AG	GG	GG	GG	GG
TM18	T/C	A01	728785	GG	AG	GG	GG	AG	GG	AG	AG	GG	AG	GG	GG	AG	AG	AG	AG	GG	GG	GG	AG	AG	GG	GG	AG	GG	GG	GG	GG	AG	AG	GG	GG	AG	GG	GG	GG	AG	GG	AG	AG	AG	AG	GG	GG	GG	GG
TM20	C/G	A01	875363	CC	CC	GG	CC	CC	CC	CC	CC	CC	CC	CG	CC	GG	CC	CC	CC	GG	CC	CC	CC	CC	GG	CC	CC	CC	CC	--	GG	CC	CC	GG	GG	CC	CG	CC	CC	GG	CC	CC	CC	GG	GG	CC	GG	GG	GG
TM21	A/T	A01	878143	TT	AA	AA	TT	TT	TT	TT	AA	TT	AT	--	TT	AA	TT	--	TT	AA	AA	AA	TT	TT	AA	AA	AA	AA	TT	AA	AA	TT	AA	AA	AA	TT	AA	AA	AA	AA	AA	--	AT	AA	AA	AA	AA	AA	AA
TM22	A/C	A01	887670	CC	CC	AA	CC	CC	CC	CC	CC	CC	CC	AC	CC	AA	CC	CC	CC	AA	CC	CC	CC	CC	--	CC	CC	CC	CC	--	AA	CC	CC	AA	AA	CC	AC	CC	CC	AA	CC	CC	CC	AA	AA	CC	AA	AA	AA
TM23	A/G	A01	892037	AA	AA	GG	AA	AA	AA	AA	AA	AA	AA	AG	AA	GG	AA	AA	AA	GG	AA	AA	AA	AA	GG	AA	AA	AA	AA	GG	GG	AA	AA	GG	GG	AA	AG	AA	AA	GG	AA	AA	AA	GG	GG	AA	GG	GG	GG
TM24	A/C	A01	907934	CC	CC	AA	CC	CC	CC	CC	CC	CC	CC	AC	CC	AA	CC	CC	CC	AA	CC	CC	CC	CC	AA	CC	CC	CC	CC	AA	AA	CC	CC	AA	AA	CC	AC	CC	CC	AA	CC	CC	CC	AA	AA	CC	AA	AA	AA
TM25	A/G	A01	924013	AG	GG	GG	AG	AA	--	AA	GG	AA	AG	--	AG	GG	AA	AA	AA	GG	GG	GG	AA	AA	GG	GG	GG	GG	AA	GG	GG	AA	GG	GG	GG	AG	GG	GG	GG	GG	GG	AG	AG	GG	GG	GG	GG	GG	GG
TM26	A/C	A01	935804	AA	CC	CC	AA	AA	AA	AA	CC	AA	AC	--	AA	AC	AA	--	AA	CC	AA	AA	AA	AA	CC	CC	AA	AA	AA	CC	CC	AA	AA	AA	CC	AA	AC	AA	CC	CC	--	--	AA	CC	CC	AA	AA	AA	AA
TM28	C/G	A01	945752	CC	GG	GG	CC	CC	CC	CC	GG	CC	GC	--	CC	--	CC	CC	CC	GG	CC	CC	CC	CC	GG	GG	GG	CC	CC	GG	GG	CC	CC	CC	GG	CC	GC	CC	GG	GG	--	GC	CC	GG	GG	CC	CC	CC	CC
TM29	T/C	A01	952276	AG	GG	GG	AG	AG	AG	AG	GG	AG	--	GG	AG	AG	AG	AG	AG	GG	AG	AG	AG	AG	GG	GG	GG	AG	AG	GG	GG	AG	AG	AG	GG	AG	--	AG	GG	GG	--	AG	AG	GG	GG	AG	AG	AG	AG
TM31	T/C	A01	957691	GG	GG	AA	GG	GG	GG	GG	GG	GG	GG	AG	GG	AG	GG	GG	GG	AA	GG	GG	GG	GG	AA	GG	GG	GG	GG	--	AA	GG	GG	GG	AA	GG	AG	GG	GG	AA	GG	GG	GG	AA	AA	GG	GG	GG	GG
TM32	T/C	A01	976208	CC	CC	--	CC	CC	CC	CC	CC	CC	CC	--	CC	--	--	CC	CC	CC	CC	CC	CC	CC	TT	CC	CC	CC	CC	--	TT	CC	CC	CC	TT	CC	TC	CC	CC	TT	CC	CC	CC	TT	TT	CC	CC	CC	CC
TM34	T/C	A01	1012265	CC	TC	CC	CC	TC	CC	TC	TC	CC	CC	CC	CC	CC	CC	CC	CC	CC	CC	CC	CC	CC	CC	TC	TC	CC	CC	CC	CC	CC	CC	CC	CC	CC	CC	CC	TC	CC	--	CC	CC	CC	CC	CC	CC	CC	CC
TM35	T/G	A01	1088215	TT	GG	TT	TT	GG	TT	GG	GG	TT	TG	--	TT	TG	TT	TG	TT	TT	TT	TT	TT	TT	TT	GG	GG	TT	TT	--	TT	TT	TT	TT	TT	TT	TT	TT	GG	TG	--	TG	TT	GG	GG	TT	TT	TT	TT
TM36	A/G	A01	1096623	AA	GG	AA	AA	GG	AA	GG	GG	AA	AG	--	AA	--	AA	--	AA	AA	AA	AA	AA	AA	AA	GG	GG	AA	AA	--	AA	AA	AA	AA	AA	AA	AA	AA	GG	AG	--	--	AA	GG	GG	AA	AA	AA	AA
TM38	A/G	A01	1133291	AG	AG	GG	GG	AG	GG	AG	AG	GG	--	GG	GG	--	GG	--	GG	GG	GG	GG	GG	GG	GG	AG	AG	GG	GG	GG	GG	GG	GG	GG	GG	GG	GG	GG	AG	AG	AG	AG	GG	AG	AG	GG	GG	GG	GG
TM39	G/C	A01	1141675	GC	GC	CC	CC	GC	CC	GC	GC	CC	GC	--	CC	--	CC	--	CC	CC	CC	CC	CC	CC	CC	GC	GC	CC	CC	CC	CC	CC	CC	CC	CC	CC	CC	CC	GC	GC	GC	GC	CC	GC	GC	CC	CC	CC	CC
TM40	T/C	A01	1238121	GG	GG	AA	AA	AA	AA	AA	GG	AA	AG	AA	AA	AG	AA	AG	AA	AA	AA	AA	AA	AA	AA	AA	GG	AA	AA	AG	AA	AA	AA	AA	AA	AA	AA	AA	GG	AG	--	AG	AA	GG	GG	AA	AA	AA	AA
TM41	T/C	A01	1243203	TT	TT	CC	CC	CC	CC	CC	TT	CC	TC	CC	TT	TC	CC	--	CC	CC	CC	CC	CC	CC	CC	TT	TT	CC	CC	--	CC	CC	CC	CC	CC	CC	CC	CC	TT	TC	--	--	CC	TT	TT	CC	CC	CC	CC
TM43	A/G	A01	1253331	CC	CC	TT	TT	TT	TT	TT	CC	TT	TC	TT	CC	TC	TT	--	TT	TT	TT	TT	TT	TT	TT	CC	CC	TT	TT	--	TT	TT	TT	TT	TT	TT	TT	TT	CC	--	--	--	TT	CC	CC	TT	TT	TT	TT
TM44	A/G	A01	1271743	GG	GG	AA	AA	AA	AA	AA	GG	AA	AG	AA	GG	AG	AA	--	AA	AA	AA	AA	AA	AA	AA	GG	GG	AA	AA	--	AA	AA	AA	AA	AA	AA	AA	AA	GG	AG	--	--	AA	GG	GG	AA	AA	AA	AA
TM45	A/G	A01	1277451	TT	TT	CC	CC	CC	CC	CC	TT	CC	TC	CC	TT	TC	CC	CC	CC	CC	CC	CC	CC	CC	CC	TT	TT	CC	CC	CC	CC	CC	CC	CC	CC	CC	CC	CC	TT	--	--	TC	CC	TT	TT	CC	CC	CC	CC
TM46	T/C	A01	1286244	AA	AA	GG	GG	GG	GG	GG	AA	GG	AG	GG	AA	--	GG	GG	GG	GG	GG	GG	GG	GG	GG	AA	AA	GG	GG	GG	GG	GG	GG	GG	GG	GG	GG	GG	AA	AG	--	--	GG	AA	AA	GG	GG	GG	GG
TM47	A/G	A01	1306298	AA	AA	GG	--	GG	GG	GG	AA	AA	AA	GG	AA	AG	--	AA	AA	GG	AA	AA	AA	AA	GG	AA	AA	AA	GG	--	GG	AA	AA	GG	GG	AA	AG	AA	AA	AA	AA	AA	AA	AA	AA	AA	GG	GG	GG
TM48	A/G	A01	1334206	TT	TT	TT	TC	TT	TT	TT	TT	CC	TC	TT	TT	TT	TC	--	CC	TT	CC	CC	CC	CC	--	TT	CC	CC	TT	TC	TT	CC	CC	TT	TT	CC	TC	CC	TT	TC	CC	CC	CC	TT	TT	CC	TT	TT	TT
TM49	T/C	A01	1383170	CC	CC	TT	TT	TT	TT	TT	CC	TT	TC	TT	CC	TC	TT	TT	TT	CC	CC	CC	TT	TT	TT	CC	TT	TT	TT	TT	TT	TT	TT	TT	TT	CC	TT	TT	CC	CC	TT	TT	TT	CC	CC	TT	TT	TT	TT
TM51	G/C	A01	1632557	GG	CC	GG	GG	GG	GG	GG	CC	GG	GC	GG	CC	GG	GG	GG	CC	CC	CC	CC	GG	GG	--	CC	GG	GG	GG	GC	GG	GG	GG	GG	GG	GC	GG	GG	CC	GG	--	GC	GG	GG	GG	GG	GG	GG	GG
TM55	A/G	A01	1709054	GG	AA	GG	GG	GG	GG	GG	AA	GG	AG	GG	AA	GG	GG	GG	AA	AA	AA	AA	GG	GG	GG	AA	AA	GG	GG	GG	AA	GG	GG	GG	AA	--	GG	GG	AA	GG	--	AG	GG	GG	GG	GG	GG	GG	GG
TM56	A/T	A01	1718871	AA	AT	AA	AA	AA	AA	AA	AT	AA	AA	AA	AT	AA	AA	AA	AA	AT	AT	AT	AA	AA	AA	AT	AT	AA	AA	AA	AT	AA	AA	AA	AT	AA	AA	AA	AT	AA	AA	AA	AA	AA	AA	AA	AA	AA	AA
TM59	A/G	A01	1738945	CC	TT	CC	CC	CC	CC	CC	TT	CC	CC	CC	TT	CC	CC	CC	CC	TT	TT	TT	CC	CC	CC	TT	TT	CC	CC	CC	TT	CC	CC	CC	TT	CC	CC	CC	TT	CC	CC	CC	CC	CC	CC	CC	CC	CC	CC
TM60	A/G	A01	1744949	TT	CC	TT	TT	TT	TT	TT	CC	TT	TT	TT	CC	TT	TT	TT	TT	CC	CC	CC	TT	TT	TT	CC	CC	TT	TT	TT	CC	TT	TT	TT	CC	TT	TT	TT	CC	TT	TT	TT	TT	TT	TT	TT	TT	TT	TT
TM61	A/C	A01	1749114	TT	GG	TT	TT	TT	TT	TT	GG	TT	TT	TT	GG	TT	TT	TT	TT	GG	GG	GG	TT	TT	TT	GG	GG	TT	TT	TT	GG	TT	TT	TT	GG	TT	TT	TT	GG	TT	TT	TT	TT	TT	TT	TT	TT	TT	TT
TM62	C/G	A01	1751667	GG	CC	GG	GG	GG	GG	GG	CC	GG	GG	GG	CC	GG	GG	GG	GG	CC	CC	CC	GG	GG	GG	CC	CC	GG	GG	GG	CC	GG	GG	GG	CC	GG	GG	GG	CC	GG	GG	GG	GG	GG	GG	GG	GG	GG	GG
TM64	A/G	A01	1763796	GG	GG	GG	GG	GG	GG	GG	GG	AA	AA	AG	GG	GG	GG	--	GG	GG	GG	GG	GG	AA	GG	GG	GG	GG	GG	--	GG	GG	GG	GG	GG	--	AA	GG	GG	AG	AA	AA	GG	GG	GG	GG	GG	GG	GG
TM66	T/C	A01	1778325	TT	TT	TT	TT	TT	TT	TT	TT	CC	CC	TC	TT	TT	TT	--	TT	TT	TT	TT	TT	CC	TT	TT	TT	TT	TT	--	TT	TT	TT	TT	TT	--	CC	TT	TT	TC	CC	CC	TT	TT	TT	TT	TT	TT	TT
TM67	T/G	A01	1821817	GG	GG	GG	GG	GG	GG	GG	GG	GG	--	GG	GG	GG	GG	GG	GG	GG	TG	TG	GG	GG	GG	GG	TG	GG	GG	TG	GG	GG	GG	GG	GG	TG	GG	GG	GG	GG	GG	GG	GG	GG	GG	GG	GG	GG	GG
TM68	A/G	A01	1825087	GG	GG	GG	GG	GG	GG	GG	GG	GG	AG	GG	GG	GG	GG	GG	GG	GG	AA	AA	GG	GG	GG	GG	AA	GG	GG	--	GG	GG	GG	GG	GG	AA	GG	GG	GG	AG	--	--	GG	GG	GG	GG	GG	GG	GG
TM70	T/C	A01	1836310	AA	AA	AA	AA	AA	AA	AA	AA	AA	AG	AA	AA	AA	AA	AA	AA	AA	GG	GG	AA	AA	AA	AA	GG	AA	AA	--	AA	AA	AA	AA	AA	GG	AA	AA	AA	AG	GG	AG	AA	AA	AA	AA	AA	AA	AA
TM71	G/C	A01	1841868	GG	GG	GG	GG	GG	GG	GG	GG	GG	CG	GG	GG	GG	GG	GG	GG	GG	CC	CC	GG	GG	--	GG	CC	GG	GG	CC	GG	GG	GG	GG	GG	CC	GG	GG	GG	--	CC	--	GG	GG	GG	GG	GG	GG	GG
TM72	A/G	A01	1863576	AA	GG	AA	AA	AA	--	AA	GG	GG	GG	AG	AA	AA	AA	--	AA	GG	GG	GG	AA	GG	--	AA	GG	AA	AA	GG	GG	AA	AA	AA	GG	GG	GG	AA	GG	AG	GG	GG	AA	AA	GG	AA	AA	AA	AA
TM73	T/C	A01	1877510	CC	TT	TT	CC	CC	--	CC	TT	TT	TT	TC	CC	CC	CC	--	CC	TT	TT	TT	CC	TT	--	CC	TT	CC	CC	--	TT	CC	CC	CC	TT	TT	TT	CC	TT	TC	TT	TT	CC	CC	TT	CC	CC	CC	CC
TM74	A/G	A01	1887433	TT	CC	CC	TT	TT	--	TT	CC	CC	CC	TC	TT	TT	TT	CC	TT	CC	CC	CC	TT	CC	--	TT	CC	TT	TT	CC	CC	TT	TT	TT	CC	--	CC	TT	CC	TC	CC	CC	TT	TT	CC	TT	TT	TT	TT
TM75	T/C	A01	1895475	CC	CC	CC	CC	CC	CC	CC	CC	CC	TC	CC	CC	CC	CC	CC	CC	CC	TT	TT	CC	CC	CC	CC	TT	TT	CC	--	CC	CC	CC	CC	CC	TT	CC	TT	CC	CC	TT	--	TC	CC	CC	CC	CC	CC	CC
TM76	A/G	A01	1973540	AA	GG	GG	AA	AA	--	AA	GG	GG	GG	AG	AA	AA	AA	--	AA	GG	GG	GG	AA	GG	AA	AA	GG	GG	AA	--	GG	AA	AA	GG	GG	GG	GG	GG	GG	AG	GG	GG	AG	AA	GG	GG	GG	AA	GG
TM78	T/C	A01	2026394	TT	CC	CC	TT	TT	TT	TT	CC	TT	TC	TT	TT	TT	TT	TC	TT	TT	TT	TT	TT	CC	TT	TT	TT	TT	TT	TT	TT	TT	TT	CC	TT	TT	CC	TT	TT	TT	TT	TC	TT	TT	TT	CC	CC	TT	CC
TM79	G/C	A01	2032583	CC	GG	GG	CC	CC	CC	CC	GG	CC	CG	CC	CC	CC	CC	GG	CC	CC	CC	CC	CC	GG	CC	CC	CC	CC	CC	CC	CC	CC	CC	GG	CC	CC	GG	CC	CC	CC	--	CG	CC	CC	CC	GG	GG	CC	GG
TM80	C/G	A01	2034696	GG	CC	CC	GG	GG	GG	GG	CC	GG	CG	GG	GG	GG	GG	CC	GG	GG	GG	GG	GG	CC	GG	GG	GG	GG	GG	GG	GG	GG	GG	CC	GG	GG	CC	GG	GG	GG	--	CG	GG	GG	GG	CC	CC	GG	CC
TM81	T/C	A01	2041292	AA	GG	GG	AA	AA	AA	AA	GG	AA	AG	AA	AA	AA	AA	--	AA	AA	AA	AA	AA	GG	AA	AA	AA	AA	AA	AA	AA	AA	AA	AA	AA	AA	GG	AA	AA	AA	--	--	AA	AA	AA	AA	AA	AA	AA
TM82	C/G	A01	2051236	CC	GG	GG	CC	CC	CC	CC	GG	CC	CG	CC	CC	CC	CC	CG	CC	CC	CC	CC	CC	GG	CC	CC	CC	CC	CC	CC	CC	CC	CC	CC	CC	CC	GG	CC	CC	CC	--	CG	CC	CC	CC	CC	CC	CC	CC
TM83	T/C	A01	2064099	TT	CC	CC	TT	TT	TT	TT	CC	TT	TC	TT	TT	TT	TT	--	TT	TT	TT	TT	TT	CC	TT	TT	TT	TT	TT	TT	TT	TT	TT	TT	TT	TT	CC	TT	TT	--	TC	--	TT	TT	TT	TT	TT	TT	TT
TM84	G/C	A01	2118017	GG	GG	GG	GG	GG	--	GG	GG	GG	GC	GG	CC	GC	GG	GG	GG	GG	CC	CC	GG	GG	GG	CC	CC	CC	GG	CC	CC	GG	GG	CC	CC	CC	GG	CC	CC	GC	--	GC	GC	GC	CC	CC	CC	GG	CC
TM85	T/G	A01	2124674	CC	CC	CC	CC	CC	--	CC	CC	CC	AC	CC	AA	AC	CC	CC	CC	CC	AA	AA	CC	CC	CC	AA	AA	AA	CC	--	AA	CC	CC	AA	AA	AA	CC	AA	AA	AC	AA	AC	AC	--	AA	AA	AA	CC	AA
TM86	A/G	A01	2193638	TT	TT	TT	TT	TT	--	TT	TT	TT	--	TT	TC	--	TT	TT	TC	TT	TC	TC	TT	TT	TT	TC	TC	TT	TT	TC	TC	TT	TT	TC	TC	TC	TT	TT	TC	--	TC	--	TT	--	TC	TC	TC	TT	TC
TM87	T/C	A01	2197300	GG	GG	GG	GG	GG	GG	GG	GG	GG	AG	GG	AA	AG	GG	GG	AA	GG	AA	AA	GG	GG	GG	AA	AA	GG	GG	--	AA	GG	GG	AA	AA	--	GG	GG	AA	AG	--	AG	GG	--	AA	AA	AA	GG	AA
TM88	T/C	A01	2232873	AA	AA	AA	GG	AA	GG	AA	AA	GG	--	--	GG	GG	GG	--	GG	AA	GG	GG	GG	AA	--	GG	GG	AA	GG	GG	GG	GG	AA	GG	GG	--	AA	AA	GG	AG	GG	--	AG	AG	GG	GG	GG	GG	GG
TM90	T/C	A01	2377299	TT	TT	TT	CC	TT	CC	TT	TT	CC	TC	TC	CC	CC	CC	TC	CC	TT	CC	CC	CC	TT	--	CC	CC	TT	CC	TC	TT	CC	CC	TT	TT	--	TT	TT	TC	CC	CC	TC	TC	CC	TT	TT	TT	CC	TT
TM92	A/C	A01	2393827	AA	AA	AA	CC	AA	CC	AA	AA	CC	AC	AC	CC	CC	CC	AC	AA	AA	CC	CC	CC	AA	--	CC	CC	AA	CC	AC	CC	CC	CC	AA	CC	--	AA	AA	CC	CC	CC	AC	AC	CC	AA	AA	AA	CC	AA
TM93	G/C	A01	2435643	CC	CC	CC	GG	CC	GG	CC	CC	GG	GC	GC	GG	GG	GG	--	GG	CC	GG	GG	GG	CC	GG	GG	GG	CC	GG	CC	GG	GG	GG	GG	GG	--	CC	CC	GG	GG	CC	--	GC	GG	CC	GG	GG	GG	GG
TM94	A/G	A01	2442626	TT	TT	TT	CC	TT	CC	TT	TT	CC	TC	TC	CC	CC	CC	--	CC	TT	CC	CC	CC	TT	CC	CC	CC	TT	CC	TT	CC	CC	CC	CC	CC	--	TT	TT	CC	CC	TT	--	TC	CC	TT	CC	CC	CC	CC
TM95	A/G	A01	2445405	GG	GG	GG	AA	GG	AA	GG	GG	AA	AG	AG	AA	AA	AA	--	AA	GG	AA	AA	AA	GG	AA	AA	AA	GG	AA	GG	AA	AA	AA	AA	AA	--	GG	GG	AA	AA	GG	AG	AG	AA	GG	AA	AA	AA	AA
TM96	T/C	A01	2448648	TT	TT	TT	CC	TT	CC	TT	TT	CC	TC	--	CC	CC	CC	--	CC	TT	CC	CC	CC	TT	CC	CC	CC	TT	CC	TT	CC	CC	CC	CC	CC	CC	TT	TT	CC	CC	TT	--	--	CC	TT	CC	CC	CC	CC
TM97	A/G	A01	2461522	GG	AA	AA	AA	GG	AA	GG	AA	AA	AA	AG	AA	AA	AA	GG	AA	GG	AA	AA	AA	GG	AA	AA	AA	GG	AA	AA	AA	AA	AA	AA	AA	AA	AA	GG	AA	AA	AA	AA	AG	AA	GG	AA	AA	AA	AA
TM99	A/G	A01	2477994	AA	GG	GG	GG	AA	GG	AA	GG	GG	GG	AG	GG	GG	GG	--	GG	AA	GG	GG	GG	AA	GG	GG	GG	AA	GG	GG	GG	GG	GG	GG	GG	--	GG	AA	GG	GG	GG	GG	AG	GG	AA	GG	GG	GG	GG
TM100	A/G	A01	2483785	TT	CC	CC	CC	TT	CC	TT	CC	CC	CC	TC	CC	CC	CC	TT	CC	TT	CC	CC	CC	TT	CC	CC	CC	TT	CC	CC	CC	CC	CC	CC	CC	--	CC	TT	CC	CC	CC	CC	TC	CC	TT	CC	CC	CC	CC
TM101	T/A	A01	2488714	TT	AA	AA	AA	TT	AA	TT	AA	AA	AA	TA	AA	AA	AA	--	AA	TT	AA	AA	AA	TT	AA	AA	AA	TT	AA	AA	AA	AA	AA	AA	AA	--	AA	TT	AA	AA	AA	AA	TA	AA	TT	AA	AA	AA	AA
TM103	A/G	A01	2496796	AA	GG	GG	GG	AA	GG	AA	GG	GG	GG	AG	GG	GG	GG	--	GG	AA	GG	GG	GG	AA	GG	GG	GG	AA	GG	GG	GG	GG	GG	GG	GG	GG	GG	AA	GG	GG	GG	GG	AG	GG	AA	GG	GG	GG	GG
TM105	A/C	A01	2507044	CC	AA	AA	AA	CC	AA	CC	AA	AA	AA	AC	AA	AA	AA	--	AA	CC	AA	AA	AA	CC	AA	AA	AA	CC	AA	AA	AA	AA	AA	AA	AA	AA	AA	CC	AA	AA	AA	AA	--	AA	CC	AA	AA	AA	AA
TM106	T/C	A01	2511583	AG	AA	AA	AA	AG	AA	AG	AA	AA	AA	--	AA	AA	AA	AG	AA	AG	AA	AA	AA	AG	AA	AA	AA	AG	AA	AA	AA	AA	AA	AA	AA	AA	AA	AG	AA	AA	AA	AA	--	AA	AG	AA	AA	AA	AA
TM107	A/G	A01	2515863	AA	GG	GG	GG	AA	GG	AA	GG	GG	GG	AG	GG	GG	GG	--	GG	AA	GG	GG	GG	AA	GG	GG	GG	AA	GG	GG	GG	GG	GG	GG	GG	GG	GG	AA	GG	GG	GG	GG	AG	GG	AA	GG	GG	GG	GG
TM110	A/G	A01	2530174	GG	AA	AA	AA	GG	AA	GG	AA	AA	AA	AG	AA	AA	AA	--	AA	GG	AA	AA	AA	GG	AA	AA	AA	GG	AA	AA	AA	AA	AA	AA	AA	--	AA	GG	AA	AA	AA	AA	AG	AA	GG	AA	AA	AA	AA
TM111	T/C	A01	2545170	AG	GG	GG	GG	AG	GG	AG	GG	GG	GG	--	GG	GG	GG	AG	GG	AG	GG	GG	GG	AG	GG	GG	GG	AG	GG	GG	GG	GG	GG	GG	GG	GG	GG	AG	GG	GG	GG	GG	--	GG	AG	GG	GG	GG	GG
TM113	A/C	A01	2740864	AA	AA	AA	AA	CC	AC	CC	AA	CC	--	CC	CC	--	AA	CC	AA	CC	CC	CC	AA	CC	CC	CC	AA	CC	AA	AA	CC	AA	AA	AA	CC	CC	AA	CC	CC	CC	AA	--	--	CC	CC	CC	AA	AA	AA
TM114	A/G	A01	2746827	AG	AG	AG	AG	GG	AG	GG	AG	GG	AG	GG	GG	--	AG	GG	AG	GG	GG	GG	AG	GG	GG	GG	AG	GG	AG	AG	GG	AG	AG	AG	GG	GG	AG	GG	GG	GG	AG	AG	--	GG	GG	GG	AG	AG	AG
TM115	A/C	A01	2749228	AA	AA	AA	AA	CC	--	CC	AA	CC	AC	CC	CC	AC	AA	CC	AA	CC	CC	CC	AA	CC	CC	CC	AA	CC	AA	AA	CC	AA	AA	AA	CC	CC	AA	CC	CC	CC	AA	--	--	CC	CC	CC	AA	AA	AA
TM116	T/C	A01	2752485	CC	CC	CC	CC	TT	--	TT	CC	TT	TC	TT	TT	TC	CC	TT	CC	TT	TT	TT	CC	TT	TT	TT	CC	TT	CC	CC	TT	CC	CC	CC	TT	TT	CC	TT	TT	TT	CC	--	--	TT	TT	TT	CC	CC	CC
TM118	A/G	A01	2764456	AG	AG	AG	AG	GG	AG	GG	AG	GG	--	GG	GG	AG	AG	GG	AG	GG	GG	GG	AG	GG	GG	GG	AG	GG	AG	AG	GG	AG	AG	AG	GG	GG	AG	GG	GG	GG	AG	AG	AG	GG	GG	GG	AG	AG	AG
TM119	T/C	A01	2771681	TC	TC	TC	TC	CC	TC	CC	TC	CC	TC	CC	CC	TC	TC	CC	TC	CC	CC	CC	TC	CC	CC	CC	TC	CC	TC	TC	CC	TC	TC	TC	CC	CC	TC	CC	CC	CC	TC	TC	TC	CC	CC	CC	TC	TC	TC
TM120	A/C	A01	2784394	AA	AA	AA	AA	AA	AA	AA	AA	AA	AA	AA	CC	AC	AA	--	AA	CC	AA	AA	AA	CC	AA	CC	AA	CC	AA	AA	AA	AA	AA	AA	AA	CC	AA	CC	AA	AA	AA	--	AC	CC	CC	AA	AA	AA	AA
TM121	T/C	A01	2787541	AA	AA	AA	AA	AA	AA	AA	AA	AA	AA	AA	GG	AG	AA	--	AA	GG	AA	AA	AA	GG	AA	GG	AA	GG	AA	AA	AA	AA	AA	AA	AA	GG	AA	GG	AA	AA	AA	--	--	GG	GG	AA	AA	AA	AA
TM122	G/C	A01	2923429	CC	CC	CC	CC	CC	CC	CC	CC	CC	CC	CC	GG	GC	CC	--	CC	GG	CC	CC	CC	GG	CC	GG	CC	GG	CC	CC	CC	CC	CC	CC	CC	GG	CC	GG	CC	CC	CC	--	GC	GG	GG	CC	CC	CC	CC
TM126	A/G	A01	2956462	AA	AA	AA	AA	AA	AA	AA	AA	AA	AA	AA	GG	AG	AA	--	AA	GG	AA	AA	AA	GG	AA	GG	AA	GG	AA	AA	AA	AA	AA	AA	AA	GG	AA	GG	AA	AA	AA	--	AG	GG	GG	AA	AA	AA	AA
TM127	A/G	A01	2960918	AA	AA	AA	AA	AA	AA	AA	AA	AA	AA	AA	GG	AG	AA	--	AA	GG	AA	AA	AA	GG	AA	GG	AA	GG	AA	AA	AA	AA	AA	AA	AA	GG	AA	GG	AA	AA	AA	--	AG	GG	GG	AA	AA	AA	AA
TM128	C/G	A01	2963484	CC	CC	CC	CC	CC	CC	CC	CC	CC	CC	CC	GG	--	CC	--	CC	GG	CC	CC	CC	GG	CC	GG	CC	GG	CC	CC	CC	CC	CC	CC	CC	GG	CC	GG	CC	CC	CC	--	GC	GG	GG	CC	CC	CC	CC
TM133	A/G	A01	3239317	AA	AA	AA	AA	AA	AA	AA	AA	GG	--	--	GG	--	AA	--	AA	GG	GG	GG	AA	GG	GG	GG	GG	GG	AA	AA	GG	AA	AA	AA	GG	GG	GG	GG	AG	GG	AA	--	AG	GG	GG	GG	AA	AA	AA
TM134	A/G	A01	3249634	TT	TT	TT	TT	TT	TT	TT	TT	TT	TT	TC	TT	TT	TT	TC	TT	TC	TT	TT	TT	TC	TT	TT	TT	TC	TT	TT	TT	TT	TT	TT	TT	TT	TT	TC	TT	TC	TT	TT	TC	TT	TC	TC	TT	TT	TT
TM135	A/G	A01	3252158	GG	GG	GG	GG	GG	GG	GG	GG	GG	GG	--	GG	GG	GG	--	GG	AA	GG	GG	GG	AA	GG	GG	GG	AA	GG	GG	GG	GG	GG	GG	GG	GG	GG	AA	GG	--	GG	GG	--	GG	AA	AA	GG	GG	GG
TM136	T/C	A01	3256929	GG	GG	GG	GG	GG	--	GG	GG	AA	GG	--	AA	AG	GG	--	GG	AA	AA	AA	GG	AA	AA	AA	AA	AA	GG	GG	AA	GG	GG	GG	AA	AA	GG	AA	AG	AA	GG	AG	AG	AA	AA	AA	GG	GG	GG
TM137	T/A	A01	3296553	AA	AA	AA	AA	AA	AA	AA	AA	AA	AA	AA	AA	AA	AA	AA	AA	TT	AA	AA	AA	AA	AA	AA	AA	AA	AA	AA	AA	AA	AA	AA	AA	AA	AA	AA	AA	AA	AA	AA	AA	AA	TT	AA	AA	AA	AA
TM140	T/G	A01	3311403	TT	TT	GG	GG	TT	GG	TT	TT	GG	GG	TG	GG	GG	GG	TT	TT	GG	GG	GG	GG	TT	GG	GG	GG	TT	GG	TT	GG	GG	TT	TT	GG	GG	TT	TT	TG	TG	GG	GG	TG	GG	GG	TT	TT	GG	TT
TM141	A/G	A01	3318770	TC	TC	TT	TT	--	TT	--	TC	TT	TT	--	TT	TT	TT	--	TC	TT	TT	TT	TT	--	TT	TT	TT	TC	TT	TC	TT	TT	TC	TC	TT	TT	TC	TC	TT	TT	TT	TT	TT	TT	TT	TC	TC	TT	TC
TM142	T/C	A01	3320882	TC	TC	TT	TT	TC	TT	TC	TC	TT	TT	TC	TT	TT	TT	TC	TC	TT	TT	TT	TT	TC	TT	TT	TT	TC	TT	TC	TT	TT	TC	TC	TT	TT	TC	TC	TC	TC	TT	TT	--	TT	TT	TC	TC	TT	TC
TM143	T/A	A01	3323982	TT	TT	TT	TT	TT	TT	TT	TT	TT	TT	TT	TT	TT	TT	TT	TT	AA	TT	TT	TT	TT	TT	TT	TT	TT	TT	TT	TT	TT	TT	TT	TT	TT	TT	TT	TT	TT	TT	TT	TT	TT	AA	TT	TT	TT	TT
TM146	T/C	A01	3342434	GG	GG	AA	AA	GG	AA	GG	GG	AA	AA	AG	AA	AA	AA	GG	GG	GG	AA	AA	AA	GG	--	AA	AA	GG	AA	GG	AA	AA	GG	GG	AA	AA	GG	GG	AG	AG	AA	AA	AG	AA	GG	GG	GG	AA	GG
TM150	T/C	A01	3387012	AA	AA	GG	GG	AA	GG	AA	AA	GG	GG	AG	GG	GG	GG	AA	AA	GG	GG	GG	GG	AA	--	GG	GG	AA	GG	AA	GG	GG	AA	AA	GG	GG	AA	AA	AG	AG	GG	GG	AG	GG	GG	AA	AA	GG	AA
TM151	A/G	A01	3390605	GG	GG	--	AA	GG	AA	GG	GG	AG	AG	AG	AA	AG	AA	GG	GG	GG	AG	AG	AG	GG	--	AA	AG	GG	AA	GG	AG	AA	GG	GG	AG	AA	GG	GG	AG	AG	AA	--	AG	AG	GG	GG	GG	AA	GG
TM154	T/C	A01	3426068	GG	GG	AA	AA	GG	AA	GG	GG	AA	AA	AG	AA	AA	AA	GG	GG	GG	AA	AA	AA	GG	AA	AA	AA	GG	AA	GG	AA	AA	GG	GG	AA	AA	GG	GG	AG	AG	AA	AA	--	AA	GG	GG	GG	AA	GG
TM155	A/T	A01	3527068	TT	AA	TT	TT	TT	TT	TT	TT	AA	AA	--	TT	TT	TT	TT	AA	TT	AA	AA	AA	TT	TT	TT	AA	TT	TT	AA	AA	TT	AA	TT	AA	TT	AA	TT	TA	AA	TT	TT	--	AA	AA	AA	TT	TT	TT
TM157	T/C	A01	3660917	CC	CC	CC	CC	CC	CC	CC	CC	CC	CC	CC	CC	CC	CC	CC	CC	TT	CC	CC	CC	CC	CC	CC	CC	CC	CC	CC	CC	CC	CC	CC	CC	CC	CC	CC	CC	CC	CC	CC	CC	CC	TT	CC	CC	CC	CC
TM158	A/G	A01	3666566	CC	CC	CC	CC	CC	CC	CC	CC	CC	CC	CC	CC	CC	CC	CC	CC	TT	CC	CC	CC	CC	CC	CC	CC	CC	CC	CC	CC	CC	CC	CC	CC	CC	CC	CC	CC	CC	CC	CC	CC	CC	TT	CC	CC	CC	CC
TM167	A/G	A01	3784175	AA	AA	AA	AA	AA	AA	AA	AA	AA	AA	AA	AA	AA	AA	AA	AA	GG	AA	AA	AA	AA	AA	AA	AA	AA	AA	AA	AA	AA	AA	AA	AA	AA	AA	AA	AA	AA	AA	AA	AA	AA	GG	AA	AA	AA	AA
TM171	T/C	A01	3869270	TT	TT	TT	TT	TT	TT	TT	TT	TT	TT	TT	TT	TT	TT	TT	TT	CC	TT	TT	TT	TT	TT	TT	TT	TT	TT	TT	TT	TT	TT	TT	TT	TT	TT	TT	TT	TT	TT	TT	TT	TT	CC	TT	TT	TT	TT
TM172	A/G	A01	3872924	GG	GG	GG	GG	GG	GG	GG	GG	GG	GG	GG	GG	GG	GG	GG	GG	AA	GG	GG	GG	GG	GG	GG	GG	GG	GG	GG	AA	GG	GG	GG	AA	GG	GG	GG	AG	GG	GG	GG	GG	GG	AA	GG	GG	GG	GG
TM173	A/G	A01	3877821	AA	AA	AA	AA	AA	AA	AA	AA	AA	AA	AA	AA	AA	AA	AA	AA	GG	AA	AA	AA	AA	AA	AA	AA	AA	AA	AA	AA	AA	AA	AA	AA	AA	AA	AA	AA	AA	AA	AA	AA	AA	GG	AA	AA	AA	AA
TM174	A/C	A01	3882315	CC	CC	CC	CC	CC	CC	CC	CC	CC	CC	CC	CC	CC	CC	CC	CC	AA	CC	CC	CC	CC	CC	CC	CC	CC	CC	CC	CC	CC	CC	CC	CC	CC	CC	CC	CC	CC	CC	CC	CC	CC	AA	CC	CC	CC	CC
TM177	A/G	A01	3910583	GG	GG	GG	GG	GG	GG	GG	GG	GG	GG	GG	GG	GG	GG	GG	GG	AA	GG	GG	GG	GG	GG	GG	GG	GG	GG	GG	GG	GG	GG	GG	GG	GG	GG	GG	GG	GG	GG	GG	GG	GG	AA	GG	GG	GG	GG
TM179	A/C	A01	3937312	CC	CC	AA	CC	CC	CC	CC	CC	CC	CC	CC	CC	CC	AA	CC	CC	AA	CC	CC	CC	CC	CC	CC	CC	CC	CC	CC	AA	CC	CC	CC	AA	CC	CC	CC	AC	CC	CC	CC	CC	CC	AA	CC	CC	CC	CC
TM180	A/G	A01	3949555	GG	GG	AA	GG	GG	--	GG	GG	GG	GG	AG	GG	GG	AA	--	GG	AA	GG	GG	GG	AA	GG	GG	GG	AA	GG	GG	AA	GG	GG	GG	AA	GG	GG	AA	AG	AA	GG	GG	AG	AA	AA	AA	GG	GG	GG
TM181	T/G	A01	3952675	GG	GG	TT	GG	GG	GG	GG	GG	GG	GG	TG	GG	GG	TT	--	GG	TT	GG	GG	GG	TT	GG	GG	GG	TT	GG	GG	TT	GG	GG	GG	TT	GG	GG	TT	--	--	GG	GG	--	GG	TT	TT	GG	GG	GG
TM182	T/C	A01	3969754	AA	AA	AA	AA	AA	AA	AA	AA	AA	AA	--	AA	AA	AG	AG	AA	AG	AA	AA	AA	--	AA	AA	AA	AG	AA	AA	AG	AA	AA	AA	AG	AA	AA	AG	--	AA	AA	AA	AA	AA	AG	AG	AA	AA	AA
TM183	T/C	A01	3993881	AA	AA	GG	AG	AA	AG	AA	AA	AA	AA	--	GG	AG	AA	--	AA	AA	AA	AA	AA	GG	--	GG	AA	GG	AA	AA	AA	AA	AA	AA	AA	GG	AA	GG	AA	AG	AA	AA	AG	AA	AA	GG	AA	AA	AA
TM184	T/C	A01	3996263	CC	CC	TT	--	CC	TC	CC	CC	CC	CC	--	TT	--	CC	--	CC	CC	CC	CC	CC	TT	CC	TT	CC	TT	CC	CC	CC	CC	CC	CC	CC	TT	CC	TT	CC	TC	CC	CC	TC	CC	CC	TT	CC	CC	CC
TM185	A/G	A01	4002435	TT	TT	CC	--	TT	TC	TT	TT	TT	TT	TC	CC	TC	TT	--	TT	TT	TT	TT	TT	CC	--	CC	TT	CC	TT	TT	TT	TT	TT	TT	TT	CC	TT	CC	TT	TC	TT	TT	TC	TT	TT	CC	TT	TT	TT
TM187	A/G	A01	4022659	TT	TT	CC	--	TT	TC	TT	TT	TT	TT	--	CC	TC	TT	--	TT	TT	TT	TT	TT	CC	--	CC	TT	CC	TT	TT	TT	TT	TT	TT	TT	CC	TT	CC	TT	TC	TT	TT	TC	TT	TT	CC	TT	TT	TT
TM188	A/G	A01	4031535	TT	TT	CC	--	TT	TC	TT	TT	TT	TT	--	CC	TC	TT	--	TT	TT	TT	TT	TT	CC	--	CC	TT	CC	TT	TT	TT	TT	TT	TT	TT	CC	TT	CC	TT	TC	--	TT	TC	TT	TT	CC	TT	TT	TT
TM190	T/A	A01	4059437	AA	AA	TT	--	AA	TA	AA	AA	AA	AA	--	TT	TA	AA	--	AA	AA	AA	AA	AA	TT	AA	TT	AA	TT	AA	AA	AA	AA	AA	AA	AA	TT	AA	TT	AA	TA	AA	AA	TA	AA	AA	TT	AA	AA	AA
TM191	G/C	A01	4124777	GG	GG	CC	GC	GG	GC	GG	GG	GG	GG	GC	CC	GC	GG	--	GG	GG	GG	GG	GG	CC	--	CC	GG	CC	GG	GG	GG	GG	GG	GG	GG	CC	GG	CC	GG	GC	GG	GG	GC	GG	GG	CC	GG	GG	GG
TM192	T/C	A01	4129965	CC	CC	TT	--	CC	TC	CC	CC	CC	CC	--	TT	--	CC	--	CC	CC	CC	CC	CC	TT	CC	TT	CC	TT	CC	CC	CC	CC	CC	CC	CC	TT	CC	TT	CC	TC	CC	CC	TC	CC	CC	TT	CC	CC	CC
TM193	C/G	A01	4154040	GG	CC	CC	CC	CC	CC	CC	CC	CC	CC	CC	CC	CC	GG	CC	CC	GG	CC	CC	CC	CC	CC	CC	CC	CC	CC	CC	CC	CC	CC	CC	CC	CC	CC	CC	CC	CC	CC	CC	CC	CC	GG	CC	CC	CC	CC
TM195	A/G	A01	4190004	CC	CC	CC	CC	CC	CC	CC	CC	TT	CC	TC	CC	CC	CC	CC	CC	CC	CC	CC	CC	CC	--	CC	CC	CC	CC	CC	CC	CC	TT	CC	CC	CC	CC	CC	CC	TC	CC	CC	CC	TT	CC	CC	CC	CC	CC
TM200	A/G	A01	4218658	TT	TT	CC	TC	TT	TC	TT	TT	CC	TT	--	CC	TC	TT	CC	TT	TT	TT	TT	TT	CC	CC	CC	TT	CC	TT	TT	TT	TT	CC	TT	TT	CC	TT	CC	TT	CC	TT	TT	TC	CC	TT	CC	TT	TT	TT
TM201	T/G	A01	4222360	CC	CC	--	--	CC	AC	CC	CC	AA	CC	--	AA	AC	CC	AA	CC	CC	CC	CC	CC	AA	AA	AA	CC	AA	CC	CC	CC	CC	AA	CC	CC	AA	CC	AA	CC	AA	CC	CC	AC	AA	CC	AA	CC	CC	CC
TM202	A/G	A01	4232780	CC	CC	TT	--	CC	TC	CC	CC	TT	CC	--	TT	--	CC	TT	CC	CC	CC	CC	CC	TT	TT	TT	CC	TT	CC	CC	CC	CC	TT	CC	CC	TT	CC	TT	CC	TT	CC	CC	TC	TT	CC	TT	CC	CC	CC
TM205	T/G	A01	4260969	AC	AA	AA	AA	AA	--	AA	AA	AA	AC	AA	AA	AC	AC	AA	AC	AC	AA	AA	AC	AA	AA	AA	AC	AA	AC	AA	AC	AC	AA	AC	AC	AA	AA	AA	AC	AA	--	AC	AC	AA	AC	AA	AC	AC	AC
TM207	A/T	A01	4277830	TT	AA	AA	--	AA	--	AA	AA	AA	TT	AA	AA	TA	TT	AA	TT	TT	AA	AA	TT	AA	AA	AA	TT	AA	TT	AA	TT	TT	AA	TT	TT	AA	AA	AA	TA	AA	TT	--	TA	AA	TT	AA	TT	TT	TT
TM208	A/G	A01	4283876	CC	TT	TT	--	TT	--	TT	TT	TT	CC	TT	TT	TC	CC	TT	CC	CC	TT	TT	CC	TT	TT	TT	CC	TT	CC	TT	CC	CC	TT	CC	CC	TT	TT	TT	--	TT	CC	TC	TC	TT	CC	TT	CC	CC	CC
TM209	A/G	A01	4286755	GG	AA	AA	AG	AA	AG	AA	AA	AA	GG	AA	AA	AG	GG	AA	GG	GG	AA	AA	GG	AA	AA	AA	GG	AA	GG	AA	GG	GG	AA	GG	GG	AA	AA	AA	AG	AA	GG	AG	AG	AA	GG	AA	GG	GG	GG
TM210	T/C	A01	4289344	--	GG	GG	--	GG	AG	GG	GG	GG	AA	GG	GG	AG	AA	GG	AA	AA	GG	GG	AA	GG	GG	GG	AA	GG	AA	GG	AA	AA	GG	AA	AA	GG	GG	GG	AG	GG	AA	--	AG	GG	AA	GG	AA	AA	AA
TM211	A/T	A01	4292799	AA	TT	TT	--	TT	AT	TT	TT	TT	AA	TT	TT	AT	AA	TT	AA	AA	TT	TT	AA	TT	TT	TT	AA	TT	AA	TT	AA	AA	TT	AA	AA	TT	TT	TT	AT	TT	AA	AT	AT	TT	AA	TT	AA	AA	AA
TM212	A/T	A01	4306390	TT	AA	AA	--	AA	AT	AA	AA	TT	TT	AT	AA	--	TT	--	TT	TT	AA	AA	TT	AA	TT	AA	TT	AA	TT	AA	TT	TT	TT	TT	TT	AA	AA	AA	AT	--	TT	--	AT	TT	TT	AA	TT	TT	TT
TM214	A/G	A01	4312547	AA	GG	GG	AG	GG	AG	GG	GG	AA	AA	AG	GG	AG	AA	--	AA	AA	GG	GG	AA	GG	--	GG	AA	GG	AA	GG	AA	AA	AA	AA	AA	GG	GG	GG	AG	AG	AA	AG	AG	AA	AA	GG	AA	AA	AA
TM221	G/C	A01	4370380	CC	GG	GG	GG	GG	--	GG	GG	CC	CC	GC	GG	GC	CC	GG	CC	CC	GG	GG	CC	GG	--	GG	CC	GG	CC	GG	CC	CC	CC	CC	CC	GG	GG	GG	GC	GC	CC	--	GC	CC	CC	GG	CC	CC	CC
TM222	T/A	A01	4376929	AA	TT	TT	--	TT	AT	TT	TT	AA	AA	AT	TT	--	AA	--	AA	AA	TT	TT	AA	TT	AA	TT	AA	TT	AA	TT	AA	AA	AA	AA	AA	TT	TT	TT	AT	--	AA	--	--	AA	AA	TT	AA	AA	AA
TM223	A/G	A01	4390409	CC	CC	TC	CC	CC	CC	CC	CC	CC	CC	CC	TT	TC	CC	CC	CC	CC	CC	CC	CC	CC	CC	TT	CC	CC	CC	CC	CC	CC	CC	CC	CC	TT	CC	CC	CC	CC	CC	CC	CC	CC	CC	CC	CC	CC	CC
TM224	T/C	A01	4394233	CC	CC	TC	CC	CC	CC	CC	CC	CC	CC	CC	TC	--	CC	CC	CC	CC	CC	CC	CC	CC	CC	TC	CC	CC	CC	CC	CC	CC	CC	CC	CC	TC	CC	CC	CC	CC	CC	CC	CC	CC	CC	CC	CC	CC	CC
TM225	T/G	A01	4427565	CC	AA	AC	CC	AA	CC	AA	AA	CC	CC	--	AA	AC	CC	CC	AA	CC	AA	AA	CC	CC	CC	AA	CC	CC	CC	AA	CC	CC	CC	AA	CC	AA	AA	CC	AC	CC	CC	--	CC	CC	CC	CC	AA	CC	AA
TM226	T/G	A01	4438742	TT	GG	TG	TT	GG	--	GG	GG	GG	TT	--	GG	TG	TT	TT	GG	TT	GG	GG	TT	TT	--	GG	TT	TT	TT	GG	TT	TT	TT	GG	TT	GG	GG	TT	TG	TG	TT	--	TT	GG	TT	TT	GG	TT	GG
TM228	T/A	A01	4449769	AA	AA	AT	AA	TT	--	TT	AA	TT	AA	--	TT	--	AA	AA	TT	AA	TT	TT	AA	AA	TT	TT	AA	AA	AA	AA	AA	AA	AA	TT	AA	TT	AA	AA	AT	--	AA	AT	AA	TT	AA	AA	TT	AA	TT
TM230	T/A	A01	4505611	TT	AA	TT	TT	TT	TT	TT	AA	TT	TT	TT	TT	TT	TT	TT	TT	TT	TT	TT	TT	TT	TT	TT	TT	TT	TT	AA	TT	TT	TT	AA	TT	TT	AA	TT	TT	TT	TT	TT	TT	TT	TT	TT	AA	TT	AA
TM231	T/C	A01	4597669	TT	TT	CC	CC	TT	CC	TT	TT	TT	CC	--	CC	CC	TT	--	CC	TT	TT	TT	CC	CC	TT	CC	CC	CC	CC	TT	CC	CC	TT	TT	CC	CC	TT	CC	TC	TC	CC	TT	CC	TT	TT	CC	TT	CC	TT
TM233	A/T	A01	4615945	AA	TT	AA	AA	AA	AA	AA	TT	TT	AA	TA	AA	AA	AA	AA	AA	AA	AA	AA	AA	AA	TT	AA	AA	AA	AA	TT	AA	AA	AA	TT	AA	AA	TT	AA	AA	TA	AA	AA	AA	TT	TT	AA	TT	AA	TT
TM234	T/C	A01	4619010	TT	CC	TT	TT	TT	TT	TT	CC	CC	TT	TC	TT	TT	TT	TT	TT	TT	TT	TT	TT	TT	CC	TT	TT	TT	TT	CC	TT	TT	TT	CC	TT	TT	CC	TT	TT	--	TT	TT	TT	CC	CC	TT	CC	TT	CC
TM237	C/G	A01	4658823	GG	GC	GC	GG	GG	GG	GG	GC	GC	GG	GC	GG	GG	GG	GG	GG	GG	GG	GG	GG	GG	GC	GG	GG	GG	GG	GC	GG	GG	GG	GC	GG	GG	GC	GG	GG	GC	GG	GG	GG	GC	GC	GG	GC	GG	GC
TM241	T/G	A01	4674079	CC	AA	AC	CC	CC	CC	CC	AA	AA	CC	AC	CC	CC	CC	CC	CC	CC	CC	CC	CC	CC	--	CC	CC	CC	CC	AA	CC	CC	CC	AA	CC	CC	AA	CC	CC	AC	CC	CC	CC	AA	AA	CC	AA	CC	AA
TM242	T/C	A01	4679124	CC	TT	TC	CC	CC	CC	CC	TT	TT	CC	TC	CC	CC	CC	CC	CC	CC	CC	CC	CC	CC	--	CC	CC	CC	CC	TT	CC	CC	CC	TT	CC	CC	TT	CC	CC	TC	CC	CC	CC	TT	TT	CC	TT	CC	TT
TM247	A/G	A01	4701228	GG	AG	AG	GG	GG	GG	GG	AG	AG	GG	GG	GG	GG	GG	GG	GG	GG	GG	GG	GG	GG	AG	GG	GG	GG	GG	AG	GG	GG	GG	AG	GG	GG	AG	GG	GG	AG	GG	GG	GG	AG	AG	GG	AG	GG	AG
TM249	A/C	A01	4717493	TT	GG	TG	TT	TT	--	TT	GG	GG	TT	TG	TT	TT	TT	TT	TT	TT	TT	TT	TT	TT	GG	TT	TT	TT	TT	GG	TT	TT	TT	GG	TT	TT	GG	TT	TT	TG	TT	TT	TT	GG	GG	TT	GG	TT	GG
TM250	A/G	A01	4726256	TT	TC	TC	TT	TT	TT	TT	TC	TC	TT	TC	TT	TT	TT	TT	TT	TT	TT	TT	TT	TT	TC	TT	TT	TT	TT	TC	TT	TT	TT	TC	TT	TT	TC	TT	TT	TT	TT	TT	TT	TC	TC	TT	TC	TT	TC
TM252	A/G	A01	4735458	GG	AA	AG	GG	GG	--	GG	AA	AA	GG	AG	GG	GG	GG	GG	GG	GG	GG	GG	GG	GG	AA	GG	GG	GG	GG	AA	GG	GG	GG	AA	GG	GG	AA	GG	GG	AG	GG	GG	GG	AA	AA	GG	AA	GG	AA
TM253	A/C	A01	4740667	CC	AA	AC	CC	CC	--	CC	AA	AA	CC	AC	CC	CC	CC	CC	CC	CC	CC	CC	CC	CC	AA	CC	CC	CC	CC	AA	CC	CC	CC	AA	CC	CC	AA	CC	CC	AC	CC	CC	CC	AA	AA	CC	AA	CC	AA
TM254	A/G	A01	4750704	AA	AG	AG	AA	AA	--	AA	AG	AG	AA	AG	AA	AA	AA	AA	AA	AA	AA	AA	AA	AA	AG	AA	AA	AA	AA	AG	AA	AA	AA	AG	AA	AA	AG	AA	AA	AG	AA	AA	AA	AG	AG	AA	AG	AA	AG
TM255	T/C	A01	4768647	CC	TC	TC	CC	CC	--	CC	TC	TC	CC	TC	CC	CC	CC	CC	CC	CC	CC	CC	CC	CC	TC	CC	CC	CC	CC	TC	CC	CC	CC	TC	CC	CC	TC	CC	CC	TC	CC	CC	CC	TC	TC	CC	TC	CC	TC
TM258	T/C	A01	4783404	CC	TC	TC	CC	CC	CC	CC	TC	TC	CC	--	CC	CC	CC	CC	CC	CC	CC	CC	CC	CC	TC	CC	CC	CC	CC	TC	CC	CC	CC	TC	CC	CC	TC	CC	CC	CC	CC	CC	CC	TC	TC	CC	TC	CC	TC
TM259	T/C	A01	4785665	AA	AG	AG	AA	AA	--	AA	AG	AG	AA	AG	AA	AA	AA	AA	AA	AA	AA	AA	--	AA	AG	AA	AA	AA	AA	AG	AA	AA	AA	AG	AA	AA	AG	AA	AA	--	AA	AA	AA	AG	AG	AA	AG	AA	AG
TM261	T/C	A01	4805646	GG	AA	AG	GG	GG	--	GG	AA	AA	GG	AG	GG	GG	GG	GG	GG	GG	GG	GG	GG	GG	AA	GG	GG	GG	GG	AA	GG	GG	GG	AA	GG	GG	AA	GG	GG	AG	GG	GG	GG	AA	AA	GG	AA	GG	AA
TM263	A/G	A01	4813977	AA	AG	AG	AA	AA	--	AA	AG	AG	AA	AG	AA	AA	AA	AA	AA	AA	AA	AA	AA	AA	AG	AA	AA	AA	AA	AG	AA	AA	AA	AG	AA	AA	AG	AA	AA	AG	AA	AA	AA	AG	AG	AA	AG	AA	AG
TM264	T/C	A01	4834038	GG	AA	AG	GG	GG	--	GG	AA	AA	GG	AG	GG	GG	GG	GG	GG	GG	GG	GG	GG	GG	AA	GG	GG	GG	GG	AA	GG	GG	GG	AA	GG	GG	AA	GG	GG	AG	GG	GG	GG	AA	AA	GG	AA	GG	AA
TM265	T/G	A01	4838717	CC	AC	--	CC	CC	CC	CC	AC	AC	CC	--	CC	CC	CC	CC	CC	CC	CC	CC	CC	CC	AC	CC	CC	CC	CC	AC	CC	CC	CC	AC	CC	CC	AC	CC	CC	CC	CC	CC	CC	AC	AC	CC	AC	CC	AC
TM270	A/G	A01	5259934	GG	--	AA	AG	GG	AG	GG	AA	AA	AA	--	GG	GG	--	--	--	AA	GG	GG	GG	GG	AA	GG	AA	AA	GG	AA	--	GG	AA	AA	AA	GG	AA	AA	AA	AA	AA	AG	--	AA	AA	AA	AA	GG	AA
TM272	T/A	A01	5276419	AA	TT	TT	--	AA	TA	AA	TT	TT	TT	TT	AA	AA	TT	--	TT	TT	AA	AA	AA	AA	TT	AA	TT	TT	AA	TT	TT	AA	TT	TT	TT	AA	TT	TT	TT	TT	TT	TA	TA	TT	TT	TT	TT	AA	TT
TM275	A/G	A01	5370811	AA	GG	AG	AA	AA	--	AA	GG	GG	GG	AG	AA	AA	AA	AA	GG	AA	AA	AA	AA	AA	--	AA	GG	AA	AA	GG	AA	AA	AA	GG	AA	AA	GG	AA	AA	AG	GG	AA	AA	GG	AA	AA	GG	AA	GG
TM276	T/C	A01	5373344	CC	TT	TC	CC	CC	--	CC	TT	TT	TT	TC	CC	CC	CC	CC	TT	CC	CC	CC	CC	CC	--	CC	TT	CC	CC	TT	CC	CC	CC	TT	CC	CC	TT	CC	CC	TC	TT	CC	CC	TT	CC	CC	TT	CC	TT
TM278	T/C	A01	5390774	AA	AA	AG	--	GG	AG	GG	AA	AA	AA	AG	GG	AG	GG	GG	AA	GG	GG	GG	AA	GG	AA	GG	AA	GG	AA	AA	GG	AA	GG	AA	GG	GG	AA	GG	GG	AG	AA	GG	AG	AA	GG	GG	AA	AA	AA
TM279	T/C	A01	5393480	TT	TT	TC	--	CC	TC	CC	TT	TT	TT	TC	CC	TC	CC	CC	TT	CC	CC	CC	TT	CC	TT	CC	TT	CC	TT	TT	CC	TT	CC	TT	CC	CC	TT	CC	CC	--	TT	CC	TC	TT	CC	CC	TT	TT	TT
TM280	T/C	A01	5473311	GG	GG	AG	AA	AA	--	AA	GG	GG	GG	AG	AA	AA	GG	--	GG	GG	AA	AA	AA	AA	GG	AA	GG	AA	AA	GG	AA	AA	AA	GG	AA	AA	GG	AA	AA	AG	GG	AG	AA	GG	GG	AA	GG	AA	GG
TM281	A/G	A01	5481267	TT	TT	TC	CC	CC	--	CC	TT	TT	TT	TC	CC	CC	TT	--	TT	TT	CC	CC	CC	CC	--	CC	TT	CC	CC	TT	CC	CC	CC	TT	CC	CC	TT	CC	CC	--	TT	--	CC	TT	TT	CC	TT	CC	TT
TM282	T/C	A01	5548942	AA	GG	AG	--	GG	AG	GG	GG	GG	GG	--	GG	GG	AA	GG	GG	AA	GG	GG	GG	GG	GG	GG	GG	AA	GG	GG	AA	GG	AA	AA	AA	GG	GG	AA	AA	--	GG	--	AG	GG	GG	AA	AA	GG	AA
TM284	A/G	A01	5577186	GG	GG	--	AG	GG	--	GG	GG	GG	GG	--	AG	--	AG	AG	GG	GG	GG	GG	GG	AG	GG	AG	GG	AG	GG	GG	GG	GG	AG	AG	GG	AG	GG	AG	GG	--	GG	AG	--	GG	GG	AG	AG	GG	AG
TM285	A/T	A01	5587535	TT	TT	--	--	TT	AT	TT	TT	TT	TT	--	AA	--	AA	--	TT	TT	TT	TT	TT	AA	TT	AA	TT	AA	TT	TT	TT	TT	AA	AA	TT	AA	TT	AA	TT	--	TT	--	--	TT	TT	AA	AA	TT	AA
TM286	A/C	A01	5634957	GG	GG	--	TT	TT	--	TT	GG	GG	TT	TG	GG	TG	TT	GG	TT	TT	TT	TT	TT	GG	GG	GG	TT	TT	TT	GG	TT	TT	TT	TT	TT	GG	GG	TT	TG	TG	TT	TT	TT	GG	GG	TT	TT	TT	TT
TM289	T/C	A01	5650271	TT	TT	TC	CC	CC	--	CC	TT	TT	CC	TC	TT	TC	CC	TT	CC	CC	CC	CC	CC	TT	TT	TT	CC	CC	CC	TT	CC	CC	CC	CC	CC	TT	TT	CC	TC	TC	CC	CC	CC	TT	TT	CC	CC	CC	CC
TM290	A/G	A01	5665251	TT	TT	TC	CC	CC	--	CC	TT	TT	CC	TC	CC	CC	CC	--	CC	CC	CC	CC	CC	CC	--	CC	CC	CC	CC	TT	CC	CC	CC	CC	CC	CC	TT	CC	TC	--	CC	CC	CC	TT	TT	CC	CC	CC	CC
TM292	T/C	A01	5735578	TC	TC	TC	TT	TT	--	TT	TC	TC	TT	TC	TT	TT	TT	TT	TT	TT	TT	TT	TT	TT	TC	TT	TT	TT	TT	TC	TT	TT	TT	TT	TT	TT	TC	TT	TC	--	TT	TT	TT	TC	TC	TT	TT	TT	TT
TM294	T/C	A01	5793333	GG	GG	GG	GG	GG	--	GG	GG	GG	AG	GG	AG	AG	GG	AG	AG	AG	GG	GG	AG	AG	GG	AG	AG	GG	AG	GG	AG	AG	GG	GG	AG	AG	GG	GG	--	GG	AG	GG	--	GG	GG	GG	GG	AG	GG
TM297	A/C	A01	5816566	TT	TT	TG	GG	GG	--	GG	TT	TT	GG	TG	GG	GG	TT	--	GG	GG	GG	GG	GG	GG	--	GG	GG	GG	GG	TT	GG	GG	GG	TT	GG	GG	TT	GG	TG	TG	GG	TG	GG	TT	TT	GG	TT	GG	TT
TM298	T/C	A01	5818995	CC	CC	--	TT	TT	--	TT	CC	CC	TT	TC	TT	TT	CC	--	TT	TT	TT	TT	TT	TT	CC	TT	TT	TT	TT	CC	TT	TT	TT	CC	TT	TT	CC	TT	TC	TC	TT	--	TT	CC	CC	TT	CC	TT	CC
TM301	T/C	A01	5843521	AA	AA	AG	GG	GG	GG	GG	AA	AA	GG	AG	GG	GG	AA	GG	GG	GG	GG	GG	GG	GG	AA	GG	GG	GG	GG	AA	GG	GG	GG	AA	GG	GG	AA	GG	--	AA	GG	AA	GG	AA	AA	GG	AA	GG	AA
TM303	A/G	A01	5855962	GG	GG	AG	AA	AA	--	AA	GG	GG	AA	AG	AA	AA	GG	--	AA	AA	AA	AA	AA	AA	GG	AA	AA	AA	AA	GG	AA	AA	AA	GG	AA	AA	GG	AA	AG	AG	AA	AG	AA	GG	GG	AA	GG	AA	GG
TM306	A/G	A01	5905251	CC	CC	--	TT	TT	--	TT	CC	CC	TT	--	TT	TT	CC	--	TT	TT	TT	TT	TT	TT	CC	TT	TT	TT	TT	CC	TT	TT	TT	CC	TT	TT	CC	TT	TC	--	TT	--	TT	CC	CC	TT	CC	TT	CC
TM307	T/C	A01	6180947	TT	TT	CC	TT	TT	--	TT	TT	CC	CC	TC	CC	--	TT	--	TT	TT	TT	TT	TT	CC	TT	CC	TT	TT	TT	CC	TT	TT	TT	TT	TT	--	CC	TT	TT	CC	CC	TT	TT	CC	CC	TT	TT	TT	TT
TM308	T/C	A01	6208993	GG	AA	AA	GG	GG	--	GG	AA	AA	AA	AG	AA	AG	GG	AA	AA	AA	GG	GG	GG	AA	--	AA	GG	GG	GG	AA	AA	GG	GG	GG	AA	--	AA	GG	AA	AA	AA	GG	GG	AA	AA	GG	GG	GG	GG
TM309	T/G	A01	6218664	CC	AA	AA	CC	CC	CC	CC	AA	AA	AA	AC	AA	--	CC	AA	AA	AA	CC	CC	CC	AA	--	AA	CC	CC	CC	AA	AA	CC	CC	CC	AA	CC	AA	CC	AA	AA	AA	CC	CC	AA	AA	CC	CC	CC	CC
TM310	A/C	A01	6225472	AA	CC	CC	AA	AA	--	AA	CC	CC	CC	AC	CC	AC	AA	CC	CC	CC	AA	AA	AA	CC	--	CC	AA	AA	AA	CC	CC	AA	AA	AA	CC	--	CC	AA	CC	CC	CC	AA	AA	CC	CC	AA	AA	AA	AA
TM311	A/G	A01	6229667	CC	TT	TT	CC	CC	--	CC	TT	TT	TT	TC	TT	TC	CC	TT	TT	TT	CC	CC	CC	TT	--	TT	CC	CC	CC	TT	TT	CC	CC	CC	TT	TC	TT	CC	TT	TT	TT	CC	CC	TT	TT	CC	CC	CC	CC
TM312	T/C	A01	6232534	TT	CC	CC	TT	TT	--	TT	CC	CC	CC	TC	CC	TC	TT	CC	CC	TT	TT	TT	TT	CC	CC	CC	TT	TT	TT	CC	CC	TT	TT	TT	CC	--	CC	TT	CC	CC	CC	TT	TT	CC	CC	TT	TT	TT	TT
TM313	A/G	A01	6236932	CC	TT	--	CC	CC	CC	CC	TT	TT	TT	TC	TT	TC	CC	TT	TT	TT	CC	CC	CC	TT	--	TT	CC	CC	CC	TT	TT	CC	CC	CC	TT	CC	TT	CC	TT	TT	TT	CC	CC	TT	TT	CC	CC	CC	CC
TM314	C/G	A01	6246728	GG	CC	CC	GG	GG	--	GG	CC	CC	CC	GC	CC	GC	GG	CC	CC	GG	GG	GG	GG	CC	--	CC	GG	GG	GG	CC	CC	GG	GG	GG	CC	--	CC	GG	CC	CC	CC	GG	GG	CC	CC	GG	GG	GG	GG
TM315	A/C	A01	6251807	GG	TT	TT	GG	GG	GG	GG	TT	TT	TT	TG	TT	--	GG	TT	TT	TT	GG	GG	GG	TT	--	TT	GG	GG	GG	TT	TT	GG	GG	GG	TT	GG	TT	GG	TT	TT	TT	GG	GG	TT	TT	GG	GG	GG	GG
TM318	T/G	A01	6278934	AA	CC	CC	AA	AA	--	AA	CC	CC	CC	AC	CC	AC	AA	CC	CC	CC	AA	AA	AA	CC	--	CC	AA	AA	AA	CC	CC	AA	AA	AA	CC	--	CC	AA	CC	CC	CC	AA	AA	CC	CC	AA	AA	AA	AA
TM319	T/C	A01	6283638	GG	AA	AA	GG	GG	--	GG	GG	AA	AA	AG	AA	AG	GG	AA	AA	GG	GG	GG	GG	AA	GG	AA	GG	GG	GG	AA	GG	GG	GG	GG	GG	--	AA	GG	GG	AA	AA	GG	GG	AA	AA	GG	GG	GG	GG
TM321	T/A	A01	6294373	TA	TT	TT	TA	TA	TA	TA	TT	TT	TT	TA	TT	TA	TA	TT	TT	TT	TA	TA	TA	TT	--	TT	TA	TA	TA	TT	TT	TA	TA	TA	TT	TA	TT	TA	TT	TT	TT	TA	TA	TT	TT	TA	TA	TA	TA
TM324	T/C	A01	6309831	AA	GG	GG	AA	AA	--	AA	GG	GG	GG	AG	GG	AG	AA	GG	GG	GG	AA	AA	AA	GG	--	GG	AA	AA	AA	GG	GG	AA	AA	AA	GG	--	GG	AA	GG	GG	--	AA	AA	GG	GG	AA	AA	AA	AA
TM325	G/C	A01	6314283	CC	GG	GG	CC	CC	CC	CC	GG	GG	GG	GC	GG	--	CC	GG	GG	GG	CC	CC	CC	GG	--	GG	CC	CC	CC	GG	GG	CC	CC	CC	GG	--	GG	CC	GG	GG	GG	CC	CC	GG	GG	CC	CC	CC	CC
TM327	A/G	A01	6331579	GG	GG	GG	GG	GG	GG	GG	AA	GG	GG	GG	GG	GG	GG	--	GG	AA	GG	GG	GG	GG	GG	GG	GG	GG	GG	GG	AA	GG	GG	AA	AA	--	GG	GG	AA	GG	GG	GG	GG	GG	GG	GG	AA	GG	AA
TM328	A/C	A01	6334373	GG	GG	GG	GG	GG	GG	GG	TT	GG	GG	GG	GG	GG	GG	--	GG	TT	GG	GG	GG	GG	GG	GG	GG	GG	GG	GG	TT	GG	GG	TT	TT	TT	GG	GG	TT	GG	GG	GG	GG	GG	GG	GG	TT	GG	TT
TM329	A/T	A01	6339061	TT	TT	TT	TT	TT	TT	TT	AA	TT	TT	TT	TT	TT	TT	--	TT	AA	TT	TT	TT	TT	TT	TT	TT	TT	TT	TT	AA	TT	TT	AA	AA	--	TT	TT	AA	TT	TT	TT	TT	TT	TT	TT	AA	TT	AA
TM331	A/G	A01	6356201	AA	GG	GG	AA	AA	--	AA	GG	GG	GG	AG	GG	AG	AA	GG	GG	GG	AA	AA	AA	GG	--	GG	AA	AA	AA	GG	GG	AA	AA	GG	GG	GG	GG	AA	GG	GG	GG	AA	AA	GG	GG	AA	GG	AA	GG
TM334	A/G	A01	6395091	CC	CC	CC	CC	CC	CC	CC	TT	CC	CC	CC	CC	CC	CC	--	CC	TT	CC	CC	CC	CC	CC	CC	CC	CC	CC	CC	TT	CC	CC	TT	TT	--	CC	CC	TT	CC	CC	CC	CC	CC	CC	CC	TT	CC	TT
TM335	A/G	A01	6405002	TT	TT	TT	TT	TT	TT	TT	CC	TT	TT	TT	TT	TT	TT	--	TT	CC	TT	TT	TT	TT	TT	TT	TT	TT	TT	TT	CC	TT	TT	CC	CC	--	TT	TT	CC	TT	TT	TT	TT	TT	TT	TT	CC	TT	CC
TM336	T/C	A01	6410991	CC	CC	CC	CC	CC	CC	CC	TT	CC	CC	CC	CC	CC	CC	--	CC	TT	CC	CC	CC	CC	CC	CC	CC	CC	CC	CC	TT	CC	CC	TT	TT	TT	CC	CC	TT	CC	CC	CC	CC	CC	CC	CC	TT	CC	TT
TM337	T/C	A01	6415524	AA	AA	AA	AA	AA	AA	AA	GG	AA	AA	AA	AA	AA	AA	--	AA	GG	AA	AA	AA	AA	AA	AA	AA	AA	AA	AA	GG	AA	AA	GG	GG	--	AA	AA	GG	AA	AA	AA	AA	AA	AA	AA	GG	AA	GG
TM339	T/C	A01	6428894	CC	CC	CC	CC	CC	CC	CC	TT	CC	CC	CC	CC	CC	CC	--	CC	TT	CC	CC	CC	CC	CC	CC	CC	CC	CC	CC	TT	CC	CC	TT	TT	--	CC	CC	TT	CC	CC	CC	CC	CC	CC	CC	TT	CC	TT
TM340	T/C	A01	6576386	AA	GG	GG	GG	GG	AG	GG	GG	GG	GG	AG	GG	GG	GG	GG	GG	GG	GG	GG	GG	GG	GG	GG	GG	AA	GG	GG	AA	GG	AA	AA	AA	--	GG	AA	AA	AG	GG	GG	AG	GG	AA	AA	AA	GG	AA
TM341	T/G	A01	6675312	CC	CC	CC	CC	AA	CC	AA	AA	CC	CC	CC	CC	CC	CC	CC	CC	AA	CC	CC	CC	CC	CC	CC	AA	CC	CC	CC	AA	CC	AA	AA	AA	CC	CC	CC	AA	CC	AA	CC	CC	CC	CC	CC	AA	CC	AA
TM344	T/C	A01	6834704	GG	GG	GG	GG	AG	GG	AG	AG	GG	GG	GG	GG	GG	GG	GG	GG	AG	GG	GG	GG	GG	GG	GG	AG	GG	GG	GG	AG	GG	AG	AG	AG	GG	GG	GG	AG	GG	AG	GG	GG	GG	GG	GG	AG	GG	AG
TM345	T/G	A01	6859500	AA	AA	AC	AA	AC	AA	AC	AC	AA	AC	AA	AA	AA	AC	AA	AA	AC	AA	AA	AA	AA	AC	AA	AC	AA	AA	AA	AC	AA	AC	AC	AC	AA	AA	AA	--	AA	AC	AC	AA	AA	AA	AA	AC	AA	AC
TM347	T/C	A01	6913387	CC	CC	CC	CC	TT	CC	TT	TT	CC	CC	--	CC	CC	CC	--	CC	TT	CC	CC	CC	CC	CC	CC	TT	CC	CC	CC	TT	CC	TT	TT	TT	CC	CC	CC	TT	CC	TT	CC	CC	CC	CC	CC	TT	CC	TT
TM348	A/C	A01	6970785	AA	CC	AA	CC	AA	--	AA	AA	CC	AA	--	AA	CC	AA	--	CC	AA	CC	CC	CC	CC	AA	AA	AA	AA	CC	CC	AA	CC	AA	AA	AA	--	CC	AA	AA	AC	AA	--	AC	CC	AA	AA	AA	CC	AA
TM349	A/G	A01	6977554	GG	AA	AA	AA	GG	AA	GG	GG	AA	AA	--	AA	AA	AA	--	AA	GG	GG	GG	AA	AA	AA	AA	GG	GG	AA	AA	GG	AA	GG	GG	GG	AA	AA	GG	GG	AG	GG	--	AG	AA	GG	GG	GG	AA	GG
TM351	A/G	A01	6984057	TT	CC	CC	CC	TT	CC	TT	TT	CC	CC	CC	CC	CC	CC	CC	CC	TT	TT	TT	CC	CC	CC	CC	TT	TT	CC	CC	TT	CC	TT	TT	TT	CC	CC	TT	TT	TC	TT	--	TC	CC	TT	TT	TT	CC	TT
TM352	T/G	A01	6993313	CC	AA	AA	AA	CC	AA	CC	CC	AA	AA	--	AA	AA	AA	--	AA	CC	CC	CC	AA	AA	AA	AA	CC	CC	AA	AA	CC	AA	CC	CC	CC	AA	AA	CC	CC	AC	CC	AC	AC	AA	CC	CC	CC	AA	CC
TM353	A/G	A01	7003375	CC	TT	TT	TT	CC	TT	CC	CC	TT	TT	--	TT	TT	TT	--	TT	CC	CC	CC	TT	TT	--	TT	CC	CC	TT	TT	CC	TT	CC	CC	CC	TT	TT	CC	CC	TC	CC	TC	TC	TT	CC	CC	CC	TT	CC
TM354	A/T	A01	7010531	TA	TT	TT	TT	TA	TT	TA	TA	TT	TT	TT	TT	TT	TT	--	TT	TA	TA	TA	TT	TT	TT	TT	TA	TA	TT	TT	TA	TT	TA	TA	TA	TT	TT	TA	TA	--	TA	--	--	TT	TA	TA	TA	TT	TA
TM356	A/G	A01	7017907	CC	TT	TT	TT	CC	TT	CC	CC	TT	TT	--	TT	TT	TT	--	TT	CC	CC	CC	TT	TT	--	TT	CC	CC	TT	TT	CC	TT	CC	CC	CC	TT	TT	CC	CC	--	CC	--	--	TT	CC	CC	CC	TT	CC
TM357	A/G	A01	7026010	AA	GG	GG	GG	AA	GG	AA	AA	GG	GG	GG	GG	GG	GG	--	GG	AA	AA	AA	GG	GG	GG	GG	AA	AA	GG	GG	AA	GG	AA	AA	AA	GG	GG	AA	AA	AG	AA	AG	AG	GG	AA	AA	AA	GG	AA
TM358	G/C	A01	7076323	GG	CC	CC	CC	GG	CC	GG	GG	CC	CC	CC	CC	CC	CC	CC	CC	GG	GG	GG	CC	CC	GG	CC	GG	GG	CC	CC	GG	CC	GG	GG	GG	CC	CC	GG	GG	--	GG	--	--	CC	GG	GG	GG	CC	GG
TM359	T/C	A01	7105874	TT	CC	CC	CC	TT	CC	TT	TT	CC	CC	--	TT	CC	TT	--	CC	TT	CC	CC	CC	CC	--	TT	TT	TT	CC	CC	CC	CC	TT	TT	CC	--	CC	TT	CC	TC	TT	TC	TC	CC	TT	TT	TT	CC	TT
TM361	A/G	A01	7125641	AA	GG	GG	GG	GG	GG	GG	AA	GG	GG	GG	GG	GG	GG	GG	GG	AA	GG	GG	GG	GG	--	GG	AA	AA	GG	GG	GG	GG	GG	GG	GG	GG	GG	AA	GG	AG	GG	GG	AG	GG	AA	AA	GG	GG	GG
TM366	T/C	A01	7324199	AA	AA	AA	AA	AA	AA	AA	AA	AA	AA	AA	AA	AA	AA	AA	AA	AA	AA	AA	AA	AA	AA	AA	AA	AA	AA	AA	AA	AA	AA	AA	AA	AA	AA	AA	AA	AA	AA	AA	AA	AA	AA	AA	AA	AA	AA
TM369	T/C	A01	7380153	GG	AA	AA	AA	AA	AA	AA	AA	AA	AA	AA	AA	AG	AA	AA	AA	AA	AA	AA	AA	AA	AA	AA	AA	GG	AA	AA	AA	AA	AA	AA	AA	AA	AA	GG	AA	AG	--	AA	AG	GG	GG	GG	AA	AA	AA
TM370	A/G	A01	7390732	CC	TT	TT	TT	TT	TT	TT	TT	TT	TT	TT	TT	TC	TT	TT	TT	TT	TT	TT	TT	TT	--	TT	TT	CC	TT	TT	TT	TT	TT	TT	TT	TT	TT	CC	TT	TC	TT	TT	TC	CC	CC	CC	TT	TT	TT
TM372	T/C	A01	7566595	CC	TT	CC	TT	TT	TT	TT	CC	TT	CC	TT	TT	TC	TT	TT	TT	TT	TT	TT	TT	TT	TT	TT	TT	CC	TT	TT	TT	TT	TT	TT	TT	TT	TT	CC	TT	TC	TT	TT	TC	CC	CC	CC	TT	TT	TT
TM373	T/C	A01	7609984	AA	GG	AA	AA	GG	AA	GG	AA	AA	AA	--	AA	AG	AA	--	AA	AA	GG	GG	AA	AA	AA	AA	AA	AA	AA	AA	AA	AA	GG	GG	AA	AA	AA	AA	AA	AA	--	--	AA	GG	AA	AA	GG	AA	GG
TM374	T/G	A01	7614666	CC	AA	CC	CC	AA	CC	AA	CC	CC	CC	--	CC	AC	CC	AC	CC	CC	AA	AA	CC	CC	CC	CC	CC	CC	CC	--	CC	CC	AA	AA	CC	CC	CC	CC	CC	CC	AA	AC	CC	AA	CC	CC	AA	CC	AA
TM378	T/C	A01	7637096	AA	GG	AA	AA	GG	AA	GG	AA	AA	AA	--	AA	AG	AA	--	AA	AA	GG	GG	AA	AA	AA	AA	AA	AA	AA	--	AA	AA	GG	GG	AA	AA	AA	AA	AA	AA	GG	AG	AA	GG	AA	AA	GG	AA	GG
TM379	T/G	A01	7640973	CC	AA	CC	CC	AA	CC	AA	CC	CC	CC	--	CC	AC	CC	--	CC	CC	AA	AA	CC	CC	CC	CC	CC	CC	CC	--	CC	CC	AA	AA	CC	CC	CC	CC	CC	CC	AA	AC	CC	AA	CC	CC	AA	CC	AA
TM381	A/G	A01	7659678	CC	TT	CC	CC	TT	CC	TT	CC	CC	CC	CC	CC	TC	CC	--	CC	CC	TT	TT	CC	CC	CC	CC	CC	CC	CC	CC	CC	CC	TT	TT	CC	CC	CC	CC	CC	CC	TT	TC	CC	TT	CC	CC	TT	CC	TT
TM382	T/C	A01	7663516	CC	TT	CC	CC	TT	CC	TT	CC	CC	CC	--	CC	--	CC	CC	CC	CC	TT	TT	CC	CC	CC	CC	CC	CC	CC	CC	CC	CC	TT	TT	CC	CC	CC	CC	CC	CC	TT	CC	CC	TT	CC	CC	TT	CC	TT
TM386	A/G	A01	7681532	GG	AA	GG	GG	AA	GG	AA	GG	GG	GG	GG	GG	--	GG	GG	GG	GG	AA	AA	GG	GG	GG	GG	GG	GG	GG	GG	GG	GG	AA	AA	GG	GG	GG	GG	GG	GG	AA	--	GG	AA	GG	GG	AA	GG	AA
TM389	A/G	A01	7700431	TT	CC	TT	TT	CC	TT	CC	TT	TT	TT	--	TT	TC	TT	--	TT	TT	CC	CC	TT	TT	TT	TT	TT	TT	TT	--	TT	TT	CC	CC	TT	TT	TT	TT	TT	TT	CC	--	TT	CC	TT	TT	CC	TT	CC
TM390	T/C	A01	7707142	CC	TT	CC	CC	TT	CC	TT	CC	CC	CC	--	CC	TC	CC	--	CC	CC	TT	TT	CC	CC	CC	CC	CC	CC	CC	--	CC	CC	TT	TT	CC	CC	CC	CC	CC	CC	TT	TC	CC	TT	CC	CC	TT	CC	TT
TM391	T/C	A01	7717405	CC	TT	CC	CC	TT	CC	TT	CC	CC	CC	CC	CC	--	CC	CC	CC	CC	TT	TT	CC	CC	CC	CC	CC	CC	CC	CC	CC	CC	TT	TT	CC	CC	CC	CC	CC	CC	TT	--	CC	TT	CC	CC	TT	CC	TT
TM394	T/C	A01	7838126	GG	AA	AA	AA	AA	AA	AA	AA	AA	AA	AA	AA	--	AA	AA	AA	AA	AA	AA	AA	AA	AA	AA	GG	AA	AA	AA	AA	AA	AA	AA	AA	AA	AA	AA	AA	AA	AA	AA	AA	GG	AA	AA	AA	AA	AA
TM395	C/G	A01	7848364	GC	GG	GG	GG	GG	GG	GG	GG	GG	GG	GG	GG	GC	GG	GG	GG	GG	GG	GG	GG	GG	--	GG	GC	GG	GG	GG	GG	GG	GG	GC	GG	GG	GG	GG	GG	GG	GG	GG	GG	GC	GG	GG	GG	GG	GG
TM396	T/C	A01	7940161	CC	CC	CC	TT	CC	--	CC	CC	CC	TT	CC	TT	TT	TT	CC	CC	TT	CC	CC	TT	CC	CC	TT	TT	CC	TT	CC	TT	TT	CC	TC	TT	TT	CC	CC	TC	CC	CC	--	--	TT	CC	CC	CC	TT	CC
TM397	A/G	A01	7943054	AA	AA	AA	GG	AA	--	AA	AA	AA	GG	AA	GG	GG	GG	AA	AA	GG	AA	AA	GG	AA	AA	GG	GG	AA	GG	AA	GG	GG	AA	--	GG	--	AA	AA	AG	AA	AA	AG	AG	GG	AA	AA	AA	GG	AA
TM401	T/G	A01	7961396	AA	AA	AA	CC	AA	AC	AA	AA	AA	CC	AA	CC	CC	CC	AA	AA	CC	AA	AA	CC	AA	AA	CC	CC	AA	CC	AA	CC	CC	AA	AC	CC	--	AA	AA	AC	AA	AA	AC	AC	CC	AA	AA	AA	CC	AA
TM403	C/G	A01	7966290	CC	CC	CC	GG	CC	--	CC	CC	CC	GG	CC	GG	GG	GG	CC	CC	GG	CC	CC	GG	CC	CC	GG	GG	CC	GG	CC	GG	GG	CC	--	GG	GG	CC	CC	CG	CC	CC	GG	--	GG	CC	CC	CC	GG	CC
TM404	C/G	A01	7971877	GG	GG	GC	CC	GG	--	GG	GG	GG	CC	GG	CC	CC	CC	GG	GG	CC	GG	GG	CC	GG	GG	CC	CC	CC	CC	GG	CC	CC	GG	GC	CC	CC	GG	CC	GC	--	GG	--	CC	CC	CC	CC	GG	CC	GG
TM406	G/C	A01	7977264	CC	CC	--	GG	CC	--	CC	CC	CC	GG	CC	GG	GG	GG	CC	CC	GG	CC	CC	GG	CC	CC	GG	GG	GG	GG	CC	GG	GG	CC	--	GG	--	CC	GG	--	--	CC	GC	GG	GG	GG	GG	CC	GG	CC
TM407	T/C	A01	7983656	TT	TT	TT	CC	TT	--	TT	TT	TT	CC	TT	CC	CC	CC	TT	TT	CC	TT	TT	CC	TT	TT	CC	CC	TT	CC	TT	CC	CC	TT	--	CC	--	TT	TT	TC	TT	TT	--	TC	CC	TT	TT	TT	CC	TT
TM408	A/G	A01	8015331	GG	GG	AA	AA	GG	AG	GG	GG	GG	AA	GG	AA	AA	AA	GG	GG	AA	AA	AA	AA	GG	GG	AA	GG	AA	AA	GG	GG	AA	GG	GG	GG	--	GG	AA	GG	AG	AA	AA	AA	AA	AA	AA	GG	AA	GG
TM409	A/G	A01	8027142	TC	TC	TC	--	TT	TC	TT	TT	TT	TC	TT	TC	--	--	TT	TT	--	TC	TC	TC	TT	TT	TC	TT	TC	TC	TT	TT	TC	TT	TT	TT	TC	TT	--	TT	TC	--	--	--	--	TC	TC	TT	--	TT
TM410	T/C	A01	8187881	GG	GG	GG	GG	AA	AG	AA	AA	GG	GG	AA	GG	GG	GG	AA	AA	GG	GG	GG	GG	AA	AA	GG	GG	GG	GG	AA	GG	GG	AA	--	GG	GG	AA	GG	AG	--	GG	GG	GG	GG	GG	GG	AA	GG	AA
TM417	A/G	A01	8466795	AA	AA	AA	AA	AA	AA	AA	AA	GG	AA	AA	AA	AA	AA	AA	AA	AA	AA	AA	AA	AA	AA	AA	AA	AA	AA	AA	AA	AA	AA	AA	AA	AA	AA	AA	AA	AA	AA	AA	AA	AA	AA	AA	AA	AA	AA
TM421	G/C	A01	8518607	GG	GG	GG	GG	GG	GG	GG	GG	CC	GG	GG	GG	GG	GG	GG	GG	GG	GG	GG	GG	GG	GG	GG	GG	GG	GG	GG	GG	GG	GG	GG	GG	GG	GG	GG	GG	GG	GG	GG	GG	GG	GG	GG	GG	GG	GG
TM428	T/G	A01	8570070	TT	TT	--	TT	TT	TT	TT	TT	TG	TT	TT	TT	--	TT	TG	TT	TT	TT	TT	TT	TG	TT	TT	TT	TG	TT	TT	TT	TT	TT	TT	TT	TT	TT	TG	TT	--	TG	TT	--	TG	TG	TG	TT	TT	TT
TM430	T/C	A01	8588405	CC	CC	CC	CC	CC	CC	CC	CC	TC	CC	CC	CC	--	CC	TC	CC	CC	CC	CC	CC	TC	CC	CC	CC	TC	CC	CC	CC	CC	CC	CC	CC	CC	CC	TC	CC	--	TC	CC	--	TC	TC	TC	CC	CC	CC
TM432	T/C	A01	8595431	AA	AA	--	AA	AA	AA	AA	AA	GG	AA	AA	AA	AG	AA	--	AA	AA	AA	AA	AA	GG	AA	AA	AA	GG	AA	AA	AA	AA	AA	AA	AA	AA	AA	GG	AA	AG	GG	AA	AG	GG	GG	GG	AA	AA	AA
TM433	A/G	A01	8604236	CC	CC	--	CC	CC	CC	CC	CC	TC	CC	CC	CC	TC	CC	TC	CC	CC	CC	CC	CC	TC	CC	CC	CC	TC	CC	CC	CC	CC	CC	CC	CC	CC	CC	TC	CC	TC	TC	CC	TC	TC	TC	TC	CC	CC	CC
TM435	T/C	A01	8617910	TT	TT	TC	TT	TT	TT	TT	TT	CC	TT	TT	TT	TC	TT	--	TT	TT	TT	TT	TT	CC	TT	TT	TT	CC	TT	TT	TT	TT	TT	TT	TT	--	TT	CC	TT	TC	CC	TT	--	CC	CC	CC	TT	TT	TT
TM436	A/C	A01	8643651	AA	AA	--	AA	AA	AA	AA	AA	CC	AA	AA	AA	AC	AA	--	AA	AA	AA	AA	AA	CC	AA	AA	AA	CC	AA	AA	AA	AA	AA	AA	AA	--	AA	CC	AA	--	CC	AA	AC	CC	CC	CC	AA	AA	AA
TM437	T/A	A01	8659310	TT	TT	TA	TT	TT	TT	TT	TT	AA	TT	TT	TT	TA	TT	--	TT	TT	TT	TT	TT	AA	TT	TT	TT	AA	TT	TT	TT	TT	TT	TT	TT	--	TT	AA	TT	TA	AA	TT	TA	AA	AA	AA	TT	TT	TT
TM438	T/C	A01	8663617	AG	AA	AG	AA	AG	AA	AG	AA	AA	AA	--	AA	AA	AA	AA	AA	AA	AA	AA	AA	AA	AA	AA	AA	AA	AA	AA	AA	AA	AA	AA	AA	AG	AA	AA	AA	AA	AA	AA	AA	AA	AA	AA	AA	AA	AA
TM439	T/G	A01	8672568	GG	GG	TG	GG	GG	GG	GG	GG	TT	GG	GG	GG	TG	GG	--	GG	GG	GG	GG	GG	TT	GG	GG	GG	TT	GG	GG	GG	GG	GG	GG	GG	--	GG	TT	GG	TG	TT	GG	TG	TT	TT	TT	GG	GG	GG
TM441	T/C	A01	8685354	AA	AA	--	AA	AA	AA	AA	AA	GG	AA	AA	AA	AG	AA	--	AA	AA	AA	AA	AA	GG	AA	AA	AA	GG	AA	AA	AA	AA	AA	AA	AA	AA	AA	GG	AA	AG	GG	AA	AG	GG	GG	GG	AA	AA	AA
TM442	A/G	A01	8691499	GG	GG	AG	GG	GG	GG	GG	GG	AA	GG	GG	GG	AG	GG	--	GG	GG	GG	GG	GG	AA	GG	GG	GG	AA	GG	GG	GG	GG	GG	GG	GG	--	GG	AA	GG	AG	AA	GG	AG	AA	AA	AA	GG	GG	GG
TM443	A/G	A01	8693954	TT	TT	--	TT	TT	TT	TT	TT	TC	TT	TT	TT	--	TT	TC	TT	TT	TT	TT	TT	TC	TT	TT	TT	TC	TT	TT	TT	TT	TT	TT	TT	TT	TT	TC	TT	TT	TC	TT	--	TC	TC	TC	TT	TT	TT
TM448	T/C	A01	8720763	AA	AA	--	AA	AA	AA	AA	AA	AG	AA	AA	AA	--	AA	AG	AA	AA	AA	AA	AA	AG	AA	AA	AA	AG	AA	AA	AA	AA	AA	AA	AA	AA	AA	AG	AA	--	--	AA	--	--	--	AG	AA	AA	AA
TM451	A/G	A01	8740230	AA	AA	--	AA	AA	AA	AA	AA	AG	AA	AA	AA	AG	AA	AG	AA	AA	AA	AA	AA	AG	AA	AA	AA	AG	AA	AA	AA	AA	AA	AA	AA	AA	AA	AG	AA	AA	AG	AA	AA	AG	AG	AG	AA	AA	AA
TM453	T/C	A01	8745557	TT	TT	TC	TT	TT	TT	TT	TT	CC	TT	TT	TT	TC	TT	--	TT	TT	TT	TT	TT	CC	TT	TT	TT	CC	TT	TT	TT	TT	TT	TT	TT	--	TT	CC	TT	--	CC	TT	TC	CC	CC	CC	TT	TT	TT
TM454	T/C	A01	8757819	GG	GG	--	GG	GG	GG	GG	GG	AG	GG	GG	GG	--	GG	AG	GG	GG	GG	GG	GG	AG	GG	GG	GG	AG	GG	GG	GG	GG	GG	GG	GG	GG	GG	AG	GG	AG	--	GG	AG	AG	AG	AG	GG	GG	GG
TM455	T/C	A01	8761267	TT	TT	TC	TT	TT	TT	TT	TT	CC	TT	TT	TT	TC	TT	--	TT	TT	TT	TT	TT	CC	TT	TT	TT	CC	TT	TT	TT	TT	TT	TT	TT	--	TT	CC	TT	TC	CC	TT	TC	CC	CC	CC	TT	TT	TT
TM457	T/C	A01	8792701	TT	TT	TC	TT	TT	TT	TT	TT	CC	TT	TT	TT	TC	TT	--	TT	TT	TT	TT	TT	CC	TT	TT	TT	CC	TT	TT	TT	TT	TT	TT	TT	--	TT	CC	TT	TC	CC	TT	TC	CC	CC	CC	TT	TT	TT
TM459	A/G	A01	8803205	GG	GG	--	GG	GG	GG	GG	GG	AA	GG	GG	GG	--	GG	AA	GG	GG	GG	GG	GG	AA	GG	GG	GG	AA	GG	GG	GG	GG	GG	GG	GG	--	GG	AA	GG	--	AA	GG	AG	AA	AA	AA	GG	GG	GG
TM460	A/G	A01	8815942	TT	TT	TC	TT	TT	TT	TT	TT	CC	TT	TT	TT	TC	TT	--	TT	TT	TT	TT	TT	CC	TT	TT	TT	CC	TT	TT	TT	TT	TT	TT	TT	--	TT	CC	TT	TC	CC	TT	TC	CC	CC	CC	TT	TT	TT
TM461	A/G	A01	8827003	TT	TT	--	TT	TT	TT	TT	TT	CC	TT	TT	TT	--	TT	TC	TT	TT	TT	TT	TT	TC	TT	TT	TT	CC	TT	TT	TT	TT	TT	TT	TT	--	TT	CC	TT	--	TC	TT	--	CC	TC	CC	TT	TT	TT
TM467	T/C	A01	8867495	TT	TT	--	TT	TT	TT	TT	TT	CC	TT	TT	TT	TC	TT	--	TT	TT	TT	TT	TT	CC	TT	TT	TT	CC	TT	TT	TT	TT	TT	TT	TT	--	TT	CC	TT	--	CC	TT	--	CC	CC	CC	TT	TT	TT
TM472	A/G	A01	8900270	CC	CC	TC	CC	CC	CC	CC	CC	TT	CC	CC	CC	TC	CC	--	CC	CC	CC	CC	CC	TT	CC	CC	CC	TT	CC	CC	CC	CC	CC	CC	CC	--	CC	TT	CC	TC	TT	CC	TC	TT	TT	TT	CC	CC	CC
TM473	A/G	A01	8912099	AA	AA	--	AA	AA	AA	AA	AA	GG	AA	AA	AA	AG	AA	--	AA	AA	AA	AA	AA	GG	AA	AA	AA	GG	AA	AA	AA	AA	AA	AA	AA	--	AA	GG	AA	--	GG	AA	AG	GG	GG	GG	AA	AA	AA
TM474	T/C	A01	8914420	AA	AA	--	AA	AA	AA	AA	AA	GG	AA	AA	AA	--	AA	--	AA	AA	AA	AA	AA	GG	AA	AA	AA	GG	AA	AA	AA	AA	AA	AA	AA	AA	AA	GG	AA	--	GG	AA	--	GG	GG	GG	AA	AA	AA
TM475	A/C	A01	8917366	GG	GG	TG	GG	GG	GG	GG	GG	TT	GG	GG	GG	TG	GG	TG	GG	GG	GG	GG	GG	TT	GG	GG	GG	TT	GG	GG	GG	GG	GG	GG	GG	--	GG	TT	GG	TG	TT	GG	TG	TT	TT	TT	GG	GG	GG
TM476	A/G	A01	8921281	AA	AA	AG	AA	AA	AA	AA	AA	GG	AA	AA	AA	AG	AA	--	AA	AA	AA	AA	AA	GG	AA	AA	AA	GG	AA	AA	AA	AA	AA	AA	AA	--	AA	GG	AA	AG	GG	AA	AG	GG	GG	GG	AA	AA	AA
TM478	A/G	A01	8927052	TT	TT	TC	TT	TT	TT	TT	TT	CC	TT	TT	TT	TC	TT	--	TT	TT	TT	TT	TT	CC	TT	TT	TT	CC	TT	TT	TT	TT	TT	TT	TT	--	TT	CC	TT	TC	CC	TT	TC	CC	CC	CC	TT	TT	TT
TM479	A/G	A01	8936910	CC	CC	--	CC	CC	CC	CC	CC	TT	CC	CC	CC	--	CC	--	CC	CC	CC	CC	CC	TT	CC	CC	CC	TT	CC	CC	CC	CC	CC	CC	CC	CC	CC	TT	CC	TC	TT	CC	TC	TT	TT	TT	CC	CC	CC
TM481	T/G	A01	8944940	GG	GG	GG	GG	GG	GG	GG	GG	TG	GG	GG	GG	--	GG	TG	GG	GG	GG	GG	GG	TG	GG	GG	GG	TG	GG	GG	GG	GG	GG	GG	GG	GG	GG	TG	GG	--	--	GG	--	TG	TG	TG	GG	GG	GG
TM483	T/C	A01	8951331	AA	AA	AG	AA	AA	AA	AA	AA	GG	AA	AA	AA	AG	AA	--	AA	AA	AA	AA	AA	GG	AA	AA	AA	GG	AA	AA	AA	AA	AA	AA	AA	--	AA	GG	AA	AG	GG	AA	AG	GG	GG	GG	AA	AA	AA
TM485	A/G	A01	8976173	AA	AA	--	AA	AA	AA	AA	AA	GG	AA	AA	AA	AG	AA	--	AA	AA	AA	AA	AA	GG	AA	AA	AA	GG	AA	AA	AA	AA	AA	AA	AA	--	AA	GG	AA	--	GG	AA	AG	GG	GG	GG	AA	AA	AA
TM487	T/C	A01	8989947	GG	GG	GG	GG	GG	GG	GG	GG	AG	GG	GG	GG	GG	GG	AG	GG	GG	GG	GG	GG	AG	GG	GG	GG	AG	GG	GG	GG	GG	GG	GG	GG	GG	GG	AG	GG	--	AG	GG	GG	AG	AG	AG	GG	GG	GG
TM488	T/C	A01	8999148	TT	TT	TC	TT	TT	TT	TT	TT	CC	TT	TT	TT	TC	TT	--	TT	TT	TT	TT	TT	CC	TT	TT	TT	CC	TT	TT	TT	TT	TT	TT	TT	TT	TT	CC	TT	TC	CC	TT	TC	CC	CC	CC	TT	TT	TT
TM491	A/G	A01	9020762	AA	AA	--	AA	AA	AA	AA	AA	GG	AA	AA	AA	--	AA	--	AA	AA	AA	AA	AA	GG	AA	AA	AA	GG	AA	AA	AA	AA	AA	AA	AA	AA	AA	GG	AA	--	GG	AA	--	GG	GG	GG	AA	AA	AA
TM493	A/G	A01	9030492	TT	TT	TC	TT	TT	TT	TT	TT	CC	TT	TT	TT	TC	TT	--	TT	TT	TT	TT	TT	CC	TT	TT	TT	CC	TT	TT	TT	TT	TT	TT	TT	--	TT	CC	TT	TC	CC	TT	TC	CC	CC	CC	TT	TT	TT
TM496	A/G	A01	9041138	AA	AA	--	AA	AA	AA	AA	AA	GG	AA	AA	AA	AG	AA	--	AA	AA	AA	AA	AA	GG	AA	AA	AA	GG	AA	AA	AA	AA	AA	AA	AA	AA	AA	GG	AA	AG	GG	AA	AG	GG	GG	GG	AA	AA	AA
TM499	T/C	A01	9086778	CC	CC	--	CC	CC	CC	CC	CC	TT	CC	CC	CC	--	CC	--	CC	CC	CC	CC	CC	TT	CC	CC	CC	TT	CC	CC	CC	CC	CC	CC	CC	--	CC	TT	CC	TC	TT	CC	TC	TT	TT	TT	CC	CC	CC
TM500	T/G	A01	9094931	GG	GG	--	GG	GG	GG	GG	GG	TT	GG	GG	GG	--	GG	--	GG	GG	GG	GG	GG	TT	GG	GG	GG	TT	GG	GG	GG	GG	GG	GG	GG	--	GG	TT	GG	--	TG	GG	--	TT	TT	TT	GG	GG	GG
TM501	A/C	A01	9102523	CC	CC	--	CC	CC	CC	CC	CC	AA	CC	CC	CC	--	CC	--	CC	CC	CC	CC	CC	AA	CC	CC	AA	AA	CC	CC	AA	CC	CC	--	AA	--	CC	AA	AC	AC	AA	CC	AC	AA	AA	AA	CC	CC	CC
TM503	T/C	A01	9115082	TT	TT	TC	TT	TT	TT	TT	TT	CC	TT	TT	TT	TC	TT	--	TT	TT	TT	TT	TT	CC	TT	TT	CC	CC	TT	TT	CC	TT	TT	TC	CC	TT	TT	CC	TC	TC	CC	TT	TC	CC	CC	CC	TT	TT	TT
TM505	A/G	A01	9123138	AA	AA	AG	AA	AA	AA	AA	AA	GG	AA	AA	AA	AG	AA	--	AA	AA	AA	AA	AA	GG	AA	AA	GG	GG	AA	AA	GG	AA	AA	AG	GG	--	AA	GG	AG	AG	GG	AA	AG	GG	GG	GG	AA	AA	AA
TM506	T/A	A01	9131614	AA	AA	--	AA	AA	AA	AA	AA	TT	AA	AA	AA	AT	AA	TT	AA	AA	AA	AA	AA	TT	AA	AA	TT	TT	AA	AA	TT	AA	AA	--	TT	AA	AA	TT	AT	--	TT	AA	AT	TT	TT	TT	AA	AA	AA
TM507	A/G	A01	9138841	GG	GG	--	GG	GG	GG	GG	GG	AA	GG	GG	GG	AG	GG	--	GG	GG	GG	GG	GG	AA	GG	GG	AA	AA	GG	GG	AA	GG	GG	--	AA	GG	GG	AA	AG	AG	AA	GG	AG	AA	AA	AA	GG	GG	GG
TM508	T/C	A01	9146923	AA	AA	AG	AA	AA	AA	AA	AA	GG	AA	AA	AA	AG	AA	--	AA	AA	AA	AA	AA	GG	AA	AA	GG	GG	AA	AA	GG	AA	AA	AG	GG	--	AA	GG	AG	AG	GG	AA	AG	GG	GG	GG	AA	AA	AA
TM509	G/C	A01	9154436	CC	CC	--	CC	CC	CC	CC	CC	GC	CC	CC	CC	--	CC	GC	CC	CC	CC	CC	CC	GC	CC	CC	GC	GC	CC	CC	GC	CC	CC	--	GC	CC	CC	GC	GC	--	GC	CC	--	GC	GC	GC	CC	CC	CC
TM512	T/C	A01	9166929	CC	CC	TC	CC	CC	CC	CC	CC	TT	CC	CC	CC	TC	CC	--	CC	CC	CC	CC	CC	TT	CC	CC	TT	TT	CC	CC	TT	CC	CC	TC	TT	CC	CC	TT	TC	TC	TT	CC	TC	TT	TT	TT	CC	CC	CC
TM513	T/C	A01	9170527	GG	GG	--	GG	GG	GG	GG	GG	AG	GG	GG	GG	--	GG	AG	GG	GG	GG	GG	GG	AG	GG	GG	AG	AG	GG	GG	AG	GG	GG	AG	AG	--	GG	AG	AG	--	AG	GG	AG	AG	AG	AG	GG	GG	GG
TM514	T/C	A01	9177984	AA	AA	AG	AA	AA	AA	AA	AA	GG	AA	AA	AA	AG	AA	--	AA	AA	AA	AA	AA	GG	AA	AA	GG	GG	AA	AA	GG	AA	AA	AG	GG	--	AA	GG	AG	AG	GG	AA	AG	GG	GG	GG	AA	AA	AA
TM517	T/C	A01	9197612	TT	TT	TC	TT	TT	TT	TT	TT	CC	TT	TT	TT	TC	TT	--	TT	TT	TT	TT	TT	CC	TT	TT	CC	CC	TT	TT	CC	TT	TT	TC	CC	--	TT	CC	TC	TC	CC	TT	TC	CC	CC	CC	TT	TT	TT
TM519	T/C	A01	9207497	GG	GG	GG	GG	GG	GG	GG	GG	AG	GG	GG	GG	GG	GG	AG	GG	GG	GG	GG	GG	AG	GG	GG	AG	AG	GG	GG	AG	GG	GG	GG	AG	GG	GG	AG	--	GG	AG	GG	GG	AG	AG	AG	GG	GG	GG
TM522	A/C	A01	9222556	GG	GG	--	GG	GG	GG	GG	GG	TT	GG	GG	GG	--	GG	--	GG	GG	GG	GG	GG	TT	GG	GG	TT	TT	GG	GG	TT	GG	GG	--	TT	--	GG	TT	TG	TG	TT	GG	TG	TT	TT	TT	GG	GG	GG
TM524	T/C	A01	9238416	TT	TT	--	TT	TT	TT	TT	TT	TC	TT	TT	TT	--	TT	TC	TT	TT	TT	TT	TT	TC	TT	TT	TC	TC	TT	TT	TC	TT	TT	--	TC	TT	TT	TC	--	--	TC	TT	--	TC	TC	TC	TT	TT	TT
TM525	A/G	A01	9240577	AA	AA	AG	AA	AA	AA	AA	AA	GG	AA	AA	AA	AG	AA	--	AA	AA	AA	AA	AA	GG	AA	AA	GG	GG	AA	AA	GG	AA	AA	AG	GG	--	AA	GG	AG	AG	--	AA	AG	GG	GG	GG	AA	AA	AA
TM528	T/G	A01	9261412	TT	TT	--	TT	TT	TT	TT	TT	GG	TT	TT	TT	TG	TT	--	TT	TT	TT	TT	TT	GG	TT	TT	GG	GG	TT	TT	GG	TT	TT	TG	GG	--	TT	GG	TG	TG	GG	TT	TG	GG	GG	GG	TT	TT	TT
TM530	C/G	A01	9270476	GG	GG	GG	GG	GG	GG	GG	GG	CC	GG	GG	GG	--	GG	--	GG	GG	GG	GG	GG	CC	GG	GG	CC	CC	GG	GG	CC	GG	GG	--	CC	GG	GG	CC	CG	--	CC	GG	CG	CC	CC	CC	GG	GG	GG
TM535	T/C	A01	9300487	AA	AA	AG	AA	AA	AA	AA	AA	GG	AA	AA	AA	AG	AA	--	AA	AA	AA	AA	AA	GG	AA	AA	GG	GG	AA	AA	GG	AA	AA	AG	GG	--	AA	GG	AG	AG	GG	AA	AG	GG	GG	GG	AA	AA	AA
TM537	A/G	A01	9308942	GG	GG	--	GG	GG	GG	GG	GG	AG	GG	GG	GG	--	GG	AG	GG	GG	GG	GG	GG	AG	GG	GG	AG	AG	GG	GG	AG	GG	GG	--	AG	GG	GG	AG	--	--	AG	GG	--	AG	AG	AG	GG	GG	GG
TM538	C/G	A01	9316217	GG	GG	CG	GG	GG	GG	GG	GG	CC	GG	GG	GG	CG	GG	--	GG	GG	GG	GG	GG	CC	GG	GG	CC	CC	GG	GG	CC	GG	GG	CG	CC	--	GG	CC	CG	CG	CC	GG	CG	CC	CC	CC	GG	GG	GG
TM539	T/G	A01	9327082	AA	AA	--	AA	AA	AA	AA	AA	CC	AA	AA	AA	AC	AA	--	AA	AA	AA	AA	AA	CC	AA	AA	CC	CC	AA	AA	CC	AA	AA	AC	CC	--	AA	CC	AC	AC	CC	AA	AC	CC	CC	CC	AA	AA	AA
TM540	G/C	A01	9333572	GG	GG	GC	GG	GG	GG	GG	GG	CC	GG	GG	GG	--	GG	--	GG	GG	GG	GG	GG	CC	GG	GG	CC	CC	GG	GG	CC	GG	GG	--	CC	GG	GG	CC	GC	GC	CC	GG	GC	CC	CC	CC	GG	GG	GG
TM541	T/G	A01	9339577	GG	GG	TG	GG	GG	GG	GG	GG	TT	GG	GG	GG	TG	GG	--	GG	GG	GG	GG	GG	TT	GG	GG	TT	TT	GG	GG	TT	GG	GG	TG	TT	GG	GG	TT	TG	TG	TT	GG	TG	TT	TT	TT	GG	GG	GG
TM544	T/C	A01	9358595	CC	CC	CC	CC	CC	CC	CC	CC	TC	CC	CC	CC	CC	CC	TC	CC	CC	CC	CC	CC	TC	CC	CC	TC	TC	CC	CC	TC	CC	CC	--	TC	CC	CC	TC	--	--	TC	CC	--	TC	TC	TC	CC	CC	CC
TM545	A/G	A01	9361065	AA	AA	AG	AA	AA	AA	AA	AA	GG	AA	AA	AA	AG	AA	GG	AA	AA	AA	AA	AA	GG	AA	AA	GG	GG	AA	AA	GG	AA	AA	AG	GG	AA	AA	GG	AG	AG	GG	AA	AG	GG	GG	GG	AA	AA	AA
TM548	T/C	A01	9371217	GG	GG	--	GG	GG	GG	GG	GG	AA	GG	GG	GG	--	GG	--	GG	GG	GG	GG	GG	AA	GG	GG	AA	AA	GG	GG	AA	GG	GG	AG	AA	--	GG	AA	AG	AG	AA	GG	AG	AA	AA	AA	GG	GG	GG
TM549	T/C	A01	9383153	CC	CC	TC	CC	CC	CC	CC	CC	TT	CC	CC	CC	TC	CC	TC	CC	CC	CC	CC	CC	TT	CC	CC	TT	TT	CC	CC	TT	CC	CC	TC	TT	--	CC	TT	TC	TC	TT	CC	TC	TT	TT	TT	CC	CC	CC
TM550	A/G	A01	9397449	AA	AA	--	AA	AA	AA	AA	AA	AG	AA	AA	AA	--	AA	AG	AA	AA	AA	AA	AA	AG	AA	AA	AG	AG	AA	AA	AG	AA	AA	--	AG	AA	AA	AG	AG	--	AG	AA	--	AG	AG	AG	AA	AA	AA
TM551	A/G	A01	9400075	TT	TT	--	TT	TT	TT	TT	TT	CC	TT	TT	TT	TC	TT	--	TT	TT	TT	TT	TT	CC	TT	TT	CC	CC	TT	TT	CC	TT	TT	TC	CC	--	TT	CC	TC	TC	CC	TT	TC	CC	CC	CC	TT	TT	TT
TM552	A/C	A01	9438467	AA	AA	AC	AA	AA	AA	AA	AA	CC	AA	AA	AA	AC	AA	--	AA	AA	AA	AA	AA	CC	AA	AA	CC	CC	AA	AA	CC	AA	AA	AC	CC	AA	AA	CC	AC	AC	CC	AA	AC	CC	CC	CC	AA	AA	AA
TM555	A/G	A01	9617017	AA	AA	AG	AA	AA	AA	AA	GG	GG	AA	AA	AA	AG	AA	--	AA	GG	AA	AA	AA	GG	AA	AA	AA	GG	AA	--	AA	AA	AA	AA	AA	--	AA	GG	AA	AG	GG	AA	AG	GG	GG	GG	AA	AA	AA
TM556	T/C	A01	9691902	CC	CC	--	TC	CC	CC	CC	CC	TT	CC	CC	CC	--	CC	--	CC	CC	CC	CC	CC	TT	CC	CC	TT	TT	CC	CC	TT	CC	CC	--	TT	CC	CC	TT	TC	TC	TT	CC	TC	TT	TT	TT	CC	CC	CC
TM558	A/G	A01	9715997	AA	AA	--	AG	AA	AA	AA	AA	GG	AA	AA	AA	--	AA	--	AA	GG	AA	AA	AA	GG	AA	AA	AA	GG	AA	AA	AA	AA	AA	AA	AA	AA	AA	GG	AA	--	GG	AA	--	GG	GG	GG	AA	AA	AA
TM561	T/C	A01	9734028	TT	TT	TC	TC	TT	TT	TT	TT	CC	TT	TT	TT	TC	TT	--	TT	CC	TT	TT	TT	CC	TT	TT	TT	CC	TT	TT	TT	TT	TT	TT	TT	TT	TT	CC	TT	TC	CC	TT	TC	CC	CC	CC	TT	TT	TT
TM564	T/C	A01	9745486	AA	AA	--	AG	AA	AA	AA	AA	GG	AA	AA	AA	--	AA	--	AA	GG	AA	AA	AA	GG	AA	AA	AA	GG	AA	AA	AA	AA	AA	AA	AA	AA	AA	GG	AA	--	GG	AA	--	GG	GG	GG	AA	AA	AA
TM565	T/A	A01	9756363	TT	TT	--	TA	TT	TT	TT	TT	AA	TT	TT	TT	TT	TT	TT	TT	AA	TT	TT	TT	TT	TT	TT	TT	AA	TT	TT	TT	TT	TT	TT	TT	TT	TT	AA	TT	TA	AA	TT	TA	TT	AA	AA	TT	TT	TT
TM566	A/T	A01	9777758	TT	TT	TT	TT	TT	TT	TT	TT	AA	TT	TT	TT	TT	TT	TT	TT	TT	TT	TT	TT	TT	TT	TT	TT	TT	TT	TT	TT	TT	TT	TT	TT	--	TT	TT	TT	TT	TT	TT	TT	TT	AA	TT	TT	TT	TT
TM569	T/C	A01	9809304	CC	TT	TC	TC	CC	CC	CC	CC	TT	CC	CC	CC	CC	CC	--	CC	CC	CC	CC	CC	CC	CC	CC	CC	TT	CC	CC	CC	CC	TT	CC	CC	CC	CC	TT	CC	TC	TT	CC	TC	CC	TT	TT	TT	CC	CC
TM570	A/T	A01	9813136	TT	AA	--	AT	TT	TT	TT	TT	AA	TT	TT	TT	TT	TT	--	TT	TT	TT	TT	TT	TT	TT	TT	TT	AA	TT	TT	TT	TT	AA	TT	TT	TT	TT	AA	TT	AT	AA	TT	AT	TT	AA	AA	AA	TT	TT
TM571	G/C	A01	9817502	CC	GG	CG	CG	CC	CC	CC	CC	GG	CC	CC	CC	CC	CC	--	CC	CC	CC	CC	CC	CC	CC	CC	CC	GG	CC	CC	CC	CC	GG	CC	CC	CC	CC	GG	CC	CG	GG	CC	CG	CC	GG	GG	GG	CC	CC
TM572	A/G	A01	9820565	TT	CC	TC	TC	TT	TT	TT	TT	CC	TT	TT	TT	TT	TT	--	TT	TT	TT	TT	TT	TT	TT	TT	TT	CC	TT	TT	TT	TT	CC	TT	TT	TT	TT	CC	TT	TC	CC	TT	TC	TT	CC	CC	CC	TT	TT
TM573	T/C	A01	9826701	CC	TT	--	--	CC	CC	CC	CC	TT	CC	CC	CC	CC	CC	--	CC	CC	CC	CC	CC	CC	CC	CC	CC	TT	CC	CC	CC	CC	TT	CC	CC	CC	CC	TT	CC	TC	TT	CC	TC	CC	TT	TT	TT	CC	CC
TM575	T/C	A01	9841748	AA	GG	AG	GG	AA	AA	AA	AA	GG	AA	AA	AA	AA	AA	--	AA	AA	AA	AA	AA	AA	AA	AA	AA	GG	AA	AA	AA	AA	GG	AA	AA	AA	AA	GG	AA	AG	GG	AA	AG	AA	GG	GG	GG	AA	AA
TM576	A/T	A01	9844694	TT	AA	--	AT	TT	TT	TT	TT	AA	TT	TT	TT	TT	TT	TT	TT	TT	TT	TT	TT	TT	TT	TT	TT	AA	TT	TT	TT	TT	AA	TT	TT	TT	TT	AA	TT	AT	AA	TT	AT	TT	AA	AA	AA	TT	TT
TM581	A/C	A01	9871303	CC	AC	AC	AC	CC	CC	CC	CC	AC	CC	CC	CC	CC	CC	--	CC	CC	CC	CC	CC	CC	CC	CC	CC	AC	CC	CC	CC	CC	AC	CC	CC	CC	CC	AC	CC	AC	AC	CC	AC	CC	AC	AC	AC	CC	CC
TM582	A/G	A01	9873789	GG	AA	--	AG	GG	GG	GG	GG	AA	GG	GG	GG	GG	GG	GG	GG	GG	GG	GG	GG	GG	GG	GG	GG	AA	GG	GG	GG	GG	AA	GG	GG	GG	GG	AA	GG	AG	AA	GG	AG	GG	AA	AA	AA	GG	GG
TM586	A/C	A01	9891011	GG	TG	--	TG	GG	GG	GG	GG	TG	GG	GG	GG	GG	GG	GG	GG	GG	GG	GG	GG	GG	GG	GG	GG	TG	GG	GG	GG	GG	TG	GG	GG	GG	GG	--	GG	TG	--	GG	TG	GG	--	--	--	GG	GG
TM587	T/C	A01	9897529	TT	CC	TC	TC	TT	TT	TT	TT	CC	TT	TT	TT	TT	TT	--	TT	TT	TT	TT	TT	TT	TT	TT	TT	CC	TT	TT	TT	TT	CC	TT	TT	TT	TT	CC	TT	--	--	TT	TC	TT	CC	CC	CC	TT	TT
TM588	T/G	A01	9899872	CC	AA	--	--	CC	CC	CC	CC	AA	CC	CC	CC	CC	CC	CC	CC	CC	CC	CC	CC	CC	CC	CC	CC	AA	CC	CC	CC	CC	AA	CC	CC	CC	CC	AA	CC	AC	AA	CC	AC	CC	AA	AA	AA	CC	CC
TM589	T/C	A01	9932709	AA	AA	--	AG	AA	AA	AA	AA	GG	AA	AA	AA	AA	AA	--	AA	AA	AA	AA	AA	AA	AA	AA	AA	GG	AA	AA	AA	AA	GG	AA	AA	AA	AA	GG	AA	AG	GG	AA	--	AA	GG	GG	GG	AA	AA
TM590	A/G	A01	9936529	GG	GG	AG	--	GG	GG	GG	GG	AA	GG	GG	GG	GG	GG	--	GG	GG	GG	GG	GG	GG	GG	GG	GG	AA	GG	GG	GG	GG	AA	GG	GG	GG	GG	AA	GG	AG	AA	GG	AG	GG	AA	AA	AA	GG	GG
TM593	T/C	A01	9952955	CC	CC	--	--	CC	CC	CC	CC	TT	CC	CC	CC	CC	CC	--	CC	CC	CC	CC	CC	CC	CC	CC	CC	TT	CC	CC	CC	CC	TT	CC	CC	CC	CC	TT	CC	TC	TT	CC	TC	CC	TT	TT	TT	CC	CC
TM594	T/C	A01	9972774	TT	TT	--	TC	TT	TT	TT	TT	CC	TT	TT	TT	--	TT	--	TT	TT	TT	TT	TT	TT	TT	TT	TT	CC	TT	TT	TT	TT	CC	TT	TT	TT	TT	CC	TT	TC	CC	TT	TC	CC	CC	CC	CC	TT	TT
TM595	A/G	A01	9977096	AA	AA	--	--	AA	AA	AA	AA	GG	AA	AA	AA	AG	AA	--	AA	AA	AA	AA	AA	AA	AA	AA	AA	GG	AA	AA	AA	AA	GG	AA	AA	AA	AA	GG	AA	AG	GG	AA	AG	GG	GG	GG	GG	AA	AA
TM597	A/G	A01	9988161	GG	GG	GG	AG	GG	GG	GG	GG	AG	GG	GG	GG	GG	GG	GG	GG	GG	GG	GG	GG	GG	GG	GG	GG	AG	GG	GG	GG	GG	AG	GG	GG	GG	GG	AG	GG	GG	AG	GG	GG	AG	AG	AG	AG	GG	GG
TM598	A/C	A01	9991730	TT	TT	TG	TG	TT	TT	TT	TT	GG	TT	TT	TT	TG	TT	--	TT	TT	TT	TT	TT	TT	TT	TT	TT	GG	TT	TT	TT	TT	GG	TT	TT	TT	TT	GG	TT	TG	GG	TT	TG	GG	GG	GG	GG	TT	TT
TM599	A/G	A01	9995293	AA	AA	AG	--	AA	AA	AA	AA	GG	AA	AA	AA	--	AA	--	AA	AA	AA	AA	AA	AA	AA	AA	AA	GG	AA	AA	AA	AA	GG	AA	AA	AA	AA	GG	AA	--	--	AA	--	--	--	GG	GG	AA	AA
TM600	A/C	A01	9997700	CC	CC	--	AC	CC	CC	CC	CC	AA	CC	CC	CC	--	CC	--	CC	CC	CC	CC	CC	CC	CC	CC	CC	AA	CC	CC	CC	CC	AA	CC	CC	CC	CC	AA	CC	AC	AA	CC	AC	AA	AA	AA	AA	CC	CC
TM601	A/T	A01	10035415	TT	TT	--	AT	TT	TT	TT	TT	AA	TT	TT	TT	AT	TT	--	TT	TT	TT	TT	TT	TT	TT	TT	TT	AA	TT	TT	TT	TT	AA	TT	TT	TT	TT	AA	TT	AT	AA	TT	AT	AA	AA	AA	AA	TT	TT
TM602	G/C	A01	10039202	GG	GG	GC	--	GG	GG	GG	GG	CC	GG	GG	GG	GC	GG	--	GG	GG	GG	GG	GG	GG	GG	GG	GG	CC	GG	GG	GG	GG	CC	GG	GG	GG	GG	CC	GG	GC	CC	GG	GC	CC	CC	CC	CC	GG	GG
TM603	T/C	A01	10046652	GG	GG	--	AG	GG	GG	GG	GG	AA	GG	GG	GG	--	GG	--	GG	GG	GG	GG	GG	GG	GG	GG	GG	AA	GG	GG	GG	GG	AA	GG	GG	GG	GG	AA	GG	AG	--	GG	AG	AA	AA	AA	AA	GG	GG
TM615	T/C	A01	10117048	AA	AA	--	GG	AA	AA	AA	AA	GG	AA	AA	AA	AG	AA	--	AA	AA	AA	AA	AA	AA	AA	AA	AA	GG	--	AA	AA	AA	GG	AA	AA	AA	AA	GG	AA	--	GG	AA	AG	GG	GG	GG	GG	AA	AA
TM616	A/G	A01	10134891	CC	CC	--	TC	CC	CC	CC	CC	TT	CC	CC	CC	--	CC	--	CC	CC	CC	CC	CC	CC	CC	CC	CC	TT	CC	CC	CC	CC	TT	CC	CC	CC	CC	TT	CC	TC	TT	CC	TC	TT	TT	TT	TT	CC	CC
TM617	T/A	A01	10142702	TT	TT	--	TA	TT	TT	TT	TT	AA	TT	TT	TT	--	TT	TT	TT	TT	TT	TT	TT	TT	TT	TT	TT	AA	TT	TT	TT	TT	AA	TT	TT	TT	TT	AA	TT	--	--	TT	--	AA	AA	AA	AA	TT	TT
TM618	T/C	A01	10149022	CC	CC	--	TC	CC	CC	CC	CC	TC	CC	CC	CC	--	CC	CC	CC	CC	CC	CC	CC	CC	CC	CC	CC	TC	CC	CC	CC	CC	TC	CC	CC	CC	CC	TC	CC	TC	TC	CC	--	TC	TC	TC	TC	CC	CC
TM619	A/G	A01	10154092	TT	TT	TC	--	TT	TT	TT	TT	CC	TT	TT	TT	TC	TT	--	TT	TT	TT	TT	TT	TT	TT	TT	TT	CC	TT	TT	TT	TT	CC	TT	TT	TT	TT	CC	TT	--	--	TT	TC	CC	CC	CC	CC	TT	TT
TM620	A/C	A01	10167410	GG	GG	--	--	GG	GG	GG	GG	TT	GG	GG	GG	--	GG	GG	GG	GG	GG	GG	GG	GG	GG	GG	GG	TT	GG	GG	GG	GG	TT	GG	GG	GG	GG	TT	GG	TG	TT	GG	TG	TT	TT	TT	TT	GG	GG
TM622	T/C	A01	10188236	CC	CC	--	--	CC	CC	CC	CC	TT	CC	CC	CC	--	CC	--	CC	CC	CC	CC	CC	CC	CC	CC	CC	TT	CC	CC	CC	CC	TT	CC	CC	CC	CC	TT	CC	TC	--	CC	TC	TT	TT	TT	TT	CC	CC
TM626	T/C	A01	10214660	GG	GG	AG	AG	GG	GG	GG	GG	AA	GG	GG	GG	AG	GG	--	GG	GG	GG	GG	GG	GG	GG	GG	GG	AA	GG	GG	GG	GG	AA	GG	GG	GG	GG	AA	GG	AG	--	GG	AG	AA	AA	AA	AA	GG	GG
TM627	A/G	A01	10396928	GG	GG	AG	--	GG	GG	GG	GG	AA	GG	GG	GG	AG	GG	GG	GG	GG	GG	GG	GG	GG	GG	GG	GG	AA	GG	GG	GG	GG	AA	GG	GG	GG	GG	AA	GG	AG	--	GG	AG	AA	AA	AA	AA	GG	GG
TM630	T/G	A01	10836417	AA	AA	AC	AA	AA	AA	AA	AA	AC	AC	AC	AC	AC	AA	AC	AC	AA	AA	AA	AA	AC	AC	AC	AA	AA	AA	AC	AA	AA	AC	AC	AA	AC	AC	AA	AC	AC	AC	AA	AA	AC	AC	AA	AC	AC	AC
TM631	T/A	A01	10839888	AA	AA	TA	AA	AA	--	AA	AA	TA	TA	TA	TA	TA	AA	TA	TA	AA	AA	AA	AA	TA	TA	TA	AA	AA	AA	TA	AA	AA	TA	TA	AA	TA	TA	AA	TA	TA	AA	AA	AA	TA	TA	AA	TA	TA	TA
TM632	T/C	A01	10845639	CC	CC	TC	CC	CC	--	CC	CC	TT	TT	TT	TT	--	CC	TT	TT	CC	CC	CC	CC	TT	TT	TT	CC	CC	CC	TT	CC	CC	TT	TT	CC	TT	TT	CC	TC	TT	--	CC	CC	TT	TT	CC	TT	TT	TT
TM634	T/C	A01	10869475	TT	TT	TC	TT	TT	TT	TT	TT	CC	CC	CC	CC	TC	TT	CC	CC	TT	TT	TT	TT	CC	--	CC	TT	TT	TT	CC	TT	TT	CC	CC	TT	CC	CC	TT	TC	TC	--	TT	TT	CC	CC	TT	CC	CC	CC
TM635	C/G	A01	10873746	CC	CC	--	CC	CC	CC	CC	CC	GG	GG	--	GG	CG	CC	GG	GG	CC	CC	CC	CC	GG	--	GG	CC	CC	CC	--	CC	CC	GG	GG	CC	GG	GG	CC	CG	CG	--	CC	CC	GG	GG	CC	GG	GG	GG
TM636	T/C	A01	10879525	TT	TT	TC	TT	TT	--	TT	TT	CC	CC	--	CC	TC	TT	CC	CC	TT	TT	TT	TT	CC	TC	CC	TT	TT	TT	--	TT	TT	CC	CC	TT	CC	CC	TT	TC	TC	--	TT	TT	CC	CC	TT	CC	CC	CC
TM637	A/T	A01	10882369	AA	AA	AT	AA	AA	AA	AA	AA	TT	TT	TT	TT	AT	AA	TT	TT	AA	AA	AA	AA	TT	--	TT	AA	AA	AA	TT	AA	AA	TT	TT	AA	TT	TT	AA	AT	AT	--	AA	AA	TT	TT	AA	TT	TT	TT
TM638	T/C	A01	10885121	AA	AA	AG	AA	AA	AA	AA	AA	GG	GG	--	GG	--	AA	GG	GG	AA	AA	AA	AA	GG	--	GG	AA	AA	AA	--	AA	AA	GG	GG	AA	GG	GG	AA	AG	AG	AA	AA	AA	GG	GG	AA	GG	GG	GG
TM646	T/C	A01	10949548	AA	AA	--	AA	AA	--	AA	AA	AG	AG	AG	AG	--	AA	AG	AG	AA	AA	AA	AA	AG	AG	AG	AA	AA	AA	AG	AA	AA	AG	AG	AA	AG	AG	AA	--	--	--	AA	AA	AG	AG	AA	AG	AG	AG
TM647	T/C	A01	10953729	CC	CC	TC	CC	CC	CC	CC	CC	TC	TC	TC	TC	CC	CC	TC	TC	CC	CC	CC	CC	TC	TC	TC	CC	CC	CC	TC	CC	CC	TC	TC	CC	--	TC	CC	--	TC	CC	CC	CC	TC	TC	CC	TC	TC	TC
TM648	T/A	A01	10956392	TT	TT	AT	TT	TT	--	TT	TT	AA	AA	--	AA	AT	TT	AA	AA	TT	TT	TT	TT	AA	--	AA	TT	TT	TT	--	TT	TT	AA	AA	TT	TT	AA	TT	AT	AT	TT	TT	TT	AA	AA	TT	AA	AA	AA
TM649	T/C	A01	10963656	GG	GG	AG	GG	GG	--	GG	GG	AA	AA	--	AA	AG	GG	AA	AA	GG	GG	GG	GG	AA	--	AA	GG	GG	GG	--	GG	GG	AA	AA	GG	--	AA	GG	AG	AG	--	GG	GG	AA	AA	GG	AA	AA	AA
TM650	T/A	A01	10969919	AA	AA	TA	AA	AA	AA	AA	AA	TT	TT	--	TT	--	AA	TT	AA	AA	AA	AA	AA	TT	--	TT	AA	AA	AA	--	AA	AA	TT	TT	AA	AA	TT	AA	TA	TA	AA	AA	AA	TT	TT	AA	TT	TT	TT
TM651	A/G	A01	11123833	TT	CC	CC	--	TT	--	TT	CC	CC	CC	CC	CC	TC	TT	CC	CC	CC	TT	TT	TT	CC	CC	CC	CC	CC	TT	CC	CC	TT	CC	CC	CC	CC	CC	CC	CC	CC	CC	TT	TT	CC	CC	CC	CC	CC	CC
TM653	T/C	A01	11339222	AA	AA	AA	AA	AA	AA	AA	AA	AA	AA	AA	AA	AA	AA	AA	AA	AA	AA	AA	AA	AA	AA	AA	AA	AA	AA	AA	GG	AA	AA	AA	GG	AA	AA	AA	AA	AA	AA	AA	AA	AA	AA	AA	AA	AA	AA
TM654	G/C	A01	11347397	CC	CC	CC	CC	CC	CC	CC	CC	CC	CC	CC	CC	CC	CC	CC	CC	CC	CC	CC	CC	CC	CC	CC	CC	CC	CC	CC	GG	CC	CC	CC	GG	CC	CC	CC	CC	CC	CC	CC	CC	CC	CC	CC	CC	CC	CC
TM656	T/A	A01	11454784	AA	AA	TA	AA	AA	--	AA	AA	TT	TT	--	TT	AA	AA	TA	--	TT	AA	AA	AA	TT	--	TT	AA	AA	AA	TT	TT	AA	AA	TT	TT	AA	TT	AA	TA	AA	TA	AA	AA	AA	TT	AA	AA	TT	TT
TM657	T/C	A01	11523922	CC	TC	--	CC	CC	CC	CC	TC	TC	TC	TC	TC	CC	CC	TC	CC	TC	CC	CC	CC	TC	TC	TC	CC	CC	CC	TC	TC	CC	CC	CC	TC	CC	TC	CC	--	CC	CC	CC	CC	CC	TC	CC	CC	TC	CC
TM658	T/C	A01	11535243	AA	AA	AA	--	AA	--	AA	AA	AA	AA	AA	AA	AG	AA	AA	AA	AA	AA	AA	GG	AA	--	AA	AA	AA	GG	AA	AA	GG	AA	AA	AA	--	AA	AA	AA	AA	AA	AA	GG	AA	AA	AA	AA	AA	AA
TM659	T/C	A01	11540311	GG	GG	GG	--	GG	--	GG	GG	GG	GG	GG	GG	AG	GG	GG	GG	GG	GG	GG	AA	GG	--	GG	GG	GG	AA	GG	GG	AA	GG	GG	GG	--	GG	GG	GG	GG	GG	GG	AA	GG	GG	GG	GG	GG	GG
TM660	C/G	A01	11545274	GG	GG	GG	--	GG	CC	GG	GG	GG	GG	GG	GG	--	GG	GG	GG	GG	GG	GG	CC	GG	GG	GG	GG	GG	CC	GG	GG	CC	GG	GG	GG	--	GG	GG	GG	GG	GG	GG	CC	GG	GG	GG	GG	GG	GG
TM661	T/C	A01	11547426	TT	TT	TT	--	TT	--	TT	TT	TT	TT	TT	TT	TC	TT	TT	TT	TT	TT	TT	CC	TT	TT	TT	TT	TT	CC	TT	TT	CC	TT	TT	TT	TT	TT	TT	TT	TT	TT	TT	CC	TT	TT	TT	TT	TT	TT
TM662	C/G	A01	11557130	CC	CC	CC	--	CC	--	CC	CC	CC	CC	CC	CC	CG	CC	CC	CC	CC	CC	CC	GG	CC	CC	CC	CC	CC	GG	CC	CC	GG	CC	CC	CC	--	CC	CC	CC	CC	CC	CC	GG	CC	CC	CC	CC	CC	CC
TM663	A/C	A01	11564204	AA	AA	AA	--	AA	--	AA	AA	AA	AA	AA	AA	AC	AA	AA	AA	AA	AA	AA	CC	AA	AA	AA	AA	AA	CC	AA	AA	CC	AA	AA	AA	--	AA	AA	AA	AA	AA	AA	CC	AA	AA	AA	AA	AA	AA
TM664	T/C	A01	11576904	TT	TT	TT	--	TT	--	TT	TT	TT	TT	TT	TT	TC	TT	TT	TT	TT	TT	TT	CC	TT	--	TT	TT	TT	CC	TT	TT	CC	TT	TT	TT	--	TT	TT	TT	TT	TT	TT	CC	TT	TT	TT	TT	TT	TT
TM665	A/T	A01	11584486	TT	TT	TT	TA	TT	--	TT	TT	TT	TT	TT	TT	TA	TT	TT	TT	TT	TT	TT	AA	TT	--	TT	TT	TT	AA	TT	TT	AA	TT	TT	TT	--	TT	TT	TT	TT	TT	TT	AA	TT	TT	TT	TT	TT	TT
TM666	A/G	A01	11587484	AA	AA	AA	--	AA	--	AA	AA	AA	AA	AA	AA	--	AA	AA	AA	AA	AA	AA	GG	AA	AA	AA	AA	AA	GG	AA	AA	GG	AA	AA	AA	AA	AA	AA	AA	AA	AA	AA	GG	AA	AA	AA	AA	AA	AA
TM671	T/C	A01	11616053	AG	GG	--	AG	AG	GG	AG	GG	GG	GG	GG	GG	--	AG	GG	AG	GG	AG	AG	GG	GG	GG	GG	AG	AG	GG	GG	GG	GG	AG	AG	GG	AG	GG	AG	--	AG	AG	AG	GG	AG	GG	AG	AG	GG	AG
TM672	A/T	A01	11647052	AA	TA	TA	AA	AA	TA	AA	TA	TA	TA	TA	TA	TA	AA	TA	AA	TA	AA	AA	TA	TA	TA	TA	AA	AA	TA	TA	TA	TA	AA	AA	TA	AA	TA	AA	AA	AA	AA	AA	TA	AA	TA	AA	AA	TA	AA
TM673	T/A	A01	11649849	TT	AA	--	--	TT	AA	TT	AA	AA	AA	--	AA	TA	TT	--	TT	AA	TT	TT	AA	AA	--	AA	TT	TT	AA	AA	AA	AA	TT	TT	AA	TT	AA	TT	TA	TT	--	TT	AA	TT	AA	TT	TT	AA	TT
TM676	T/C	A01	11670991	CC	TT	TC	--	CC	TT	CC	TT	TT	TT	--	TT	TC	CC	--	--	TT	CC	CC	TT	TT	TT	TT	CC	CC	TT	TT	TT	TT	CC	CC	TT	CC	TT	CC	TC	CC	--	CC	TT	CC	TT	CC	CC	TT	CC
TM677	T/C	A01	11697101	GG	AA	AG	--	GG	AA	GG	AA	AA	AA	--	AA	AG	GG	--	--	AA	GG	GG	AA	AA	AA	AA	GG	GG	AA	AA	AA	AA	GG	GG	AA	GG	AA	GG	AG	GG	--	GG	AA	GG	AA	GG	GG	AA	GG
TM679	A/G	A01	11754178	AA	GG	AG	AA	AA	AA	AA	GG	GG	GG	GG	GG	AA	AA	--	AA	GG	AA	AA	AA	GG	--	GG	AA	GG	AA	GG	GG	AA	AA	AA	GG	AA	GG	GG	--	AA	AA	AA	AA	AA	AA	AA	AA	GG	AA
TM683	A/C	A01	11865504	AA	CC	AC	AA	CC	--	CC	CC	CC	CC	CC	CC	AC	CC	--	CC	CC	CC	CC	AA	CC	--	CC	AA	CC	AA	CC	CC	AA	AA	AA	CC	--	CC	CC	CC	--	AA	CC	AA	CC	CC	AA	AA	CC	AA
TM684	T/C	A01	11872624	CC	TC	TC	CC	CC	CC	CC	TC	TC	TC	TC	TC	--	CC	TC	CC	TC	CC	CC	CC	TC	TC	TC	CC	TC	CC	TC	TC	CC	CC	CC	TC	CC	TC	--	--	--	CC	CC	CC	TC	CC	CC	CC	TC	CC
TM685	T/A	A01	11876462	AA	TT	AT	AA	AA	--	AA	TT	TT	TT	TT	TT	AT	AA	--	--	TT	AA	AA	AA	TT	--	TT	AA	TT	AA	TT	TT	AA	AA	AA	TT	AA	TT	TT	AT	AT	--	AA	AA	TT	AA	AA	AA	TT	AA
TM686	T/G	A01	11879865	TT	TG	--	TT	TT	--	TT	TG	TG	TG	TG	TG	--	TT	TG	TT	TG	TT	TT	TT	TG	TG	TG	TT	TG	TT	TG	TG	TT	TT	TT	TG	TT	TG	TG	--	--	TT	TT	TT	TG	TT	TT	TT	TG	TT
TM687	A/G	A01	11899058	GG	AA	AG	GG	GG	GG	GG	AA	AA	AA	--	AA	--	GG	--	GG	AA	GG	GG	GG	AA	--	AA	GG	AA	GG	AA	AA	GG	GG	GG	AA	GG	AA	AA	AG	AG	--	GG	GG	AA	GG	GG	GG	AA	GG
TM689	T/C	A01	11952842	TC	CC	--	TC	TC	CC	TC	CC	CC	CC	CC	CC	CC	TC	--	TC	CC	TC	TC	CC	CC	CC	CC	TC	CC	CC	CC	CC	CC	TC	TC	CC	TC	CC	CC	--	TC	TC	TC	CC	CC	TC	TC	TC	CC	TC
TM694	T/C	A01	12037935	TT	CC	--	--	TT	CC	TT	CC	CC	CC	CC	CC	CC	TT	--	--	CC	TT	TT	CC	CC	CC	CC	TT	CC	CC	CC	CC	CC	TT	TT	CC	TT	CC	CC	TC	TC	--	TT	CC	CC	TT	TT	TT	CC	TT
TM695	T/G	A01	12042892	CC	AA	AC	CC	CC	--	CC	AA	AA	AA	--	AA	AC	CC	--	--	AA	CC	CC	CC	AA	--	AA	CC	AA	CC	AA	AA	CC	CC	CC	AA	CC	AA	AA	AC	AC	--	CC	CC	AA	CC	CC	CC	AA	CC
TM696	T/A	A01	12045131	AA	TT	TA	AA	AA	--	AA	TT	TT	TT	--	TT	--	AA	--	--	TT	AA	AA	AA	TT	TT	TT	AA	TT	AA	TT	TT	AA	AA	AA	TT	AA	TT	TT	TA	--	--	AA	AA	TT	AA	AA	AA	TT	AA
TM697	A/T	A01	12049279	TT	AA	--	TT	TT	--	TT	AA	AA	AA	AA	AA	AT	TT	AA	--	AA	TT	TT	TT	AA	AA	AA	TT	AA	TT	AA	AA	TT	TT	TT	AA	TT	AA	AA	AT	--	--	TT	TT	AA	TT	TT	TT	AA	TT
TM698	A/G	A01	12055376	TT	CC	TC	TT	TT	--	TT	CC	CC	CC	CC	CC	TC	TT	CC	--	CC	TT	TT	TT	CC	CC	CC	TT	CC	TT	CC	CC	TT	TT	TT	CC	TT	CC	CC	TC	--	--	TT	TT	CC	TT	TT	TT	CC	TT
TM699	T/A	A01	12057610	AA	TT	AT	AA	AA	--	AA	TT	TT	TT	--	TT	AT	AA	--	--	TT	AA	AA	AA	TT	--	TT	AA	TT	AA	TT	TT	AA	AA	AA	TT	AA	TT	TT	AT	AT	--	AA	AA	TT	AA	AA	AA	TT	AA
TM700	A/G	A01	12065006	TT	CC	TC	TT	TT	--	TT	CC	CC	CC	CC	CC	TC	TT	--	--	CC	TT	TT	TT	CC	CC	CC	TT	CC	TT	CC	CC	TT	TT	TT	CC	TT	CC	CC	TC	--	--	TT	TT	CC	TT	TT	TT	CC	TT
TM702	A/C	A01	12077048	TT	GG	TG	TT	TT	TT	TT	GG	GG	GG	--	GG	TG	TT	--	TT	GG	TT	TT	TT	GG	--	GG	TT	GG	TT	GG	GG	TT	TT	TT	GG	--	GG	GG	TG	--	TT	TT	TT	GG	TT	TT	TT	GG	TT
TM708	T/G	A01	12125352	CC	CC	CC	CC	CC	CC	CC	CC	CC	CC	CC	CC	AC	CC	CC	CC	AA	CC	CC	CC	CC	CC	CC	CC	AA	CC	CC	CC	CC	CC	CC	CC	--	CC	AA	AC	AC	CC	CC	CC	AA	AA	CC	CC	CC	CC
TM709	A/G	A01	12164325	GG	AA	AG	GG	GG	GG	GG	AA	AA	AA	AG	AA	--	GG	GG	AA	AA	GG	GG	GG	GG	AA	AA	GG	AA	GG	AA	AA	GG	GG	GG	AA	GG	AA	AA	AG	AG	AA	GG	GG	AA	AA	GG	GG	AA	GG
TM710	T/C	A01	12171876	CC	TT	TC	--	CC	TT	CC	TT	TT	TT	TC	TT	TT	CC	CC	TT	TT	CC	CC	TT	CC	TT	TT	CC	TT	TT	TT	TT	TT	CC	CC	TT	--	TT	TT	TC	TC	TT	CC	TT	TT	TT	CC	CC	TT	CC
TM711	T/C	A01	12175885	TT	CC	TC	--	TT	CC	TT	CC	CC	CC	TC	CC	CC	TT	TT	CC	CC	TT	TT	CC	TT	CC	CC	TT	CC	CC	CC	CC	CC	TT	TT	CC	--	CC	CC	TC	TC	CC	TT	CC	CC	CC	TT	TT	CC	TT
TM713	A/G	A01	12566894	AA	GG	AG	AA	AA	GG	AA	GG	GG	GG	AG	GG	GG	AA	AA	GG	GG	AA	AA	GG	AA	GG	GG	AA	GG	GG	GG	GG	GG	AA	AA	GG	AA	GG	GG	AG	AA	GG	AA	GG	GG	GG	AA	AA	GG	AA
TM715	A/G	A01	13148372	GG	GG	AG	GG	GG	--	GG	GG	AA	AG	AG	AA	AG	GG	GG	AA	AA	GG	GG	AA	GG	AA	AA	GG	AA	GG	AA	AA	GG	GG	GG	AA	--	AA	AA	AG	GG	AA	GG	AA	AA	AA	GG	GG	AA	GG
TM718	A/T	A01	13398575	AA	AA	AT	AA	AA	--	AA	AA	TT	AT	AT	TT	AT	AA	AA	TT	TT	AA	AA	TT	AA	--	TT	AA	TT	AA	TT	TT	AA	AA	AA	TT	--	TT	TT	AT	AA	TT	AA	TT	TT	TT	AA	AA	TT	AA
TM719	T/A	A01	13415723	AA	TT	TA	AA	AA	--	AA	TT	TT	TT	TA	TT	--	AA	AA	TT	TT	AA	AA	TT	AA	TT	TT	AA	TT	AA	TT	TT	AA	AA	AA	TT	--	TT	TT	TA	AA	TT	AA	TT	TT	TT	AA	AA	TT	AA
TM721	A/G	A01	13556598	GG	AA	AG	GG	GG	--	GG	AA	AA	AA	AG	AA	AG	GG	GG	AA	AA	GG	GG	AA	GG	AA	AA	GG	AA	GG	AA	AA	GG	GG	GG	AA	--	AA	AA	AG	GG	AA	GG	AA	AA	AA	GG	GG	AA	GG
TM723	A/G	A01	13588377	CC	TT	TC	CC	CC	--	CC	TT	TT	TT	TC	TT	TC	CC	CC	TT	TT	CC	CC	TT	CC	--	TT	CC	TT	CC	TT	TT	CC	CC	CC	TT	--	TT	TT	TC	CC	TT	CC	TT	TT	TT	CC	CC	TT	CC
TM724	T/C	A01	13592522	TT	CC	--	TT	TT	--	TT	CC	CC	CC	--	CC	TC	TT	TT	CC	CC	TT	TT	CC	TT	CC	CC	TT	CC	TT	CC	CC	TT	TT	TT	CC	--	CC	CC	TC	TT	--	TT	CC	CC	CC	TT	TT	CC	TT
TM725	A/C	A01	13595643	TG	TT	--	TG	TG	TG	TG	TT	TT	TT	--	TT	TG	TG	TG	TT	TT	TG	TG	TT	TG	TT	TT	TG	TT	TG	TT	TT	TG	TG	TG	TT	TG	TT	TT	--	--	TT	TG	TT	TT	TT	TG	TG	TT	TG
TM728	A/G	A01	13619388	TC	CC	--	TC	TC	TC	TC	CC	CC	CC	CC	CC	TC	TC	TC	CC	CC	TC	TC	CC	TC	CC	CC	TC	CC	TC	CC	CC	TC	TC	TC	CC	TC	CC	CC	TC	TC	CC	TC	CC	CC	CC	TC	TC	CC	TC
TM729	A/C	A01	13622704	AA	CC	--	AA	AA	--	AA	CC	CC	CC	--	CC	AC	AA	AA	CC	CC	AA	AA	CC	AA	CC	CC	AA	CC	AA	CC	CC	AA	AA	AA	CC	--	CC	CC	AC	AA	CC	AA	CC	CC	CC	AA	AA	CC	AA
TM730	A/G	A01	13631890	CC	TT	TC	CC	CC	--	CC	TT	TT	TT	TC	TT	TC	CC	CC	TT	TT	CC	CC	TT	CC	--	TT	CC	TT	CC	TT	TT	CC	CC	CC	TT	--	TT	TT	TC	CC	TT	CC	TT	TT	TT	CC	CC	TT	CC
TM732	A/G	A01	13642872	TC	CC	--	TC	TC	TC	TC	CC	CC	CC	--	CC	--	TC	TC	CC	CC	TC	TC	CC	TC	CC	CC	TC	CC	TC	CC	CC	TC	TC	TC	CC	TC	CC	CC	--	TC	CC	TC	CC	CC	CC	TC	TC	CC	TC
TM733	T/A	A01	13650635	AA	TT	AT	AA	AA	AA	AA	TT	TT	TT	AT	TT	--	AA	AA	TT	TT	AA	AA	TT	AA	TT	TT	AA	TT	AA	TT	TT	AA	AA	AA	TT	AA	TT	TT	AT	AA	TT	AA	TT	TT	TT	AA	AA	TT	AA
TM734	T/G	A01	13657001	GG	TT	TG	GG	GG	GG	GG	TT	TT	TT	TG	TT	--	GG	GG	TT	TT	GG	GG	TT	GG	TT	TT	GG	TT	GG	TT	TT	GG	GG	GG	TT	GG	TT	TT	TG	GG	TT	GG	TT	TT	TT	GG	GG	TT	GG
TM735	T/C	A01	13664227	CC	TT	TC	CC	CC	CC	CC	TT	TT	TT	TC	TT	--	CC	CC	TT	TT	CC	CC	TT	CC	TT	TT	CC	TT	CC	TT	TT	CC	CC	CC	TT	--	TT	TT	TC	CC	TT	CC	TT	TT	TT	CC	CC	TT	CC
TM737	T/C	A01	13669686	AA	GG	--	AA	AA	--	AA	GG	GG	GG	AG	GG	AG	AA	AA	GG	GG	AA	AA	GG	AA	GG	GG	AA	GG	AA	GG	GG	AA	AA	AA	GG	--	GG	GG	AG	AA	GG	AA	GG	GG	GG	AA	AA	GG	AA
TM738	A/G	A01	13675448	AG	GG	--	AG	AG	AG	AG	GG	GG	GG	--	GG	AG	AG	AG	GG	GG	AG	AG	GG	AG	GG	GG	AG	GG	AG	GG	GG	AG	AG	AG	GG	AG	GG	GG	AG	AG	GG	AG	GG	GG	GG	AG	AG	GG	AG
TM739	A/T	A01	13681702	TT	AA	TA	TT	TT	TT	TT	AA	AA	AA	TA	AA	TT	TT	TT	AA	AA	TT	TT	AA	TT	--	AA	TT	AA	TT	AA	AA	TT	TT	TT	AA	TT	AA	AA	TA	TT	AA	TT	AA	AA	AA	TT	TT	AA	TT
TM740	A/G	A01	13687902	AA	GG	AG	AA	AA	--	AA	GG	GG	GG	AG	GG	AG	AA	AA	GG	GG	AA	AA	GG	AA	GG	GG	AA	GG	AA	GG	GG	AA	AA	AA	GG	--	GG	GG	AG	AA	GG	AA	GG	GG	GG	AA	AA	GG	AA
TM741	A/G	A01	13690356	TT	CC	TC	TT	TT	--	TT	CC	CC	CC	TC	CC	TC	TT	TT	CC	CC	TT	TT	CC	TT	CC	CC	TT	CC	TT	CC	CC	TT	TT	TT	CC	--	CC	CC	TC	TT	CC	TT	CC	CC	CC	TT	TT	CC	TT
TM742	T/C	A01	13693994	CC	TT	TC	CC	CC	--	CC	TT	TT	TT	TC	TT	TC	CC	CC	TT	TT	CC	CC	TT	CC	--	TT	CC	TT	CC	TT	TT	CC	CC	CC	TT	--	TT	TT	TC	CC	TT	CC	TT	TT	TT	CC	CC	TT	CC
TM743	A/G	A01	13696359	TT	CC	TC	TT	TT	--	TT	CC	CC	CC	TC	CC	TC	TT	TT	CC	CC	TT	TT	CC	TT	CC	CC	TT	CC	TT	CC	CC	TT	TT	TT	CC	--	CC	CC	TC	TT	CC	TT	CC	CC	CC	TT	TT	CC	TT
TM746	A/G	A01	13836574	TT	TT	TC	--	TT	CC	TT	CC	CC	TC	TC	CC	CC	TT	TT	CC	CC	TT	TT	CC	TT	CC	CC	TT	CC	CC	CC	CC	CC	TT	TT	CC	--	CC	CC	TC	TT	CC	TT	CC	CC	CC	TT	TT	CC	TT
TM747	A/G	A01	13843512	AA	AA	AG	AG	AA	GG	AA	GG	GG	AG	AG	GG	AG	AA	AA	GG	GG	AA	AA	GG	AA	GG	GG	AA	GG	GG	GG	GG	GG	AA	AA	GG	--	GG	GG	AG	AA	GG	AA	GG	GG	GG	AA	AA	GG	AA
TM748	A/G	A01	13847177	CC	CC	TC	TC	CC	TT	CC	TT	TT	TC	TC	TT	TC	CC	CC	TT	TT	CC	CC	TT	CC	--	TT	CC	TT	TT	TT	TT	TT	CC	CC	TT	--	TT	TT	TC	CC	TT	CC	TT	TT	TT	CC	CC	TT	CC
TM751	A/G	A01	14034650	AA	GG	AG	GG	GG	AA	GG	AA	AA	AG	AG	AA	AG	GG	GG	AA	AA	GG	GG	AA	GG	AA	AA	GG	AA	AA	AA	AA	AA	GG	GG	AA	GG	AA	AA	AG	GG	AA	GG	AA	AA	AA	GG	GG	AA	GG
TM752	A/G	A01	14040108	TT	CC	--	--	CC	TT	CC	TT	TT	--	TC	TT	--	CC	CC	TT	TT	CC	CC	TT	CC	TT	TT	CC	TT	TT	TT	TT	TT	CC	CC	TT	--	TT	TT	TC	CC	TT	CC	TT	TT	TT	CC	CC	TT	CC
TM753	G/C	A01	14045497	CC	GG	CG	--	GG	CC	GG	CC	CC	CG	CG	CC	CG	GG	GG	CC	CC	GG	GG	CC	GG	CC	CC	GG	CC	CC	CC	CC	CC	GG	GG	CC	--	CC	CC	CG	GG	CG	GG	CC	CC	CC	GG	GG	CC	GG
TM758	A/G	A01	14119746	AA	AA	AG	AA	AA	--	AA	GG	GG	AG	AG	GG	AA	GG	AA	GG	GG	AA	AA	GG	AA	--	GG	AA	GG	GG	GG	GG	AA	AA	AA	GG	--	GG	GG	AG	AA	--	AG	GG	GG	GG	AA	AA	GG	AA
TM759	A/G	A01	14123748	AA	AA	AG	AA	AA	--	AA	GG	GG	AG	AG	GG	AA	GG	AA	GG	GG	AA	AA	GG	AA	GG	GG	AA	GG	GG	GG	GG	AA	AA	AA	GG	--	GG	GG	AG	AA	--	AG	GG	GG	GG	AA	AA	GG	AA
TM760	T/C	A01	14126983	TT	TT	TC	TT	TT	--	TT	CC	CC	TC	TC	CC	TT	CC	TT	CC	CC	TT	TT	CC	TT	--	CC	TT	CC	CC	CC	CC	TT	TT	TT	CC	--	CC	CC	TC	TT	--	TC	CC	CC	CC	TT	TT	CC	TT
TM761	T/C	A01	14139788	TT	TT	--	TT	TT	--	TT	CC	CC	--	TC	CC	TT	CC	TT	CC	CC	TT	TT	CC	TT	CC	CC	TT	CC	CC	CC	CC	TT	TT	TT	CC	--	CC	CC	TC	TT	--	TC	CC	CC	CC	TT	TT	CC	TT
TM762	T/C	A01	14169120	AA	AA	AG	AA	AA	--	AA	GG	GG	AG	AG	GG	AA	GG	AA	GG	GG	AA	AA	GG	AA	--	GG	AA	GG	GG	GG	GG	AA	AA	AA	GG	GG	GG	GG	AG	AA	--	AG	GG	GG	GG	AA	AA	GG	AA
TM763	T/A	A01	14171411	AA	AA	TA	AA	AA	--	AA	TT	TT	TA	TA	TT	AA	TT	AA	TT	TT	AA	AA	TT	AA	TA	TT	AA	TT	TT	TT	TT	AA	AA	AA	TT	TT	TT	TT	TA	AA	TA	TA	TT	TT	TT	AA	AA	TT	AA
TM764	T/C	A01	14173944	GG	GG	AG	GG	GG	--	GG	AA	AA	AG	AG	AA	GG	AA	GG	AA	AA	GG	GG	AA	GG	AA	AA	GG	AA	AA	AA	AA	GG	GG	GG	AA	AA	AA	AA	AG	GG	--	AG	AA	AA	AA	GG	GG	AA	GG
TM766	A/G	A01	14187356	TT	TT	TC	TT	TT	--	TT	CC	CC	TC	TC	CC	TT	CC	TT	CC	CC	TT	TT	CC	TT	--	CC	TT	CC	CC	CC	CC	TT	TT	TT	CC	CC	CC	CC	TC	TT	--	TC	CC	CC	CC	TT	TT	CC	TT
TM767	A/T	A01	14191853	TT	TT	--	TT	TT	--	TT	AA	AA	AT	AT	AA	TT	AA	TT	AA	AA	TT	TT	AA	TT	AA	AA	TT	AA	AA	AA	AA	TT	TT	TT	AA	AA	AA	AA	AT	TT	AA	AA	AA	AA	AA	TT	TT	AA	TT
TM768	T/C	A01	14197193	TT	TT	TC	TT	TT	--	TT	CC	CC	TC	TC	CC	TT	CC	TT	CC	CC	TT	TT	TT	TT	CC	CC	TT	CC	CC	CC	CC	TT	TT	TT	CC	CC	CC	CC	TC	TT	--	--	TT	CC	CC	TT	TT	CC	TT
TM769	A/C	A01	14213467	CC	CC	AC	CC	CC	CC	CC	AA	AA	AC	AC	AA	CC	AA	CC	AA	AA	CC	CC	CC	CC	--	AA	CC	AA	AA	AA	AA	CC	CC	CC	AA	AA	AA	AA	AC	CC	--	--	CC	AA	AA	CC	CC	AA	CC
TM770	T/C	A01	14218525	TC	TC	--	TC	TC	TC	TC	TT	TT	--	TC	TT	TC	TT	TC	TT	TT	TC	TC	TC	TC	TT	TT	TC	TT	TT	TT	TT	TC	TC	TC	TT	TT	TT	TT	--	TC	TT	TT	TC	TT	TT	TC	TC	TT	TC
TM771	A/G	A01	14227395	AA	AA	AG	AA	AA	--	AA	GG	GG	AG	AG	GG	AA	GG	AA	GG	GG	AA	AA	AA	AA	GG	GG	AA	GG	GG	GG	GG	AA	AA	AA	GG	GG	GG	GG	AG	AA	--	AG	AA	GG	GG	AA	AA	GG	AA
TM772	A/G	A01	14231324	GG	GG	AG	GG	GG	--	GG	AA	AA	AG	AG	AA	GG	AA	GG	AA	AA	GG	GG	GG	GG	AG	AA	GG	AA	AA	AA	AA	GG	GG	GG	AA	AA	AA	AA	AG	GG	AG	AG	GG	AA	AA	GG	GG	AA	GG
TM773	T/G	A01	14235701	TT	TT	TG	TT	TT	--	TT	GG	GG	TG	TG	GG	TT	GG	TT	GG	GG	TT	TT	TT	TT	--	GG	TT	GG	GG	GG	GG	TT	TT	TT	GG	GG	GG	GG	TG	TT	GG	--	TT	GG	GG	TT	TT	GG	TT
TM774	A/T	A01	14239396	AA	AA	--	AA	AA	--	AA	TT	TT	--	TA	TT	AA	TT	AA	TT	TT	--	AA	AA	AA	TT	TT	AA	TT	TT	TT	TT	AA	AA	AA	TT	TT	TT	TT	TA	AA	TT	--	AA	TT	TT	AA	AA	TT	AA
TM775	T/C	A01	14251159	CC	CC	TC	CC	CC	--	CC	TT	TT	TC	TC	TT	CC	TT	CC	TT	TT	CC	CC	CC	CC	TT	TT	CC	TT	TT	TT	TT	CC	CC	CC	TT	TT	TT	TT	TC	CC	TT	TT	CC	TT	TT	CC	CC	TT	CC
TM776	T/C	A01	14254094	TT	TT	TC	TT	TT	--	TT	CC	CC	TC	TC	CC	TT	CC	TT	CC	CC	TT	TT	TT	TT	--	CC	TT	CC	CC	CC	CC	TT	TT	TT	CC	CC	CC	CC	TC	TT	--	TC	TT	CC	CC	TT	TT	CC	TT
TM777	T/C	A01	14260182	TT	TT	TC	TT	TT	--	TT	CC	CC	TC	TC	CC	TT	CC	TT	CC	CC	TT	TT	TT	TT	--	CC	TT	CC	CC	CC	CC	TT	TT	TT	CC	CC	CC	CC	TC	TT	--	TC	TT	CC	CC	TT	TT	CC	TT
TM778	T/C	A01	14275104	AG	AG	GG	AG	AG	AG	AG	GG	GG	--	--	GG	AG	GG	AG	GG	GG	AG	AG	AG	AG	GG	GG	AG	GG	GG	GG	GG	AG	AG	AG	GG	GG	GG	GG	--	AG	GG	GG	AG	GG	GG	AG	AG	GG	AG
TM780	G/C	A01	14292512	GG	GG	--	GG	GG	--	GG	CC	CC	--	CG	CC	GG	CC	GG	CC	CC	GG	GG	GG	GG	CC	CC	GG	CC	CC	CC	CC	GG	GG	GG	CC	CC	CC	CC	CG	GG	CC	--	GG	CC	CC	GG	GG	CC	GG
TM781	T/G	A01	14301679	TT	TT	TG	TT	TT	--	TT	GG	GG	TG	TG	GG	TT	GG	TT	GG	GG	TT	TT	TT	TT	--	GG	TT	GG	GG	GG	GG	TT	TT	TT	GG	GG	GG	GG	TG	TT	--	TG	TT	GG	GG	TT	TT	GG	TT
TM783	A/G	A01	14497617	CC	CC	TC	CC	CC	--	CC	TT	TT	TC	TC	TT	TC	TT	CC	TT	TT	CC	CC	CC	CC	--	TT	CC	TT	TT	TT	TT	CC	CC	CC	TT	TT	TT	TT	TC	CC	--	TC	CC	TT	TT	CC	CC	TT	CC
TM784	T/C	A01	14674106	TC	TC	--	TC	TC	TC	TC	TT	TT	--	TC	TT	TC	TT	TC	TT	TT	TC	TC	TC	TC	TT	TT	TC	TT	TT	TT	TT	TC	TC	TC	TT	TT	TT	TT	TC	TC	TT	--	TC	TT	TT	TC	TC	TT	TC
TM785	A/C	A01	14734583	CC	CC	AC	CC	CC	--	CC	AA	AA	AC	AC	AA	AC	AA	CC	AA	AA	CC	CC	CC	CC	--	AA	CC	AA	AA	AA	AA	CC	CC	CC	AA	AA	AA	AA	AC	CC	--	AC	CC	AA	AA	CC	CC	AA	CC
TM786	T/C	A01	14770055	AG	AG	GG	AG	AG	GG	AG	GG	GG	--	--	GG	GG	GG	AG	GG	GG	AG	AG	GG	AG	GG	GG	AG	GG	GG	GG	GG	GG	AG	AG	GG	GG	GG	GG	--	--	GG	GG	GG	GG	GG	AG	AG	GG	AG
TM789	T/G	A01	14873544	AC	AC	CC	AC	AC	CC	AC	CC	CC	CC	--	CC	CC	CC	AC	CC	CC	AC	AC	CC	AC	CC	CC	AC	CC	CC	CC	CC	CC	AC	AC	CC	CC	CC	CC	--	AC	CC	CC	CC	CC	CC	AC	AC	CC	AC
TM790	A/G	A01	14887485	GG	GG	AG	GG	GG	GG	GG	AA	AA	AG	AG	AA	AG	AA	GG	AA	AA	GG	GG	GG	GG	--	AA	GG	AA	AA	AA	AA	GG	GG	GG	AA	AA	AA	AA	AG	GG	AA	--	GG	AA	AA	GG	GG	AA	GG
TM791	A/G	A01	14961321	AA	GG	AG	GG	GG	AA	GG	AA	AA	AG	AG	AA	AA	AA	GG	AA	AA	GG	GG	AA	GG	AA	AA	GG	AA	AA	AA	AA	AA	GG	GG	AA	AA	AA	AA	--	GG	--	--	AA	AA	AA	GG	GG	AA	GG
TM793	T/C	A01	14995314	CC	TT	--	TT	TT	CC	TT	CC	CC	TC	TC	CC	CC	CC	TT	CC	CC	TT	TT	CC	TT	CC	CC	TT	CC	CC	CC	CC	CC	TT	TT	CC	CC	CC	CC	TC	TT	CC	TC	CC	CC	CC	TT	TT	CC	TT
TM794	T/C	A01	15011608	TT	TT	TC	--	TT	CC	TT	CC	CC	TC	TC	CC	CC	CC	TT	CC	CC	TT	TT	CC	TT	CC	CC	TT	CC	CC	CC	CC	CC	TT	TT	CC	CC	CC	CC	TC	TT	--	TC	CC	CC	CC	TT	TT	CC	TT
TM795	A/G	A01	15061874	GG	GG	GG	GG	GG	GG	GG	GG	AA	AG	AG	GG	GG	AA	GG	AA	GG	GG	GG	GG	GG	--	GG	GG	GG	GG	--	GG	GG	GG	GG	GG	GG	AA	GG	GG	GG	AA	--	GG	GG	GG	GG	GG	AA	GG
TM796	A/T	A01	15168420	TA	TA	TT	TA	TA	TT	TA	TT	TT	TA	TA	TT	TT	TT	TA	TT	TT	TA	TA	TT	TA	TT	TT	TA	TT	TT	TT	TT	TT	TA	TA	TT	TT	TT	TT	TA	TA	TT	TT	TT	TT	TT	TA	TA	TT	TA
TM797	T/C	A01	15186020	GG	GG	AG	AG	GG	AA	GG	AA	AA	AG	AG	AA	AA	AA	GG	AA	AA	GG	GG	AA	GG	AA	AA	GG	AA	AA	AA	AA	AA	GG	GG	AA	AA	AA	AA	AG	GG	--	AG	AA	AA	AA	GG	GG	AA	GG
TM799	T/C	A01	15211534	AG	AG	--	AG	AG	GG	AG	GG	GG	--	--	GG	GG	GG	AG	GG	GG	AG	AG	GG	AG	GG	GG	AG	GG	GG	GG	GG	GG	AG	AG	GG	GG	GG	GG	--	AG	GG	--	GG	GG	GG	AG	AG	GG	AG
TM800	T/C	A01	15323235	TC	TC	--	TC	TC	CC	TC	CC	CC	--	CC	CC	CC	CC	TC	CC	CC	TC	TC	CC	TC	CC	CC	TC	CC	CC	CC	CC	CC	TC	TC	CC	CC	CC	CC	--	TC	CC	CC	CC	CC	CC	TC	TC	CC	TC
TM801	A/C	A01	15405670	CC	CC	CC	CC	CC	CC	CC	CC	AC	--	CC	CC	CC	CC	CC	AC	CC	CC	CC	CC	CC	AC	CC	CC	CC	CC	AC	CC	CC	CC	CC	CC	CC	AC	CC	CC	CC	AC	CC	CC	CC	CC	CC	CC	AC	CC
TM803	T/C	A01	15516421	TT	TT	TC	--	TT	CC	TT	CC	CC	TC	TC	CC	CC	CC	TT	CC	CC	TT	TT	CC	TT	--	CC	TT	CC	CC	CC	CC	CC	TT	TT	CC	CC	CC	CC	TC	TT	CC	TC	CC	CC	CC	TT	TT	CC	TT
TM804	T/C	A01	15518724	TT	TT	TC	--	TT	CC	TT	CC	CC	TC	TC	CC	CC	CC	TT	CC	CC	TT	TT	CC	TT	CC	CC	TT	CC	CC	CC	CC	CC	TT	TT	CC	CC	CC	CC	TC	TT	CC	TC	CC	CC	CC	TT	TT	CC	TT
TM806	A/G	A01	15535470	AA	GG	AG	--	GG	AA	GG	AA	AA	AG	AG	AA	AA	AA	GG	AA	AA	GG	GG	AA	GG	--	AA	GG	AA	AA	AA	AA	AA	GG	GG	AA	AA	AA	AA	AG	GG	AA	--	AA	AA	AA	GG	GG	AA	GG
TM807	T/C	A01	15539683	AA	GG	--	--	GG	AA	GG	AA	AA	--	AG	AA	AA	AA	GG	AA	AA	GG	GG	AA	GG	AA	AA	GG	AA	AA	AA	AA	AA	GG	GG	AA	AA	AA	AA	--	GG	AA	AA	AA	AA	AA	GG	GG	AA	GG
TM808	A/G	A01	15544500	GG	AA	AG	--	AA	GG	AA	GG	GG	AG	AG	GG	GG	GG	AA	GG	GG	AA	AA	GG	AA	GG	GG	AA	GG	GG	GG	GG	GG	AA	AA	GG	GG	GG	GG	AG	AA	GG	AG	GG	GG	GG	AA	AA	GG	AA
TM811	A/G	A01	15575185	GG	AA	--	--	AA	GG	AA	GG	GG	AG	AG	GG	GG	GG	AA	GG	GG	AA	AA	GG	AA	--	GG	AA	GG	GG	GG	GG	GG	AA	AA	GG	GG	GG	GG	AG	AA	GG	AG	GG	GG	GG	AA	AA	GG	AA
TM818	T/C	A01	15634584	GG	AA	AG	AA	AA	--	AA	GG	GG	AG	AG	GG	AG	GG	AA	GG	GG	AA	AA	AA	AA	--	GG	AA	GG	GG	GG	GG	AA	AA	AA	GG	GG	GG	GG	AG	AA	GG	AG	AA	GG	GG	AA	AA	GG	AA
TM819	T/C	A01	15641558	CC	TC	CC	TC	TC	TC	TC	CC	CC	--	--	CC	--	CC	TC	CC	CC	TC	TC	TC	TC	CC	CC	TC	CC	CC	CC	CC	TC	TC	TC	CC	CC	CC	CC	TC	TC	CC	--	TC	CC	CC	TC	TC	CC	--
TM820	A/G	A01	15645415	GG	AA	--	AA	AA	--	AA	GG	GG	AG	AG	GG	AG	GG	AA	GG	GG	AA	AA	AA	AA	GG	GG	AA	GG	GG	GG	GG	AA	AA	AA	GG	GG	GG	GG	AG	AA	GG	AG	AA	GG	GG	AA	AA	GG	AA
TM822	T/C	A01	15654305	CC	TT	TC	TT	TT	--	TT	CC	CC	TC	TC	CC	TC	CC	TT	CC	CC	TT	TT	TT	TT	--	CC	TT	CC	CC	CC	CC	TT	TT	TT	CC	CC	CC	CC	TC	TT	CC	TC	TT	CC	CC	TT	TT	CC	TT
TM823	T/C	A01	15658763	CC	TT	--	TT	TT	--	TT	CC	CC	--	TC	CC	TC	CC	TT	CC	CC	TT	TT	TT	TT	--	CC	TT	CC	CC	CC	CC	TT	TT	TT	CC	CC	CC	CC	TC	TT	CC	--	TT	CC	CC	TT	TT	CC	TT
TM824	A/G	A01	15668879	CC	TT	TC	TT	TT	TT	TT	CC	CC	TC	TC	CC	--	CC	TT	CC	CC	TT	TT	TT	TT	--	CC	TT	CC	CC	CC	CC	TT	TT	TT	CC	CC	CC	CC	TC	TT	CC	TC	TT	CC	CC	TT	TT	CC	TT
TM827	T/C	A01	15691855	CC	TT	TC	TT	TT	--	TT	CC	CC	TC	TC	CC	TC	CC	TT	CC	CC	TT	TT	TT	TT	--	CC	TT	CC	CC	CC	CC	TT	TT	TT	CC	CC	CC	CC	TC	TT	CC	TC	TT	CC	CC	TT	TT	CC	TT
TM831	T/C	A01	15712643	CC	TC	--	TC	TC	TC	TC	CC	CC	--	--	CC	TC	CC	TC	CC	CC	TC	TC	TC	TC	CC	CC	TC	CC	CC	CC	CC	TC	TC	TC	CC	CC	CC	CC	--	TC	CC	--	TC	CC	CC	TC	TC	CC	TC
TM832	T/C	A01	15720040	GG	AG	--	AG	AG	AG	AG	GG	GG	--	--	GG	AG	GG	AG	GG	GG	AG	AG	AG	AG	GG	GG	AG	GG	GG	GG	GG	AG	AG	AG	GG	GG	GG	GG	--	--	GG	--	AG	GG	GG	AG	AG	GG	AG
TM834	A/G	A01	15731381	AA	GG	--	GG	GG	--	GG	AA	AA	AG	AG	AA	AG	AA	GG	AA	AA	GG	GG	GG	GG	--	AA	GG	AA	GG	AA	AA	GG	GG	GG	AA	AA	AA	AA	AG	GG	AA	--	GG	AA	AA	GG	GG	AA	GG
TM835	A/C	A01	15736881	GG	TT	TG	TT	TT	--	TT	GG	GG	TG	TG	GG	TG	GG	TT	GG	GG	TT	TT	TT	TT	--	GG	TT	GG	TT	GG	GG	TT	TT	TT	GG	GG	GG	GG	TG	TT	GG	TG	TT	GG	GG	TT	TT	GG	TT
TM837	T/C	A01	15760925	GG	AA	--	AA	AA	--	AA	GG	GG	AG	AG	GG	AG	GG	AA	GG	GG	GG	GG	AA	AA	--	GG	AA	GG	AA	GG	GG	AA	AA	AA	GG	GG	GG	GG	AG	AA	GG	GG	AA	GG	GG	AA	AA	GG	AA
TM838	T/A	A01	15763446	TT	AA	TA	AA	AA	--	AA	TT	TT	TA	TA	TT	TA	TT	AA	TT	TT	TT	TT	AA	AA	TT	TT	AA	TT	AA	TT	TT	AA	AA	AA	TT	TT	TT	TT	TA	AA	TT	TT	AA	TT	TT	AA	AA	TT	AA
TM839	G/C	A01	15765594	GG	CC	CG	CC	CC	--	CC	GG	GG	CG	CG	GG	CG	GG	CC	GG	GG	GG	GG	CC	CC	--	GG	CC	GG	CC	GG	GG	CC	CC	CC	GG	GG	GG	GG	CG	CC	GG	GG	CC	GG	GG	CC	CC	GG	CC
TM841	T/C	A01	15777129	GG	AA	AG	AA	AA	--	AA	GG	GG	AG	AG	GG	AG	GG	AA	GG	GG	GG	GG	AA	AA	GG	GG	AA	GG	AA	GG	GG	AA	AA	AA	GG	GG	GG	GG	AG	AA	GG	GG	AA	GG	GG	AA	AA	GG	AA
TM842	T/C	A01	15786291	TT	CC	TC	CC	CC	--	CC	TT	TT	TC	TC	TT	TC	TT	CC	TT	TT	TT	TT	CC	CC	TT	TT	CC	TT	CC	TT	TT	CC	CC	CC	TT	TT	TT	TT	TC	CC	TT	TT	CC	TT	TT	CC	CC	TT	CC
TM846	T/C	A01	15808570	TT	CC	--	CC	CC	--	CC	TT	TT	--	TC	TT	--	TT	CC	TT	TT	TT	TT	CC	CC	--	TT	CC	TT	CC	TT	TT	CC	CC	CC	TT	TT	TT	TT	TC	CC	TT	TT	CC	TT	TT	CC	CC	TT	CC
TM847	G/C	A01	15820933	CC	GG	--	GG	GG	GG	GG	CC	CC	GC	GC	CC	--	CC	GG	CC	CC	CC	CC	GG	GG	CC	CC	GG	CC	GG	CC	CC	GG	GG	GG	CC	CC	CC	CC	GC	GG	CC	CC	GG	CC	CC	GG	GG	CC	GG
TM848	T/C	A01	15824679	AA	GG	AG	GG	GG	GG	GG	AA	AA	AG	AG	AA	--	AA	GG	AA	AA	AA	AA	GG	GG	AA	AA	GG	AA	GG	AA	AA	GG	GG	GG	AA	AA	AA	AA	AG	GG	--	AA	GG	AA	AA	GG	GG	AA	GG
TM849	A/C	A01	15826911	AA	CC	AC	CC	CC	--	CC	AA	AA	AC	AC	AA	AC	AA	CC	AA	AA	AA	AA	CC	CC	--	AA	CC	AA	CC	AA	AA	CC	CC	CC	AA	AA	AA	AA	AC	CC	AA	AA	CC	AA	AA	CC	CC	AA	CC
TM850	T/C	A01	15829171	CC	TT	TC	TT	TT	--	TT	CC	CC	TC	TC	CC	TC	CC	TT	CC	CC	CC	CC	TT	TT	CC	CC	TT	CC	TT	CC	CC	TT	TT	TT	CC	CC	CC	CC	TC	TT	CC	CC	TT	CC	CC	TT	TT	CC	TT
TM854	T/C	A01	15848295	AA	GG	AG	GG	GG	--	GG	AA	AA	AG	AG	AA	AG	AA	GG	AA	AA	AA	AA	GG	GG	AA	AA	GG	AA	GG	AA	AA	GG	GG	GG	AA	AA	AA	AA	AG	GG	AA	AA	GG	AA	AA	GG	GG	AA	GG
TM855	A/C	A01	15890678	AA	AA	AC	--	AA	CC	AA	CC	CC	AC	AC	CC	CC	CC	AA	CC	CC	CC	CC	CC	AA	CC	CC	AA	CC	CC	CC	CC	CC	AA	AA	CC	CC	CC	CC	AC	AA	CC	CC	CC	CC	CC	AA	AA	CC	AA
TM857	T/C	A01	16003540	AA	AA	AG	--	AA	GG	AA	GG	GG	AG	AG	GG	GG	GG	AA	GG	GG	AA	AA	GG	AA	GG	GG	AA	GG	AA	GG	GG	GG	AA	AA	GG	GG	GG	GG	AG	AA	GG	GG	GG	GG	GG	AA	AA	GG	AA
TM858	T/C	A01	16083828	--	TC	--	--	--	CC	--	CC	CC	--	--	CC	CC	CC	TC	CC	CC	TC	TC	CC	TC	CC	CC	TC	CC	CC	CC	CC	CC	TC	TC	CC	CC	CC	CC	CC	TC	CC	CC	CC	CC	CC	--	TC	CC	TC
TM859	A/G	A01	16120098	CC	CC	TC	--	CC	TT	CC	TT	TT	TC	TC	TT	TT	TT	CC	TT	TT	CC	CC	TT	CC	TT	TT	CC	TT	TT	TT	TT	TT	CC	CC	TT	TT	TT	TT	TC	CC	TT	TC	TT	TT	TT	CC	CC	TT	CC
TM860	T/C	A01	16122785	TT	TT	TC	TC	TT	CC	TT	CC	CC	TC	TC	CC	CC	CC	TT	CC	CC	TT	TT	CC	TT	CC	CC	TT	CC	CC	CC	CC	CC	TT	TT	CC	CC	CC	CC	TC	TT	CC	TC	CC	CC	CC	TT	TT	CC	TT
TM866	T/C	A01	16157524	TC	TC	--	TC	TC	CC	TC	CC	CC	--	--	CC	CC	CC	TC	CC	CC	TC	TC	CC	TC	CC	CC	TC	CC	CC	CC	CC	CC	TC	TC	CC	CC	CC	CC	--	TC	CC	--	CC	CC	CC	TC	TC	CC	TC
TM868	A/G	A01	16168084	TT	TT	--	--	TT	CC	TT	CC	CC	--	--	CC	CC	CC	TT	CC	CC	--	TT	CC	TT	CC	CC	TT	CC	CC	CC	CC	CC	TT	TT	CC	CC	CC	CC	TC	TT	CC	CC	CC	CC	CC	TT	TT	CC	TT
TM870	A/G	A01	16178558	AG	AG	--	AG	AG	AA	AG	AA	AA	--	AG	AA	AA	AA	AG	AA	AA	AG	AG	AA	AG	AA	AA	AG	AA	AA	AA	AA	AA	AG	AG	AA	AA	AA	AA	AG	AG	AA	AA	AA	AA	AA	AG	AG	AA	AG
TM872	T/C	A01	16185041	TC	TC	--	TC	TC	CC	TC	CC	CC	--	--	CC	CC	CC	TC	CC	CC	TC	TC	CC	TC	CC	CC	TC	CC	CC	CC	CC	CC	TC	TC	CC	CC	CC	CC	--	TC	CC	--	CC	CC	CC	TC	TC	CC	TC
TM875	T/C	A01	16200250	AG	AG	AG	AG	AG	AA	AG	AA	AA	AG	AG	AA	AA	AA	AG	AA	AA	AG	AG	AA	AG	AA	AA	AG	AA	AA	AA	AA	AA	AG	AG	AA	AA	AA	AA	AG	AG	AA	AG	AA	AA	AA	AG	AG	AA	AG
TM876	T/A	A01	16207568	TT	TT	--	--	TT	AA	TT	AA	AA	AT	AT	AA	AA	AA	TT	AA	AA	TT	TT	AA	TT	AA	AA	TT	AA	AA	AA	AA	AA	TT	TT	AA	AA	AA	AA	AT	TT	AA	--	AA	AA	AA	TT	TT	AA	TT
TM878	T/C	A01	16216693	AG	AG	GG	AG	AG	GG	AG	GG	GG	--	GG	GG	GG	GG	AG	GG	GG	AG	AG	GG	AG	GG	GG	AG	GG	GG	GG	GG	GG	AG	AG	GG	GG	GG	GG	--	AG	GG	--	GG	GG	GG	AG	AG	GG	AG
TM879	A/G	A01	16224332	GG	GG	AG	--	GG	AA	GG	AA	AA	AG	AG	AA	AA	AA	GG	AA	AA	GG	GG	AA	GG	AA	AA	GG	AA	AA	AA	AA	AA	GG	GG	AA	AA	AA	AA	AG	GG	AA	--	AA	AA	AA	GG	GG	AA	GG
TM881	A/C	A01	16235925	GG	GG	TG	TG	GG	TT	GG	TT	TT	TG	TG	TT	TT	TT	GG	TT	TT	GG	GG	TT	GG	TT	TT	GG	TT	TT	TT	TT	TT	GG	GG	TT	TT	TT	TT	TG	GG	TT	TG	TT	TT	TT	GG	GG	TT	GG
TM883	T/A	A01	16249349	AA	AA	AT	--	AA	TT	AA	TT	TT	AT	AT	TT	TT	TT	AA	TT	TT	AA	AA	TT	AA	TT	TT	AA	TT	TT	TT	TT	TT	AA	AA	TT	TT	TT	TT	AT	AA	TT	--	TT	TT	TT	AA	AA	TT	AA
TM884	A/C	A01	16252313	GG	GG	TG	--	GG	TT	GG	TT	TT	TG	TG	TT	TT	TT	GG	TT	TT	GG	GG	TT	GG	TT	TT	GG	TT	TT	TT	TT	TT	GG	GG	TT	TT	TT	TT	TG	GG	TT	--	TT	TT	TT	GG	GG	TT	GG
TM886	A/G	A01	16272228	CC	CC	TC	--	CC	TT	CC	TT	TT	--	TC	TT	TT	TT	CC	TT	TT	CC	CC	TT	CC	TT	TT	CC	TT	TT	TT	TT	TT	CC	CC	TT	TT	TT	TT	TC	CC	TT	--	TT	TT	TT	CC	CC	TT	CC
TM887	T/C	A01	16276735	TT	TT	TC	--	TT	CC	TT	CC	CC	TC	TC	CC	CC	CC	TT	CC	CC	TT	TT	CC	TT	CC	CC	TT	CC	CC	CC	CC	CC	TT	TT	CC	CC	CC	CC	TC	TT	CC	TC	CC	CC	CC	TT	TT	CC	TT
TM888	T/A	A01	16281718	AA	AA	--	--	AA	TT	AA	TT	TT	--	AT	TT	TT	TT	AA	TT	TT	AA	AA	TT	AA	TT	TT	AA	TT	TT	TT	TT	TT	AA	AA	TT	TT	TT	TT	AT	AA	TT	TT	TT	TT	TT	AA	AA	TT	AA
TM889	A/G	A01	16284725	CC	CC	TC	--	CC	TT	CC	TT	TT	TC	TC	TT	TT	TT	CC	TT	TT	CC	CC	TT	CC	TT	TT	CC	TT	TT	TT	TT	TT	CC	CC	TT	TT	TT	TT	TC	CC	TT	--	TT	TT	TT	CC	CC	TT	CC
TM892	T/C	A01	16295703	GG	GG	AG	--	GG	AA	GG	AA	AA	AG	AG	AA	AA	AA	GG	AA	AA	GG	GG	AA	GG	AA	AA	GG	AA	AA	AA	AA	AA	GG	GG	AA	AA	AA	AA	AG	GG	AA	AG	AA	AA	AA	GG	GG	AA	GG
TM895	A/G	A01	16311893	AA	AA	AG	--	AA	GG	AA	GG	GG	AG	AG	GG	GG	GG	AA	GG	GG	AA	AA	GG	AA	GG	GG	AA	GG	GG	GG	GG	GG	AA	AA	GG	GG	GG	GG	AG	AA	GG	AG	GG	GG	GG	AA	AA	GG	AA
TM899	T/C	A01	16374922	GG	GG	AG	--	GG	AA	GG	AA	AA	AG	AG	AA	AA	AA	GG	AA	AA	GG	GG	AA	GG	AA	AA	GG	AA	AA	AA	AA	AA	GG	GG	AA	AA	AA	AA	AG	GG	AA	AG	AA	AA	AA	GG	GG	AA	GG
TM900	A/G	A01	16377444	AG	AG	--	AG	AG	AA	AG	AA	AA	--	--	AA	AA	AA	AG	AA	AA	AG	AG	AA	AG	AA	AA	AG	AA	AA	AA	AA	AA	AG	AG	AA	AA	AA	AA	AG	AG	AA	--	AA	AA	AA	AG	AG	AA	AG
TM901	T/C	A01	16383488	TT	TT	TC	--	TT	CC	TT	CC	CC	TC	TC	CC	CC	CC	TT	CC	CC	TT	TT	CC	TT	CC	CC	TT	CC	CC	CC	CC	CC	TT	TT	CC	CC	CC	CC	TC	TT	CC	TC	CC	CC	CC	TT	TT	CC	TT
TM902	A/T	A01	16387190	TT	TT	TA	--	TT	AA	TT	AA	AA	TA	TA	AA	AA	AA	TT	AA	AA	TT	TT	AA	TT	AA	AA	TT	AA	AA	AA	AA	AA	TT	TT	AA	AA	AA	AA	TA	TT	AA	--	AA	AA	AA	TT	TT	AA	TT
TM903	A/G	A01	16405455	GG	GG	AG	--	GG	AA	GG	AA	AA	AG	AG	AA	AA	AA	GG	AA	AA	GG	GG	AA	GG	AA	AA	GG	AA	AA	AA	AA	AA	GG	GG	AA	AA	AA	AA	AG	GG	AA	--	AA	AA	AA	GG	GG	AA	GG
TM904	A/G	A01	16446835	TT	TT	--	--	TT	CC	TT	CC	CC	TC	TC	CC	CC	CC	TT	CC	CC	TT	TT	CC	TT	CC	CC	TT	CC	CC	CC	CC	CC	TT	TT	CC	CC	CC	CC	TC	TT	CC	--	CC	CC	CC	TT	TT	CC	TT
TM905	A/C	A01	16483572	CC	CC	AC	--	CC	AA	CC	CC	CC	CC	CC	AA	AA	AA	CC	CC	AA	CC	CC	AA	CC	CC	AA	CC	AA	CC	CC	AA	AA	CC	CC	AA	AA	CC	AA	AC	CC	CC	--	AA	AA	AA	CC	CC	CC	CC
TM909	T/C	A01	16516466	TT	TT	TC	TT	TT	--	TT	TT	TT	TT	TT	CC	TC	CC	TT	TT	CC	TT	TT	TT	TT	TT	CC	TT	CC	TT	--	CC	TT	TT	TT	CC	CC	TT	CC	TC	TT	TT	TC	TT	CC	CC	TT	TT	TT	TT
TM910	T/C	A01	16519446	GG	GG	AG	GG	--	--	GG	GG	GG	GG	GG	AG	--	AG	GG	GG	AG	GG	GG	GG	GG	GG	AG	GG	AG	GG	GG	AG	GG	GG	GG	AG	AG	GG	AG	AG	GG	GG	AG	GG	AG	AG	GG	GG	--	GG
TM912	A/C	A01	16529399	TT	TT	TG	--	TT	GG	TT	TT	TT	TT	TT	GG	GG	GG	TT	TT	GG	TT	TT	GG	TT	TT	GG	TT	GG	TT	--	GG	GG	TT	TT	GG	GG	TT	GG	TG	TT	TT	TG	GG	GG	GG	TT	TT	TT	TT
TM913	T/C	A01	16536218	GG	GG	AG	GG	GG	--	GG	GG	GG	GG	GG	AA	AG	AA	GG	GG	AA	GG	GG	GG	GG	GG	AA	GG	AA	GG	--	AA	GG	GG	GG	AA	AA	GG	AA	AG	GG	GG	AG	GG	AA	AA	GG	GG	GG	GG
TM914	A/C	A01	16539968	GG	GG	TG	--	GG	TT	GG	GG	GG	GG	GG	TT	TT	TT	GG	GG	TT	GG	GG	TT	GG	GG	TT	GG	TT	GG	--	TT	TT	GG	GG	TT	TT	GG	TT	TG	GG	GG	--	TT	TT	TT	GG	GG	GG	GG
TM915	C/G	A01	16545319	CC	CC	CG	CG	CC	GG	CC	CC	CC	CC	CC	GG	GG	GG	CC	CC	GG	CC	CC	GG	CC	--	GG	CC	GG	CC	CG	GG	GG	CC	CC	GG	GG	CC	GG	CG	CC	CC	CG	GG	GG	GG	CC	CC	CC	CC
TM917	A/C	A01	16566970	TT	TT	TG	TT	TT	TT	TT	TT	TT	TT	TT	GG	TG	GG	TT	TT	GG	TT	TT	TT	TT	TT	GG	TT	GG	GG	--	GG	TT	TT	TT	GG	GG	TT	GG	TG	TT	TT	TG	TT	GG	GG	TT	TT	TT	TT
TM918	T/A	A01	16572545	AA	AA	TT	--	AA	--	AA	AA	AA	AA	AA	TT	AT	TT	--	AA	TT	AA	AA	AA	AA	AA	TT	TT	TT	TT	AA	TT	AA	TT	TT	TT	TT	AA	TT	AT	--	AA	--	AA	TT	TT	TT	TT	AA	TT
TM919	A/G	A01	16599119	GG	GG	--	GG	GG	GG	GG	GG	GG	GG	GG	AG	GG	AG	GG	GG	AG	GG	GG	GG	GG	GG	AG	GG	AG	AG	GG	AG	GG	GG	GG	AG	AG	GG	AG	--	GG	GG	AG	GG	AG	AG	GG	GG	GG	GG
TM920	T/C	A01	16614342	CC	CC	TC	CC	CC	--	CC	CC	CC	CC	CC	TT	TC	TT	CC	CC	TT	CC	CC	CC	CC	CC	TT	CC	TT	TT	--	TT	CC	CC	CC	TT	TT	CC	TT	TC	CC	CC	--	CC	TT	TT	CC	CC	CC	CC
TM921	A/G	A01	16634678	AG	AG	GG	GG	AG	--	AG	AG	AG	AG	AG	GG	--	GG	AG	AG	GG	AG	AG	AG	AG	AG	GG	GG	GG	GG	--	GG	AG	GG	GG	GG	GG	AG	GG	GG	--	--	--	AG	GG	GG	GG	GG	AG	GG
TM924	T/G	A01	16646466	AA	AA	CC	CC	AA	CC	AA	AA	AA	AA	AA	CC	CC	CC	AA	AA	CC	AA	AA	CC	AA	AA	CC	CC	CC	CC	--	CC	CC	CC	CC	CC	CC	AA	CC	AC	AC	AA	--	CC	CC	CC	CC	CC	AA	CC
TM927	A/G	A01	17008424	TC	TC	CC	CC	TC	CC	TC	TC	TC	--	TC	CC	CC	CC	TC	TC	CC	TC	TC	CC	TC	TC	CC	CC	CC	CC	TC	CC	CC	CC	CC	CC	CC	TC	CC	--	--	TC	--	CC	CC	CC	CC	CC	TC	CC
TM929	T/G	A01	17251266	GG	GG	--	GG	GG	GG	GG	GG	GG	--	GG	TT	TG	TT	GG	GG	TT	GG	GG	GG	GG	GG	TT	GG	TT	GG	--	TT	GG	GG	GG	TT	TT	GG	TT	TG	GG	--	--	GG	TT	TT	GG	GG	GG	GG
TM931	T/G	A01	17327875	AA	AA	AC	AA	AA	AA	AA	AA	AA	AC	AA	CC	AC	CC	AA	AA	CC	AA	AA	AA	AA	AA	CC	AA	CC	AA	--	CC	AA	AA	AA	CC	CC	AA	CC	AC	AA	--	AC	AA	CC	CC	AA	AA	AA	AA
TM935	T/C	A01	18871381	CC	TT	TC	TT	TT	--	TT	TT	TT	TC	TT	CC	TC	CC	--	TT	CC	TT	TT	CC	TT	TT	CC	CC	CC	CC	--	CC	CC	CC	CC	CC	CC	TT	CC	TC	--	--	--	CC	CC	CC	CC	CC	TT	CC
TM936	A/G	A01	18937848	AA	GG	AG	GG	GG	--	GG	GG	GG	AG	GG	AA	AG	AA	--	GG	AA	GG	GG	AA	GG	GG	GG	AA	AA	AA	--	AA	AA	AA	AA	AA	AA	GG	AA	AG	--	--	--	AA	AA	AA	AA	AA	GG	AA
TM937	T/G	A01	18950643	TT	GG	TG	GG	GG	--	GG	GG	GG	TG	GG	TT	TG	TT	--	GG	TT	GG	GG	TT	GG	GG	GG	TT	TT	TT	GG	TT	TT	TT	TT	TT	TT	GG	TT	TG	--	--	--	TT	TT	TT	TT	TT	GG	TT
TM938	T/C	A01	18956573	TT	CC	TC	CC	CC	TT	CC	CC	CC	TC	CC	TT	--	TT	--	CC	TT	CC	CC	TT	CC	--	CC	TT	TT	TT	--	TT	TT	TT	TT	TT	TT	CC	TT	TC	--	--	--	TT	TT	TT	TT	TT	CC	TT
TM940	T/C	A01	18966820	CC	TT	TC	TT	TT	--	TT	TT	TT	TC	TT	CC	TC	CC	--	TT	CC	TT	TT	CC	TT	TT	TT	CC	CC	CC	--	CC	CC	CC	CC	CC	CC	TT	CC	TC	--	--	TC	CC	CC	CC	CC	CC	TT	CC
TM942	T/C	A01	18981727	TT	CC	TC	CC	CC	--	CC	CC	CC	TC	CC	TT	TC	TT	--	CC	TT	CC	CC	TT	CC	CC	CC	TT	TT	TT	--	TT	TT	TT	TT	TT	TT	CC	TT	TC	--	--	TC	TT	TT	TT	TT	TT	CC	TT
TM943	A/G	A01	18989500	AA	GG	AG	GG	GG	--	GG	GG	GG	AG	GG	AA	AG	AA	GG	GG	AA	GG	GG	AA	GG	GG	GG	AA	AA	AA	GG	AA	AA	AA	AA	AA	AA	GG	AA	AG	GG	--	--	AA	AA	AA	AA	AA	GG	AA
TM944	T/C	A01	19037208	TT	CC	TC	CC	CC	--	CC	CC	CC	TC	CC	TT	TC	TT	--	CC	TT	CC	CC	TT	CC	CC	CC	TT	TT	TT	CC	TT	TT	TT	TT	TT	TT	CC	TT	TC	--	TC	--	TT	TT	TT	TT	TT	CC	TT
TM945	T/G	A01	19039357	CC	AA	AC	AA	AA	--	AA	AA	AA	AC	AA	CC	AC	CC	AC	AA	CC	AA	AA	CC	AA	--	AA	CC	CC	CC	AC	CC	CC	CC	CC	CC	CC	AA	CC	AC	AC	AC	AC	CC	CC	CC	CC	CC	AA	CC
TM946	A/C	A01	19042627	AA	CC	--	CC	CC	--	CC	CC	CC	AC	CC	AA	AC	AA	--	CC	AA	CC	CC	AA	CC	CC	CC	AA	AA	AA	CC	AA	AA	AA	AA	AA	AA	CC	AA	AC	--	--	--	AA	AA	AA	AA	AA	CC	AA
TM947	A/G	A01	19048174	TT	CC	TC	CC	CC	TC	CC	CC	CC	TC	CC	TT	TC	TT	TC	CC	TT	CC	CC	TT	CC	--	CC	TT	TT	TT	--	TT	TT	TT	TT	TT	TT	CC	TT	TC	TC	TC	TC	TT	TT	TT	TT	TT	CC	TT
TM948	T/C	A01	19051982	GG	AA	AG	AA	AA	--	AA	AA	AA	AG	AA	GG	AG	GG	AG	AA	GG	AA	AA	GG	AA	AA	AA	GG	GG	GG	--	GG	GG	GG	GG	GG	GG	AA	GG	AG	--	--	AG	GG	GG	GG	GG	GG	AA	GG
TM950	T/A	A01	19066599	AA	TT	AT	TT	TT	--	TT	TT	TT	AT	TT	AA	AT	AA	--	TT	AA	TT	TT	AA	TT	TT	TT	AA	AA	AA	TT	AA	AA	AA	AA	AA	AA	TT	AA	AT	--	--	AT	AA	AA	AA	AA	AA	TT	AA
TM951	A/G	A01	19078477	GG	AA	AG	AA	AA	AA	AA	AA	AA	AA	AA	GG	AA	GG	--	AA	GG	AA	AA	AA	AA	AA	AA	GG	GG	GG	--	GG	AA	GG	GG	GG	GG	AA	GG	AG	--	--	AG	AA	GG	GG	GG	GG	AA	GG
TM955	T/C	A01	19090749	CC	TT	TC	TT	TT	--	TT	TT	TT	TC	TT	CC	TC	CC	--	TT	CC	TT	TT	CC	TT	TT	TT	CC	CC	CC	--	CC	CC	CC	CC	CC	CC	TT	CC	TC	--	--	TC	CC	CC	CC	CC	CC	TT	CC
TM956	A/C	A01	19098709	AA	CC	AC	CC	CC	--	CC	CC	CC	AC	CC	AA	AC	AA	--	CC	AA	CC	CC	AA	CC	CC	CC	AA	AA	AA	--	AA	AA	AA	AA	AA	AA	CC	AA	AC	--	AC	AC	AA	AA	AA	AA	AA	CC	AA
TM958	T/C	A01	19167032	TT	CC	TC	CC	CC	CC	CC	CC	CC	CC	CC	TT	CC	TT	--	CC	TT	CC	CC	CC	CC	CC	CC	TT	TT	TT	CC	TT	CC	TT	TT	TT	TT	CC	TT	TC	CC	--	--	CC	TT	TT	TT	TT	CC	TT
TM959	T/G	A01	19184566	AA	AA	AC	AA	AA	AA	AA	AA	AA	AA	AA	CC	AA	CC	AA	AA	CC	AA	AA	AA	AA	AA	AA	AA	CC	CC	AA	CC	AA	AA	AA	CC	CC	AA	CC	AC	AA	--	AC	AA	CC	CC	AA	AA	AA	AA
TM960	T/G	A01	19189335	AA	AA	AC	AA	AA	AA	AA	AA	AA	AA	AA	CC	AA	CC	AA	AA	CC	AA	AA	AA	AA	AA	AA	AA	CC	CC	AA	CC	AA	AA	AA	CC	CC	AA	CC	AC	AA	--	--	AA	CC	CC	AA	AA	AA	AA
TM962	G/C	A01	19201775	GG	GG	CG	GG	GG	GG	GG	GG	GG	GG	GG	CC	GG	CC	GG	GG	CC	GG	GG	GG	GG	GG	GG	GG	CC	CC	--	CC	GG	GG	GG	CC	CC	GG	CC	CG	GG	--	--	GG	CC	CC	GG	GG	GG	GG
TM963	A/G	A01	19210576	GG	GG	--	GG	GG	GG	GG	GG	GG	GG	GG	AG	GG	AG	GG	GG	AG	GG	GG	GG	GG	GG	GG	GG	AG	AG	GG	AG	GG	GG	GG	AG	AG	GG	AG	--	--	--	AG	GG	AG	AG	GG	GG	GG	GG
TM964	T/C	A01	19224534	GG	GG	AG	GG	GG	GG	GG	GG	GG	GG	GG	AA	GG	AA	GG	GG	AA	GG	GG	GG	GG	GG	GG	GG	AA	GG	--	AA	GG	GG	GG	AA	AA	GG	AA	AG	GG	--	--	GG	AA	AA	GG	GG	GG	GG
TM965	A/C	A01	19239448	CC	AA	AC	AA	AA	--	AA	AA	AA	AC	AA	CC	AC	CC	--	AA	CC	AA	AA	CC	AA	AA	AA	CC	CC	CC	AA	CC	CC	CC	CC	CC	CC	AA	CC	AC	AA	AA	AC	CC	CC	CC	CC	CC	AA	CC
TM967	T/C	A01	19247882	AA	AA	AG	AA	AA	GG	AA	AA	AA	AG	AA	GG	AG	GG	AA	AA	GG	AA	AA	GG	AA	--	AA	AA	GG	AA	--	GG	GG	AA	AA	GG	GG	AA	GG	AG	AA	--	AG	GG	GG	GG	AA	AA	AA	AA
TM968	T/C	A01	19253974	GG	AA	AG	AA	AA	AA	AA	AA	AA	AA	AA	GG	AA	GG	AA	AA	GG	AA	AA	AA	AA	AA	AA	AA	GG	GG	--	GG	AA	AA	AA	GG	GG	AA	GG	AG	AA	--	AG	AA	GG	GG	AA	AA	AA	AA
TM971	T/G	A01	19323458	TT	GG	TG	GG	GG	GG	GG	GG	GG	GG	GG	TT	GG	TT	GG	GG	TT	GG	GG	GG	GG	GG	GG	GG	TT	TT	GG	TT	GG	GG	GG	TT	TT	GG	TT	TG	GG	GG	TG	GG	TT	TT	GG	GG	GG	GG
TM972	T/A	A01	19329518	AA	TT	AT	TT	TT	TT	TT	TT	TT	TT	TT	AA	TT	AA	TT	TT	AA	TT	TT	TT	TT	TT	TT	TT	AA	AA	TT	AA	TT	TT	TT	AA	AA	TT	AA	AT	TT	TT	--	TT	AA	AA	TT	TT	TT	TT
TM973	T/A	A01	19333224	TT	AA	TA	AA	AA	AA	AA	AA	AA	AA	AA	TT	AA	TT	AA	AA	TT	AA	AA	AA	AA	AA	AA	AA	TT	TT	--	TT	AA	AA	AA	TT	TT	AA	TT	TA	AA	--	TA	AA	TT	TT	AA	AA	AA	AA
TM974	A/G	A01	19337011	AA	GG	AG	GG	GG	GG	GG	GG	GG	GG	GG	AA	GG	AA	GG	GG	AA	GG	GG	GG	GG	GG	GG	GG	AA	AA	--	AA	GG	GG	GG	AA	AA	GG	AA	AG	GG	--	AG	GG	AA	AA	GG	GG	GG	GG
TM975	T/A	A01	19340225	TA	AA	TA	AA	AA	AA	AA	AA	AA	AA	AA	TA	AA	TA	AA	AA	TA	AA	AA	AA	AA	AA	AA	AA	TA	TA	AA	TA	AA	AA	AA	TA	TA	AA	TA	--	AA	AA	TA	AA	--	--	AA	AA	AA	AA
TM977	T/C	A01	19348963	AA	GG	AG	GG	GG	GG	GG	GG	GG	GG	GG	AA	GG	AA	GG	GG	AA	GG	GG	GG	GG	GG	GG	GG	AA	AA	GG	AA	GG	GG	GG	AA	AA	GG	AA	--	GG	GG	AG	GG	AA	AA	GG	GG	GG	GG
TM978	T/C	A01	19351875	CC	TT	TC	TT	TT	TT	TT	TT	TT	TT	TT	CC	TT	CC	TT	TT	CC	TT	TT	TT	TT	TT	TT	TT	CC	CC	--	CC	TT	TT	TT	CC	CC	TT	CC	TC	TT	--	--	TT	CC	CC	TT	TT	TT	TT
TM981	T/G	A01	19583204	TT	TT	TG	TT	TT	TT	TT	TT	TT	TT	TT	TT	TT	TT	--	TT	TT	TT	TT	TT	TT	GG	TT	GG	TT	TT	TT	TT	TT	GG	GG	TT	TT	TT	TT	TT	TT	TT	TT	TT	TT	TT	GG	GG	TT	GG
TM985	T/G	A01	19708610	AA	AA	AC	AA	AA	AA	AA	AA	AA	AA	AA	AA	AA	AA	AC	AA	AA	AA	AA	AA	AA	--	AA	CC	AA	AA	AA	AA	AA	CC	CC	AA	AA	AA	AA	AA	AA	AA	AA	AA	AA	AA	CC	CC	AA	CC
TM989	A/C	A01	19777090	AA	AA	AC	AA	AA	AA	AA	AA	AA	AA	AA	AA	AA	AA	--	AA	AA	AA	AA	AA	AA	CC	AA	CC	AA	AA	AA	AA	AA	CC	CC	AA	AA	AA	AA	AA	AA	AA	AA	AA	AA	AA	CC	CC	AA	CC
TM991	A/C	A01	19793965	TT	TT	TG	TT	TT	TT	TT	TT	TT	TT	TT	TT	TT	TT	--	TT	TT	TT	TT	TT	TT	GG	TT	GG	TT	TT	TT	TT	TT	GG	GG	TT	TT	TT	TT	TT	TT	TT	TT	TT	TT	TT	GG	GG	TT	GG
TM993	T/C	A01	19829481	CC	CC	TC	CC	CC	CC	CC	CC	CC	CC	CC	CC	CC	CC	--	CC	CC	CC	CC	CC	CC	TT	CC	TT	CC	CC	CC	CC	CC	TT	TT	CC	CC	CC	CC	CC	CC	CC	CC	CC	CC	CC	TT	TT	CC	TT
TM994	A/G	A01	19837129	TT	TT	TC	TT	TT	TT	TT	TT	TT	TT	TT	TT	TT	TT	--	TT	TT	TT	TT	TT	TT	CC	TT	CC	TT	TT	TT	TT	TT	CC	CC	TT	TT	TT	TT	TT	TT	TT	TT	TT	TT	TT	CC	CC	TT	CC
TM995	T/C	A01	19841936	CC	CC	--	CC	CC	CC	CC	CC	CC	CC	CC	CC	CC	CC	--	CC	CC	CC	CC	CC	CC	TT	CC	TT	CC	CC	CC	CC	CC	TT	TT	CC	CC	CC	CC	CC	CC	CC	CC	CC	CC	CC	TT	TT	CC	TT
TM997	T/A	A01	19869466	AA	AA	AT	AA	AA	AA	AA	AA	AA	AA	AA	AA	AA	AA	AT	AA	AA	AA	AA	AA	AA	--	AA	TT	AA	AA	AA	AA	AA	TT	TT	AA	AA	AA	AA	AA	AA	AA	AA	AA	AA	AA	TT	TT	AA	TT
TM998	C/G	A01	19889992	CC	CC	GC	CC	CC	CC	CC	CC	CC	CC	CC	CC	CC	CC	GC	CC	CC	CC	CC	CC	CC	--	CC	GG	CC	CC	CC	CC	CC	GG	GG	CC	CC	CC	CC	CC	CC	CC	CC	CC	CC	CC	GG	GG	CC	GG
TM999	T/G	A01	19933273	TT	TT	TG	TT	TT	TT	TT	TT	TT	TT	TT	TT	TT	TT	--	TT	TT	TT	TT	TT	TT	GG	TT	GG	TT	TT	TT	TT	TT	GG	GG	TT	TT	TT	TT	TT	TT	TT	TT	TT	TT	TT	GG	GG	TT	GG
TM1000	T/C	A01	19948549	CC	CC	TC	CC	CC	CC	CC	CC	CC	CC	CC	CC	CC	CC	--	CC	CC	CC	CC	CC	CC	--	CC	TT	CC	CC	CC	CC	CC	TT	TT	CC	CC	CC	CC	CC	CC	CC	CC	CC	CC	CC	TT	TT	CC	TT
TM1001	T/G	A01	19984257	AA	AA	CC	AC	AA	CC	AA	AA	AA	--	AA	CC	CC	CC	AA	AA	CC	AA	AA	CC	AA	CC	AC	CC	CC	AA	--	CC	CC	CC	CC	CC	CC	AA	CC	AC	AA	--	--	CC	CC	CC	CC	CC	CC	CC
TM1004	A/G	A01	20064971	GG	GG	AA	GG	GG	GG	GG	GG	GG	--	GG	AA	GG	AA	GG	GG	AA	GG	GG	GG	GG	--	AG	AA	AA	GG	GG	AA	GG	AA	AA	AA	AA	GG	AA	AG	GG	AG	--	GG	AA	AA	AA	AA	GG	AA
TM1009	A/G	A01	20114084	TT	TT	CC	TT	TT	TT	TT	TT	TT	TC	TT	CC	TC	CC	--	TT	CC	TT	TT	TT	TT	--	TC	CC	CC	TT	--	CC	TT	CC	CC	CC	CC	TT	CC	TC	TT	--	TC	TT	CC	CC	CC	CC	TT	CC
TM1011	T/G	A01	20134692	TT	TT	GG	TT	TT	TT	TT	TT	TT	--	TT	GG	--	GG	--	TT	GG	TT	TT	TT	TT	GG	--	GG	GG	TT	--	GG	TT	GG	GG	GG	GG	TT	GG	TG	TT	TG	--	TT	GG	GG	GG	GG	TT	GG
TM1012	A/G	A01	20145704	TT	TT	CC	TT	TT	TT	TT	TT	TT	TC	TT	CC	--	CC	--	TT	CC	TT	TT	TT	TT	CC	TC	CC	CC	TT	--	CC	TT	CC	CC	CC	CC	TT	CC	TC	TT	TT	TC	TT	CC	CC	CC	CC	TT	CC
TM1015	A/G	A01	20170734	GG	GG	AA	GG	GG	GG	GG	GG	GG	AG	GG	AA	AG	AA	AG	GG	AA	GG	GG	GG	GG	--	AG	AA	AA	GG	AG	AA	GG	AA	AA	AA	AA	GG	AA	AG	GG	AG	AG	GG	AA	AA	AA	AA	GG	AA
TM1016	T/C	A01	20173984	TT	TT	CC	TT	TT	TT	TT	TT	TT	--	TT	CC	--	CC	--	TT	CC	TT	TT	TT	TT	CC	TC	CC	CC	TT	TT	CC	TT	CC	CC	CC	CC	TT	CC	TC	TT	--	--	TT	CC	CC	CC	CC	TT	CC
TM1017	A/C	A01	20179506	CC	CC	AA	CC	CC	CC	CC	CC	CC	--	CC	AA	--	AA	CC	CC	AA	CC	CC	CC	CC	--	--	AA	AA	CC	CC	AA	CC	AA	AA	AA	AA	CC	AA	--	--	AC	--	CC	AA	AA	AA	AA	CC	AA
TM1019	T/G	A01	20185254	CC	CC	AA	CC	CC	CC	CC	CC	CC	CC	CC	AA	CC	AA	--	CC	AA	CC	CC	CC	CC	--	CC	AA	AA	CC	CC	AA	CC	AA	AA	AA	AA	CC	AA	AC	CC	CC	AC	CC	AA	AA	AA	AA	CC	AA
TM1020	T/C	A01	20195545	CC	CC	TT	CC	CC	--	CC	CC	CC	CC	--	TT	CC	TT	--	CC	TT	CC	CC	CC	CC	TT	CC	TT	TT	CC	CC	TT	CC	TT	TT	TT	TT	CC	TT	TC	CC	--	--	CC	TT	TT	TT	TT	CC	TT
TM1021	T/C	A01	20204232	CC	CC	TT	CC	CC	TC	CC	CC	CC	CC	TC	TT	CC	TT	TC	CC	TT	CC	CC	CC	CC	TT	CC	TT	TT	CC	--	TT	CC	TT	TT	TT	TT	CC	TT	TC	CC	TC	TC	CC	TT	TT	TT	TT	CC	TT
TM1022	T/C	A01	20208761	TT	TT	TC	TT	TT	TT	TT	TT	TT	TT	--	TC	TT	TC	TT	TT	TC	TT	TT	TT	TT	--	TT	TC	TC	TT	TT	CC	TT	TC	TC	CC	TC	TT	--	--	TT	TT	--	TT	TC	TC	TC	TC	TT	TC
TM1023	A/C	A01	20220916	AC	AC	CC	AC	AC	AC	AC	AC	AC	AC	AC	CC	AC	CC	AC	AC	CC	AC	AC	AC	AC	CC	AC	CC	CC	AC	AC	CC	AC	CC	CC	CC	CC	AC	CC	--	AC	AC	CC	AC	CC	CC	CC	CC	AC	CC
TM1024	T/C	A01	20233696	GG	GG	AA	GG	GG	--	GG	GG	GG	GG	--	AA	GG	AA	--	GG	AA	GG	GG	GG	GG	AA	GG	AA	AA	GG	--	AA	GG	AA	AA	AA	AA	GG	AA	AG	GG	--	AG	GG	AA	AA	AA	AA	GG	AA
TM1025	T/C	A01	20239615	AG	AG	GG	AG	AG	AG	AG	AG	AG	AG	AG	GG	AG	GG	AG	AG	GG	AG	AG	AG	AG	GG	AG	GG	GG	AG	AG	GG	AG	GG	GG	GG	GG	AG	GG	--	AG	AG	GG	AG	GG	GG	GG	GG	AG	GG
TM1027	T/C	A01	20250387	TT	TT	CC	TT	TT	--	TT	TT	TT	TT	TC	CC	TT	CC	--	TT	CC	TT	TT	TT	TT	CC	TT	CC	CC	TT	--	CC	TT	CC	CC	CC	CC	TT	CC	TC	TT	TT	TC	TT	CC	CC	CC	CC	TT	CC
TM1031	A/T	A01	20282791	TT	TT	AA	TT	TT	TT	TT	TT	TT	TT	TT	AA	TT	AA	TT	TT	AA	TT	TT	TT	TT	--	TT	AA	AA	TT	TT	AA	TT	AA	AA	AA	AA	TT	AA	--	TT	TT	AT	TT	AA	AA	AA	AA	TT	AA
TM1034	A/G	A01	20308393	CC	CC	TT	CC	CC	--	CC	CC	CC	CC	--	TT	CC	TT	--	CC	TT	CC	CC	CC	CC	--	CC	TT	TT	CC	--	TT	CC	TT	TT	TT	TT	CC	TT	TC	CC	--	TC	CC	TT	TT	TT	TT	CC	TT
TM1037	A/G	A01	20322085	AA	AA	GG	AA	AA	--	AA	AA	AA	AA	AG	GG	AA	GG	--	AA	GG	AA	AA	AA	AA	GG	AA	GG	GG	AA	--	GG	AA	GG	GG	GG	GG	AA	GG	AG	AA	--	GG	AA	GG	GG	GG	GG	AA	GG
TM1039	A/G	A01	20335319	TT	TT	CC	TT	TT	TT	TT	TT	TT	TT	--	CC	TT	CC	--	TT	CC	TT	TT	TT	TT	CC	TT	CC	CC	TT	--	CC	TT	CC	CC	CC	CC	TT	CC	TC	TT	TT	TC	TT	CC	CC	CC	CC	TT	CC
TM1041	A/G	A01	20345805	GG	GG	AA	GG	GG	--	GG	GG	GG	GG	--	AA	GG	AA	--	GG	AA	GG	GG	GG	GG	AA	GG	AA	AA	GG	GG	AA	GG	AA	AA	AA	AA	GG	AA	AG	GG	--	--	GG	AA	AA	AA	AA	GG	AA
TM1042	A/G	A01	20349791	CC	CC	TT	CC	CC	CC	CC	CC	CC	CC	--	TT	CC	TT	--	CC	TT	CC	CC	CC	CC	TT	CC	TT	TT	CC	CC	TT	CC	TT	TT	TT	TT	CC	TT	TC	--	--	--	CC	TT	TT	TT	TT	CC	TT
TM1044	A/C	A01	20418621	TT	TT	GG	TT	TT	--	TT	TT	TT	TT	TG	GG	TT	GG	--	TT	GG	TT	TT	TT	TT	GG	TT	GG	GG	TT	--	GG	TT	GG	GG	GG	GG	TT	GG	TG	TT	--	--	TT	GG	GG	GG	GG	TT	GG
TM1046	T/G	A01	20424767	CC	CC	AA	CC	CC	--	CC	CC	CC	CC	AC	AA	CC	AA	--	CC	AA	CC	CC	CC	CC	AA	CC	AA	AA	CC	CC	AA	CC	AA	AA	AA	AA	CC	AA	AC	CC	--	AC	CC	AA	AA	AA	AA	CC	AA
TM1047	T/G	A01	20427472	TT	TT	GG	TT	TT	--	TT	TT	TT	TT	--	GG	TT	GG	--	TT	GG	TT	TT	TT	TT	GG	TT	GG	GG	TT	TT	GG	TT	GG	GG	GG	GG	TT	GG	TG	TT	TT	TG	TT	GG	GG	GG	GG	TT	GG
TM1050	A/G	A01	20449055	GG	GG	AA	GG	GG	--	GG	GG	GG	GG	AG	AA	GG	AA	--	GG	AA	GG	GG	--	GG	AA	GG	AA	AA	GG	--	AA	GG	AA	AA	AA	AA	GG	AA	--	GG	--	--	--	AA	AA	AA	AA	GG	AA
TM1052	A/G	A01	20456114	CC	CC	TT	CC	CC	TC	CC	CC	CC	CC	TC	TT	CC	TT	TC	CC	TT	CC	CC	CC	CC	--	CC	TT	TT	CC	--	TT	CC	TT	TT	TT	TT	CC	TT	TC	CC	TC	TC	CC	TT	TT	TT	TT	CC	TT
TM1054	C/G	A01	20471053	GG	GG	CC	GG	GG	--	GG	GG	GG	GG	--	CC	GG	CC	--	GG	CC	GG	GG	GG	GG	CC	GG	CC	CC	GG	--	CC	GG	CC	CC	CC	CC	GG	CC	CG	GG	--	CC	GG	CC	CC	CC	CC	GG	CC
TM1055	T/C	A01	20480770	TC	TC	TT	TC	TC	TC	TC	TC	TC	TC	TC	TT	TC	TT	TC	TC	TT	TC	TC	TC	TC	TT	TC	TT	TT	TC	TC	TT	TC	TT	TT	TT	TT	TC	TT	--	TC	TC	--	TC	TT	TT	TT	TT	TC	TT
TM1056	T/G	A01	20484381	GG	GG	TT	GG	GG	--	GG	GG	GG	GG	TG	TT	GG	TT	--	GG	TT	GG	GG	GG	GG	TT	GG	TT	TT	GG	--	TT	GG	TT	TT	TT	TT	GG	TT	TG	GG	--	--	GG	TT	TT	TT	TT	GG	TT
TM1061	T/C	A01	20548587	GG	GG	AG	GG	GG	GG	GG	GG	GG	GG	AG	GG	GG	GG	GG	GG	GG	GG	GG	GG	GG	--	GG	GG	GG	GG	GG	GG	GG	GG	GG	GG	GG	GG	GG	GG	GG	GG	GG	GG	GG	GG	GG	GG	GG	GG
TM1064	T/G	A01	20573106	GG	GG	TT	GG	GG	--	GG	GG	GG	GG	TG	TT	GG	TT	--	GG	TT	GG	GG	GG	GG	TT	GG	TT	TT	GG	--	TT	GG	TT	TT	TT	TT	GG	TT	TG	GG	--	--	GG	TT	TT	TT	TT	GG	TT
TM1065	A/T	A01	20576920	AA	AA	TT	AA	AA	--	AA	AA	AA	AA	AT	TT	AA	TT	--	AA	TT	AA	AA	AA	AA	TT	AA	TT	TT	AA	--	TT	AA	TT	TT	TT	TT	AA	TT	AT	AA	--	TT	AA	TT	TT	TT	TT	AA	TT
TM1066	T/G	A01	20579636	AA	AA	CC	AA	AA	--	AA	AA	AA	AA	AC	CC	AA	CC	--	AA	CC	AA	AA	AA	AA	CC	AA	CC	CC	AA	--	CC	AA	CC	CC	CC	CC	AA	CC	AC	AA	--	AC	AA	CC	CC	CC	CC	AA	CC
TM1071	T/C	A01	20624777	GG	GG	AA	GG	GG	--	GG	GG	GG	GG	AG	AA	GG	AA	--	GG	AA	GG	GG	GG	GG	AA	GG	AA	AA	GG	--	AA	GG	AA	AA	AA	AA	GG	AA	AG	GG	AG	--	GG	AA	AA	AA	AA	GG	AA
TM1073	A/T	A01	20757446	TT	TT	AA	AA	AA	AA	AA	TT	TT	AT	AT	AA	AT	AA	--	TT	AA	AA	AA	AA	TT	AA	AA	AA	AA	AA	TT	AA	AA	AA	AA	AA	AA	TT	AA	AA	AT	TT	AA	AA	AA	AA	AA	AA	AA	AA
TM1075	A/T	A01	20863020	AA	TT	AA	AA	AA	AA	AA	TT	TT	AT	AT	AA	--	AA	--	TT	AA	AA	AA	AA	TT	AA	AA	AA	AA	AA	TT	AA	AA	AA	AA	AA	AA	TT	AA	AA	AT	--	AA	AA	AA	AA	AA	AA	AA	AA
TM1076	T/G	A01	20885949	GG	GG	--	--	GG	TT	GG	GG	GG	TG	--	TT	TG	TT	--	GG	TT	GG	GG	TT	GG	GG	GG	TT	TT	TT	GG	TT	TT	TT	TT	TT	TT	GG	TT	TG	GG	GG	TG	TT	TT	TT	TT	TT	TT	TT
TM1077	A/C	A01	20888543	AC	AC	CC	--	AC	CC	AC	AC	AC	--	--	CC	--	CC	AC	AC	CC	AC	AC	CC	AC	AC	AC	CC	CC	CC	AC	CC	CC	CC	CC	CC	CC	AC	CC	--	AC	AC	--	CC	CC	CC	CC	CC	CC	CC
TM1078	T/G	A01	20893677	AA	AA	CC	AC	AA	CC	AA	AA	AA	AC	--	CC	AC	CC	--	AA	CC	AA	AA	CC	AA	AA	AA	CC	CC	CC	--	CC	CC	CC	CC	CC	CC	AA	CC	AC	AA	--	AC	CC	CC	CC	CC	CC	CC	CC
TM1083	T/C	A01	20919193	GG	GG	--	AG	GG	AA	GG	GG	GG	AG	AG	AA	AG	AA	AG	GG	AA	GG	GG	AA	GG	--	GG	AA	AA	AA	AG	AA	AA	AA	AA	AA	AA	GG	AA	AG	GG	AG	AG	AA	AA	AA	AA	AA	AA	AA
TM1086	A/G	A01	20944120	CC	CC	TT	TC	CC	TT	CC	CC	CC	TC	--	TT	TC	TT	--	CC	TT	CC	CC	TT	CC	CC	CC	TT	TT	TT	--	TT	TT	TT	TT	TT	TT	CC	TT	TC	CC	--	TC	TT	TT	TT	TT	TT	TT	TT
TM1088	A/G	A01	20950126	CC	CC	TT	TC	CC	TT	CC	CC	CC	TC	--	TT	TC	TT	CC	CC	TT	CC	CC	TT	CC	CC	CC	TT	TT	TT	CC	TT	TT	TT	TT	TT	TT	CC	TT	TC	CC	CC	TC	TT	TT	TT	TT	TT	TT	TT
TM1090	T/C	A01	20962439	TT	TT	CC	CC	TT	CC	TT	TT	TT	--	--	CC	--	CC	TC	TT	CC	--	TT	CC	TT	--	TT	CC	CC	CC	TC	CC	CC	CC	CC	CC	CC	TT	CC	--	TT	TC	--	CC	CC	CC	CC	CC	CC	CC
TM1092	T/C	A01	20977089	GG	GG	AA	--	GG	AA	GG	GG	GG	AG	--	AA	AG	AA	--	GG	AA	GG	GG	AA	GG	GG	GG	AA	AA	AA	--	AA	AA	AA	AA	AA	AA	GG	AA	AG	GG	--	--	AA	AA	AA	AA	AA	AA	AA
TM1093	T/C	A01	20984084	GG	GG	AA	AG	GG	AA	GG	GG	GG	AG	AG	AA	AG	AA	AG	GG	AA	GG	GG	AA	GG	--	GG	AA	AA	AA	--	AA	AA	AA	AA	AA	AA	GG	AA	AG	GG	AG	AG	AA	AA	AA	AA	AA	AA	AA
TM1094	T/C	A01	21052439	TC	TC	CC	CC	TC	CC	TC	TC	TC	CC	TC	CC	CC	CC	TC	TC	CC	TC	TC	CC	TC	TC	TC	CC	CC	CC	TC	CC	CC	CC	CC	CC	CC	TC	CC	--	TC	TC	CC	CC	CC	CC	CC	CC	CC	CC
TM1095	A/G	A01	21057704	TT	TT	CC	--	TT	CC	TT	TT	TT	TC	--	CC	TC	CC	--	TT	CC	TT	TT	CC	TT	TT	TT	CC	CC	CC	--	CC	CC	CC	CC	CC	CC	TT	CC	TC	TT	--	TC	CC	CC	CC	CC	CC	CC	CC
TM1098	A/G	A01	21086547	CC	CC	TT	TC	CC	TT	CC	CC	CC	TC	--	TT	TC	TT	CC	CC	TT	CC	CC	TT	CC	CC	CC	TT	TT	TT	CC	TT	TT	TT	TT	TT	TT	CC	TT	TC	CC	CC	--	TT	TT	TT	TT	TT	TT	TT
TM1099	A/G	A01	21094392	TT	TT	CC	TC	TT	CC	TT	TT	TT	TC	TC	CC	TC	CC	--	TT	CC	TT	TT	CC	TT	TT	TT	CC	CC	CC	--	CC	CC	CC	CC	CC	CC	TT	CC	TC	TT	--	TC	CC	CC	CC	CC	CC	CC	CC
TM1103	T/C	A01	21119301	TT	TT	CC	TC	TT	CC	TT	TT	TT	TC	--	CC	TC	CC	--	TT	CC	TT	TT	CC	TT	--	TT	CC	CC	CC	--	CC	CC	CC	CC	CC	CC	TT	CC	TC	TT	--	TC	CC	CC	CC	CC	CC	CC	CC
TM1104	T/C	A01	21127465	GG	GG	AA	AG	GG	AA	GG	GG	GG	AG	AG	AA	AG	AA	--	GG	AA	GG	GG	AA	GG	GG	GG	AA	AA	AA	GG	AA	AA	AA	AA	AA	AA	GG	AA	AG	GG	--	AG	AA	AA	AA	AA	AA	AA	AA
TM1105	T/A	A01	21162128	TT	TT	AA	AT	TT	AA	TT	TT	TT	AT	AT	AA	AT	AA	--	TT	AA	TT	TT	AA	TT	--	TT	AA	AA	AA	--	AA	AA	AA	AA	AA	AA	TT	AA	AT	TT	--	AT	AA	AA	AA	AA	AA	AA	AA
TM1106	A/G	A01	21168115	GG	GG	AA	AG	GG	AA	GG	GG	GG	AG	--	AA	AG	AA	GG	GG	AA	GG	GG	AA	GG	GG	GG	AA	AA	AA	GG	AA	AA	AA	AA	AA	AA	GG	AA	AG	GG	--	AG	AA	AA	AA	AA	AA	AA	AA
TM1107	A/G	A01	21179876	TT	TT	CC	TC	TT	CC	TT	TT	TT	TC	TC	CC	TC	CC	--	TT	CC	TT	TT	CC	TT	TT	TT	CC	CC	CC	TT	CC	CC	CC	CC	CC	CC	TT	CC	TC	TT	TT	--	CC	CC	CC	CC	CC	CC	CC
TM1109	T/C	A01	21217427	TT	TT	CC	TC	TT	CC	TT	TT	TT	TC	TC	CC	TC	CC	--	TT	CC	TT	TT	CC	TT	TT	TT	CC	CC	CC	--	CC	CC	CC	CC	CC	CC	TT	CC	TC	TT	TT	TC	CC	CC	CC	CC	CC	CC	CC
TM1112	T/A	A01	21244263	TT	TT	AA	TT	TT	TA	TT	TT	TT	TT	TA	AA	TT	AA	TA	TT	AA	TT	TT	TT	TT	TT	TT	AA	AA	AA	--	AA	TT	AA	AA	AA	AA	TT	AA	TA	TT	TA	TA	TT	AA	AA	AA	AA	TT	AA
TM1113	T/C	A01	21253788	CC	CC	TT	--	CC	TT	CC	CC	CC	TC	TC	TT	--	TT	--	CC	TT	CC	CC	TT	CC	CC	CC	TT	TT	TT	--	TT	TT	TT	TT	TT	TT	CC	TT	TC	--	TC	--	TT	TT	TT	TT	TT	TT	TT
TM1114	A/G	A01	21271842	GG	GG	AG	--	GG	AA	GG	GG	GG	AG	--	AA	AG	AA	--	GG	AA	GG	GG	AA	GG	GG	GG	AA	AA	AA	--	AA	AA	AA	AA	AA	AA	GG	AA	AG	--	--	--	AA	AA	AA	AA	AA	AA	AA
TM1117	T/G	A01	21324935	TT	TT	TG	GG	GG	GG	GG	TT	TT	TG	TG	GG	TG	GG	--	TT	GG	GG	GG	GG	TT	GG	GG	GG	GG	GG	--	GG	GG	GG	GG	GG	GG	TT	GG	GG	TG	--	GG	GG	GG	GG	GG	GG	GG	GG
TM1118	T/G	A01	21327956	TG	TG	--	GG	GG	GG	GG	TG	TG	TG	TG	GG	--	GG	TG	TG	GG	GG	GG	GG	TG	GG	GG	GG	GG	GG	TG	GG	GG	GG	GG	GG	GG	TG	GG	GG	TG	TG	GG	GG	GG	GG	GG	GG	GG	GG
TM1120	T/C	A01	21356143	TC	TC	CC	CC	CC	CC	CC	TC	TC	TC	TC	CC	TC	CC	TC	TC	CC	CC	CC	CC	TC	CC	CC	CC	CC	CC	TC	CC	CC	CC	CC	CC	CC	TC	CC	CC	--	TC	CC	CC	CC	CC	CC	CC	CC	CC
TM1121	T/C	A01	21367045	TT	TT	CC	CC	CC	CC	CC	TT	TT	TC	TC	CC	TC	CC	--	TT	CC	CC	CC	CC	TT	CC	CC	CC	CC	CC	TT	CC	CC	CC	CC	CC	CC	TT	CC	CC	TC	--	CC	CC	CC	CC	CC	CC	CC	CC
TM1122	T/C	A01	21372960	TT	TT	CC	CC	CC	CC	CC	TT	TT	TC	TC	CC	TC	CC	--	TT	CC	CC	CC	CC	TT	CC	CC	CC	CC	CC	--	CC	CC	CC	CC	CC	CC	TT	CC	CC	--	TT	CC	CC	CC	CC	CC	CC	CC	CC
TM1124	T/C	A01	21467597	TT	TT	CC	CC	CC	CC	CC	TT	TT	TC	TC	CC	TC	CC	--	TT	CC	CC	CC	CC	TT	CC	CC	CC	CC	CC	--	CC	CC	CC	CC	CC	CC	TT	CC	CC	TC	TC	CC	CC	CC	CC	CC	CC	CC	CC
TM1125	A/G	A01	21477709	GG	GG	AG	AA	AA	AA	AA	GG	GG	AG	AG	AA	AG	AA	--	GG	AA	AA	AA	AA	GG	AA	AA	AA	AA	AA	GG	AA	AA	AA	AA	AA	AA	GG	AA	AA	AG	--	AA	AA	AA	AA	AA	AA	AA	AA
TM1126	T/C	A01	21522888	TT	TT	TC	CC	CC	CC	CC	TT	TT	TC	TC	CC	TC	CC	--	TT	CC	CC	CC	CC	TT	CC	CC	CC	CC	CC	TT	CC	CC	CC	CC	CC	CC	TT	CC	CC	TC	--	CC	CC	TT	CC	CC	CC	CC	CC
TM1127	T/C	A01	21526117	AG	AG	--	GG	GG	GG	GG	AG	AG	--	--	GG	GG	GG	--	AG	GG	GG	GG	GG	AG	GG	GG	GG	GG	GG	--	GG	GG	GG	GG	GG	GG	AG	GG	GG	--	--	GG	GG	AG	GG	GG	GG	GG	GG
TM1129	T/C	A01	21538216	CC	CC	TC	TT	TT	TT	TT	CC	CC	TC	TC	TT	TC	TT	--	CC	TT	TT	TT	TT	CC	TT	TT	TT	TT	TT	--	TT	TT	TT	TT	TT	TT	CC	TT	TT	TC	--	TT	TT	CC	TT	TT	TT	TT	TT
TM1130	T/C	A01	21544193	CC	CC	TC	TT	TT	TT	TT	CC	CC	TC	TC	TT	TC	TT	--	CC	TT	TT	TT	TT	CC	TT	TT	TT	TT	TT	CC	TT	TT	TT	TT	TT	TT	CC	TT	TT	TC	TC	TT	TT	CC	TT	TT	TT	TT	TT
TM1131	A/G	A01	21569305	AG	AG	--	GG	GG	GG	GG	AG	AG	--	--	GG	--	GG	--	AG	GG	GG	GG	GG	AG	GG	GG	GG	GG	GG	AG	GG	GG	GG	GG	GG	GG	AG	GG	GG	--	--	GG	GG	AG	GG	GG	GG	GG	GG
TM1134	T/C	A01	21586758	CC	CC	TC	TT	TT	TT	TT	CC	CC	TC	TC	TT	TC	TT	--	CC	TT	TT	TT	TT	CC	TT	TT	TT	TT	TT	--	TT	TT	TT	TT	TT	TT	CC	TT	TT	TC	CC	TT	TT	CC	TT	TT	TT	TT	TT
TM1138	T/C	A01	21619264	TC	TC	--	CC	CC	CC	CC	TC	TC	TC	TC	CC	CC	CC	CC	TC	CC	CC	CC	CC	CC	CC	CC	CC	CC	CC	TC	CC	CC	CC	CC	CC	CC	TC	CC	CC	CC	TC	CC	CC	CC	CC	CC	CC	CC	CC
TM1139	A/C	A01	21634937	AA	AA	AC	CC	CC	CC	CC	AA	AA	AC	AC	CC	CC	CC	CC	AA	CC	CC	CC	CC	CC	CC	CC	CC	CC	CC	--	CC	CC	CC	CC	CC	CC	AA	CC	CC	CC	AA	CC	CC	CC	CC	CC	CC	CC	CC
TM1140	T/A	A01	21644090	AA	AA	TA	TT	TT	TT	TT	AA	AA	TA	TA	TT	TT	TT	TT	AA	TT	TT	TT	TT	TT	TT	TT	TT	TT	TT	--	TT	TT	TT	TT	TT	TT	AA	TT	TT	TT	--	TT	TT	TT	TT	TT	TT	TT	TT
TM1147	A/G	A01	24181826	GG	AG	GG	GG	GG	GG	GG	AG	AG	GG	GG	GG	GG	GG	GG	AG	GG	AG	AG	GG	GG	GG	GG	GG	GG	GG	AG	GG	GG	GG	GG	GG	GG	AG	GG	GG	GG	AG	GG	GG	GG	GG	GG	GG	GG	GG
TM1148	T/C	A01	25714194	TT	TT	TC	TC	TT	--	TT	TT	TT	CC	TT	TT	TC	TT	TT	TT	TT	TT	TT	CC	TT	TT	TT	TT	TT	TT	--	TT	TT	TT	TT	TT	--	TT	TT	TT	TT	TT	TT	CC	TT	TT	TT	TT	CC	TT
TM1150	A/G	A01	26542136	CC	CC	--	CC	CC	CC	CC	CC	CC	CC	CC	CC	CC	TC	CC	CC	CC	CC	CC	CC	CC	CC	TC	CC	CC	CC	CC	TC	TC	CC	CC	TC	TC	CC	CC	TC	CC	--	TC	CC	CC	CC	CC	CC	CC	CC
TM1154	A/C	A01	30294217	GG	GG	--	GG	GG	GG	GG	GG	GG	GG	GG	GG	GG	TG	GG	GG	GG	GG	GG	GG	GG	GG	TG	GG	GG	GG	GG	TG	TG	GG	GG	TG	TG	GG	GG	--	GG	GG	TG	GG	GG	GG	GG	GG	GG	GG
TM1156	A/T	A01	32107600	TA	TT	TA	TA	TT	TT	TT	TT	TT	TT	TT	TT	TT	TA	--	TT	TT	TT	TT	TT	TT	TT	TA	TA	TT	TT	--	TA	TA	TT	TA	TA	TA	TT	TT	TA	TT	--	TA	TT	TT	TT	TA	TA	TT	TA
TM1160	A/G	A01	32553765	TC	CC	TC	--	CC	CC	CC	CC	CC	CC	CC	CC	CC	TC	CC	CC	CC	CC	CC	CC	CC	CC	TC	TC	CC	CC	CC	TC	TC	CC	TC	TC	TC	CC	CC	--	CC	--	--	CC	CC	TC	TC	TC	CC	TC
TM1162	T/C	A01	32990531	GG	GG	GG	GG	AA	--	AA	GG	AA	GG	AA	AA	AG	GG	--	AA	AA	AA	AA	GG	AA	--	GG	GG	AA	GG	--	GG	GG	AA	GG	GG	GG	AA	AA	AG	AA	--	AG	GG	AA	GG	GG	GG	GG	GG
TM1164	A/G	A01	34294268	TT	TT	TT	TC	TT	CC	TT	TT	CC	CC	--	CC	CC	TT	--	CC	TT	CC	CC	CC	CC	--	TT	TT	CC	TT	--	TT	TT	CC	TT	TT	TT	CC	CC	TC	CC	TC	TC	CC	CC	TT	TT	TT	CC	TT
TM1165	T/C	A01	34374141	TT	TT	TT	TC	TT	CC	TT	TT	CC	CC	--	CC	CC	TT	--	CC	TT	CC	CC	CC	CC	CC	TT	TT	CC	TT	--	TT	TT	CC	TT	TT	TT	CC	CC	TC	CC	--	TC	CC	CC	TT	TT	TT	CC	TT
TM1167	C/G	A01	34828983	CG	CG	CG	--	CG	GG	CG	CG	GG	GG	GG	GG	GG	CG	GG	GG	CG	GG	GG	GG	GG	GG	CG	CG	GG	CG	GG	CG	CG	GG	CG	CG	CG	GG	GG	--	GG	GG	--	GG	GG	CG	CG	CG	GG	CG
TM1172	T/C	A01	35627683	AG	AG	AG	AG	AG	AG	AG	AG	AA	AG	AA	AA	AG	AG	--	AA	AG	AA	AA	AG	AA	AA	AG	AG	AA	AG	AA	AG	AG	AA	AG	AG	AG	AA	AA	--	AA	AA	--	AG	AA	AG	AG	AG	AG	AG
TM1173	A/G	A01	35848121	TC	TC	TC	TC	TC	--	TC	TC	CC	TC	CC	CC	--	TC	CC	CC	TC	CC	CC	TC	CC	CC	TC	TC	CC	TC	CC	TC	TC	CC	TC	TC	TC	CC	CC	--	CC	CC	--	TC	CC	TC	TC	TC	TC	TC
TM1174	T/G	A01	35935360	GG	GG	GG	GG	GG	--	GG	GG	TT	GG	--	TT	TG	GG	TT	TT	GG	TT	TT	GG	TT	TT	GG	GG	TT	GG	--	GG	GG	TT	GG	GG	GG	TT	TT	TG	TT	TT	TG	GG	TT	GG	GG	GG	GG	GG
TM1175	A/G	A01	36234499	TC	TC	TC	TC	TC	TC	TC	TC	CC	TC	CC	CC	CC	TC	CC	CC	TC	CC	CC	TC	CC	CC	TC	TC	CC	TC	CC	--	TC	CC	TC	TC	TC	CC	CC	--	CC	CC	TC	TC	CC	TC	--	--	TC	--
TM1178	T/C	A01	37227532	TT	TT	TT	TT	TT	--	TT	TT	CC	TT	CC	CC	TC	TT	--	CC	TT	CC	CC	TT	CC	CC	TT	TT	CC	TT	CC	TT	TT	CC	TT	TT	TT	CC	CC	TC	CC	--	--	TT	CC	TT	TT	TT	TT	TT
TM1181	A/T	A01	38003896	TA	TA	TA	TA	TA	AA	TA	TA	AA	AA	AA	AA	AA	TA	--	AA	TA	AA	AA	AA	AA	AA	TA	TA	AA	TA	AA	TA	TA	AA	TA	TA	TA	AA	AA	TA	AA	--	TA	AA	AA	TA	TA	TA	AA	TA
TM1183	T/C	A01	38453865	CC	CC	TC	CC	CC	CC	CC	CC	TT	CC	--	TT	--	CC	--	TT	CC	TT	TT	CC	TT	TT	CC	CC	TT	CC	--	CC	CC	TT	CC	CC	CC	TT	TT	TC	TT	--	CC	CC	TT	CC	CC	CC	CC	CC
TM1184	A/C	A01	38457103	AC	AC	AC	AC	AC	AC	AC	AC	CC	AC	CC	CC	AC	AC	CC	CC	AC	CC	CC	AC	CC	CC	AC	AC	CC	AC	CC	AC	AC	CC	AC	AC	AC	CC	CC	AC	CC	--	AC	AC	CC	AC	AC	AC	AC	AC
TM1185	T/C	A01	38461007	TT	TT	TC	TT	TT	--	TT	TT	CC	TT	--	CC	TC	TT	--	CC	TT	CC	CC	TT	CC	--	TT	TT	CC	TT	--	TT	TT	CC	TT	TT	TT	CC	CC	TC	CC	--	TC	TT	CC	TT	TT	TT	TT	TT
TM1187	A/G	A01	38480345	TT	TT	TC	TT	TT	--	TT	TT	CC	TT	--	CC	TC	TT	--	CC	TT	CC	CC	TT	CC	CC	TT	TT	CC	TT	CC	TT	TT	CC	TT	TT	TT	CC	CC	TC	CC	--	--	TT	CC	TT	TT	TT	TT	TT
TM1190	A/C	A01	38572357	AA	AA	AC	AA	AA	--	AA	AA	CC	AA	CC	CC	AC	AA	--	CC	AA	CC	CC	AA	CC	CC	AA	AA	CC	AA	--	AA	AA	CC	AA	AA	AA	CC	CC	AC	CC	--	AC	AA	CC	AA	AA	AA	AA	AA
TM1194	A/G	A01	38599858	AG	AG	GG	AG	AG	AG	AG	AG	GG	AG	GG	GG	--	AG	GG	GG	AG	GG	GG	AG	GG	GG	AG	AG	GG	AG	GG	AG	AG	GG	AG	AG	AG	GG	GG	--	GG	--	--	AG	GG	AG	AG	AG	AG	AG
TM1195	A/G	A01	38618598	AA	AA	AG	AA	AA	--	AA	AA	GG	AA	--	GG	AG	AA	--	GG	AA	GG	GG	AA	GG	GG	AA	AA	GG	AA	--	AA	AA	GG	AA	AA	AA	GG	GG	AG	GG	AG	--	AA	GG	AA	AA	AA	AA	AA
TM1197	A/C	A01	38629231	TG	TG	--	TG	TG	TG	TG	TG	TT	TG	--	TT	TG	TG	TT	TT	TG	TT	TT	TG	TT	TT	TG	TG	TT	TG	--	TG	TG	TT	TG	TG	TG	TT	TT	--	TT	TT	--	TG	TT	TG	TG	TG	TG	TG
TM1198	T/C	A01	38633091	CC	CC	--	CC	CC	--	CC	CC	TT	CC	TT	TT	TC	CC	--	TT	CC	TT	TT	CC	TT	TT	CC	CC	TT	CC	TT	CC	CC	TT	CC	CC	CC	TT	TT	TC	--	TC	--	CC	TT	CC	CC	CC	CC	CC
TM1199	T/C	A01	38637598	AA	AA	AG	AA	AA	AA	AA	AA	GG	AA	GG	GG	--	AA	--	GG	AA	GG	GG	AA	GG	GG	AA	AA	GG	AA	--	AA	AA	GG	AA	AA	AA	GG	GG	--	GG	--	--	AA	GG	AA	AA	AA	AA	AA
TM1206	T/C	A01	38775087	TC	TC	TC	TC	TC	TC	TC	TC	TT	TC	TT	TT	TC	TC	TT	TT	TC	TT	TT	TC	TT	TT	TC	TC	TT	TC	TT	TC	TC	TT	TC	TC	TC	TT	TT	TC	TT	--	TC	TC	TT	TC	TC	TC	TC	TC
TM1209	T/C	A01	38789858	AG	AG	--	AG	AG	AG	AG	AG	AA	AG	AA	AA	AG	AG	--	AA	AG	AA	AA	AG	AA	AA	AG	AG	AA	AG	--	AG	AG	AA	AG	AG	AG	AA	AA	--	AA	AA	AG	AG	AA	--	AG	AG	AG	AG
TM1218	A/G	A01	38874172	AG	AG	--	AG	AG	AG	AG	AG	GG	AG	GG	GG	--	AG	--	GG	AG	GG	GG	AG	--	GG	AG	AG	GG	AG	GG	AG	AG	--	AG	AG	AG	GG	GG	--	GG	GG	AG	AG	GG	AG	AG	AG	AG	AG
TM1220	C/G	A01	38890003	GG	CC	GG	GC	CC	GG	CC	CC	GG	GG	--	GG	GG	CC	GC	GG	CC	GG	GG	GG	GG	--	CC	CC	GG	CC	--	CC	CC	GG	CC	CC	--	GG	GG	GC	GG	--	GC	GG	GG	CC	CC	CC	GG	CC
TM1223	T/C	A01	38914114	AG	AG	GG	AG	AG	AG	AG	AG	GG	AG	GG	GG	--	AG	GG	GG	AG	GG	GG	AG	GG	GG	AG	AG	GG	AG	GG	AG	AG	GG	AG	AG	AG	GG	GG	--	GG	GG	AG	AG	GG	AG	AG	AG	AG	AG
TM1224	A/G	A01	38921539	AG	AG	--	AG	AG	AG	AG	AG	GG	AG	GG	GG	--	AG	GG	GG	AG	GG	GG	AG	GG	GG	AG	AG	GG	AG	GG	AG	AG	GG	AG	AG	AG	GG	GG	--	GG	--	AG	AG	GG	AG	AG	AG	AG	AG
TM1233	A/G	A01	38988666	AG	AG	--	AG	AG	AG	AG	AG	GG	AG	GG	GG	AG	AG	--	GG	AG	GG	GG	AG	GG	GG	AG	AG	GG	AG	GG	AG	AG	GG	AG	AG	AG	GG	GG	--	GG	--	AG	AG	GG	AG	AG	AG	AG	AG
TM1239	T/C	A01	39086997	CC	TT	CC	TC	TT	CC	TT	TT	CC	CC	CC	CC	CC	TT	CC	CC	TT	CC	CC	CC	CC	CC	TT	TT	CC	TT	CC	TT	TT	CC	TT	TT	--	CC	CC	TC	CC	CC	--	CC	CC	TT	TT	TT	CC	TT
TM1240	A/G	A01	39351358	GG	GG	--	--	GG	AA	GG	GG	AA	AA	--	AA	AA	GG	AG	AA	GG	AA	AA	AA	AA	AA	GG	GG	AA	GG	--	GG	GG	AA	GG	GG	GG	AA	AA	--	AA	--	--	AA	AA	GG	GG	GG	AA	GG
TM1241	A/G	A01	39628929	CC	CC	TC	CC	CC	--	CC	CC	TT	CC	--	TT	--	CC	--	TT	CC	TT	TT	CC	TT	TT	CC	CC	TT	CC	--	CC	CC	TT	CC	CC	CC	TT	TT	TC	TT	--	--	CC	TT	CC	CC	CC	CC	CC
TM1242	T/G	A01	39762555	CC	AA	CC	CC	AA	CC	AA	AA	CC	CC	--	CC	CC	AA	--	CC	AA	CC	CC	CC	CC	--	CC	AA	CC	CC	--	AA	AA	CC	AA	AA	--	CC	CC	AC	CC	--	AC	CC	CC	AA	AA	AA	CC	AA
TM1243	T/A	A01	39870012	AA	AA	AA	TA	AA	--	AA	AA	TT	AA	--	TT	TA	AA	--	TT	AA	TT	TT	AA	TT	--	TT	AA	TT	TT	--	AA	AA	TT	AA	AA	AA	TT	TT	TA	TT	--	TA	AA	TT	AA	AA	AA	AA	AA
TM1244	T/C	A01	39911067	TC	TC	TC	CC	TC	CC	TC	TC	CC	CC	CC	CC	CC	TC	CC	CC	TC	CC	CC	CC	CC	CC	CC	TC	CC	CC	CC	TC	TC	CC	TC	TC	TC	CC	CC	--	CC	CC	TC	CC	CC	TC	TC	TC	CC	TC
TM1245	A/G	A01	39916205	CC	CC	CC	TT	CC	TT	CC	CC	TT	TT	--	TT	TT	CC	--	TT	CC	TT	TT	TT	TT	TT	TT	CC	TT	TT	TT	CC	CC	TT	CC	CC	CC	TT	TT	TC	TT	--	--	TT	TT	CC	CC	CC	TT	CC
TM1247	T/C	A01	39945792	TT	TT	TT	CC	TT	CC	TT	TT	CC	CC	--	CC	CC	TT	--	CC	TT	CC	CC	CC	CC	CC	CC	TT	CC	CC	--	TT	TT	CC	TT	TT	TT	CC	CC	TC	CC	--	TT	CC	CC	TT	TT	TT	CC	TT
TM1249	T/G	A01	39969091	CC	CC	CC	AA	CC	AA	CC	CC	AA	AA	--	AA	AA	CC	--	AA	CC	AA	AA	AA	AA	--	AA	CC	AA	AA	--	CC	CC	AA	CC	CC	CC	AA	AA	AC	AA	--	AC	AA	AA	CC	CC	CC	AA	CC
TM1250	A/C	A01	39973947	TG	TG	TG	TT	TG	TT	TG	TG	TT	TT	TT	TT	TT	TG	TT	TT	TG	TT	TT	TT	TT	TT	TT	TG	TT	TT	TT	TG	TG	TT	TG	TG	TG	TT	TT	--	TT	TT	--	TT	TT	TG	TG	TG	TT	TG
TM1251	T/C	A01	39985812	AG	AG	AG	GG	AG	GG	AG	AG	GG	GG	GG	GG	GG	AG	GG	GG	AG	GG	GG	GG	GG	GG	GG	AG	GG	GG	GG	AG	AG	GG	AG	AG	AG	GG	GG	GG	GG	GG	--	GG	GG	AG	AG	AG	GG	AG
TM1253	T/C	A01	40003449	TC	TC	TC	TT	TC	TT	TC	TC	TT	TT	TT	TT	TT	TC	TT	TT	TC	TT	TT	TT	TT	TT	TT	TC	TT	TT	TT	TC	TC	TT	TC	TC	TC	TT	TT	--	TT	TT	--	TT	TT	TC	TC	TC	TT	TC
TM1254	T/C	A01	40017015	AA	AA	AA	GG	AA	GG	AA	AA	GG	GG	GG	GG	GG	AA	--	GG	AA	GG	GG	GG	GG	GG	GG	AA	GG	GG	GG	AA	AA	GG	AA	AA	AA	GG	GG	AG	GG	GG	--	GG	GG	AA	AA	AA	GG	AA
TM1255	A/G	A01	40030073	GG	GG	GG	AA	GG	AA	GG	GG	AA	AA	--	AA	AA	GG	--	AA	GG	AA	AA	AA	AA	AA	AA	GG	AA	AA	AA	GG	GG	AA	GG	GG	GG	AA	AA	--	AA	AA	AG	AA	AA	GG	GG	GG	AA	GG
TM1257	G/C	A01	40049404	CC	CC	CC	GG	CC	GG	CC	CC	GG	GG	--	GG	GG	CC	--	GG	CC	GG	GG	GG	GG	--	GG	CC	GG	GG	--	CC	CC	GG	CC	CC	CC	GG	GG	GC	GG	--	GC	GG	GG	CC	CC	CC	GG	CC
TM1258	A/G	A01	40062861	TT	TT	TT	CC	TT	CC	TT	TT	CC	CC	CC	CC	CC	TT	CC	CC	TT	CC	CC	CC	CC	CC	CC	TT	CC	CC	CC	TT	TT	CC	TT	TT	TT	CC	CC	TC	CC	--	--	CC	CC	TT	TT	TT	CC	TT
TM1260	T/C	A01	40081687	CC	CC	CC	TT	CC	TT	CC	CC	TT	TT	TT	TT	TT	CC	TT	TT	CC	TT	TT	TT	TT	TT	TT	CC	TT	TT	TT	CC	CC	TT	CC	CC	CC	TT	TT	TC	TT	TT	TC	TT	TT	--	CC	--	TT	CC
TM1261	C/G	A01	40087959	GC	GC	GC	CC	GC	CC	GC	GC	CC	CC	--	CC	CC	GC	--	CC	GC	CC	CC	CC	CC	--	CC	GC	CC	CC	--	GC	GC	CC	GC	GC	GC	CC	CC	--	CC	--	GC	CC	CC	GC	GC	GC	CC	GC
TM1264	G/C	A01	40121526	GG	GG	GG	CC	GG	CC	GG	GG	CC	CC	--	CC	CC	GG	--	CC	GG	CC	CC	CC	CC	--	CC	GG	CC	CC	--	GG	GG	CC	GG	GG	GG	CC	CC	CG	CC	--	--	CC	CC	GG	GG	GG	CC	GG
TM1265	A/G	A01	40136674	AA	AA	AA	GG	AA	GG	AA	AA	GG	GG	GG	GG	GG	AA	GG	GG	AA	GG	GG	GG	GG	GG	GG	AA	GG	GG	GG	AA	AA	GG	AA	AA	AA	GG	GG	AG	GG	GG	--	GG	GG	AA	AA	AA	GG	AA
TM1266	T/C	A01	40139474	GG	GG	GG	AA	GG	AA	GG	GG	AA	AA	--	AA	AA	GG	--	AA	GG	AA	AA	AA	AA	AA	AA	GG	AA	AA	--	GG	GG	AA	GG	GG	GG	AA	AA	AG	AA	AA	AG	AA	AA	GG	GG	GG	AA	GG
TM1267	A/C	A01	40142262	AC	AC	AC	CC	AC	CC	AC	AC	CC	CC	CC	CC	CC	AC	--	CC	AC	CC	CC	CC	CC	CC	CC	AC	CC	CC	CC	AC	AC	CC	AC	AC	AC	CC	CC	--	CC	--	AC	CC	CC	AC	AC	AC	CC	AC
TM1268	A/C	A01	40153125	AA	AA	AA	CC	AA	CC	AA	AA	CC	CC	--	CC	CC	AA	--	CC	AA	CC	CC	CC	CC	--	CC	AA	CC	CC	--	AA	AA	CC	AA	AA	AA	CC	CC	AC	CC	AC	--	CC	CC	AA	AA	AA	CC	AA
TM1272	T/C	A01	40191032	AG	AG	AG	AA	AG	AA	AG	AG	AA	AA	AA	AA	AA	AG	AA	AA	AG	AA	AA	AA	AA	AA	AA	AG	AA	AA	AA	AG	AG	AA	AG	AG	AG	AA	AA	--	AA	AA	--	AA	AA	AG	AG	AG	AA	AG
TM1277	T/C	A01	40218292	AG	AG	AG	GG	AG	GG	AG	AG	GG	GG	GG	GG	GG	AG	GG	GG	AG	GG	GG	GG	GG	GG	GG	AG	GG	GG	GG	AG	AG	GG	AG	AG	AG	GG	GG	GG	GG	GG	--	GG	GG	AG	--	AG	GG	--
TM1279	A/G	A01	40224078	TT	TT	TT	CC	TT	CC	TT	TT	CC	CC	CC	CC	CC	TT	CC	CC	TT	CC	CC	CC	CC	CC	CC	TT	CC	CC	CC	TT	TT	CC	TT	TT	TT	CC	CC	TC	CC	--	--	CC	CC	TT	TT	TT	CC	TT
TM1283	T/G	A01	40239801	AC	AC	AC	CC	AC	CC	AC	AC	CC	CC	CC	CC	CC	AC	CC	CC	AC	CC	CC	CC	CC	CC	CC	AC	CC	CC	CC	AC	AC	CC	AC	AC	AC	CC	CC	--	CC	CC	AC	CC	CC	AC	AC	AC	CC	AC
TM1285	T/G	A01	40254425	AA	AA	AA	CC	AA	CC	AA	AA	CC	CC	CC	CC	CC	AA	--	CC	AA	CC	CC	CC	CC	CC	CC	AA	CC	CC	CC	AA	AA	CC	AA	AA	AA	CC	CC	--	CC	--	--	CC	CC	AA	AA	AA	CC	AA
TM1287	A/G	A01	40265160	AG	AG	AG	GG	AG	GG	AG	AG	GG	GG	GG	GG	GG	AG	GG	GG	AG	GG	GG	GG	GG	GG	GG	AG	GG	GG	GG	AG	AG	GG	AG	AG	AG	GG	GG	--	GG	GG	AG	GG	GG	AG	AG	AG	GG	AG
TM1288	T/C	A01	40283066	CC	CC	CC	TT	CC	TT	CC	CC	TT	TT	TT	TT	TT	CC	--	TT	CC	TT	TT	TT	TT	TT	TT	CC	TT	TT	--	CC	CC	TT	CC	CC	CC	TT	TT	TC	TT	--	TC	TT	TT	CC	CC	CC	TT	CC
TM1291	A/G	A01	40300237	AA	AA	AA	GG	AA	GG	AA	AA	GG	GG	--	GG	GG	AA	--	GG	AA	GG	GG	GG	GG	GG	GG	AA	GG	GG	--	AA	AA	GG	AA	AA	AA	GG	GG	AG	GG	--	--	GG	GG	AA	AA	AA	GG	AA
TM1293	T/C	A01	40320677	AA	AA	AA	GG	AA	GG	AA	AA	GG	GG	GG	GG	GG	AA	--	GG	AA	GG	GG	GG	GG	GG	GG	AA	GG	GG	GG	AA	AA	GG	AA	AA	AA	GG	GG	AG	GG	GG	--	GG	GG	AA	AA	AA	GG	AA
TM1294	A/G	A01	40325844	TT	TT	TT	CC	TT	CC	TT	TT	CC	CC	--	CC	CC	TT	TC	CC	TT	CC	CC	CC	CC	--	CC	TT	CC	CC	--	TT	TT	CC	TT	TT	TT	CC	CC	TC	CC	TC	TC	CC	CC	TT	TT	TT	CC	TT
TM1295	A/G	A01	40339706	TC	TC	TC	CC	TC	CC	TC	TC	CC	CC	CC	CC	CC	TC	CC	CC	TC	CC	CC	CC	CC	CC	CC	TC	CC	CC	CC	TC	TC	CC	TC	TC	TC	CC	CC	--	CC	CC	TC	CC	CC	TC	TC	TC	CC	TC
TM1296	T/C	A01	40354527	TC	TC	TC	CC	TC	CC	TC	TC	CC	CC	CC	CC	CC	TC	CC	CC	TC	CC	CC	CC	CC	CC	CC	TC	CC	CC	CC	TC	TC	CC	TC	TC	TC	CC	CC	TC	CC	CC	CC	CC	CC	TC	TC	TC	CC	--
TM1297	A/C	A01	40360328	TG	TG	TG	GG	TG	GG	TG	TG	GG	GG	GG	GG	GG	--	GG	GG	TG	GG	GG	GG	GG	GG	GG	TG	GG	GG	GG	TG	TG	GG	TG	TG	TG	GG	GG	GG	GG	GG	GG	GG	GG	TG	TG	TG	GG	TG
TM1299	T/C	A01	40380614	GG	GG	GG	AA	GG	AA	GG	GG	AA	AA	--	AA	AA	GG	--	AA	GG	AA	AA	AA	AA	AA	AA	GG	AA	AA	--	GG	GG	AA	GG	GG	GG	AA	AA	AG	AA	AA	AG	AA	AA	GG	GG	GG	AA	GG
TM1301	T/C	A01	40390699	GG	GG	GG	AA	GG	AA	GG	GG	AA	AA	AA	AA	AA	GG	AA	AA	GG	AA	AA	AA	AA	AA	AA	GG	AA	AA	AA	GG	GG	AA	GG	GG	GG	AA	AA	AG	AA	--	AG	AA	AA	GG	GG	GG	AA	GG
TM1304	A/C	A01	40419149	CC	CC	CC	AA	CC	AA	CC	CC	AA	AA	--	AA	AA	CC	--	AA	CC	--	AA	AA	AA	--	AA	CC	AA	AA	--	CC	CC	AA	CC	CC	CC	AA	AA	AC	AA	--	CC	AA	AA	CC	CC	CC	AA	CC
TM1305	A/C	A01	40423817	TG	TG	TG	GG	TG	GG	TG	TG	GG	GG	GG	GG	GG	TG	GG	GG	TG	GG	GG	GG	GG	GG	GG	TG	GG	GG	GG	TG	TG	GG	TG	TG	TG	GG	GG	--	GG	GG	TG	GG	GG	TG	TG	TG	GG	TG
TM1308	T/G	A01	40447126	GG	GG	GG	TT	GG	TT	GG	GG	TT	TT	--	TT	TT	GG	--	TT	GG	TT	TT	TT	TT	--	TT	GG	TT	TT	--	GG	GG	TT	GG	GG	GG	TT	TT	TG	TT	--	--	TT	TT	GG	GG	GG	TT	GG
TM1310	T/C	A01	40461060	TT	TT	TT	CC	TT	CC	TT	TT	CC	CC	--	CC	CC	TT	--	CC	TT	CC	CC	CC	CC	CC	CC	TT	CC	CC	--	TT	TT	CC	TT	TT	TT	CC	CC	TC	CC	--	TC	CC	CC	TT	TT	TT	CC	TT
TM1311	T/G	A01	40464769	GG	GG	GG	TT	GG	TT	GG	GG	TT	TT	--	TT	TT	GG	TG	TT	GG	TT	TT	TT	TT	--	TT	GG	TT	TT	--	GG	GG	TT	GG	GG	GG	TT	TT	TG	TT	--	TG	TT	TT	GG	GG	GG	TT	GG
TM1312	T/C	A01	40469076	TC	TC	TC	TT	TC	TT	TC	TC	TT	TT	TT	TT	TT	TC	--	TT	TC	TT	TT	TT	TT	TT	TT	TC	TT	TT	--	TC	TC	TT	TC	TC	TC	TT	TT	--	TT	TT	--	TT	TT	TC	TC	TC	TT	TC
TM1313	T/C	A01	40471270	TC	TC	TC	TT	TC	TT	TC	TC	TT	TT	--	TT	TT	TC	--	TT	TC	TT	TT	TT	TT	TT	TT	TC	TT	TT	--	TC	TC	TT	TC	TC	TC	TT	TT	TC	TT	--	TC	TT	TT	TC	TC	TC	TT	TC
TM1315	T/C	A01	40485136	GG	GG	GG	AA	GG	AA	GG	GG	AA	AA	--	AA	AA	GG	--	AA	GG	AA	AA	AA	AA	--	AA	GG	AA	AA	--	GG	GG	AA	GG	GG	GG	AA	AA	--	AA	--	AG	AA	AA	GG	GG	GG	AA	GG
TM1317	T/G	A01	40496774	TG	TG	TG	GG	TG	GG	TG	TG	GG	GG	GG	GG	GG	TG	GG	GG	TG	GG	GG	GG	GG	GG	GG	TG	GG	GG	GG	TG	TG	GG	TG	TG	TG	GG	GG	--	GG	--	TG	GG	GG	--	--	--	GG	TG
TM1318	T/C	A01	40498975	TT	TT	TT	CC	TT	CC	TT	TT	CC	CC	CC	CC	CC	TT	--	CC	TT	CC	CC	CC	CC	CC	CC	TT	CC	CC	CC	TT	TT	CC	TT	TT	TT	CC	CC	--	CC	TC	--	CC	CC	TT	TT	TT	CC	TT
TM1319	T/G	A01	40502656	GG	GG	GG	TT	GG	TT	GG	GG	TT	TT	--	TT	TT	GG	--	TT	GG	TT	TT	TT	TT	--	TT	GG	TT	TT	--	GG	GG	TT	GG	GG	GG	TT	TT	TG	TT	--	TG	TT	TT	GG	GG	GG	TT	GG
TM1321	A/G	A01	40522619	AG	AG	AG	GG	AG	GG	AG	AG	GG	GG	GG	GG	GG	AG	--	GG	AG	GG	GG	GG	GG	GG	GG	AG	GG	GG	GG	AG	AG	GG	AG	AG	AG	GG	GG	AG	GG	--	AG	GG	GG	AG	AG	AG	GG	AG
TM1323	T/G	A01	40533247	AA	AA	AA	CC	AA	CC	AA	AA	CC	CC	CC	CC	CC	AA	--	CC	AA	CC	CC	CC	CC	CC	CC	AA	CC	CC	CC	AA	AA	CC	AA	AA	AA	CC	CC	--	CC	--	--	CC	CC	AA	AA	AA	CC	AA
TM1324	A/G	A01	40538255	AG	AG	AG	GG	AG	GG	AG	AG	GG	GG	GG	GG	GG	AG	GG	GG	AG	GG	GG	GG	GG	GG	GG	AG	GG	GG	GG	AG	AG	GG	AG	AG	AG	GG	GG	GG	GG	GG	GG	GG	GG	--	AG	AG	GG	AG
TM1325	A/G	A01	40557419	TT	TT	TT	CC	TT	CC	TT	TT	CC	CC	CC	CC	CC	TT	CC	CC	TT	CC	CC	CC	CC	CC	CC	TT	CC	CC	CC	TT	TT	CC	TT	TT	TT	CC	CC	TC	CC	CC	--	CC	CC	TT	TT	TT	CC	TT
TM1328	T/G	A01	40576765	TG	TG	TG	GG	TG	GG	TG	TG	GG	GG	GG	GG	GG	TG	GG	GG	TG	GG	GG	GG	GG	GG	GG	TG	GG	GG	GG	TG	TG	GG	TG	TG	TG	GG	GG	--	GG	GG	TG	GG	GG	TG	TG	TG	GG	TG
TM1332	T/C	A01	40594557	TC	TC	TC	CC	TC	CC	TC	TC	CC	CC	CC	CC	CC	TC	CC	CC	TC	CC	CC	CC	CC	CC	CC	TC	CC	CC	CC	TC	TC	CC	TC	TC	TC	CC	CC	TC	CC	--	TC	CC	CC	TC	TC	TC	CC	TC
TM1333	T/C	A01	40607979	GG	GG	GG	AG	GG	--	GG	GG	AA	GG	--	AA	AG	GG	--	AA	GG	AA	AA	GG	AA	--	AA	GG	AA	AA	--	GG	GG	AA	GG	GG	GG	AA	AA	AG	AA	--	AG	GG	AA	GG	GG	GG	GG	GG
TM1341	G/C	A01	40679839	CC	CC	CC	GG	CC	GG	CC	CC	GG	GG	--	GG	GG	CC	--	GG	CC	GG	GG	GG	GG	--	GG	CC	GG	GG	--	CC	CC	GG	CC	CC	CC	GG	GG	CG	GG	--	CC	GG	GG	CC	CC	CC	GG	CC
TM1342	T/C	A01	40687182	TC	TC	TC	TT	TC	TT	TC	TC	TT	TT	TT	TT	TT	TC	--	TT	TC	TT	TT	TT	TT	TT	TT	TC	TT	TT	TT	TC	TC	TT	TC	TC	TC	TT	TT	TC	TT	TT	TC	TT	TT	TC	TC	TC	TT	TC
TM1343	A/G	A01	40690953	AG	AG	AG	GG	AG	GG	AG	AG	GG	GG	GG	GG	GG	AG	GG	GG	AG	GG	GG	GG	GG	GG	GG	AG	GG	GG	GG	AG	AG	GG	AG	AG	AG	GG	GG	--	GG	GG	AG	GG	GG	--	--	--	GG	AG
TM1345	T/C	A01	40719235	TC	TC	TC	CC	TC	CC	TC	TC	CC	CC	--	CC	CC	TC	CC	CC	TC	CC	CC	CC	CC	CC	CC	--	CC	CC	CC	TC	TC	CC	TC	TC	TC	CC	CC	TC	CC	CC	TC	CC	CC	--	TC	TC	CC	TC
TM1346	T/A	A01	40721760	TA	TA	TA	TT	TA	TT	TA	TA	TT	TT	TT	TT	TT	TA	TT	TT	TA	TT	TT	TT	TT	TT	TT	TA	TT	TT	TT	TA	TA	TT	TA	TA	TA	TT	TT	TT	TT	TT	TA	TT	TT	TA	TA	TA	TT	TA
TM1347	A/G	A01	40725937	TC	TC	TC	CC	TC	CC	TC	TC	CC	CC	CC	CC	CC	TC	CC	CC	TC	CC	CC	CC	CC	CC	CC	TC	CC	CC	CC	TC	TC	CC	TC	TC	TC	CC	CC	--	CC	CC	TC	CC	CC	TC	TC	TC	CC	TC
TM1351	A/G	A01	40757613	AG	AG	AG	GG	AG	GG	AG	AG	GG	GG	GG	GG	GG	AG	GG	GG	AG	GG	GG	GG	GG	GG	GG	AG	GG	GG	GG	AG	AG	GG	AG	AG	AG	GG	GG	--	GG	GG	AG	GG	GG	AG	AG	AG	GG	AG
TM1353	A/G	A01	40774266	GG	GG	GG	AA	GG	AA	GG	GG	AA	AA	--	AA	AA	GG	--	AA	GG	AA	AA	AA	AA	AA	AA	GG	AA	AA	--	GG	GG	AA	GG	GG	GG	AA	AA	AG	AA	AA	--	AA	AA	GG	GG	GG	AA	GG
TM1355	T/C	A01	40785054	TT	TT	TT	CC	TT	CC	TT	TT	CC	CC	CC	CC	CC	TT	--	CC	TT	CC	CC	CC	CC	CC	CC	TT	CC	CC	CC	TT	TT	CC	TT	TT	TT	CC	CC	TC	CC	--	--	CC	CC	TT	TT	TT	CC	TT
TM1356	A/G	A01	40787783	TC	TC	TC	CC	TC	CC	TC	TC	CC	CC	CC	CC	CC	TC	CC	CC	TC	CC	CC	CC	CC	CC	CC	TC	CC	CC	CC	TC	TC	CC	TC	TC	TC	CC	CC	--	CC	CC	TC	CC	CC	TC	TC	TC	CC	TC
TM1357	T/C	A01	40791358	AG	AG	AG	AA	AG	AA	AG	AG	AA	AA	--	AA	AA	AG	--	AA	AG	AA	AA	AA	AA	--	AA	AG	AA	AA	--	AG	AG	AA	AG	AG	AG	AA	AA	AG	AA	--	AG	AA	AA	AG	AG	AG	AA	AG
TM1358	C/G	A01	40795498	GG	GG	GG	CC	GG	CC	GG	GG	CC	CC	--	CC	CC	GG	CG	CC	GG	--	CC	CC	CC	--	CC	GG	CC	CC	--	GG	GG	CC	GG	GG	GG	CC	CC	CG	CC	--	CG	CC	CC	GG	GG	GG	CC	GG
TM1360	A/G	A01	40803574	TT	TT	TT	CC	TT	CC	TT	TT	CC	CC	--	CC	CC	TT	--	CC	TT	CC	CC	CC	CC	CC	CC	TT	CC	CC	--	TT	TT	CC	TT	TT	TT	CC	CC	TC	CC	TC	--	CC	CC	TT	TT	TT	CC	TT
TM1362	T/C	A01	40833298	TC	TC	TC	CC	TC	CC	TC	TC	CC	CC	CC	CC	CC	TC	CC	CC	TC	CC	CC	CC	CC	CC	CC	TC	CC	CC	CC	TC	TC	CC	TC	TC	TC	CC	CC	CC	CC	CC	TC	CC	CC	TC	TC	TC	CC	TC
TM1363	T/C	A01	40847043	TT	TT	TT	CC	TT	CC	TT	TT	CC	CC	--	CC	CC	TT	TC	CC	TT	CC	CC	CC	CC	CC	CC	TT	CC	CC	--	TT	TT	CC	TT	TT	TT	CC	CC	TC	CC	--	TC	CC	CC	TT	TT	TT	CC	TT
TM1364	A/G	A01	40851699	TC	TC	TC	CC	TC	CC	TC	TC	CC	CC	CC	CC	CC	TC	CC	CC	TC	CC	CC	CC	CC	CC	CC	TC	CC	CC	CC	TC	TC	CC	TC	TC	TC	CC	CC	--	CC	CC	--	CC	CC	TC	TC	TC	CC	TC
TM1365	T/C	A01	40875330	AG	AG	AG	GG	AG	GG	AG	AG	GG	GG	GG	GG	GG	AG	GG	GG	AG	GG	GG	GG	GG	GG	GG	AG	GG	GG	GG	AG	AG	GG	AG	AG	AG	GG	GG	GG	GG	GG	AG	GG	GG	AG	AG	AG	GG	AG
TM1366	T/C	A01	40877611	TT	TT	TT	CC	TT	CC	TT	TT	CC	CC	CC	CC	CC	TT	CC	CC	TT	CC	CC	CC	CC	CC	CC	TT	CC	CC	CC	TT	TT	CC	TT	TT	TT	CC	CC	--	CC	CC	--	CC	CC	TT	TT	TT	CC	TT
TM1367	T/G	A01	40891622	TG	TG	TG	GG	TG	GG	TG	TG	GG	GG	GG	GG	GG	TG	GG	GG	TG	GG	GG	GG	GG	GG	GG	TG	GG	GG	GG	TG	TG	GG	TG	TG	TG	GG	GG	--	GG	GG	TG	GG	GG	TG	TG	TG	GG	TG
TM1368	T/C	A01	40897012	TC	TC	TC	CC	TC	CC	TC	TC	CC	CC	CC	CC	CC	TC	CC	CC	TC	CC	CC	CC	CC	CC	CC	TC	CC	CC	CC	TC	TC	CC	TC	TC	TC	CC	CC	TC	--	--	TC	CC	CC	--	TC	TC	CC	--
TM1369	T/C	A01	40902422	TT	TT	TT	TC	TT	CC	TT	TT	CC	CC	--	CC	CC	TT	--	CC	TT	CC	CC	CC	CC	--	TT	TT	CC	TT	--	TT	TT	CC	TT	TT	TT	CC	CC	TC	CC	--	--	CC	CC	TT	TT	TT	CC	TT
TM1370	A/G	A01	40907148	GG	GG	GG	AG	GG	AA	GG	GG	AA	AA	--	AA	AA	GG	--	AA	GG	AA	AA	AA	AA	--	GG	GG	AA	GG	--	GG	GG	AA	GG	GG	GG	AA	AA	AG	AA	--	AG	AA	AA	GG	GG	GG	AA	GG
TM1371	T/C	A01	40911274	CC	CC	CC	TC	CC	TT	CC	CC	TT	TT	--	TT	TT	CC	--	TT	CC	TT	TT	TT	TT	TT	CC	CC	TT	CC	--	CC	CC	TT	CC	CC	CC	TT	TT	TC	TT	TT	TC	TT	TT	CC	CC	CC	TT	CC
TM1372	G/C	A01	40916891	GG	GG	GG	GC	GG	CC	GG	GG	CC	CC	--	CC	CC	GG	--	CC	GG	CC	CC	CC	CC	CC	GG	GG	CC	GG	--	GG	GG	CC	GG	GG	GG	CC	CC	GC	CC	--	GC	CC	CC	GG	GG	GG	CC	GG
TM1374	T/C	A01	40926348	GG	GG	GG	--	GG	AA	GG	GG	AA	AA	--	AA	AA	GG	--	AA	GG	AA	AA	AA	AA	--	GG	GG	AA	GG	--	GG	GG	AA	GG	GG	GG	AA	AA	AG	AA	--	AG	AA	AA	GG	GG	GG	AA	GG
TM1375	A/G	A01	40935049	TC	TC	TC	--	TC	CC	TC	TC	CC	CC	CC	CC	CC	TC	--	CC	TC	CC	CC	CC	CC	CC	TC	TC	CC	TC	CC	TC	TC	CC	TC	TC	TC	CC	CC	--	CC	CC	TC	CC	CC	--	TC	TC	CC	TC
TM1376	A/G	A01	40944088	AA	AA	AA	AG	AA	GG	AA	AA	GG	GG	GG	GG	GG	AA	GG	GG	AA	GG	GG	GG	GG	GG	AA	AA	GG	AA	GG	AA	AA	GG	AA	AA	AA	GG	GG	AG	GG	GG	--	GG	GG	AA	AA	AA	GG	AA
TM1377	T/C	A01	40950189	AA	AA	AA	AG	AA	GG	AA	AA	GG	GG	--	GG	GG	AA	AG	GG	AA	GG	GG	GG	GG	GG	AA	AA	GG	AA	--	AA	AA	GG	AA	AA	AA	GG	GG	AG	GG	--	--	GG	GG	AA	AA	AA	GG	AA
TM1378	A/C	A01	40963258	TG	TG	TG	--	TG	GG	TG	TG	GG	GG	GG	GG	GG	TG	GG	GG	TG	GG	GG	GG	GG	GG	TG	TG	GG	TG	GG	TG	TG	GG	TG	TG	TG	GG	GG	TG	GG	GG	TG	GG	GG	TG	TG	TG	GG	TG
TM1380	T/G	A01	40975774	TG	TG	TG	--	TG	TT	TG	TG	TT	TT	--	TT	TT	TG	--	TT	TG	TT	TT	TT	TT	TT	TG	TG	TT	TG	TT	TG	TG	TT	TG	TG	TG	TT	TT	--	TT	TT	TG	TT	TT	TG	TG	TG	TT	TG
TM1381	T/C	A01	40978709	GG	GG	GG	--	GG	AA	GG	GG	AA	AA	--	AA	AA	GG	--	AA	GG	AA	AA	AA	AA	--	GG	GG	AA	GG	--	GG	GG	AA	GG	GG	GG	AA	AA	AG	AA	--	AG	AA	AA	GG	GG	GG	AA	GG
TM1383	A/G	A01	40998990	AA	AA	AA	AG	AA	GG	AA	AA	GG	GG	--	GG	GG	AA	AG	GG	AA	GG	GG	GG	GG	GG	AA	AA	GG	AA	--	AA	AA	GG	AA	AA	AA	GG	GG	AG	GG	--	AG	GG	GG	AA	AA	AA	GG	AA
TM1384	T/C	A01	41003214	TT	TT	TT	--	TT	CC	TT	TT	CC	CC	CC	CC	CC	TT	CC	CC	TT	CC	CC	CC	CC	CC	TT	TT	CC	TT	CC	TT	TT	CC	TT	TT	TT	CC	CC	TC	CC	--	--	CC	CC	TT	TT	TT	CC	TT
TM1385	T/G	A01	41006098	AA	AA	AA	--	AA	CC	AA	AA	CC	CC	--	CC	CC	AA	--	CC	AA	CC	CC	CC	CC	CC	AA	AA	CC	AA	--	AA	AA	CC	AA	AA	AA	CC	CC	AC	CC	--	--	CC	CC	AA	AA	AA	CC	AA
TM1386	T/C	A01	41010954	AG	AG	AG	--	AG	--	AG	AG	AA	AA	AA	AA	AA	AG	AA	AA	AG	AA	AA	AA	AA	AA	AG	AG	AA	AG	--	AG	AG	AA	AG	AG	AG	AA	AA	AG	AA	AA	--	AA	AA	AG	AG	AG	AA	AG
TM1387	G/C	A01	41017874	CG	CG	CG	GG	CG	GG	CG	CG	GG	GG	GG	GG	GG	CG	GG	GG	CG	GG	GG	GG	GG	GG	CG	CG	GG	CG	GG	CG	CG	GG	CG	CG	CG	GG	GG	GG	GG	GG	CG	GG	GG	CG	CG	CG	GG	CG
TM1388	A/G	A01	41022750	AA	AA	AA	AG	AA	GG	AA	AA	GG	GG	--	GG	GG	AA	--	GG	AA	GG	GG	GG	GG	GG	AA	AA	GG	AA	--	AA	AA	GG	AA	AA	AA	GG	GG	AG	GG	AG	--	GG	GG	AA	AA	AA	GG	AA
TM1389	T/C	A01	41026179	AA	AA	AA	AG	AA	GG	AA	AA	GG	GG	--	GG	GG	AA	--	GG	AA	GG	GG	GG	GG	--	AA	AA	GG	AA	--	AA	AA	GG	AA	AA	AA	GG	--	AG	GG	--	--	GG	--	AA	AA	AA	GG	AA
TM1390	G/C	A01	41029946	GG	GG	GG	CG	GG	CC	GG	GG	CC	CC	--	CC	CC	GG	CG	CC	GG	CC	CC	CC	CC	--	GG	GG	CC	GG	--	GG	GG	CC	GG	GG	GG	CC	CC	CG	CC	--	CG	CC	CC	GG	GG	GG	CC	GG
TM1391	A/T	A01	41034539	AA	AA	AA	TA	AA	TT	AA	AA	TT	TT	TT	TT	TT	AA	--	TT	AA	TT	TT	TT	TT	TT	AA	AA	TT	AA	TT	AA	AA	TT	AA	AA	AA	TT	TT	TA	TT	TT	TA	TT	TT	AA	AA	AA	TT	AA
TM1392	A/C	A01	41049327	GG	GG	GG	--	GG	TT	GG	GG	TT	TT	TT	TT	TT	GG	TT	TT	GG	TT	TT	TT	TT	TT	GG	GG	TT	GG	TT	GG	GG	TT	GG	GG	GG	TT	TT	TG	TT	TT	TG	TT	TT	GG	GG	GG	TT	GG
TM1396	T/C	A01	41069866	AG	AG	AG	GG	AG	GG	AG	AG	GG	GG	GG	GG	GG	AG	GG	GG	AG	GG	GG	GG	GG	GG	AG	AG	GG	AG	GG	AG	AG	GG	AG	AG	AG	GG	GG	--	GG	--	AG	GG	GG	AG	AG	AG	GG	AG
TM1397	A/G	A01	41084490	TT	TT	TT	TC	TT	CC	TT	TT	CC	CC	--	CC	CC	TT	--	CC	TT	CC	CC	CC	CC	--	TT	TT	CC	TT	--	TT	TT	CC	TT	TT	TT	CC	CC	TC	CC	TC	--	CC	CC	TT	TT	TT	CC	TT
TM1400	T/G	A01	41748827	CC	CC	CC	--	CC	AA	CC	CC	AA	AA	--	CC	AA	CC	--	AA	CC	AA	AA	AA	AA	CC	CC	CC	AA	CC	--	CC	CC	AA	CC	CC	CC	AA	--	CC	--	--	CC	--	AA	CC	CC	CC	AA	CC
TM1401	A/G	A01	41754975	AG	AG	AG	GG	AG	GG	AG	AG	GG	GG	GG	AG	GG	AG	GG	GG	AG	GG	GG	GG	GG	AG	AG	AG	GG	AG	GG	AG	AG	GG	AG	AG	AG	GG	GG	--	GG	GG	AG	GG	GG	AG	AG	AG	GG	AG
TM1403	T/C	A01	41768555	TT	TT	TC	TC	TT	CC	TT	TT	CC	CC	--	TT	CC	TT	--	CC	TT	CC	CC	CC	CC	TT	TT	TT	CC	TT	--	TT	TT	CC	TT	TT	TT	CC	CC	TC	CC	--	TC	CC	CC	TT	TT	TT	CC	TT
TM1405	A/C	A01	41780534	AC	AC	AC	--	AC	CC	AC	AC	CC	CC	CC	AC	CC	AC	CC	CC	AC	CC	CC	CC	CC	AC	AC	AC	CC	AC	CC	AC	AC	CC	AC	AC	AC	CC	CC	AC	CC	CC	AC	CC	CC	AC	AC	AC	CC	AC
TM1409	A/G	A01	41805296	TT	TT	--	TC	TT	CC	TT	TT	CC	CC	CC	TT	CC	TT	--	CC	TT	CC	CC	CC	CC	TT	TT	TT	CC	TT	--	TT	TT	CC	TT	TT	TT	CC	CC	TC	CC	--	--	CC	CC	TT	TT	TT	CC	TT
TM1411	A/G	A01	41812826	CC	CC	TC	--	CC	TT	CC	CC	TT	TT	--	CC	TT	CC	--	TT	CC	TT	TT	TT	TT	CC	CC	CC	TT	CC	--	CC	CC	TT	CC	CC	CC	TT	TT	TC	TT	--	TC	TT	TT	CC	CC	CC	TT	CC
TM1412	A/G	A01	41818042	AA	AA	AG	AG	AA	GG	AA	AA	GG	GG	GG	AA	GG	AA	--	GG	AA	GG	GG	GG	GG	AA	AA	AA	GG	AA	GG	AA	AA	GG	AA	AA	AA	GG	GG	AG	GG	GG	AG	GG	GG	AA	AA	AA	GG	AA
TM1413	T/C	A01	41824523	CC	CC	TC	--	CC	TT	CC	CC	TT	TT	--	CC	TT	CC	--	TT	CC	TT	TT	TT	TT	CC	CC	CC	TT	CC	--	CC	CC	TT	CC	CC	CC	TT	TT	TC	TT	TT	TC	TT	TT	CC	CC	CC	TT	CC
TM1414	A/G	A01	41827652	AG	AG	--	GG	AG	GG	AG	AG	GG	GG	GG	AG	GG	AG	GG	GG	AG	GG	GG	GG	GG	AG	AG	AG	GG	AG	GG	AG	AG	GG	AG	AG	AG	GG	GG	--	GG	GG	AG	GG	GG	AG	AG	AG	GG	AG
TM1415	T/C	A01	41832139	CC	CC	TC	--	CC	TT	CC	CC	TT	TT	--	CC	TT	CC	--	TT	CC	TT	TT	TT	TT	CC	CC	CC	TT	CC	--	CC	CC	TT	CC	CC	CC	TT	TT	TC	TT	--	TC	TT	TT	CC	CC	CC	TT	CC
TM1419	T/C	A01	43234016	CC	TT	CC	CC	TT	CC	TT	TT	CC	CC	TC	CC	CC	TT	--	CC	TT	CC	CC	CC	CC	TT	TT	TT	TT	CC	CC	TT	TT	CC	TT	TT	--	TT	TT	TT	CC	--	--	CC	CC	TT	TT	TT	CC	TT
TM1422	A/G	A01	44627921	GG	GG	AG	GG	GG	--	GG	GG	GG	GG	GG	AA	AG	GG	--	GG	GG	AA	AA	GG	AA	GG	GG	GG	GG	GG	GG	GG	GG	GG	GG	GG	GG	GG	GG	GG	AA	GG	GG	GG	AA	GG	GG	GG	GG	GG
TM1424	T/C	A01	44697658	CC	CC	TC	--	CC	CC	CC	CC	TT	CC	TC	TT	--	CC	--	TT	CC	TT	TT	CC	TT	CC	CC	CC	CC	TT	TT	CC	CC	TT	CC	CC	CC	CC	CC	CC	TT	TT	--	CC	TT	CC	CC	CC	CC	CC
TM1425	T/C	A01	44738997	CC	TC	CC	CC	TC	CC	TC	TC	CC	CC	CC	CC	CC	TC	CC	CC	TC	CC	CC	CC	CC	TC	TC	TC	TC	CC	CC	TC	TC	CC	TC	TC	TC	TC	TC	TC	CC	CC	TC	CC	CC	TC	TC	TC	CC	TC
TM1430	A/G	A01	45638164	GG	GG	--	GG	GG	GG	GG	GG	AG	GG	GG	AG	GG	GG	GG	AG	GG	AG	AG	GG	GG	AG	AG	GG	GG	AG	--	GG	GG	GG	GG	GG	GG	GG	GG	GG	--	AG	GG	GG	AG	GG	GG	GG	GG	GG
TM1431	A/G	A01	45649881	CC	TC	CC	CC	TC	CC	TC	TC	CC	CC	--	CC	CC	TC	TC	CC	TC	CC	CC	CC	TC	CC	CC	TC	TC	CC	CC	TC	TC	TC	TC	TC	TC	TC	TC	TC	--	CC	TC	CC	CC	TC	TC	TC	CC	TC
TM1432	T/C	A01	45764007	GG	AA	GG	GG	GG	GG	GG	AA	GG	GG	GG	GG	GG	GG	--	GG	GG	GG	GG	GG	GG	GG	GG	GG	GG	GG	--	AA	GG	AA	GG	AA	--	GG	GG	AA	GG	GG	GG	GG	GG	GG	GG	GG	GG	GG
TM1433	T/C	A01	45972819	GG	AA	GG	GG	AA	GG	AA	AA	GG	GG	AG	GG	GG	AA	AA	GG	AA	GG	GG	GG	AA	GG	GG	AA	AA	GG	--	AA	AA	AA	AA	AA	AA	AA	AA	AA	AG	--	--	GG	GG	AA	AA	AA	GG	AA
TM1434	T/C	A01	46001772	TT	CC	--	TC	CC	--	CC	CC	TT	CC	TC	TT	TC	CC	CC	TT	CC	TT	TT	CC	CC	TT	TT	CC	CC	TT	--	CC	CC	CC	CC	CC	CC	CC	CC	CC	--	TT	TC	CC	TT	CC	CC	CC	CC	CC
TM1437	A/G	A01	46258618	AA	AG	AA	AA	AG	AA	AG	AG	AA	AA	AG	AA	AA	AG	AG	AA	AG	AA	AA	AA	AG	AA	AA	AG	AG	AA	--	AG	AG	AG	AG	AG	AG	AG	AG	AG	AG	AA	AG	--	AA	AG	AG	AG	AA	AG
TM1438	T/C	A01	46381483	TT	CC	TC	TT	CC	--	CC	CC	TT	TC	TC	TT	--	CC	CC	TT	CC	TT	TT	--	CC	--	TT	CC	CC	TT	--	CC	CC	CC	CC	CC	CC	CC	CC	CC	TC	--	TC	--	TT	CC	CC	CC	--	CC
TM1439	T/C	A01	46400955	CC	TT	CC	CC	TT	CC	TT	TT	CC	CC	TC	CC	CC	TT	TT	CC	TT	CC	CC	CC	TT	--	CC	TT	TT	CC	--	TT	TT	TT	TT	TT	--	TT	TT	TT	TC	TC	TC	TC	CC	TT	TT	TT	CC	TT
TM1447	T/C	A01	48925981	GG	AA	GG	GG	AA	GG	AA	AA	GG	--	AG	GG	GG	AA	AA	GG	AA	GG	GG	--	AA	GG	GG	AA	AA	GG	--	AA	AA	AA	AA	AA	--	AA	AA	AA	AG	--	AG	AA	GG	AA	AA	AA	--	AA
TM1449	A/G	A01	48989958	GG	GG	--	GG	GG	GG	GG	GG	AG	GG	GG	AG	GG	GG	GG	AG	GG	AG	AG	GG	GG	GG	GG	GG	GG	GG	AG	GG	GG	GG	GG	GG	GG	GG	GG	GG	--	--	GG	GG	AG	GG	GG	GG	GG	GG
TM1452	A/G	A01	49180537	CC	CC	TC	TT	CC	TT	CC	CC	TT	--	TC	TT	TT	CC	CC	TT	CC	TT	TT	--	CC	CC	CC	CC	CC	TT	--	CC	CC	CC	CC	CC	CC	CC	CC	CC	TC	--	TC	CC	TT	CC	CC	CC	--	CC
TM1456	A/T	A01	49520222	AA	AA	TA	TA	AA	--	AA	AA	TA	AA	TA	TA	TA	AA	AA	TA	AA	TA	TA	AA	AA	AA	AA	AA	AA	TA	TA	AA	AA	AA	AA	AA	AA	AA	AA	AA	TA	TA	--	AA	TA	AA	AA	AA	AA	AA
TM1459	A/G	A01	50455190	CC	TC	CC	CC	TC	CC	TC	TC	CC	--	CC	CC	CC	CC	TC	CC	TC	CC	CC	TC	TC	CC	CC	TC	TC	CC	CC	TC	CC	CC	TC	TC	TC	--	TC	TC	--	CC	CC	TC	CC	TC	TC	TC	CC	TC
TM1461	A/G	A01	50797987	GG	GG	AG	--	GG	GG	GG	GG	AG	GG	--	AG	--	AG	GG	AG	GG	AG	AG	GG	GG	GG	GG	GG	GG	AG	AG	GG	AG	AG	GG	GG	GG	GG	GG	GG	AG	AG	AG	GG	AG	GG	GG	GG	GG	GG
TM1462	T/C	A01	50883169	CC	CC	TC	TC	CC	--	CC	CC	TT	CC	TC	TT	TC	TT	CC	TT	CC	TT	TT	CC	CC	CC	CC	CC	CC	TT	TT	CC	TT	TT	CC	CC	CC	CC	CC	CC	TC	--	TT	CC	TT	CC	CC	CC	CC	CC
TM1465	T/C	A01	51490330	GG	GG	--	GG	GG	--	GG	GG	AG	GG	--	AG	--	AG	GG	AG	GG	AG	AG	GG	GG	GG	GG	GG	GG	GG	AG	GG	AG	AG	GG	GG	GG	GG	GG	GG	--	AG	AG	GG	AG	GG	GG	GG	GG	GG
TM1467	A/G	A01	51776953	GG	AG	GG	GG	AG	GG	AG	AG	GG	GG	GG	GG	GG	GG	AG	GG	AG	GG	GG	GG	AG	GG	GG	AG	AG	GG	GG	AG	GG	GG	AG	AG	AG	AG	AG	AG	AG	GG	GG	GG	GG	--	AG	AG	GG	AG
TM1468	T/G	A01	51921148	GG	TT	TT	TG	TT	--	TT	TT	TT	GG	TT	TT	TG	TT	TT	TT	TT	TT	TT	GG	TT	GG	GG	TT	TT	TT	TT	TT	TT	TT	TT	TT	--	TT	TT	TT	TT	TT	TT	--	TT	TT	TT	TT	GG	TT
TM1469	A/G	A01	51993517	GG	GG	AG	--	GG	GG	GG	GG	AG	GG	--	AG	--	AG	GG	AG	GG	AG	AG	GG	GG	GG	GG	GG	GG	AG	AG	GG	AG	AG	GG	GG	GG	GG	GG	GG	AG	AG	AG	GG	AG	GG	GG	GG	GG	GG
TM1470	A/G	A01	52013757	GG	AA	GG	GG	GG	GG	GG	AA	GG	GG	GG	GG	GG	GG	GG	GG	GG	GG	GG	GG	GG	GG	GG	GG	GG	GG	GG	AA	GG	GG	GG	AA	GG	GG	GG	AG	GG	GG	GG	GG	GG	GG	GG	GG	GG	GG
TM1480	T/C	A01	53325529	CC	TC	--	CC	TC	CC	TC	TC	CC	CC	--	CC	CC	CC	TC	CC	TC	CC	CC	CC	TC	CC	CC	TC	TC	CC	CC	TC	CC	CC	TC	TC	TC	TC	TC	TC	CC	CC	CC	CC	CC	TC	TC	TC	CC	TC
TM1481	A/G	A01	53495705	AA	GG	AG	AA	GG	AA	GG	GG	AA	AA	AG	AA	AA	AA	GG	AA	GG	AA	AA	AA	GG	AA	AA	GG	GG	AA	AA	GG	AA	AA	GG	GG	GG	GG	GG	GG	AG	AA	AA	--	AA	GG	GG	GG	AA	GG
TM1482	T/C	A01	53864613	GG	AA	GG	GG	AA	GG	AA	AA	GG	GG	AG	GG	GG	GG	AA	GG	AA	GG	GG	GG	AA	GG	GG	AA	AA	GG	GG	AA	GG	GG	AA	AA	AA	AA	AA	AA	--	GG	GG	GG	GG	AA	AA	AA	GG	AA
TM1483	A/G	A01	54017284	GG	GG	AG	AG	GG	--	GG	GG	AA	GG	AG	AA	AG	AA	GG	AA	GG	AA	AA	GG	GG	--	GG	GG	GG	AA	AA	GG	AA	AA	GG	GG	GG	GG	GG	GG	AG	AA	AA	GG	AA	GG	GG	GG	GG	GG
TM1484	A/G	A01	54119723	GG	AA	--	GG	AA	GG	AA	AA	GG	GG	AG	GG	GG	GG	AA	GG	AA	GG	GG	GG	AA	GG	GG	AA	AA	GG	GG	AA	GG	GG	AA	AA	--	AA	AA	AA	AG	GG	GG	--	GG	AA	AA	AA	GG	AA
TM1485	T/C	A01	54121970	AA	AA	AG	AG	AA	--	AA	AA	GG	AA	AG	GG	AG	GG	AA	GG	AA	GG	GG	AA	AA	--	AA	AA	AA	GG	GG	AA	GG	GG	AA	AA	AA	AA	AA	AA	AG	--	GG	AA	GG	AA	AA	AA	AA	AA
TM1487	A/T	A01	54351640	TT	AA	--	TT	AA	TT	AA	AA	TT	TT	--	TT	TT	TT	AA	TT	AA	TT	TT	TT	AA	TT	TT	AA	AA	TT	TT	AA	TT	TT	AA	AA	AA	AA	AA	AA	TA	TT	TT	--	TT	AA	AA	AA	TT	AA
TM1488	T/C	A01	54421650	CC	TC	CC	CC	TC	CC	TC	TC	CC	CC	CC	CC	CC	CC	TC	CC	TC	CC	CC	CC	TC	CC	CC	TC	TC	CC	CC	TC	CC	CC	TC	TC	TC	--	TC	TC	CC	CC	CC	CC	CC	TC	TC	--	CC	TC
TM1490	A/G	A01	54570546	CC	CC	--	TC	CC	CC	CC	CC	TT	CC	--	TT	TC	TT	CC	TT	CC	TT	TT	CC	CC	CC	CC	CC	CC	TT	TT	CC	TT	TT	CC	CC	CC	CC	CC	CC	--	TT	TT	CC	TT	CC	CC	CC	CC	CC
TM1492	T/C	A01	54676205	CC	TT	TC	CC	TT	CC	TT	TT	CC	CC	TC	CC	CC	CC	TT	CC	TT	CC	CC	CC	TT	CC	CC	TT	TT	CC	CC	TT	CC	CC	TT	TT	--	TT	TT	TT	TC	CC	CC	--	CC	TT	TT	TT	CC	TT
TM1496	T/C	A01	55062232	TT	CC	TT	TT	CC	TT	CC	CC	TT	TT	TC	TT	TT	TT	CC	TT	CC	TT	TT	TT	CC	TT	TT	CC	CC	TT	TT	CC	TT	TT	CC	CC	--	CC	CC	CC	TC	--	TT	TC	TT	CC	CC	CC	TT	CC
TM1497	T/C	A01	55091161	GG	GG	AG	AA	GG	--	GG	GG	AA	--	AG	AA	AA	AA	GG	AA	GG	AA	AA	--	GG	GG	GG	GG	GG	AA	AA	GG	AA	AA	GG	GG	GG	GG	GG	GG	AG	AA	AA	GG	AA	GG	GG	GG	--	GG
TM1499	A/G	A01	55302103	AA	GG	--	AA	GG	AA	GG	GG	AA	AA	AG	AA	AA	AA	GG	AA	GG	AA	AA	AA	GG	AA	AA	GG	GG	AA	AA	GG	AA	AA	GG	GG	--	GG	GG	GG	--	AA	AA	--	AA	GG	GG	GG	AA	GG
TM1500	A/C	A01	55516973	GG	TT	TG	GG	TT	GG	TT	TT	GG	GG	TG	GG	GG	GG	TT	GG	TT	GG	GG	GG	TT	GG	GG	TT	TT	GG	GG	TT	GG	GG	TT	TT	--	TT	TT	TT	TG	GG	GG	--	GG	TT	TT	TT	GG	TT
TM1504	C/G	A01	55646269	CC	CC	GC	GC	CC	--	CC	CC	GG	CC	GC	GG	GC	GG	CC	GG	CC	GG	GG	CC	CC	--	CC	CC	CC	GG	GG	CC	GG	GG	CC	CC	CC	CC	CC	CC	GC	GG	GG	CC	GG	CC	CC	CC	CC	CC
TM1505	A/G	A01	56012168	TT	CC	TT	TT	CC	TT	CC	CC	TT	TT	TC	TT	TT	TT	CC	TT	CC	TT	TT	TT	CC	TT	TT	CC	CC	TT	TT	CC	TT	TT	CC	CC	CC	CC	CC	CC	TC	TT	TT	--	TT	CC	CC	CC	TT	CC
TM1506	T/C	A01	56099472	CC	TC	CC	CC	CC	CC	CC	TC	CC	CC	CC	CC	CC	CC	--	CC	CC	CC	CC	CC	CC	CC	CC	CC	CC	CC	CC	TC	CC	CC	CC	TC	TC	CC	CC	TC	CC	CC	CC	CC	CC	CC	CC	CC	CC	CC
TM1507	A/G	A01	56212658	GG	GG	--	--	GG	GG	GG	GG	AA	GG	--	AA	--	AA	GG	AA	GG	AA	AA	GG	GG	GG	GG	GG	GG	AA	AA	GG	AA	AA	GG	GG	GG	GG	GG	GG	--	AA	AA	GG	AA	GG	GG	GG	GG	GG
TM1510	T/C	A01	56611242	GG	GG	GG	GG	GG	GG	GG	GG	AG	GG	GG	AG	GG	AG	GG	AG	GG	AG	AG	GG	GG	GG	GG	GG	GG	AG	AG	GG	AG	AG	GG	GG	GG	GG	GG	GG	AG	AG	AG	GG	AG	GG	GG	GG	GG	GG
TM1511	T/C	A01	56652335	GG	AG	GG	GG	AG	GG	AG	AG	GG	GG	--	GG	GG	GG	AG	GG	AG	GG	GG	GG	AG	GG	GG	AG	AG	GG	GG	AG	GG	GG	AG	AG	AG	AG	AG	AG	--	GG	GG	GG	GG	AG	AG	AG	GG	AG
TM1513	T/G	A01	57455519	TT	TT	TG	TT	TT	--	TT	TT	GG	TT	TG	GG	TG	GG	TT	GG	TT	GG	GG	TT	TT	--	TT	TT	TT	TT	--	TT	GG	TT	TT	TT	TT	TT	TT	TT	TG	--	GG	TT	GG	TT	TT	TT	TT	TT
TM1517	T/G	A01	57746113	GG	TG	--	GG	TG	GG	TG	TG	GG	GG	--	GG	GG	GG	TG	GG	TG	GG	GG	GG	TG	GG	GG	TG	TG	GG	GG	TG	GG	GG	TG	TG	TG	TG	TG	TG	--	GG	GG	--	GG	--	TG	TG	GG	TG
TM1518	T/C	A01	57784901	GG	GG	AG	AG	GG	--	GG	GG	AA	GG	AG	AA	AG	AA	GG	AA	GG	AA	AA	GG	GG	GG	GG	GG	GG	AA	AA	GG	AA	AA	GG	GG	GG	GG	GG	GG	AG	AA	AA	GG	AA	GG	GG	GG	GG	GG
TM1519	T/G	A01	57838880	GG	GG	TG	GG	GG	--	GG	GG	TG	GG	--	TG	--	TG	GG	TG	GG	TG	TG	GG	GG	GG	GG	GG	GG	GG	TG	GG	TG	TG	GG	GG	GG	GG	GG	GG	TG	TG	TG	GG	TG	GG	GG	GG	GG	GG
TM1529	T/C	A01	58976999	TT	TT	TC	TT	TT	--	TT	TT	TC	TT	TC	TC	--	TC	TT	TC	TT	TC	TC	TT	TT	TT	TT	TT	TT	TT	TC	TT	TC	TC	TT	TT	TT	TT	TT	TT	TC	TC	TC	TT	TC	TT	TT	TT	TT	TT
TM1530	A/G	A01	59025005	GG	GG	AG	GG	GG	--	GG	GG	GG	GG	GG	AG	--	GG	GG	GG	GG	AG	AG	GG	GG	GG	GG	GG	GG	GG	GG	GG	GG	GG	GG	GG	GG	GG	GG	GG	AG	GG	GG	GG	AG	GG	GG	GG	GG	GG
TM1536	T/C	A01	59439073	GG	AA	--	GG	AA	GG	AA	AA	GG	GG	AG	GG	GG	GG	AA	GG	AA	GG	GG	GG	AA	GG	GG	AA	AA	GG	GG	AA	GG	GG	AA	AA	--	AA	AA	AA	AG	GG	GG	--	GG	AA	AA	AA	GG	AA
TM1537	T/C	A01	59547649	GG	GG	AG	AA	GG	AA	GG	GG	AA	--	AG	AA	AA	AA	GG	AA	GG	AA	AA	--	GG	GG	GG	GG	GG	AA	AA	GG	AA	AA	GG	GG	GG	GG	GG	GG	AG	AA	AA	GG	AA	GG	GG	GG	--	GG
TM1539	C/G	A01	60247971	GG	CC	CC	CG	CC	--	CC	CC	CC	GG	CC	CC	CG	CC	CC	CC	CC	CC	CC	GG	CC	--	GG	CC	CC	CC	CC	CC	CC	CC	CC	CC	CC	CC	CC	CC	CC	CC	CC	CG	CC	CC	CC	CC	GG	CC
TM1540	A/G	A01	60455966	AA	AA	AA	AA	AG	AA	AG	AA	AA	AA	--	AA	AA	AA	AG	AA	AG	AA	AA	AA	AG	AA	AA	AA	AA	AA	AA	AA	AA	AA	AG	AA	AA	AG	AA	AA	--	AA	AA	AA	AA	AG	AG	AG	AA	AG
TM1542	T/G	A01	60649238	CC	AC	--	CC	AC	CC	AC	AC	CC	CC	--	CC	CC	CC	AC	CC	AC	CC	CC	CC	AC	CC	CC	AC	AC	CC	CC	AC	CC	CC	AC	AC	AC	AC	AC	AC	--	CC	CC	CC	CC	AC	AC	AC	CC	AC
TM1543	A/G	A01	60781860	GG	GG	AG	AG	GG	--	GG	GG	AG	--	--	AG	--	AG	GG	AG	GG	AG	AG	--	GG	GG	GG	GG	GG	AG	AG	GG	AG	AG	GG	GG	GG	GG	GG	GG	--	AG	AG	GG	AG	GG	GG	GG	GG	GG
TM1544	T/G	A01	60948513	GG	GG	TG	TG	GG	--	GG	GG	TT	GG	TG	TT	TG	TT	GG	TT	GG	TT	TT	GG	GG	GG	GG	GG	GG	TT	TT	GG	TT	TT	GG	GG	GG	GG	GG	GG	TG	TT	TT	GG	TT	GG	GG	GG	GG	GG
TM1546	T/C	A01	61081311	TC	TC	--	--	TC	TC	TC	TC	TT	TC	TT	TT	TC	TT	TC	TT	TC	TT	TT	TC	TC	TC	TC	TC	TT	TT	TT	TC	TT	TT	TC	TC	TC	TC	TT	TC	--	TT	TT	TC	TT	TC	TC	TC	TC	TC
TM1548	A/G	A01	61334379	CC	CC	--	--	CC	CC	CC	CC	TT	CC	TC	TC	--	TC	CC	TC	CC	TC	TC	CC	CC	CC	CC	CC	TC	TC	TC	CC	TC	TC	CC	CC	CC	CC	TC	CC	--	TT	--	--	--	CC	CC	CC	CC	CC
TM1549	T/C	A01	61438545	CC	TC	CC	CC	TC	CC	TC	TC	CC	CC	CC	CC	CC	CC	TC	CC	TC	CC	CC	CC	TC	CC	CC	TC	CC	CC	CC	TC	CC	CC	TC	TC	TC	TC	CC	TC	--	CC	CC	CC	CC	TC	TC	TC	CC	TC
TM1550	T/C	A01	61649401	TC	TT	TT	--	TT	TC	TT	TT	TT	TC	TT	TT	--	TT	TT	TT	TT	TT	TT	TC	TT	TC	TC	TT	TT	TT	TT	TT	TT	TT	TT	TT	TT	TT	TT	TT	TT	TT	TT	--	TT	TT	TT	TT	TC	TT
TM1552	T/A	A01	61719693	AA	TT	AA	AA	TT	AA	TT	TT	AA	AA	AT	AA	AA	AA	TT	AA	TT	AA	AA	AA	TT	AA	AA	TT	TT	AA	AA	TT	AA	AA	TT	TT	TT	TT	TT	TT	AT	AA	AA	--	AA	TT	TT	TT	AA	TT
TM1556	T/C	A01	62500149	CC	TT	CC	CC	TT	CC	TT	TT	CC	CC	TC	CC	CC	CC	TT	CC	TT	CC	CC	CC	TT	CC	CC	TT	TT	CC	CC	TT	CC	CC	TT	TT	--	TT	TT	TT	TC	CC	CC	TC	CC	TT	TT	TT	CC	TT
TM1559	T/G	A01	63387811	TT	TT	--	TT	TT	TG	TT	TT	GG	TT	TG	GG	TG	GG	TT	GG	TT	GG	GG	TT	TT	--	TT	TT	TT	TT	GG	TT	GG	GG	TT	TT	TT	TT	TT	TT	TG	--	GG	TT	GG	TT	TT	TT	TT	TT
TM1560	T/A	A01	63469230	TT	AA	TT	TT	TT	TT	TT	AA	TT	TT	TT	TT	TT	TT	--	TT	TT	TT	TT	TT	TT	TT	TT	AA	TT	TT	TT	AA	TT	TT	AA	AA	--	AA	TT	AA	TA	TT	TT	TT	TT	AA	AA	AA	TT	AA
TM1561	C/G	A01	63517307	GG	CC	GG	GG	GG	GG	GG	CC	GG	GG	GG	GG	GG	GG	--	GG	GG	GG	GG	GG	GG	GG	GG	CC	GG	GG	GG	CC	GG	GG	CC	CC	CC	CC	GG	CC	CG	GG	GG	GG	GG	CC	CC	CC	GG	CC
TM1562	C/G	A01	63685926	GG	GG	CC	--	CC	--	CC	GG	CC	GG	CC	CC	CG	CC	--	CC	CC	CC	CC	GG	CC	--	GG	GG	CC	CC	CC	GG	CC	CC	GG	GG	GG	GG	CC	GG	CG	CC	CC	--	CC	GG	GG	GG	GG	GG
TM1565	A/G	A01	63925707	CC	TT	CC	CC	CC	CC	CC	TT	CC	CC	CC	CC	CC	CC	--	CC	CC	CC	CC	CC	CC	CC	CC	TT	CC	CC	CC	TT	CC	CC	TT	TT	--	TT	CC	TT	TC	CC	CC	CC	CC	TT	TT	TT	CC	TT
TM1568	T/C	A01	64336810	TT	TT	TC	TT	TT	--	TT	TT	TC	TT	--	TC	--	TC	TT	TC	TT	TC	TC	TT	TT	TT	TT	TT	TT	TT	TC	TT	TC	TT	TT	TT	TT	TT	TT	TT	TC	TC	TC	TT	TC	TT	TT	TT	TT	TT
TM1570	T/C	A01	64423810	AG	AG	AA	--	AA	AG	AA	AG	AA	AG	AA	AA	AG	AA	AA	AA	AA	AA	AA	AG	AA	AG	AG	AG	AA	AA	AA	AG	AA	AA	AG	AG	AG	AG	AA	AG	--	AA	AA	AG	AA	AG	AG	AG	AG	AG
TM1575	T/C	A01	64765822	GG	AA	GG	GG	GG	GG	GG	AA	GG	GG	GG	GG	GG	GG	--	GG	GG	GG	GG	GG	GG	GG	GG	AA	GG	GG	GG	AA	GG	GG	AA	AA	--	AA	GG	AA	AG	GG	GG	GG	GG	AA	AA	AA	GG	AA
TM1579	T/C	A01	65464081	GG	AA	GG	GG	GG	GG	GG	AA	GG	GG	GG	GG	GG	GG	--	GG	GG	GG	GG	GG	GG	GG	GG	AA	GG	GG	GG	AA	GG	GG	AA	AA	--	AA	GG	AA	AG	GG	GG	GG	GG	AA	AA	AA	GG	AA
TM1583	T/C	A01	66202939	GG	AA	GG	GG	GG	GG	GG	AA	GG	GG	GG	GG	GG	GG	--	GG	GG	GG	GG	GG	GG	GG	GG	AA	GG	GG	GG	AA	GG	GG	AA	AA	--	AA	GG	AA	AG	GG	GG	GG	GG	AA	AA	AA	GG	AA
TM1584	T/C	A01	66253315	GG	AG	GG	GG	GG	GG	GG	AG	GG	GG	GG	GG	GG	GG	GG	GG	GG	GG	GG	GG	GG	GG	GG	AG	GG	GG	GG	AG	GG	GG	AG	AG	AG	AG	GG	AG	--	GG	GG	GG	GG	AG	AG	AG	GG	AG
TM1586	T/C	A01	66358049	CC	TC	CC	CC	CC	CC	CC	TC	CC	CC	CC	CC	CC	CC	CC	CC	CC	CC	CC	CC	CC	CC	CC	TC	CC	CC	CC	TC	CC	CC	TC	TC	TC	TC	CC	TC	--	CC	CC	CC	CC	TC	TC	TC	CC	TC
TM1588	A/T	A01	66631162	AA	AT	AA	AA	AA	AA	AA	AT	AA	AA	AA	AA	AA	AA	AA	AA	AA	AA	AA	AA	AA	AA	AA	AT	AA	AA	AA	AT	AA	AA	AT	AT	AT	AT	AA	AT	--	AA	AA	AA	AA	AT	AT	AT	AA	AT
TM1589	T/C	A01	66791593	TT	TT	CC	TC	CC	--	CC	TT	CC	TT	CC	CC	TC	CC	--	CC	CC	CC	CC	TT	CC	TT	TT	TT	CC	CC	CC	TT	CC	CC	TT	TT	TT	TT	CC	TT	TC	CC	CC	--	CC	TT	TT	TT	TT	TT
TM1591	A/G	A01	67004650	GG	AA	GG	GG	GG	GG	GG	AA	GG	GG	GG	GG	GG	GG	--	GG	GG	GG	GG	GG	GG	GG	GG	AA	GG	GG	GG	AA	GG	GG	AA	AA	--	AA	GG	AA	AG	GG	GG	GG	GG	AA	AA	AA	GG	AA
TM1596	T/C	A01	67719341	GG	AA	GG	GG	GG	GG	GG	AA	GG	GG	GG	GG	GG	GG	--	GG	GG	GG	GG	GG	GG	GG	GG	AA	GG	GG	GG	AA	GG	GG	AA	AA	AA	AA	GG	AA	AG	GG	GG	GG	GG	AA	AA	AA	GG	AA
TM1598	T/C	A01	67820683	GG	AG	GG	GG	GG	GG	GG	AG	GG	GG	GG	GG	GG	GG	GG	GG	GG	GG	GG	GG	GG	GG	GG	AG	GG	GG	GG	AG	GG	GG	AG	AG	AG	AG	GG	AG	AG	GG	GG	GG	GG	AG	AG	AG	GG	AG
TM1599	A/C	A01	68014271	GG	TG	GG	GG	GG	GG	GG	TG	GG	GG	GG	GG	GG	GG	--	GG	GG	GG	GG	GG	GG	GG	GG	TG	GG	GG	GG	TG	GG	GG	TG	TG	TG	TG	GG	TG	TG	GG	GG	GG	GG	TG	TG	TG	GG	TG
TM1600	T/C	A01	68121930	TT	CC	TT	TT	TT	TT	TT	CC	TT	TT	TT	TT	TT	TT	--	TT	TT	TT	TT	TT	TT	TT	TT	CC	TT	TT	TT	CC	TT	TT	CC	CC	--	CC	TT	CC	TC	TT	TT	TT	TT	CC	CC	CC	TT	CC
TM1602	A/C	A01	68297843	GG	GG	--	TG	TT	--	TT	GG	TT	GG	TT	TT	TG	TT	--	TT	TT	TT	TT	GG	TT	GG	GG	GG	TT	TT	TT	GG	TT	TT	GG	GG	GG	GG	TT	GG	--	TT	TT	--	TT	GG	GG	GG	GG	GG
TM1605	A/G	A01	68389936	AG	AG	--	--	AA	AG	AA	AG	AA	AG	AA	AA	AG	AA	AA	AA	AA	AA	AA	AG	AA	AG	AG	AG	AA	AA	AA	AG	AA	AA	AG	AG	AG	AG	AA	AG	AA	AA	AA	AG	AA	AG	AG	AG	AG	AG
TM1607	T/C	A01	68551368	CC	TC	CC	TC	TC	TC	TC	TC	CC	TC	CC	CC	TC	TC	TC	TC	CC	CC	CC	CC	TC	TC	CC	CC	CC	TC	CC	TC	CC	CC	CC	TC	CC	CC	CC	TC	TC	TC	TC	CC	TC	TC	TC	CC	TC	CC
TM1613	T/C	A01	69400014	TT	TT	--	TC	CC	--	CC	TT	CC	TT	CC	CC	TC	CC	CC	CC	CC	CC	CC	TT	CC	--	TT	TT	CC	CC	CC	TT	CC	CC	TT	TT	TT	TT	CC	TT	TC	CC	CC	--	CC	TT	TT	TT	TT	TT
TM1620	A/G	A01	70492855	AA	GG	AA	AG	AA	--	AA	GG	AA	GG	AA	AA	AG	AA	--	AA	AA	AA	AA	GG	AA	AA	AA	GG	AA	AA	AA	GG	AA	AA	GG	GG	--	GG	AA	GG	--	AA	AA	--	AA	GG	GG	GG	GG	GG
TM1621	A/G	A01	70518138	AA	AA	AG	AA	AA	AA	AA	AA	AG	AA	AG	AG	--	AG	AA	AG	AA	AG	AG	AA	AA	AA	AA	AA	AA	AA	AA	AA	AG	AA	AA	AA	AA	AA	AA	AA	--	AG	AG	AA	AG	AA	AA	AA	AA	AA
TM1623	A/G	A01	70626030	TC	TC	TT	--	TT	TC	TT	TC	TT	TC	TT	TT	--	TT	--	TT	TT	TT	TT	TC	TT	TC	TC	TC	TT	TT	TT	TC	TT	TT	TC	TC	TC	TC	TT	TC	--	TT	TT	TC	TT	TC	TC	TC	TC	TC
TM1625	T/C	A01	70649895	GG	AA	GG	GG	GG	GG	GG	AA	GG	GG	GG	GG	GG	GG	GG	GG	GG	GG	GG	GG	GG	GG	GG	AA	GG	GG	GG	AA	GG	GG	AA	AA	AA	AA	GG	AA	AG	GG	GG	GG	GG	AA	AA	AA	GG	AA
TM1626	T/G	A01	70875956	AA	AC	AA	AA	AA	AA	AA	AC	AA	AA	AA	AA	AA	AA	AA	AA	AA	AA	AA	AA	AA	AA	AA	AC	AA	AA	AA	AC	AA	AA	AC	AC	AC	AC	AA	AC	--	AA	AA	AA	AA	AC	AC	AC	AA	AC
TM1627	T/C	A01	70949688	AA	AA	GG	AG	GG	--	GG	AA	GG	AA	GG	GG	AG	GG	--	GG	GG	GG	GG	AA	GG	AA	AA	AA	GG	GG	GG	AA	GG	GG	AA	AA	AA	AA	GG	AA	AG	GG	GG	--	GG	AA	AA	AA	AA	AA
TM1628	A/G	A01	71068892	GG	AG	GG	AG	GG	AG	GG	AG	GG	AG	GG	GG	GG	GG	GG	GG	GG	GG	GG	AG	GG	GG	GG	AG	GG	GG	GG	AG	GG	GG	AG	AG	AG	AG	GG	AG	AG	GG	GG	AG	GG	AG	AG	AG	AG	AG
TM1634	A/C	A01	71269009	GG	GG	TT	TG	TT	--	TT	GG	TT	GG	TT	TT	TG	TT	--	TT	TT	TT	TT	GG	TT	GG	GG	GG	TT	TT	TT	GG	TT	TT	GG	GG	GG	GG	TT	GG	--	TT	TT	--	TT	GG	GG	GG	GG	GG
TM1636	T/A	A01	71279946	AA	TT	AA	AA	AA	AA	AA	TT	AA	AA	AA	AA	AA	AA	--	AA	AA	AA	AA	AA	AA	AA	AA	TT	AA	AA	AA	TT	AA	AA	TT	TT	TT	TT	AA	TT	--	AA	AA	AA	AA	TT	TT	TT	AA	TT
TM1637	A/G	A01	71290349	AG	AG	AA	AG	AA	AG	AA	AG	AA	AG	AA	AA	AG	AA	AA	AA	AA	AA	AA	AG	AA	AG	AG	AG	AA	AA	AA	AG	AA	AA	AG	AG	AG	AG	AA	AG	--	AA	AA	AG	AA	AG	AG	AG	--	AG
TM1639	T/A	A01	71491374	TT	AA	TT	TT	TT	TT	TT	AA	TT	TT	TT	TT	TT	TT	--	TT	TT	TT	TT	TT	TT	TT	TT	AA	TT	TT	TT	AA	TT	TT	AA	AA	AA	AA	TT	AA	TA	TT	TT	TT	TT	AA	AA	AA	TT	AA
TM1643	A/G	A01	71964236	CC	TT	CC	CC	TT	CC	TT	TT	CC	CC	--	CC	CC	CC	TT	CC	TT	CC	CC	CC	TT	CC	CC	TT	CC	CC	CC	TT	CC	CC	TT	TT	TT	TT	CC	TT	TC	CC	CC	CC	CC	TT	TT	TT	CC	TT
TM1644	T/C	A01	71987124	TT	TT	--	TT	TT	--	TT	TT	TC	TT	--	TC	TC	TC	TT	TC	TT	TC	TC	TT	TT	TT	TT	TT	TT	TT	TC	TT	TC	TT	TT	TT	TT	TT	TT	TT	--	TC	TC	TT	TC	TT	TT	TT	TT	TT
TM1649	A/G	A01	72125982	GG	GG	AG	AG	GG	--	GG	GG	AA	GG	--	AA	AG	AA	GG	AA	GG	AA	AA	GG	GG	GG	GG	GG	AA	AA	AA	GG	AA	AA	GG	GG	GG	GG	AA	GG	AG	AA	AA	AG	AA	GG	GG	GG	GG	GG
TM1651	T/C	A01	72351555	CC	TT	CC	CC	TT	CC	TT	TT	CC	CC	CC	CC	CC	CC	TT	CC	TT	CC	CC	CC	TT	CC	CC	TT	CC	CC	CC	TT	CC	CC	TT	TT	--	TT	CC	TT	TC	CC	CC	CC	CC	TT	TT	TT	CC	TT
TM1652	T/C	A01	72552764	CC	TT	TC	CC	TT	CC	TT	TT	CC	CC	--	CC	CC	CC	TT	CC	TT	CC	CC	CC	TT	CC	CC	TT	CC	CC	CC	TT	CC	CC	TT	TT	TT	TT	CC	TT	TC	CC	CC	CC	CC	TT	TT	TT	CC	TT
TM1655	A/G	A01	72952527	CC	TT	CC	CC	CC	CC	CC	TT	CC	CC	CC	CC	CC	CC	--	CC	CC	CC	CC	CC	CC	CC	CC	CC	CC	CC	CC	TT	CC	CC	CC	TT	--	CC	CC	TT	CC	CC	CC	CC	CC	CC	CC	CC	CC	CC
TM1656	T/C	A01	73017099	GG	AG	GG	GG	GG	GG	GG	AG	GG	GG	GG	GG	GG	GG	GG	GG	GG	GG	GG	GG	GG	GG	GG	AG	GG	GG	GG	AG	GG	GG	AG	AG	AG	AG	GG	AG	--	GG	GG	GG	GG	AG	AG	AG	GG	AG
TM1660	T/A	A01	73372017	AA	AT	AA	AA	AA	AA	AA	AT	AA	AA	AA	AA	AA	AA	AA	AA	AA	AA	AA	AA	AA	AA	AA	AT	AA	AA	AA	AT	AA	AA	AT	AT	AT	AT	AA	AT	--	AA	AA	AA	AA	AT	AT	AT	--	AT
TM1665	T/C	A01	74024522	CC	TT	CC	CC	CC	CC	CC	TT	CC	CC	CC	CC	CC	CC	--	CC	CC	CC	CC	CC	CC	CC	CC	TT	CC	CC	CC	TT	CC	CC	TT	TT	--	TT	CC	TT	TC	CC	CC	CC	CC	TT	TT	TT	CC	TT
TM1666	A/G	A01	74028108	CC	CC	TT	TC	TT	--	TT	CC	TT	CC	TT	TT	TC	TT	--	TT	TT	TT	TT	CC	TT	CC	CC	CC	TT	TT	TT	CC	TT	TT	CC	CC	CC	CC	TT	CC	--	TT	TT	--	TT	CC	CC	CC	CC	CC
TM1667	A/G	A01	74051124	CC	TT	CC	--	CC	--	CC	TT	CC	TT	CC	CC	--	CC	CC	CC	CC	CC	CC	TT	CC	CC	CC	TT	CC	CC	CC	TT	CC	CC	TT	TT	--	TT	CC	TT	TC	CC	CC	--	CC	TT	TT	TT	TT	TT
TM1670	A/G	A01	74180336	AA	AG	AA	AA	AA	AA	AA	AG	AA	AA	AA	AA	AA	AA	--	AA	AA	AA	AA	AA	AA	AA	AA	AG	AA	AA	AA	AG	AA	AA	AG	AG	AG	AG	AA	AG	AG	AA	AA	AA	AA	AG	AG	AG	AA	AG
TM1678	A/G	A01	74634338	AA	AG	AA	AG	AA	AG	AA	AG	AA	AG	AA	AA	AG	AA	--	AA	AA	AA	AA	AG	AA	AA	AA	AG	AA	AA	AA	AG	AA	AA	AG	AG	AG	AG	AA	AG	--	AA	AA	AG	AA	AG	AG	AG	AG	AG
TM1681	A/C	A01	74780475	CC	AA	CC	CC	CC	CC	CC	AA	CC	CC	CC	CC	CC	CC	--	CC	CC	CC	CC	CC	CC	CC	CC	AA	CC	CC	CC	AA	CC	CC	AA	AA	--	AA	CC	AA	AC	CC	CC	CC	CC	AA	AA	AA	CC	AA
TM1688	T/C	A01	75045830	GG	AA	GG	GG	GG	GG	GG	AA	GG	GG	GG	GG	GG	GG	GG	GG	GG	GG	GG	GG	GG	GG	GG	GG	GG	GG	GG	AA	GG	GG	GG	AA	--	GG	GG	AG	GG	GG	GG	GG	GG	GG	GG	GG	GG	GG
TM1689	T/C	A01	75101601	CC	CC	TT	--	CC	--	CC	CC	TT	CC	TC	TT	TC	TT	CC	TT	CC	TT	TT	CC	CC	CC	CC	CC	CC	TT	TT	CC	TT	TT	CC	CC	--	CC	CC	CC	TC	TT	TT	CC	TT	CC	CC	CC	CC	CC
TM1690	A/G	A01	75116054	CC	CC	TT	TC	CC	--	CC	CC	TT	CC	TC	TT	TC	TT	CC	TT	CC	TT	TT	CC	CC	CC	CC	CC	CC	TT	TT	CC	TT	TT	CC	CC	--	CC	CC	CC	TC	TT	TT	CC	TT	CC	CC	CC	CC	CC
TM1691	A/G	A01	75267551	GG	GG	AA	--	GG	--	GG	GG	AA	GG	AG	AA	--	AA	GG	AA	GG	AA	AA	GG	GG	GG	GG	GG	GG	AA	AA	GG	AA	AA	GG	GG	GG	GG	GG	GG	--	AA	AA	GG	AA	GG	GG	GG	GG	GG
TM1692	A/G	A01	75338455	AA	AA	GG	GG	AA	GG	AA	AA	GG	GG	AG	GG	GG	GG	--	GG	GG	GG	GG	GG	GG	--	AA	AA	AA	GG	GG	AA	GG	GG	AA	AA	--	AA	AA	AA	AG	GG	GG	--	GG	AA	AA	AA	GG	AA
TM1693	T/C	A01	75498045	TT	TT	TC	CC	TT	CC	TT	TT	TT	CC	TT	TT	CC	CC	TT	CC	TT	TT	TT	CC	TT	TT	TT	TT	TT	CC	CC	TT	CC	CC	TT	TT	TT	TT	TT	TT	TC	CC	--	--	CC	TT	TT	TT	CC	TT
TM1694	T/C	A01	75501642	TT	TT	TC	CC	TT	--	TT	TT	TT	CC	TT	TT	CC	CC	TT	CC	TT	TT	TT	CC	TT	TT	TT	TT	TT	CC	--	TT	CC	CC	TT	TT	TT	TT	TT	TT	TC	CC	--	--	CC	TT	TT	TT	CC	TT
TM1695	T/A	A01	75504439	AA	AA	--	TA	AA	TA	AA	AA	AA	TA	AA	AA	TA	TA	AA	TA	AA	AA	AA	TA	AA	AA	AA	AA	AA	TA	TA	AA	TA	TA	AA	AA	AA	AA	AA	AA	TA	TA	TA	TA	TA	AA	AA	AA	TA	AA
TM1696	A/G	A01	75509085	GG	GG	AG	AA	GG	AG	GG	GG	GG	AA	GG	GG	AA	AA	GG	AA	GG	GG	GG	AA	GG	GG	GG	GG	GG	AA	--	GG	AA	AA	GG	GG	GG	GG	GG	GG	AG	AA	AG	AG	AA	GG	GG	GG	AA	GG
TM1700	T/C	A01	75530218	AA	AA	AG	GG	AA	--	AA	AA	AA	GG	AA	AA	GG	GG	AA	GG	AA	AA	AA	GG	AA	AA	AA	AA	AA	GG	GG	AA	GG	GG	AA	AA	AA	AA	AA	AA	AG	GG	AG	--	GG	AA	AA	AA	GG	AA
TM1702	A/G	A01	75604772	CC	CC	--	TC	CC	TC	CC	CC	CC	TC	CC	CC	TC	TC	CC	TC	CC	CC	CC	TC	CC	CC	CC	CC	CC	TC	TC	CC	TC	TC	CC	CC	CC	CC	CC	CC	--	--	TC	TC	TC	CC	CC	CC	TC	CC
TM1703	T/C	A01	75612562	TT	TT	TC	CC	TT	--	TT	TT	TT	CC	TT	TT	CC	CC	--	CC	CC	TT	TT	CC	CC	TT	TT	TT	TT	CC	CC	TT	CC	CC	TT	TT	--	TT	TT	TT	TC	CC	TC	--	CC	TT	TT	TT	CC	TT
TM1704	T/C	A01	75620175	GG	GG	AG	AA	GG	--	GG	GG	GG	AA	GG	GG	AA	AA	GG	AA	GG	GG	GG	AA	GG	GG	GG	GG	GG	AA	AA	GG	AA	AA	GG	GG	GG	GG	GG	GG	--	AA	--	AA	AA	GG	GG	GG	AA	GG
TM1705	A/G	A01	75629929	GG	GG	GG	GG	GG	GG	GG	GG	GG	GG	GG	GG	GG	AG	GG	AG	GG	GG	GG	GG	GG	GG	GG	GG	GG	AG	AG	GG	AG	AG	GG	GG	GG	GG	GG	GG	AG	--	AG	GG	--	GG	GG	GG	GG	GG
TM1707	A/G	A01	75640935	CC	CC	--	CC	CC	CC	CC	CC	CC	CC	CC	CC	CC	TC	CC	TC	CC	CC	CC	CC	CC	CC	CC	CC	CC	TC	TC	CC	TC	TC	CC	CC	CC	CC	CC	CC	TC	--	TC	CC	--	CC	CC	CC	CC	CC
TM1708	T/A	A01	75643519	AA	AA	AA	AA	AA	AA	AA	AA	AA	AA	AA	AA	--	TA	AA	TA	AA	AA	AA	AA	AA	AA	AA	AA	AA	TA	TA	AA	TA	TA	AA	AA	AA	AA	AA	AA	AA	TA	TA	AA	TA	AA	AA	AA	AA	AA
TM1709	T/C	A01	75649599	CC	CC	TC	TC	CC	CC	CC	CC	CC	CC	CC	CC	TC	TT	CC	TT	CC	CC	CC	CC	CC	CC	CC	CC	CC	TT	--	CC	TT	TT	CC	CC	CC	CC	CC	CC	TC	TT	TC	CC	TT	CC	CC	CC	CC	CC
TM1711	A/T	A01	75769804	AA	AA	AT	--	AA	AA	AA	AA	AA	AA	AA	AA	--	AT	AA	AT	AA	AA	AA	AA	AA	AA	AA	AA	AA	AT	AT	AA	AT	AT	AA	AA	AA	AA	AA	AA	AT	AT	AT	AA	AT	AA	AA	AA	AA	AA
TM1713	G/C	A01	75795236	GG	GG	GC	CC	GG	--	GG	GG	GG	CC	GG	GG	CC	CC	GC	CC	CC	GG	GG	CC	CC	GG	GG	GG	GG	CC	--	GG	CC	CC	GG	GG	--	GG	GG	GG	GC	CC	GC	GC	CC	GG	GG	GG	CC	GG
TM1714	A/G	A01	75831854	GG	GG	AG	AG	GG	GG	GG	GG	GG	GG	GG	GG	--	AA	GG	AA	GG	GG	GG	GG	GG	GG	GG	GG	GG	AA	--	GG	AA	AA	GG	GG	GG	GG	GG	GG	AG	AA	--	GG	AA	GG	GG	GG	GG	GG
TM1715	A/G	A01	75835573	AA	AA	--	--	AA	AA	AA	AA	AA	AA	AA	AA	--	GG	AA	GG	AA	AA	AA	AA	AA	AA	AA	AA	AA	GG	--	AA	GG	GG	AA	AA	AA	AA	AA	AA	AG	GG	AG	AA	GG	AA	AA	AA	AA	AA
TM1718	A/G	A01	75849507	TT	TT	TC	CC	TT	--	TT	TT	TT	CC	TT	TT	CC	CC	TT	CC	TT	TT	TT	CC	TT	TT	TT	TT	TT	CC	CC	TT	CC	CC	TT	TT	TT	TT	TT	TT	TC	CC	--	--	CC	TT	TT	TT	CC	TT
TM1721	A/G	A01	75865779	CC	CC	TC	TC	CC	CC	CC	CC	CC	CC	CC	CC	TC	TT	CC	TT	CC	CC	CC	CC	CC	CC	CC	CC	CC	TT	TT	CC	TT	TT	CC	CC	CC	CC	CC	CC	TT	TT	TT	CC	TT	CC	CC	CC	CC	CC
TM1722	T/C	A01	75876908	GG	GG	GG	--	GG	GG	GG	GG	GG	GG	GG	GG	GG	AG	GG	AG	GG	GG	GG	GG	GG	GG	GG	GG	GG	AG	AG	GG	AG	AG	GG	GG	GG	GG	GG	GG	--	AG	AG	GG	AG	GG	GG	GG	GG	GG
TM1724	T/C	A01	75897710	AA	AA	AG	GG	AA	AG	AA	AA	AA	GG	AA	AA	GG	GG	AA	GG	AA	AA	AA	GG	AA	--	AA	AA	AA	GG	AG	AA	GG	GG	AA	AA	AA	AA	AA	AA	AG	GG	AG	AG	GG	AA	AA	AA	GG	AA
TM1727	T/C	A01	75909280	GG	GG	AG	AG	GG	GG	GG	GG	GG	GG	GG	GG	AG	AA	GG	AA	GG	GG	GG	GG	GG	GG	GG	GG	GG	AA	--	GG	AA	AA	GG	GG	GG	GG	GG	GG	AG	AA	--	GG	AA	GG	GG	GG	GG	GG
TM1729	T/C	A01	75922409	GG	GG	AG	--	GG	GG	GG	GG	GG	GG	GG	GG	--	AA	GG	AA	GG	GG	GG	GG	GG	GG	GG	GG	GG	AA	--	GG	AA	AA	GG	GG	GG	GG	GG	GG	AG	AA	--	GG	AA	GG	GG	GG	GG	GG
TM1738	A/G	A01	75982426	TT	TT	TC	CC	TT	--	TT	TT	TT	CC	TT	TT	CC	CC	TT	CC	TT	TT	TT	CC	TT	--	TT	TT	TT	CC	CC	TT	CC	CC	TT	TT	TT	TT	TT	TT	TC	CC	--	CC	CC	TT	TT	TT	CC	TT
TM1741	T/C	A01	75997190	AA	AA	AG	GG	AA	--	AA	AA	AA	GG	AA	AA	GG	GG	AA	GG	AA	AA	AA	GG	AA	AA	AA	AA	AA	GG	--	AA	GG	GG	AA	AA	AA	AA	AA	AA	AG	GG	AG	--	GG	AA	AA	AA	GG	AA
TM1742	T/G	A01	76001605	AA	AA	AC	CC	AA	AC	AA	AA	AA	CC	AA	AA	CC	CC	AA	CC	AA	AA	AA	CC	AA	--	AA	AA	AA	CC	AC	AA	CC	CC	AA	AA	AA	AA	AA	AA	AC	CC	AC	AC	CC	AA	AA	AA	CC	AA
TM1746	A/G	A01	76028531	GG	GG	--	--	GG	GG	GG	GG	GG	GG	GG	GG	--	AG	GG	AG	GG	GG	GG	GG	GG	GG	GG	GG	GG	AG	AG	GG	AG	AG	GG	GG	GG	GG	GG	GG	AG	--	AG	GG	AG	GG	GG	GG	GG	GG
TM1755	T/C	A01	76085262	GG	GG	--	--	GG	GG	GG	GG	GG	GG	GG	GG	--	AG	GG	AG	GG	GG	GG	GG	GG	GG	GG	GG	GG	AG	AG	GG	AG	AG	GG	GG	GG	GG	GG	GG	AG	AG	AG	GG	AG	GG	GG	GG	GG	GG
TM1757	T/C	A01	76098442	CC	CC	--	--	CC	CC	CC	CC	CC	CC	CC	CC	--	TC	CC	TC	CC	CC	CC	CC	CC	CC	CC	CC	CC	TC	TC	CC	TC	TC	CC	CC	CC	CC	CC	CC	TC	TC	TC	CC	TC	CC	CC	CC	CC	CC
TM1761	A/C	A01	76125247	CC	CC	AC	AC	CC	CC	CC	CC	CC	CC	CC	CC	AC	AA	CC	AA	CC	CC	CC	CC	CC	CC	CC	CC	CC	AA	--	CC	AA	AA	CC	CC	CC	CC	CC	CC	--	AA	--	CC	AA	CC	CC	CC	CC	CC
TM1766	A/T	A01	76153965	TT	TT	TA	TA	TT	TT	TT	TT	TT	TT	TT	TT	TA	AA	TT	AA	TT	TT	TT	TT	TT	--	TT	TT	TT	AA	AA	TT	AA	AA	TT	TT	TT	TT	TT	TT	--	AA	--	TT	AA	TT	TT	TT	TT	TT
TM1768	A/G	A01	76179788	AA	AA	--	GG	AA	--	AA	AA	AA	GG	AA	AA	GG	GG	AA	GG	AA	AA	AA	GG	AA	AA	AA	AA	AA	GG	GG	AA	GG	GG	AA	AA	AA	AA	AA	AA	--	GG	--	--	GG	AA	AA	AA	GG	AA
TM1769	T/C	A01	76192181	GG	GG	--	--	GG	GG	GG	GG	GG	GG	GG	GG	--	AA	GG	AA	GG	GG	GG	GG	GG	GG	GG	GG	GG	AA	--	GG	AA	AA	GG	GG	GG	GG	GG	GG	AG	AA	--	GG	AA	GG	GG	GG	GG	GG
TM1770	T/A	A01	76211083	TT	TT	TA	AA	TT	--	TT	TT	TT	AA	TT	TT	AA	AA	TT	AA	TT	TT	TT	AA	TT	TT	TT	TT	TT	AA	--	TT	AA	AA	TT	TT	TT	TT	TT	TT	TA	AA	TA	--	AA	TT	TT	TT	AA	TT
TM1771	A/G	A01	76216265	CC	CC	--	--	CC	CC	CC	CC	CC	CC	CC	CC	CC	TT	CC	TT	CC	CC	CC	CC	CC	CC	CC	CC	CC	TT	--	CC	TT	TT	CC	CC	CC	CC	CC	CC	TC	TT	--	CC	TT	CC	CC	CC	CC	CC
TM1772	A/C	A01	76234128	TT	TT	--	TT	TT	TT	TT	TT	TT	TT	TT	TT	--	TG	TT	TG	TT	TT	TT	TT	TT	TT	TT	TT	TT	TG	TG	TT	TG	TG	TT	TT	TT	TT	TT	TT	--	--	--	TT	TG	TT	TT	TT	TT	TT
TM1774	T/C	A01	76241646	CC	CC	TC	TT	CC	TC	CC	CC	CC	TT	CC	CC	TT	TT	CC	TT	CC	CC	CC	TT	CC	CC	CC	CC	CC	TT	--	CC	TT	TT	CC	CC	CC	CC	CC	CC	TC	TT	TC	TC	TT	CC	CC	CC	TT	CC
TM1777	T/A	A01	76319891	TT	TT	TA	TA	TT	TT	TT	TT	TT	TT	TT	TT	--	AA	TT	AA	TT	TT	TT	TT	TT	--	TT	TT	TT	AA	AA	TT	AA	AA	TT	TT	TT	TT	TT	TT	TA	AA	--	TT	AA	TT	TT	TT	TT	TT
TM1779	T/C	A01	76332764	AA	AA	AG	GG	AA	--	AA	AA	AA	GG	AA	AA	GG	GG	--	GG	GG	AA	AA	GG	GG	--	AA	AA	AA	GG	--	AA	GG	GG	AA	AA	AA	AA	AA	AA	AG	GG	AG	--	GG	AA	AA	AA	GG	AA
TM1782	T/C	A01	76351152	TT	TT	TC	CC	TT	--	TT	TT	TT	CC	TT	TT	CC	CC	TT	CC	TT	TT	TT	CC	TT	--	TT	TT	TT	CC	CC	TT	CC	CC	TT	TT	TT	TT	TT	TT	TC	CC	TC	--	CC	TT	TT	TT	CC	TT
TM1783	T/C	A01	76356893	TT	TT	TC	TC	TT	TT	TT	TT	TT	TT	TT	TT	TC	CC	TT	CC	TT	TT	TT	TT	TT	TT	TT	TT	TT	CC	--	TT	CC	CC	TT	TT	TT	TT	TT	TT	TC	CC	TC	TT	CC	TT	TT	TT	TT	TT
TM1785	T/C	A01	76364067	CC	CC	TC	TC	CC	CC	CC	CC	CC	CC	CC	CC	TC	TT	CC	TT	CC	CC	CC	CC	CC	CC	CC	CC	CC	TT	--	CC	TT	TT	CC	CC	CC	CC	CC	CC	TC	TT	--	CC	TT	CC	CC	CC	CC	CC
TM1788	A/G	A01	76380315	TT	TT	TC	TC	TT	TT	TT	TT	TT	TT	TT	TT	TC	CC	TT	CC	TT	TT	TT	TT	TT	--	TT	TT	TT	CC	--	TT	CC	CC	TT	TT	TT	TT	TT	TT	TC	CC	TC	TT	CC	TT	TT	TT	TT	TT
TM1790	A/G	A01	76398207	AA	AA	AG	AG	AA	AA	AA	AA	AA	AA	AA	AA	AG	GG	AA	GG	AA	AA	AA	AA	AA	--	AA	AA	AA	GG	GG	AA	GG	GG	AA	AA	AA	AA	AA	AA	AG	GG	--	AA	GG	AA	AA	AA	AA	AA
TM1793	T/C	A01	76414905	CC	CC	TC	TC	CC	CC	CC	CC	CC	CC	CC	CC	TC	TT	CC	TT	CC	CC	CC	CC	CC	CC	CC	CC	CC	TT	TT	CC	TT	TT	CC	CC	CC	CC	CC	CC	--	TT	TT	CC	TT	CC	CC	CC	CC	CC
TM1795	T/C	A01	76428633	GG	GG	GG	GG	GG	GG	GG	GG	GG	GG	GG	GG	GG	--	GG	AG	GG	GG	GG	GG	GG	GG	GG	GG	GG	AG	AG	GG	AG	AG	GG	GG	GG	GG	GG	GG	AG	--	AG	GG	--	GG	GG	GG	GG	GG
TM1798	A/G	A01	76441520	GG	GG	AG	AG	GG	GG	GG	GG	GG	GG	GG	GG	AG	AA	GG	AA	GG	GG	GG	GG	GG	GG	GG	GG	GG	AA	--	GG	AA	AA	GG	GG	GG	GG	GG	GG	AG	AA	--	GG	AA	GG	GG	GG	GG	GG
TM1800	A/G	A01	76468237	CC	CC	--	--	CC	CC	CC	CC	CC	CC	CC	CC	CC	TC	CC	TC	CC	CC	CC	CC	CC	CC	CC	CC	CC	TC	TC	CC	TC	TC	CC	CC	CC	CC	CC	CC	--	TC	TC	CC	TC	CC	CC	CC	CC	CC
TM1801	A/G	A01	76471315	CC	CC	TC	TC	CC	CC	CC	CC	CC	CC	CC	CC	TC	TT	CC	TT	CC	CC	CC	CC	CC	CC	CC	CC	CC	TT	--	CC	TT	TT	CC	CC	CC	CC	CC	CC	TC	TT	--	CC	TT	CC	CC	CC	CC	CC
TM1802	C/G	A01	76485086	CC	CC	GC	GC	CC	CC	CC	CC	CC	CC	CC	CC	GC	GG	CC	GG	CC	CC	CC	CC	CC	--	CC	CC	CC	GG	--	CC	GG	GG	CC	CC	CC	CC	CC	CC	GC	GG	GC	CC	GG	CC	CC	CC	CC	CC
TM1803	A/G	A01	76490016	GG	GG	AG	AG	GG	GG	GG	GG	GG	GG	GG	GG	AG	AA	GG	AA	GG	GG	GG	GG	GG	GG	GG	GG	GG	AA	--	GG	AA	AA	GG	GG	GG	GG	GG	GG	AG	AA	--	GG	AA	GG	GG	GG	GG	GG
TM1804	A/C	A01	76497366	CC	CC	CC	CC	CC	CC	CC	CC	CC	CC	CC	CC	CC	AC	CC	AC	CC	CC	CC	CC	CC	CC	CC	CC	CC	AC	AC	CC	AC	AC	CC	CC	CC	CC	CC	CC	CC	AC	AC	CC	AC	CC	CC	CC	CC	CC
TM1806	A/G	A01	76506554	TT	TT	TC	CC	TT	--	TT	TT	TT	CC	TT	TT	CC	CC	TT	CC	TT	TT	TT	CC	TT	TT	TT	TT	TT	CC	CC	TT	CC	CC	TT	TT	TT	TT	TT	TT	TC	CC	--	TC	CC	TT	TT	TT	CC	TT
TM1807	A/G	A01	76508782	TT	TT	--	CC	TT	--	TT	TT	TT	CC	TT	TT	CC	CC	TT	CC	TT	TT	TT	CC	TT	TT	TT	TT	TT	CC	--	TT	CC	CC	TT	TT	TT	TT	TT	TT	TC	CC	--	--	CC	TT	TT	TT	CC	TT
TM1809	A/G	A01	76529849	TT	TT	--	--	TT	TT	TT	TT	TT	TT	--	TT	--	TC	TT	TC	TT	TT	TT	TT	TT	TT	TT	--	TT	TC	TC	TT	TC	TC	TT	TT	TT	TT	TT	TT	--	TC	TC	TT	TC	TT	TT	TT	TT	TT
TM1810	T/G	A01	76534174	GG	GG	--	--	GG	GG	GG	GG	GG	GG	GG	GG	--	TT	GG	TT	GG	GG	GG	GG	GG	GG	GG	GG	GG	TT	--	GG	TT	TT	GG	GG	GG	GG	GG	GG	TG	TT	--	GG	TT	GG	GG	GG	GG	GG
TM1812	A/G	A01	76549338	CC	CC	TC	TC	CC	CC	CC	CC	CC	CC	CC	CC	TC	TT	CC	TT	CC	CC	CC	CC	CC	CC	CC	CC	CC	TT	--	CC	TT	TT	CC	CC	CC	CC	CC	CC	TC	TT	TC	CC	TT	CC	CC	CC	CC	CC
TM1813	C/G	A01	76555225	GG	GG	GC	CC	GG	--	GG	GG	GG	CC	GG	GG	CC	CC	GG	CC	GG	GG	GG	CC	GG	GG	GG	GG	GG	CC	--	GG	CC	CC	GG	GG	GG	GG	GG	GG	GC	CC	GC	--	CC	GG	GG	GG	CC	GG
TM1814	A/G	A01	76561062	TT	TT	TC	CC	TT	--	TT	TT	TT	CC	TT	TT	CC	CC	TT	CC	TT	TT	TT	CC	TT	--	TT	TT	TT	CC	CC	TT	CC	CC	TT	TT	TT	TT	TT	TT	TC	CC	TC	--	CC	TT	TT	TT	CC	TT
TM1815	T/C	A01	76567593	GG	GG	AG	--	GG	GG	GG	GG	GG	GG	GG	GG	--	AA	GG	AA	GG	GG	GG	GG	GG	--	GG	GG	GG	AA	AA	GG	AA	AA	GG	GG	GG	GG	GG	GG	AG	AA	--	GG	AA	GG	GG	GG	GG	GG
TM1818	A/C	A01	76581475	TT	TT	TG	TG	TT	TT	TT	TT	TT	TT	TT	TT	TG	TG	TT	TG	TT	TT	TT	TT	TT	TT	TT	TT	TT	TG	TG	TT	TG	TG	TT	TT	TT	TT	TT	TT	--	TG	TG	TT	TG	TT	TT	TT	TT	TT
TM1819	G/C	A01	76589079	CC	CC	GC	--	CC	CC	CC	CC	CC	CC	CC	CC	GC	GG	CC	GG	CC	CC	CC	CC	CC	CC	CC	CC	CC	GG	GG	CC	GG	GG	CC	CC	CC	CC	CC	CC	GC	GG	GC	CC	GG	CC	CC	CC	CC	CC
TM1820	T/C	A01	76591603	CC	CC	CC	CC	CC	CC	CC	CC	CC	CC	CC	CC	CC	TC	CC	TC	CC	CC	CC	CC	CC	CC	CC	CC	CC	TC	TC	CC	TC	TC	CC	CC	CC	CC	CC	CC	TC	TC	TC	CC	TC	CC	CC	CC	CC	CC
TM1823	T/C	A01	76623564	CC	CC	--	--	CC	CC	CC	CC	CC	CC	CC	CC	--	TC	CC	--	CC	CC	CC	CC	CC	CC	CC	CC	CC	TC	TC	CC	TC	TC	CC	CC	CC	CC	CC	CC	TC	TC	TC	CC	--	CC	CC	CC	CC	CC
TM1826	T/G	A01	76712769	GG	GG	--	--	GG	GG	GG	GG	GG	GG	GG	GG	--	TG	GG	TG	GG	GG	GG	GG	GG	GG	GG	GG	GG	TG	TG	GG	TG	TG	GG	GG	GG	GG	GG	GG	TG	TG	TG	GG	TG	GG	GG	GG	GG	GG
TM1832	T/C	A01	76752757	CC	CC	CC	CC	CC	CC	CC	CC	CC	CC	CC	--	--	TC	CC	TC	CC	CC	CC	CC	CC	CC	CC	CC	CC	TC	TC	CC	TC	TC	CC	CC	CC	CC	CC	CC	TC	TC	--	CC	TC	CC	CC	CC	CC	CC
TM1833	T/C	A01	76756891	GG	GG	AG	AA	GG	--	GG	GG	GG	AA	GG	GG	AA	AA	GG	AA	GG	GG	GG	AA	GG	GG	GG	GG	GG	AA	AA	GG	AA	AA	GG	GG	GG	GG	GG	GG	AG	AA	AG	--	AA	GG	GG	GG	AA	GG
TM1834	A/G	A01	76767990	GG	GG	AG	AG	GG	GG	GG	GG	GG	GG	GG	GG	AG	AA	GG	AA	GG	GG	GG	GG	GG	GG	GG	GG	GG	AA	--	GG	AA	AA	GG	GG	GG	GG	GG	GG	AG	AA	AG	GG	AA	GG	GG	GG	GG	GG
TM1836	T/C	A01	76780210	TT	TT	TC	--	TT	TT	TT	TT	TT	TT	TT	TT	--	TC	TT	TC	TT	TT	TT	TT	TT	TT	TT	TT	TT	TC	TC	TT	TC	TC	TT	TT	TT	TT	TT	TT	TC	TC	TC	TT	TC	TT	TT	TT	TT	TT
TM1837	T/A	A01	76785907	TT	TT	AT	--	TT	TT	TT	TT	TT	TT	TT	TT	--	AA	TT	AA	TT	TT	TT	TT	TT	TT	TT	TT	TT	AA	AA	TT	AA	AA	TT	TT	TT	TT	TT	TT	AT	AA	--	TT	AA	TT	TT	TT	TT	TT
TM1841	T/C	A01	76826761	CC	CC	TC	TC	CC	CC	CC	CC	CC	CC	CC	CC	TC	TT	CC	TT	CC	CC	CC	CC	CC	CC	CC	CC	CC	TT	--	CC	TT	TT	CC	CC	CC	CC	CC	CC	TC	TT	TC	CC	TT	CC	CC	CC	CC	CC
TM1843	T/C	A01	76844000	AA	AA	AG	GG	AA	--	AA	AA	AA	GG	AA	AA	GG	GG	AA	GG	AA	AA	AA	GG	AA	AA	AA	AA	AA	GG	--	AA	GG	GG	AA	AA	AA	AA	AA	AA	AG	GG	AG	--	GG	AA	AA	AA	GG	AA
TM1844	A/G	A01	76850390	CC	CC	TC	TC	CC	CC	CC	CC	CC	CC	CC	CC	TC	TT	CC	TT	CC	CC	CC	CC	CC	CC	CC	CC	CC	TT	--	CC	TT	TT	CC	CC	CC	CC	CC	CC	TC	TT	--	CC	TT	CC	CC	CC	CC	CC
TM1848	T/C	A01	76872833	AA	AA	AG	GG	AA	--	AA	AA	AA	GG	AA	AA	GG	GG	AA	GG	AA	AA	AA	GG	AA	AA	AA	AA	AA	GG	GG	AA	GG	GG	AA	AA	AA	AA	AA	AA	AG	GG	--	--	GG	AA	AA	AA	GG	AA
TM1851	T/A	A01	76901505	TT	TT	AT	--	TT	TT	TT	TT	TT	TT	TT	TT	AT	AT	TT	AT	TT	TT	TT	TT	TT	TT	TT	TT	TT	AT	AT	TT	AT	AT	TT	TT	TT	TT	TT	TT	AT	AT	AT	TT	AT	TT	TT	TT	TT	TT
TM1852	A/G	A01	76910192	GG	GG	AG	AG	GG	GG	GG	GG	GG	GG	GG	GG	AG	AA	GG	AA	GG	GG	GG	GG	GG	--	GG	GG	GG	AA	--	GG	AA	AA	GG	GG	GG	GG	GG	GG	AG	AA	--	GG	AA	GG	GG	GG	GG	GG
TM1855	A/G	A01	76920023	AA	AA	AG	GG	AA	GG	AA	AA	AA	GG	AA	AA	GG	GG	AA	GG	AA	AA	AA	GG	AA	AA	AA	AA	AA	GG	GG	AA	GG	GG	AA	AA	AA	AA	AA	AA	AG	GG	--	GG	GG	AA	AA	AA	GG	AA
TM1856	A/G	A01	76923938	GG	GG	AG	AG	GG	GG	GG	GG	GG	GG	GG	GG	AG	AA	GG	AA	GG	GG	GG	GG	GG	GG	GG	GG	GG	AA	--	GG	AA	AA	GG	GG	GG	GG	GG	GG	AG	AA	--	GG	AA	GG	GG	GG	GG	GG
TM1857	T/C	A01	76926613	TT	TT	TC	CC	TT	--	TT	TT	TT	CC	TT	TT	CC	CC	--	CC	CC	TT	TT	CC	CC	--	TT	TT	TT	CC	--	TT	CC	CC	TT	TT	--	TT	TT	TT	TC	CC	TC	--	CC	TT	TT	TT	CC	TT
TM1858	A/G	A01	76932119	TT	TT	--	CC	TT	--	TT	TT	TT	CC	TT	TT	CC	CC	TT	CC	TT	TT	TT	CC	TT	TT	TT	TT	TT	CC	--	TT	CC	CC	TT	TT	TT	TT	TT	TT	TC	CC	TC	--	CC	TT	TT	TT	CC	TT
TM1859	T/C	A01	76935905	CC	CC	--	--	CC	CC	CC	CC	CC	CC	CC	CC	--	TC	CC	TC	CC	CC	CC	CC	CC	CC	CC	CC	CC	TC	TC	CC	TC	TC	CC	CC	CC	CC	CC	CC	TC	TC	TC	CC	TC	CC	CC	CC	CC	CC
TM1862	T/A	A01	76948661	AA	AA	--	--	AA	AA	AA	AA	AA	AA	AA	AA	--	AT	AA	AT	AA	AA	AA	AA	AA	AA	AA	AA	AA	AT	AT	AA	AT	AT	AA	AA	AA	AA	AA	AA	AT	AT	AT	AA	AT	AA	AA	AA	AA	AA
TM1864	T/A	A01	76956525	TT	TT	--	TT	TT	TT	TT	TT	TT	TT	TT	TT	--	AT	TT	AT	TT	TT	TT	TT	TT	TT	TT	TT	TT	AT	AT	TT	AT	AT	TT	TT	TT	TT	TT	TT	AT	--	AT	TT	AT	TT	TT	TT	TT	TT
TM1871	T/C	A01	77016410	AA	AA	--	GG	AA	--	AA	AA	AA	GG	AA	AA	GG	GG	AA	GG	AA	AA	AA	GG	AA	AA	AA	AA	AA	GG	GG	AA	GG	GG	AA	AA	AA	AA	AA	AA	AG	GG	AG	--	GG	AA	AA	AA	GG	AA
TM1872	A/G	A01	77023104	CC	CC	TC	TC	CC	CC	CC	CC	CC	CC	CC	CC	TC	TT	CC	TT	CC	CC	CC	CC	CC	CC	CC	CC	CC	TT	--	CC	TT	TT	CC	CC	CC	CC	CC	CC	TC	TT	--	CC	TT	CC	CC	CC	CC	CC
TM1873	T/C	A01	77039309	GG	GG	AG	AA	GG	AG	GG	GG	GG	AA	GG	GG	AA	AA	GG	AA	GG	GG	GG	AA	GG	GG	GG	GG	GG	AA	AG	GG	AA	AA	GG	GG	GG	GG	GG	GG	AG	AA	AG	AG	AA	GG	GG	GG	AA	GG
TM1874	T/C	A01	77041510	CC	CC	TC	--	CC	CC	CC	CC	CC	CC	CC	CC	--	TT	CC	TT	CC	CC	CC	CC	CC	--	CC	CC	CC	TT	TT	CC	TT	TT	CC	CC	CC	CC	CC	CC	TC	TT	TC	CC	TT	CC	CC	CC	CC	CC
TM1875	T/C	A01	77044722	TT	TT	TC	CC	TT	--	TT	TT	TT	CC	TT	TT	CC	CC	TT	CC	TT	TT	TT	CC	TT	--	TT	TT	TT	CC	--	TT	CC	CC	TT	TT	TT	TT	TT	TT	TC	CC	TC	--	CC	TT	TT	TT	CC	TT
TM1882	A/G	A01	77119640	GG	GG	AG	--	GG	GG	GG	GG	GG	GG	GG	GG	--	AA	GG	AA	GG	GG	GG	GG	GG	GG	GG	GG	GG	AA	--	GG	AA	AA	GG	GG	GG	GG	GG	GG	AG	AA	AG	GG	AA	GG	GG	GG	GG	GG
TM1885	T/C	A01	77135186	GG	GG	AG	AG	GG	GG	GG	GG	GG	GG	GG	GG	--	AA	GG	AA	GG	GG	GG	GG	GG	GG	GG	GG	GG	AA	AA	GG	AA	AA	GG	GG	GG	GG	GG	GG	AG	AA	--	GG	AA	GG	GG	GG	GG	GG
TM1886	A/G	A01	77141918	AA	AA	AG	--	AA	AA	AA	AA	AA	AA	AA	AA	AG	GG	AA	GG	AA	AA	AA	AA	AA	AA	AA	AA	AA	GG	--	AA	GG	GG	AA	AA	AA	AA	AA	AA	AG	GG	--	AA	GG	AA	AA	AA	AA	AA
TM1889	T/C	A01	77197237	AA	AA	AG	GG	AA	GG	AA	AA	AA	GG	AA	AA	GG	GG	GG	GG	GG	AA	AA	GG	GG	--	AA	AA	AA	GG	GG	AA	GG	GG	AA	AA	--	AA	AA	--	GG	GG	GG	GG	GG	AA	AA	AA	GG	AA
TM1890	T/C	A01	77373300	CC	CC	--	TT	CC	--	CC	CC	CC	TT	CC	CC	TT	TT	CC	TT	CC	CC	CC	TT	CC	CC	CC	CC	CC	TT	--	CC	TT	TT	CC	CC	CC	CC	CC	TC	TC	TT	--	--	TT	CC	CC	CC	TT	CC
TM1891	A/C	A01	77376436	GG	GG	TG	TT	GG	--	GG	GG	GG	TT	GG	GG	TT	TT	GG	TT	GG	GG	GG	TT	GG	GG	GG	GG	GG	TT	--	GG	TT	TT	GG	GG	GG	GG	GG	TG	TG	TT	--	--	TT	GG	GG	GG	TT	GG
TM1892	A/G	A01	77379413	CC	CC	TC	TT	CC	--	CC	CC	CC	TT	CC	CC	TT	TT	CC	TT	CC	CC	CC	TT	CC	CC	CC	CC	CC	TT	--	CC	TT	TT	CC	CC	CC	CC	CC	TC	TC	TT	--	--	TT	CC	CC	CC	TT	CC
TM1893	A/G	A01	77381770	AA	AA	AG	GG	AA	--	AA	AA	AA	GG	AA	AA	GG	GG	AA	GG	AA	AA	AA	GG	AA	AA	AA	AA	AA	GG	GG	AA	GG	GG	AA	AA	AA	AA	AA	AG	AG	GG	AG	--	GG	AA	AA	AA	GG	AA
TM1894	T/A	A01	77391546	AA	AA	AT	TT	AA	--	AA	AA	AA	TT	AA	AA	TT	TT	AA	TT	AA	AA	AA	TT	AA	AA	AA	AA	AA	TT	--	AA	TT	TT	AA	AA	AA	AA	AA	AT	AT	TT	AT	--	TT	AA	AA	AA	TT	AA
TM1896	A/G	A01	77407855	GG	GG	--	AA	GG	--	GG	GG	GG	AA	GG	GG	AA	AA	GG	AA	GG	GG	GG	AA	GG	GG	GG	GG	GG	AA	AA	GG	AA	AA	GG	GG	GG	GG	GG	AG	--	AA	AA	AA	AA	GG	GG	GG	AA	GG
TM1897	G/C	A01	77421561	CC	CC	CG	CG	CC	CG	CC	CC	CC	CG	CC	CC	CG	CG	CC	CG	CC	CC	CC	CG	CC	CC	CC	CC	CC	CG	CG	CC	CG	CG	CC	CC	CC	CC	CC	CG	CG	CG	CG	CG	CG	CC	CC	CC	CG	CC
TM1898	T/C	A01	77423691	GG	GG	AG	AA	GG	--	GG	GG	GG	AA	GG	GG	AA	AA	GG	AA	GG	GG	GG	AA	GG	GG	GG	GG	GG	AA	--	GG	AA	AA	GG	GG	GG	GG	GG	AG	AG	AA	--	--	AA	GG	GG	GG	AA	GG
TM1900	T/C	A01	77430143	AA	AA	AG	GG	AA	--	AA	AA	AA	GG	AA	AA	GG	GG	AA	GG	AA	AA	AA	GG	AA	--	AA	AA	AA	GG	GG	AA	GG	GG	AA	AA	AA	AA	AA	AG	AG	GG	AG	--	GG	AA	AA	AA	GG	AA
TM1902	T/G	A01	77441004	CC	CC	AC	AA	CC	AC	CC	CC	CC	AA	CC	CC	AA	AA	CC	AA	CC	CC	CC	AA	CC	CC	CC	CC	CC	AA	AC	CC	AA	AA	CC	CC	CC	CC	CC	AC	AC	AA	AC	AC	AA	CC	CC	CC	AA	CC
TM1903	A/G	A01	77451410	TT	TT	--	CC	TT	TC	TT	TT	TT	CC	TT	TT	CC	CC	TT	CC	TT	TT	TT	CC	TT	--	TT	TT	TT	CC	--	TT	CC	CC	TT	TT	TT	TT	TT	--	TC	CC	TC	TC	CC	TT	TT	TT	CC	TT
TM1904	A/G	A01	77454068	GG	GG	--	AA	GG	--	GG	GG	GG	AA	GG	GG	AA	AA	GG	AA	GG	GG	GG	AA	GG	GG	GG	GG	GG	AA	--	GG	AA	AA	GG	GG	GG	GG	GG	AG	AG	AA	--	--	AA	GG	GG	GG	AA	GG
TM1913	A/G	A01	77497632	GG	GG	--	--	GG	GG	GG	GG	GG	GG	GG	GG	GG	AG	GG	AG	GG	GG	GG	GG	GG	GG	GG	GG	GG	AG	AG	GG	AG	AG	GG	GG	GG	GG	GG	AG	AG	AG	AG	GG	AG	GG	GG	GG	GG	GG
TM1917	C/G	A01	77518064	CC	CC	CG	GG	CC	--	CC	CC	CC	GG	CC	CC	GG	GG	CC	GG	CC	CC	CC	GG	CC	CC	CC	CC	CC	GG	--	CC	GG	GG	CC	CC	CC	CC	CC	CG	CG	GG	--	--	GG	CC	CC	CC	GG	CC
TM1919	A/G	A01	77527624	AA	AA	AG	GG	AA	--	AA	AA	AA	GG	AA	AA	GG	GG	AA	GG	AA	AA	AA	GG	AA	AA	AA	AA	AA	GG	GG	AA	GG	GG	AA	AA	AA	AA	AA	AG	AG	GG	AG	--	GG	AA	AA	AA	GG	AA
TM1920	T/C	A01	77538294	CC	CC	TC	TT	CC	--	CC	CC	CC	TT	CC	CC	TT	TT	CC	TT	CC	CC	CC	TT	CC	CC	CC	CC	CC	TT	--	CC	TT	TT	CC	CC	CC	CC	CC	TC	--	TT	--	--	TT	CC	CC	CC	TT	CC
TM1923	A/G	A01	77557626	TT	TT	TC	CC	TT	--	TT	TT	TT	CC	TT	TT	CC	CC	TT	CC	TT	TT	TT	CC	TT	TT	TT	TT	TT	CC	--	TT	CC	CC	TT	TT	TT	TT	TT	TC	TC	CC	TC	--	CC	TT	TT	TT	CC	TT
TM1924	A/C	A01	77559805	GG	GG	TG	TT	GG	TG	GG	GG	GG	TT	GG	GG	TT	TT	GG	TT	GG	GG	GG	TT	GG	GG	GG	GG	GG	TT	TG	GG	TT	TT	GG	GG	GG	GG	GG	TG	TG	TT	TG	TG	TT	GG	GG	GG	TT	GG
TM1926	T/G	A01	77573842	TT	TT	TG	GG	TT	GG	TT	TT	TT	GG	TT	TT	GG	GG	TT	GG	TT	TT	TT	GG	TT	--	TT	TT	TT	GG	GG	TT	GG	GG	TT	TT	TT	TT	TT	TG	--	GG	--	GG	GG	TT	TT	TT	GG	TT
TM1934	A/G	A01	77635624	GG	GG	AG	AA	GG	--	GG	GG	GG	AA	GG	GG	AA	AA	GG	AA	GG	GG	GG	AA	GG	GG	GG	GG	GG	AA	--	GG	AA	AA	GG	GG	GG	GG	GG	AG	AG	AA	AG	--	AA	GG	GG	GG	AA	GG
TM1935	A/G	A01	77638945	GG	GG	AG	AA	GG	--	GG	GG	GG	AA	GG	GG	AA	AA	GG	AA	GG	GG	GG	AA	GG	GG	GG	GG	GG	AA	--	GG	AA	AA	GG	GG	GG	GG	GG	AG	AG	AA	AG	--	AA	GG	GG	GG	AA	GG
TM1937	T/C	A01	77651878	TT	TT	TC	CC	TT	--	TT	TT	TT	CC	TT	TT	CC	CC	TT	CC	TT	TT	TT	CC	TT	--	TT	TT	TT	CC	CC	TT	CC	CC	TT	TT	TT	TT	TT	TC	TC	CC	TC	--	CC	TT	TT	TT	CC	TT
TM1939	T/C	A01	77679350	GG	GG	AG	AA	GG	AG	GG	GG	GG	AA	GG	GG	AA	AA	GG	AA	GG	GG	GG	AA	GG	--	GG	GG	GG	AA	AG	GG	AA	AA	GG	GG	GG	GG	GG	AG	AG	AA	AG	AG	AA	GG	GG	GG	AA	GG
TM1945	T/C	A01	77716315	TT	TT	TC	CC	TT	--	TT	TT	TT	CC	TT	TT	CC	CC	TT	CC	TT	TT	TT	CC	TT	--	TT	TT	TT	CC	--	TT	CC	CC	TT	TT	TT	TT	TT	TC	TC	CC	TC	--	CC	TT	TT	TT	CC	TT
TM1946	A/G	A01	77726971	AA	AA	AG	GG	AA	AG	AA	AA	AA	GG	AA	AA	GG	GG	AA	GG	AA	AA	AA	GG	AA	--	AA	AA	AA	GG	--	AA	GG	GG	AA	AA	AA	AA	AA	AG	AG	GG	AG	AG	GG	AA	AA	AA	GG	AA
TM1947	A/G	A01	77729361	GG	GG	AG	AA	GG	--	GG	GG	GG	AA	GG	GG	AA	AA	GG	AA	GG	GG	GG	AA	GG	GG	GG	GG	GG	AA	--	GG	AA	AA	GG	GG	GG	GG	GG	AG	AG	AA	AG	--	AA	GG	GG	GG	AA	GG
TM1948	A/G	A01	77738079	AA	AA	AG	GG	AA	--	AA	AA	AA	GG	AA	AA	GG	GG	AA	GG	AA	AA	AA	GG	AA	AA	AA	AA	AA	GG	--	AA	GG	GG	AA	AA	AA	AA	AA	AG	AG	GG	AG	--	GG	AA	AA	AA	GG	AA
TM1949	A/T	A01	77741848	AA	AA	TA	TT	AA	--	AA	AA	AA	TT	AA	AA	TT	TT	AA	TT	AA	AA	AA	TT	AA	AA	AA	AA	AA	TT	TT	AA	TT	TT	AA	AA	AA	AA	AA	TA	TA	TT	--	TT	TT	AA	AA	AA	TT	AA
TM1953	T/C	A01	77757196	CC	CC	--	TC	CC	TC	CC	CC	CC	TC	CC	CC	TC	TC	CC	TC	CC	CC	CC	TC	CC	CC	CC	CC	CC	TC	TC	CC	TC	TC	CC	CC	CC	CC	CC	--	TC	TC	TC	TC	TC	CC	CC	CC	TC	CC
TM1957	A/C	A01	77793014	CC	CC	AC	AA	CC	--	CC	CC	CC	AA	CC	CC	AA	AA	CC	AA	CC	CC	CC	AA	CC	CC	CC	CC	CC	AA	--	CC	AA	AA	CC	CC	CC	CC	CC	AC	AC	AA	--	--	AA	CC	CC	CC	AA	CC
TM1958	A/C	A01	77797755	GG	GG	TG	TT	GG	--	GG	GG	GG	TT	GG	GG	TT	TT	GG	TT	GG	GG	GG	TT	GG	GG	GG	GG	GG	TT	--	GG	TT	TT	GG	GG	GG	GG	GG	TG	TG	TT	--	--	TT	GG	GG	GG	TT	GG
TM1959	T/C	A01	77801744	CC	CC	TC	TT	CC	--	CC	CC	CC	TT	CC	CC	TT	TT	CC	TT	CC	CC	CC	TT	CC	CC	CC	CC	CC	TT	--	CC	TT	TT	CC	CC	CC	CC	CC	TC	TC	TT	TC	--	TT	CC	CC	CC	TT	CC
TM1960	A/G	A01	77813386	TT	TT	TC	CC	TT	--	TT	TT	TT	CC	TT	TT	CC	CC	TT	CC	TT	TT	TT	CC	TT	TT	TT	TT	TT	CC	--	TT	CC	CC	TT	TT	TT	TT	TT	TC	TC	CC	TC	--	CC	TT	TT	TT	CC	TT
TM1961	A/G	A01	77821951	GG	GG	AG	AA	GG	--	GG	GG	GG	AA	GG	GG	AA	AA	GG	AA	GG	GG	GG	AA	GG	GG	GG	GG	GG	AA	--	GG	AA	AA	GG	GG	GG	GG	GG	AG	AG	AA	AG	--	AA	GG	GG	GG	AA	GG
TM1965	T/C	A01	77856081	CC	CC	TC	TT	CC	--	CC	CC	CC	TT	CC	CC	TT	TT	CC	TT	CC	CC	CC	TT	CC	--	CC	CC	CC	TT	TT	CC	TT	TT	CC	CC	CC	CC	CC	TC	TC	TT	TC	TT	TT	CC	CC	CC	TT	CC
TM1966	A/G	A01	77862500	CC	CC	TC	TT	CC	--	CC	CC	CC	TT	CC	CC	TT	TT	CC	TT	CC	CC	CC	TT	CC	CC	CC	CC	CC	TT	--	CC	TT	TT	CC	CC	CC	CC	CC	TC	TC	TT	TC	--	TT	CC	CC	CC	TT	CC
TM1968	A/G	A01	77880809	GG	GG	AG	--	GG	GG	GG	GG	GG	GG	GG	GG	--	AA	GG	AA	GG	GG	GG	GG	GG	--	GG	GG	GG	AA	--	GG	AA	AA	GG	GG	GG	GG	GG	AG	AG	AA	--	GG	AA	GG	GG	GG	GG	GG
TM1972	A/G	A01	77913898	CC	CC	TC	TT	CC	--	CC	CC	CC	TT	CC	CC	TT	TT	CC	TT	CC	CC	CC	TT	CC	CC	CC	CC	CC	TT	TT	CC	TT	TT	CC	CC	CC	CC	CC	TC	TC	TT	--	--	TT	CC	CC	CC	TT	CC
TM1973	A/G	A01	77916704	AA	AA	AG	GG	AA	GG	AA	AA	AA	GG	AA	AA	GG	GG	AA	GG	AA	AA	AA	GG	AA	--	AA	AA	AA	GG	GG	AA	GG	GG	AA	AA	AA	AA	AA	AG	AG	GG	--	GG	GG	AA	AA	AA	GG	AA
TM1974	A/G	A01	77921802	GG	GG	AG	AA	GG	--	GG	GG	GG	AA	GG	GG	AA	AA	GG	AA	GG	GG	GG	AA	GG	GG	GG	GG	GG	AA	--	GG	AA	AA	GG	GG	GG	GG	GG	AG	AG	AA	--	--	AA	GG	GG	GG	AA	GG
TM1976	T/C	A01	77930085	CC	CC	TC	TT	CC	--	CC	CC	CC	TT	CC	CC	TT	TT	CC	TT	CC	CC	CC	TT	CC	CC	CC	CC	CC	TT	--	CC	TT	TT	CC	CC	CC	CC	CC	TC	--	TT	--	--	TT	CC	CC	CC	TT	CC
TM1977	T/G	A01	77936821	TT	TT	TG	GG	TT	--	TT	TT	TT	GG	TT	TT	GG	GG	TT	GG	TT	TT	TT	GG	TT	--	TT	TT	TT	GG	GG	TT	GG	GG	TT	TT	TT	TT	TT	TG	TG	GG	TG	--	GG	TT	TT	TT	GG	TT
TM1979	T/C	A01	77964124	GG	GG	AG	AA	GG	AA	GG	GG	GG	AA	GG	GG	AA	AA	GG	AA	GG	GG	GG	AA	GG	GG	GG	GG	GG	AA	--	GG	AA	AA	GG	GG	GG	GG	GG	AG	AG	AA	AG	AA	AA	GG	GG	GG	AA	GG
TM1980	T/C	A01	77966584	TT	TT	TC	CC	TT	CC	TT	TT	TT	CC	TT	TT	CC	CC	TT	CC	TT	TT	TT	CC	TT	--	TT	TT	TT	CC	CC	TT	CC	CC	TT	TT	TT	TT	TT	TC	TC	CC	--	--	CC	TT	TT	TT	CC	TT
TM1981	T/C	A01	77980428	TT	TT	TC	CC	TT	--	TT	TT	TT	CC	TT	TT	CC	CC	TT	CC	TT	TT	TT	CC	TT	TT	TT	TT	TT	CC	CC	TT	CC	CC	TT	TT	TT	TT	TT	TC	TC	CC	TC	--	CC	TT	TT	TT	CC	TT
TM1986	A/G	A01	78026408	GG	GG	--	AG	GG	AG	GG	GG	GG	AG	GG	GG	AG	AG	GG	AG	GG	GG	GG	AG	GG	GG	GG	GG	GG	AG	AG	GG	AG	AG	GG	GG	GG	GG	GG	--	AG	AG	AG	AG	AG	GG	GG	GG	AG	GG
TM1988	A/G	A01	78034393	GG	GG	AG	AA	GG	--	GG	GG	GG	AA	GG	GG	AA	AA	GG	AA	GG	GG	GG	AA	GG	GG	GG	GG	GG	AA	--	GG	AA	AA	GG	GG	GG	GG	GG	AG	AG	AA	--	--	AA	GG	GG	GG	AA	GG
TM1989	T/G	A01	78039780	AA	AA	AC	CC	AA	--	AA	AA	AA	CC	AA	AA	CC	CC	AA	CC	AA	AA	AA	CC	AA	AA	AA	AA	AA	CC	--	AA	CC	CC	AA	AA	AA	AA	AA	AC	AC	CC	AC	--	CC	AA	AA	AA	CC	AA
TM1993	T/C	A01	78068510	GG	GG	--	AG	GG	AG	GG	GG	GG	AG	GG	GG	AG	AG	GG	AG	GG	GG	GG	AG	GG	GG	GG	GG	GG	AG	AG	GG	AG	AG	GG	GG	GG	GG	GG	--	AG	AG	AG	AG	AG	GG	GG	GG	AG	GG
TM1996	A/G	A01	78091338	CC	CC	TC	TT	CC	--	CC	CC	CC	TT	CC	CC	TT	TT	CC	TT	CC	CC	CC	TT	CC	--	CC	CC	CC	TT	--	CC	TT	TT	CC	CC	CC	CC	CC	TC	TC	TT	TC	--	TT	CC	CC	CC	TT	CC
TM1998	T/C	A01	78107178	GG	GG	AG	AA	GG	--	GG	GG	GG	AA	GG	GG	AA	AA	GG	AA	GG	GG	GG	AA	GG	GG	GG	GG	GG	AA	AA	GG	AA	AA	GG	GG	GG	GG	GG	AG	AG	AA	--	--	AA	GG	GG	GG	AA	GG
TM2000	T/C	A01	78143103	CC	CC	CC	TC	CC	TC	CC	CC	CC	TC	CC	CC	TC	TC	CC	TC	CC	CC	CC	TC	CC	CC	CC	CC	CC	TC	TC	CC	TC	TC	CC	CC	CC	CC	CC	TC	TC	TC	TC	TC	TC	CC	CC	CC	TC	CC
TM2001	T/C	A01	78151806	GG	GG	GG	AG	GG	AG	GG	GG	GG	AG	GG	GG	AG	AG	GG	AG	GG	GG	GG	AG	GG	GG	GG	GG	GG	AG	AG	GG	AG	AG	GG	GG	GG	GG	GG	--	--	AG	--	AG	AG	GG	GG	GG	AG	GG
TM2002	A/G	A01	78162206	TT	TT	--	TC	TT	TC	TT	TT	TT	TC	TT	TT	--	TC	TT	TC	TT	TT	TT	TC	TT	TT	TT	TT	TT	TC	TC	TT	TC	TC	TT	TT	TT	TT	TT	--	--	--	--	TC	TC	TT	TT	TT	TC	TT
TM2003	T/C	A01	78168858	CC	CC	TC	TT	CC	--	CC	CC	CC	TT	CC	CC	TT	TT	CC	TT	CC	CC	CC	TT	CC	CC	CC	CC	CC	TT	--	CC	TT	TT	CC	CC	CC	CC	CC	TC	TC	TT	TC	--	TT	CC	CC	CC	TT	CC
TM2004	T/C	A01	78189895	CC	CC	TC	TT	CC	TC	CC	CC	CC	TT	CC	CC	TT	TT	CC	TT	CC	CC	CC	TT	CC	--	CC	CC	CC	TT	TC	CC	TT	TT	CC	CC	CC	CC	CC	TC	TC	TT	TC	TC	TT	CC	CC	CC	TT	CC
TM2005	T/C	A01	78200210	AA	AA	AG	GG	AA	--	AA	AA	AA	GG	AA	AA	GG	GG	AA	GG	AA	AA	AA	GG	AA	AA	AA	AA	AA	GG	GG	AA	GG	GG	AA	AA	AA	AA	AA	AG	AG	GG	AG	--	GG	AA	AA	AA	GG	AA
TM2006	T/C	A01	78203821	CC	CC	CC	TC	CC	TC	CC	CC	CC	TC	CC	CC	TC	TC	CC	TC	CC	CC	CC	TC	CC	CC	CC	CC	CC	TC	TC	CC	TC	TC	CC	CC	CC	CC	CC	--	--	TC	--	TC	--	CC	CC	CC	TC	CC
TM2008	A/G	A01	78215194	AA	AA	AG	GG	AA	GG	AA	AA	AA	GG	AA	AA	GG	GG	AA	GG	AA	AA	AA	GG	AA	AA	AA	AA	AA	GG	GG	AA	GG	GG	AA	AA	AA	AA	AA	AG	AG	GG	--	GG	GG	AA	AA	AA	GG	AA
TM2009	A/G	A01	78221732	TT	TT	TC	CC	TT	--	TT	TT	TT	CC	TT	TT	CC	CC	TT	CC	TT	TT	TT	CC	TT	TT	TT	TT	TT	CC	--	TT	CC	CC	TT	TT	TT	TT	TT	TC	TC	CC	TC	--	CC	TT	TT	TT	CC	TT
TM2012	A/G	A01	78247883	CC	CC	--	TT	CC	--	CC	CC	CC	TT	CC	CC	TT	TT	CC	TT	CC	CC	CC	TT	CC	CC	CC	CC	CC	TT	--	CC	TT	TT	CC	CC	CC	CC	CC	TC	TC	TT	--	--	TT	CC	CC	CC	TT	CC
TM2013	A/G	A01	78250133	GG	GG	AG	AA	GG	--	GG	GG	GG	AA	GG	GG	AA	AA	GG	AA	GG	GG	GG	AA	GG	GG	GG	GG	GG	AA	--	GG	AA	AA	GG	GG	GG	GG	GG	AG	AG	AA	AG	--	AA	GG	GG	GG	AA	GG
TM2018	T/A	A01	78277647	TT	TT	TA	AA	TT	AA	TT	TT	TT	AA	TT	TT	AA	AA	TT	AA	TT	TT	TT	AA	TT	--	TT	TT	TT	AA	AA	TT	AA	AA	TT	TT	TT	TT	TT	--	--	AA	AA	AA	AA	TT	TT	TT	AA	TT
TM2020	T/C	A01	78297459	TT	TT	TC	CC	TT	--	TT	TT	TT	CC	TT	TT	CC	CC	TT	CC	TT	TT	TT	CC	TT	--	TT	TT	TT	CC	CC	TT	CC	CC	TT	TT	TT	TT	TT	TC	TC	--	--	--	CC	TT	TT	TT	CC	TT
TM2023	T/C	A01	78314146	AA	AA	AG	GG	AA	GG	AA	AA	AA	GG	AA	AA	GG	GG	AA	GG	AA	AA	AA	GG	AA	AA	AA	AA	AA	GG	GG	AA	GG	GG	AA	AA	AA	AA	AA	AG	AG	GG	--	GG	GG	AA	AA	AA	GG	AA
TM2026	A/G	A01	78334074	GG	GG	AG	AA	GG	AA	GG	GG	GG	AA	GG	GG	AA	AA	GG	AA	GG	GG	GG	AA	GG	GG	GG	GG	GG	AA	AA	GG	AA	AA	GG	GG	GG	GG	GG	AG	--	AA	--	AA	AA	GG	GG	GG	AA	GG
TM2028	T/C	A01	78344568	AA	AA	AG	AG	AA	AG	AA	AA	AA	AG	AA	AA	AG	AG	AA	AG	AA	AA	AA	AG	AA	AA	AA	AA	AA	AG	AG	AA	AG	AG	AA	AA	AA	AA	AA	AG	AG	AG	AG	AG	AG	AA	AA	AA	AG	AA
TM2030	A/G	A01	78352421	CC	CC	CC	TC	CC	TC	CC	CC	CC	TC	CC	CC	TC	TC	CC	TC	CC	CC	CC	TC	CC	CC	CC	CC	CC	TC	TC	CC	TC	TC	CC	CC	CC	CC	CC	--	TC	TC	TC	TC	TC	CC	CC	CC	TC	CC
TM2032	T/G	A01	78365071	TT	TT	TG	GG	TT	--	TT	TT	TT	GG	TT	TT	GG	GG	TT	GG	TT	TT	TT	GG	TT	--	TT	TT	TT	GG	GG	TT	GG	GG	TT	TT	TT	TT	TT	TG	TG	GG	TG	--	GG	TT	TT	TT	GG	TT
TM2033	A/T	A01	78378719	AA	AA	AT	--	AA	AA	AA	AA	AA	AA	AA	AA	--	TT	AA	TT	AA	AA	AA	AA	AA	AA	AA	AA	AA	TT	TT	AA	TT	TT	AA	AA	AA	AA	AA	AT	AT	TT	--	AA	TT	AA	AA	AA	AA	AA
TM2034	T/C	A01	78385114	CC	CC	--	TT	CC	--	CC	CC	CC	TT	CC	CC	TT	TT	CC	TT	CC	CC	CC	TT	CC	--	CC	CC	CC	TT	TT	CC	TT	TT	CC	CC	CC	CC	CC	TC	--	TT	TT	TT	TT	CC	CC	CC	TT	CC
TM2037	A/G	A01	78397744	GG	GG	AG	AA	GG	--	GG	GG	GG	AA	GG	GG	AA	AA	GG	AA	GG	GG	GG	AA	GG	GG	GG	GG	GG	AA	--	GG	AA	AA	GG	GG	GG	GG	GG	AG	AG	AA	AG	--	AA	GG	GG	GG	AA	GG
TM2038	T/C	A01	78402098	CC	CC	--	TT	CC	--	CC	CC	CC	TT	CC	CC	TT	TT	CC	TT	CC	CC	CC	TT	CC	CC	CC	CC	CC	TT	TT	CC	TT	TT	CC	CC	CC	CC	CC	TC	--	TT	--	TT	TT	CC	CC	CC	TT	CC
TM2039	T/C	A01	78404933	TT	TT	--	CC	TT	--	TT	TT	TT	CC	TT	TT	CC	CC	TT	CC	TT	TT	TT	CC	TT	TT	TT	TT	TT	CC	--	TT	CC	CC	TT	TT	TT	TT	TT	TC	--	CC	--	--	CC	TT	TT	TT	CC	TT
TM2042	A/G	A01	78438648	AA	AA	AG	GG	AA	--	AA	AA	AA	GG	AA	AA	GG	GG	AA	GG	AA	AA	AA	GG	AA	AA	AA	AA	AA	GG	--	AA	GG	GG	AA	AA	AA	AA	AA	AG	AG	GG	AG	--	GG	AA	AA	AA	GG	AA
TM2043	T/C	A01	78442994	TT	TT	TC	TC	TT	TC	TT	TT	TT	TC	TT	TT	TC	TC	TT	TC	TT	TT	TT	TC	TT	TT	TT	TT	TT	TC	TC	TT	TC	TC	TT	TT	TT	TT	TT	TC	TC	TC	TC	TC	TC	TT	TT	TT	TC	TT
TM2052	T/G	A01	78493567	CC	CC	AC	AA	CC	AA	CC	CC	CC	AA	CC	CC	AA	AA	CC	AA	CC	CC	CC	AA	CC	--	CC	CC	CC	AA	AA	CC	AA	AA	CC	CC	CC	CC	CC	AA	AA	AA	AA	AA	AA	CC	CC	CC	AA	CC
TM2055	T/C	A01	78505103	AA	AA	AG	AG	AA	AG	AA	AA	AA	AG	AA	AA	AG	AG	AA	AG	AA	AA	AA	AG	AA	AA	AA	AA	AA	AG	AG	AA	AG	AG	AA	AA	AA	AA	AA	AG	AG	AG	AG	AG	AG	AA	AA	AA	AG	AA
TM2058	T/C	A01	78522877	CC	CC	--	TC	CC	TC	CC	CC	CC	TC	CC	CC	TC	TC	CC	TC	CC	CC	CC	TC	CC	CC	CC	CC	CC	TC	TC	CC	TC	TC	CC	CC	CC	CC	CC	TC	TC	TC	TC	TC	TC	CC	CC	CC	TC	CC
TM2063	T/C	A01	78545212	AA	AA	--	AG	AA	AG	AA	AA	AA	AG	AA	AA	AG	AG	AA	AG	AA	AA	AA	AG	AA	AA	AA	AA	AA	AG	--	AA	AG	AG	AA	AA	AA	AA	AA	--	--	AG	--	--	AG	AA	AA	AA	AG	AA
TM2064	A/G	A01	78548109	CC	CC	TC	TT	CC	--	CC	CC	CC	TT	CC	CC	TT	TT	CC	TT	CC	CC	CC	TT	CC	CC	CC	CC	CC	TT	TT	CC	TT	TT	CC	CC	CC	CC	CC	TC	--	TT	TT	TT	TT	CC	CC	CC	TT	CC
TM2066	T/C	A01	78562857	AA	AA	AG	GG	AA	AG	AA	AA	AA	GG	AA	AA	GG	GG	AA	GG	AA	AA	AA	GG	AA	--	AA	AA	AA	GG	--	AA	GG	GG	AA	AA	AA	AA	AA	AG	AG	GG	AG	AG	GG	AA	AA	AA	GG	AA
TM2071	T/C	A01	78598883	CC	CC	TC	TT	CC	TC	CC	CC	CC	TT	CC	CC	TT	TT	CC	TT	CC	CC	CC	TT	CC	--	CC	CC	CC	TT	TC	CC	TT	TT	CC	CC	CC	CC	CC	TC	TC	TT	TC	TC	TT	CC	CC	CC	TT	CC
TM2072	A/G	A01	78606385	AA	AA	--	AG	AA	AG	AA	AA	AA	AG	AA	AA	AG	AG	AA	AG	AA	AA	AA	AG	AA	AA	AA	AA	AA	AG	AG	AA	AG	AG	AA	AA	AA	AA	AA	--	--	AG	--	AG	AG	AA	AA	AA	AG	AA
TM2079	A/G	A01	78656044	GG	GG	--	AA	GG	--	GG	GG	GG	AA	GG	GG	AA	AA	GG	AA	GG	GG	GG	AA	GG	GG	GG	GG	GG	AA	--	GG	AA	AA	GG	GG	GG	GG	GG	AG	AG	AA	--	--	AA	GG	GG	GG	AA	GG
TM2081	T/C	A01	78662256	CC	CC	CC	TC	CC	--	CC	--	CC	TC	CC	CC	TC	TC	CC	TC	CC	CC	CC	TC	CC	CC	CC	CC	CC	TC	TC	CC	TC	TC	CC	CC	CC	CC	CC	--	TC	TC	TC	--	TC	CC	CC	CC	TC	CC
TM2082	A/G	A01	78665425	AA	AA	--	AG	AA	AG	AA	AA	AA	AG	AA	AA	AG	AG	AA	AG	AA	AA	AA	AG	AA	AA	AA	AA	AA	AG	AG	AA	AG	AG	AA	AA	AA	AA	AA	AG	--	AG	AG	AG	AG	AA	AA	AA	AG	AA
TM2083	A/G	A01	78667777	GG	GG	--	AG	GG	AG	GG	GG	GG	AG	GG	GG	AG	AG	GG	AG	GG	GG	GG	AG	GG	GG	GG	GG	GG	AG	AG	GG	AG	AG	GG	GG	GG	GG	GG	--	--	AG	AG	AG	AG	GG	GG	GG	AG	GG
TM2086	A/G	A01	78701913	GG	GG	AG	AA	GG	--	GG	GG	GG	AA	GG	GG	AA	AA	GG	AA	GG	GG	GG	AA	GG	GG	GG	GG	GG	AA	--	GG	AA	AA	GG	GG	GG	GG	GG	AG	--	AA	--	AA	AA	GG	GG	GG	AA	GG
TM2088	T/C	A01	78717943	TT	TT	TC	CC	TT	--	TT	TT	TT	CC	TT	TT	CC	CC	TT	CC	TT	TT	TT	CC	TT	TT	TT	TT	TT	CC	--	TT	CC	CC	TT	TT	TT	TT	TT	TC	TC	CC	TC	--	CC	TT	TT	TT	CC	TT
TM2092	G/C	A01	78734559	CC	CC	CG	GG	CC	--	CC	CC	CC	GG	CC	CC	GG	GG	CC	GG	CC	CC	CC	GG	CC	CC	CC	CC	CC	GG	--	CC	GG	GG	CC	CC	CC	CC	CC	CG	CG	GG	--	--	GG	CC	CC	CC	GG	CC
TM2093	G/C	A01	78737586	GG	GG	GC	CC	GG	GC	GG	GG	GG	CC	GG	GG	CC	CC	GG	CC	GG	GG	GG	CC	GG	GG	GG	GG	GG	CC	--	GG	CC	CC	GG	GG	GG	GG	GG	GC	GC	CC	GC	GC	CC	GG	GG	GG	CC	GG
TM2094	A/G	A01	78741641	AA	AA	AG	GG	AA	--	AA	AA	AA	GG	AA	AA	GG	GG	AA	GG	AA	AA	AA	GG	AA	AA	AA	AA	AA	GG	--	AA	GG	GG	AA	AA	AA	AA	AA	AG	AG	GG	AG	--	GG	AA	AA	AA	GG	AA
TM2095	T/C	A01	78747068	CC	CC	--	TT	CC	--	CC	CC	CC	TT	CC	CC	TT	TT	CC	TT	CC	CC	CC	TT	CC	CC	CC	CC	CC	TT	TT	CC	TT	TT	CC	CC	CC	CC	CC	TC	TT	TT	TT	TT	TT	CC	CC	CC	TT	CC
TM2096	T/C	A01	78750167	AA	AA	AG	GG	AA	--	AA	AA	AA	GG	AA	AA	GG	GG	AA	GG	AA	AA	AA	GG	AA	AA	AA	AA	AA	GG	--	AA	GG	GG	AA	AA	AA	AA	AA	AG	AG	GG	AG	--	GG	AA	AA	AA	GG	AA
TM2098	T/C	A01	78766557	CC	CC	TC	TT	CC	--	CC	CC	CC	TT	CC	CC	TT	TT	CC	TT	CC	CC	CC	TT	CC	CC	CC	CC	CC	TT	--	CC	TT	TT	CC	CC	CC	CC	CC	TC	TC	TT	--	--	TT	CC	CC	CC	TT	CC
TM2099	A/G	A01	78770172	TT	TT	TC	CC	TT	--	TT	TT	TT	CC	TT	TT	CC	CC	TT	CC	TT	TT	TT	CC	TT	--	TT	TT	TT	CC	--	TT	CC	CC	TT	TT	TT	TT	TT	TC	TC	CC	TC	--	CC	TT	TT	TT	CC	TT
TM2101	A/G	A01	78794361	TT	TT	TC	CC	TT	--	TT	TT	TT	CC	TT	TT	CC	CC	TT	CC	TT	TT	TT	CC	TT	TT	TT	TT	TT	CC	--	TT	CC	CC	TT	TT	TT	TT	TT	TC	TC	CC	TC	--	CC	TT	TT	TT	CC	TT
TM2103	A/G	A01	78805811	AA	AA	AG	GG	AA	--	AA	AA	AA	GG	AA	AA	GG	GG	AA	GG	AA	AA	AA	GG	AA	--	AA	AA	AA	GG	--	AA	GG	GG	AA	AA	AA	AA	AA	AG	AG	GG	AG	--	GG	AA	AA	AA	GG	AA
TM2104	T/C	A01	78814382	TT	TT	TC	CC	TT	CC	TT	TT	TT	CC	TT	TT	CC	CC	TT	CC	TT	TT	TT	CC	TT	--	TT	TT	TT	CC	CC	TT	CC	CC	TT	TT	TT	TT	TT	TC	TC	CC	TC	--	CC	TT	TT	TT	CC	TT
TM2110	A/C	A01	78843000	TT	TT	TG	GG	TT	TG	TT	TT	TT	GG	TT	TT	GG	GG	TT	GG	TT	TT	TT	GG	TT	--	TT	TT	TT	GG	--	TT	GG	GG	TT	TT	TT	TT	TT	TG	TG	GG	TG	TG	GG	TT	TT	TT	GG	TT
TM2115	T/G	A01	78875628	TT	TT	TG	GG	TT	--	TT	TT	TT	GG	TT	TT	GG	GG	TT	GG	TT	TT	TT	GG	TT	TT	TT	TT	TT	GG	--	TT	GG	GG	TT	TT	TT	TT	TT	TG	TG	GG	TG	--	GG	TT	TT	TT	GG	TT
TM2116	T/C	A01	78886422	CC	CC	TC	TT	CC	--	CC	CC	CC	TT	CC	CC	TT	TT	CC	TT	CC	CC	CC	TT	CC	CC	CC	CC	CC	TT	--	CC	TT	TT	CC	CC	CC	CC	CC	TC	TC	TT	--	--	TT	CC	CC	CC	TT	CC
TM2117	A/G	A01	78897307	AA	AA	AG	AG	AA	AG	AA	AA	AA	AG	AA	AA	AG	AG	AA	AG	AA	AA	AA	AG	AA	AA	AA	AA	AA	AG	AG	AA	AG	AG	AA	AA	AA	AA	AA	AG	AG	AG	AG	AG	AG	AA	AA	AA	AG	AA
TM2118	A/G	A01	78903579	GG	GG	AG	AG	GG	GG	GG	GG	GG	GG	GG	GG	AG	AA	GG	AA	GG	GG	GG	GG	GG	--	GG	GG	GG	AA	--	GG	AA	AA	GG	GG	GG	GG	GG	AG	AG	AA	--	GG	AA	GG	GG	GG	GG	GG
TM2120	T/A	A01	78912408	TT	TT	TA	--	TT	TT	TT	TT	TT	TT	TT	TT	--	AA	TT	AA	TT	TT	TT	TT	TT	TT	TT	TT	TT	AA	AA	TT	AA	AA	TT	TT	TT	TT	TT	TA	--	AA	--	TT	AA	TT	TT	TT	TT	TT
TM2121	A/C	A01	78915657	AA	AA	AC	CC	AA	--	AA	AA	AA	CC	AA	AA	CC	CC	AA	CC	AA	AA	AA	CC	AA	--	AA	AA	AA	CC	CC	AA	CC	CC	AA	AA	AA	AA	AA	AC	AC	CC	AC	--	CC	AA	AA	AA	CC	AA
TM2122	T/C	A01	78922781	AA	AA	AG	GG	AA	GG	AA	AA	AA	GG	AA	AA	GG	GG	AA	GG	AA	AA	AA	GG	AA	--	AA	AA	AA	GG	GG	AA	GG	GG	AA	AA	AA	AA	AA	--	--	GG	--	GG	GG	AA	AA	AA	GG	AA
TM2127	A/G	A01	78966510	GG	GG	AG	AG	GG	GG	GG	GG	GG	GG	GG	GG	AG	AA	GG	AA	GG	GG	GG	GG	GG	GG	GG	GG	GG	AA	--	GG	AA	AA	GG	GG	GG	GG	GG	AG	--	AA	--	GG	AA	GG	GG	GG	GG	GG
TM2128	A/G	A01	78977637	AA	AA	AG	GG	AA	--	AA	AA	AA	GG	AA	AA	GG	GG	AA	GG	AA	AA	AA	GG	AA	AA	AA	AA	AA	GG	--	AA	GG	GG	AA	AA	AA	AA	AA	AG	AG	GG	AG	--	GG	AA	AA	AA	GG	AA
TM2129	A/G	A01	78987684	TT	TT	TC	CC	TT	--	TT	TT	TT	CC	TT	TT	CC	CC	TT	CC	TT	TT	TT	CC	TT	--	TT	TT	TT	CC	--	TT	CC	CC	TT	TT	TT	TT	TT	TC	TC	CC	TC	--	CC	TT	TT	TT	CC	TT
TM2131	T/C	A01	79005068	CC	CC	TC	TT	CC	--	CC	CC	CC	TT	CC	CC	TT	TT	CC	TT	CC	CC	CC	TT	CC	CC	CC	CC	CC	TT	--	CC	TT	TT	CC	CC	CC	CC	CC	TC	TC	TT	TC	TC	TT	CC	CC	CC	TT	CC
TM2132	A/G	A01	79011115	GG	GG	GG	AG	GG	AG	GG	GG	GG	AG	GG	GG	AG	AG	GG	AG	GG	GG	GG	AG	GG	GG	GG	GG	GG	AG	AG	GG	AG	AG	GG	GG	GG	GG	GG	--	AG	AG	AG	AG	AG	GG	GG	GG	AG	GG
TM2133	C/G	A01	79015905	GG	GG	GC	GC	GG	GG	GG	GG	GG	GG	GG	GG	--	GC	GG	GC	GG	GG	GG	GG	GG	GG	GG	GG	GG	GC	GC	GG	GC	GC	GG	GG	GG	GG	GG	GC	GC	GC	GC	GG	GC	GG	GG	GG	GG	GG
TM2134	A/G	A01	79018921	CC	CC	TC	TT	CC	--	CC	CC	CC	TT	CC	CC	TT	TT	CC	TT	CC	CC	CC	TT	CC	CC	CC	CC	CC	TT	--	CC	TT	TT	CC	CC	CC	CC	CC	TC	TC	TT	--	--	TT	CC	CC	CC	TT	CC
TM2137	T/A	A01	79036111	AA	AA	AT	--	AA	AA	AA	AA	AA	AA	AA	AA	--	TT	AA	TT	AA	AA	AA	AA	AA	AA	AA	AA	AA	TT	TT	AA	TT	TT	AA	AA	AA	AA	AA	AT	--	TT	TT	AA	TT	AA	AA	AA	AA	AA
TM2138	T/C	A01	79052038	AA	AA	AG	GG	AA	--	AA	AA	AA	GG	AA	AA	GG	GG	AA	GG	AA	AA	AA	GG	AA	--	AA	AA	AA	GG	--	AA	GG	GG	AA	AA	AA	AA	AA	AG	AG	GG	AG	--	GG	AA	AA	AA	GG	AA
TM2139	A/G	A01	79057605	TT	TT	TC	CC	TT	--	TT	TT	TT	CC	TT	TT	CC	CC	TT	CC	TT	TT	TT	CC	TT	TT	TT	TT	TT	CC	CC	TT	CC	CC	TT	TT	TT	TT	TT	TC	TC	CC	TC	--	CC	TT	TT	TT	CC	TT
TM2142	A/G	A01	79072520	AA	AA	AG	GG	AA	--	AA	AA	AA	GG	AA	AA	GG	GG	AA	GG	AA	AA	AA	GG	AA	AA	AA	AA	AA	GG	--	AA	GG	GG	AA	AA	AA	AA	AA	AG	AG	GG	AG	--	GG	AA	AA	AA	GG	AA
TM2144	T/A	A01	79089942	TT	TT	AT	AA	TT	--	TT	TT	TT	AA	TT	TT	AA	AA	TT	AA	TT	TT	TT	AA	TT	TT	TT	TT	TT	AA	--	TT	AA	AA	TT	TT	TT	TT	TT	AT	AT	AA	AT	--	AA	TT	TT	TT	AA	TT
TM2147	A/C	A01	79119053	TT	TT	TG	GG	TT	--	TT	TT	TT	GG	TT	TT	GG	GG	TT	GG	TT	TT	TT	GG	TT	TT	TT	TT	TT	GG	--	TT	GG	GG	TT	TT	TT	TT	TT	TG	TG	GG	TG	TG	GG	TT	TT	TT	GG	TT
TM2148	A/G	A01	79123659	TT	TT	TC	CC	TT	--	TT	TT	TT	CC	TT	TT	CC	CC	TT	CC	TT	TT	TT	CC	TT	--	TT	TT	TT	CC	CC	TT	CC	CC	TT	TT	TT	TT	TT	TC	TC	CC	TC	--	CC	TT	TT	TT	CC	TT
TM2149	T/G	A01	79129123	GG	GG	--	GG	GG	GG	GG	GG	GG	GG	GG	GG	--	TG	GG	TG	GG	GG	GG	GG	GG	GG	GG	GG	GG	TG	TG	GG	TG	TG	GG	GG	GG	GG	GG	--	--	TG	--	GG	TG	GG	GG	GG	GG	GG
TM2151	T/C	A01	79146356	CC	CC	TC	TT	CC	TT	CC	CC	CC	TT	CC	CC	TT	TT	CC	TT	CC	CC	CC	TT	CC	--	CC	CC	CC	TT	--	CC	TT	TT	CC	CC	CC	CC	CC	TC	--	TT	TT	TT	TT	CC	CC	CC	TT	CC
TM2152	A/G	A01	79148625	GG	GG	GG	AG	GG	AG	GG	GG	GG	AG	GG	GG	AG	AG	GG	AG	GG	GG	GG	AG	GG	GG	GG	GG	GG	AG	AG	GG	AG	AG	GG	GG	GG	GG	GG	GG	AG	AG	--	AG	AG	GG	GG	GG	AG	GG
TM2153	T/C	A01	79151005	GG	GG	AG	--	GG	GG	GG	GG	GG	GG	GG	GG	--	AA	GG	AA	GG	GG	GG	GG	GG	GG	GG	GG	GG	AA	AA	GG	AA	AA	GG	GG	GG	GG	GG	AG	AG	AA	AA	GG	AA	GG	GG	GG	GG	GG
TM2155	A/G	A01	79179029	AA	AA	AG	GG	AA	GG	AA	AA	AA	GG	AA	AA	GG	GG	AA	GG	AA	AA	AA	GG	AA	--	AA	AA	AA	GG	GG	AA	GG	GG	AA	AA	AA	AA	AA	AG	AG	GG	--	--	GG	AA	AA	AA	GG	AA
TM2160	A/C	A01	79201085	CC	CC	AC	AA	CC	AA	CC	CC	CC	AA	CC	CC	AA	AA	CC	AA	CC	CC	CC	AA	CC	CC	CC	CC	CC	AA	--	CC	AA	AA	CC	CC	CC	CC	CC	AC	--	AA	--	AA	AA	CC	CC	CC	AA	CC
TM2161	A/G	A01	79207003	CC	CC	--	TC	CC	TC	CC	CC	CC	TC	CC	CC	TC	TC	CC	TC	CC	CC	CC	TC	CC	CC	CC	CC	CC	TC	TC	CC	TC	TC	CC	CC	CC	CC	CC	--	--	TC	--	TC	TC	CC	CC	CC	TC	CC
TM2162	A/G	A01	79210981	TT	TT	--	CC	TT	--	TT	TT	TT	CC	TT	TT	CC	CC	TT	CC	TT	TT	TT	CC	TT	TT	TT	TT	TT	CC	CC	TT	CC	CC	TT	TT	TT	TT	TT	TC	TC	CC	--	--	CC	TT	TT	TT	CC	TT
TM2163	A/G	A01	79215026	AA	AA	AG	--	AA	AG	AA	AA	AA	AG	AA	AA	GG	GG	AA	GG	AA	AA	AA	AG	AA	--	AA	AA	AA	GG	GG	AA	GG	GG	AA	AA	AA	AA	AA	AG	AG	GG	AG	--	GG	AA	AA	AA	AG	AA
TM2167	G/C	A01	79241436	GG	GG	--	CG	GG	CG	GG	GG	GG	CG	GG	GG	CG	CG	GG	CG	GG	GG	GG	CG	GG	GG	GG	GG	GG	CG	CG	GG	CG	CG	GG	GG	GG	GG	GG	CG	CG	CG	CG	CG	CG	GG	GG	GG	CG	GG
TM2170	T/C	A01	79267145	CC	CC	CC	TC	CC	TC	CC	CC	CC	TC	CC	CC	TC	TC	CC	TC	CC	CC	CC	TC	CC	CC	CC	CC	CC	TC	TC	CC	TC	TC	CC	CC	CC	CC	CC	--	--	TC	--	--	TC	CC	CC	CC	TC	CC
TM2172	T/G	A01	79274284	GG	GG	--	TT	GG	--	GG	GG	GG	TT	GG	GG	TT	TT	GG	TT	GG	GG	GG	TT	GG	GG	GG	GG	GG	TT	--	GG	TT	TT	GG	GG	GG	GG	GG	TG	TG	TT	TG	--	TT	GG	GG	GG	TT	GG
TM2174	A/G	A01	79283029	CC	CC	--	TC	CC	TC	CC	CC	CC	TC	CC	CC	TC	TC	CC	TC	CC	CC	CC	TC	CC	CC	CC	CC	CC	TC	TC	CC	TC	TC	CC	CC	CC	CC	CC	TC	TC	--	TC	TC	TC	CC	CC	CC	TC	CC
TM2177	T/C	A01	79300570	CC	CC	TC	TT	CC	--	CC	CC	CC	TT	CC	CC	TT	TT	CC	TT	CC	CC	CC	TT	CC	CC	CC	CC	CC	TT	--	CC	TT	TT	CC	CC	CC	CC	CC	TC	TC	TT	--	--	TT	CC	CC	CC	TT	CC
TM2178	T/A	A01	79308723	AA	AA	AA	TA	AA	TA	AA	AA	AA	TA	AA	AA	TA	TA	AA	TA	AA	AA	AA	TA	AA	AA	AA	AA	AA	TA	TA	AA	TA	TA	AA	AA	AA	AA	AA	--	TA	TA	TA	TA	TA	AA	AA	AA	TA	AA
TM2180	A/G	A01	79318680	TT	TT	--	CC	TT	CC	TT	TT	TT	CC	TT	TT	CC	CC	TT	CC	TT	TT	TT	CC	TT	TT	TT	TT	TT	CC	CC	TT	CC	CC	TT	TT	TT	TT	TT	--	TC	CC	--	CC	CC	TT	TT	TT	CC	TT
TM2188	T/G	A01	79370889	TT	TT	TG	GG	TT	GG	TT	TT	TT	GG	TT	TT	GG	GG	TT	GG	TT	TT	TT	GG	TT	--	TT	TT	TT	GG	GG	TT	GG	GG	TT	TT	TT	TT	TT	TG	--	GG	--	GG	GG	TT	TT	TT	GG	TT
TM2189	T/A	A01	79383386	TT	TT	TA	AA	TT	--	TT	TT	TT	AA	TT	TT	AA	AA	TT	AA	TT	TT	TT	AA	TT	TT	TT	TT	TT	AA	AA	TT	AA	AA	TT	TT	TT	TT	TT	TA	TA	AA	--	--	AA	TT	TT	TT	AA	TT
TM2191	T/C	A01	79396901	TT	TT	--	TC	TT	--	TT	TT	TT	TC	TT	TT	TC	TC	TT	TC	TT	TT	TT	TC	TT	TT	TT	TT	TT	TC	TC	TT	TC	TC	TT	TT	TT	TT	TT	--	--	TC	--	--	TC	TT	TT	TT	TC	TT
TM2192	T/A	A01	79401051	AA	AA	--	TT	AA	--	AA	AA	AA	TT	AA	AA	TT	TT	AA	TT	AA	AA	AA	TT	AA	AA	AA	AA	AA	TT	--	AA	TT	TT	AA	AA	AA	AA	AA	TA	TA	TT	TA	--	TT	AA	AA	AA	TT	AA
TM2195	T/C	A01	79416243	GG	GG	AG	AA	GG	--	GG	GG	GG	AA	GG	GG	AA	AA	GG	AA	GG	GG	GG	AA	GG	GG	GG	GG	GG	AA	--	GG	AA	AA	GG	GG	GG	GG	GG	AG	AG	AA	--	--	AA	GG	GG	GG	AA	GG
TM2200	T/G	A01	79458081	TT	TT	TG	GG	TT	GG	TT	TT	TT	GG	TT	TT	GG	GG	TT	GG	TT	TT	TT	GG	TT	TT	TT	TT	TT	GG	--	TT	GG	GG	TT	TT	TT	TT	TT	TG	TG	GG	TG	--	GG	TT	TT	TT	GG	TT
TM2204	A/G	A01	79474154	CC	CC	--	--	CC	CC	CC	CC	CC	CC	CC	CC	--	TC	CC	TC	CC	CC	CC	CC	CC	CC	CC	CC	CC	TC	TC	CC	TC	TC	CC	CC	CC	CC	CC	--	--	TC	TC	CC	TC	CC	CC	CC	CC	CC
TM2208	T/C	A01	79505593	CC	CC	TC	TC	CC	CC	CC	CC	CC	CC	CC	CC	TC	TT	CC	TT	CC	CC	CC	CC	CC	CC	CC	CC	CC	TT	--	CC	TT	TT	CC	CC	CC	CC	CC	TC	--	TT	--	CC	TT	CC	CC	CC	CC	CC
TM2209	C/G	A01	79511228	CC	CC	CG	CG	CC	CG	CC	CC	CC	CG	CC	CC	CG	CG	CC	CG	CC	CC	CC	CG	CC	CC	CC	CC	CC	CG	CG	CC	CG	CG	CC	CC	CC	CC	CC	CG	CG	CG	CG	CG	CG	CC	CC	CC	CG	CC
TM2211	A/G	A01	79526160	TT	TT	TC	CC	TT	--	TT	TT	TT	CC	TT	TT	CC	CC	TT	CC	TT	TT	TT	CC	TT	--	TT	TT	TT	CC	--	TT	CC	CC	TT	TT	TT	TT	TT	TC	TC	CC	TC	--	CC	TT	TT	TT	CC	TT
TM2214	A/G	A01	79544230	GG	GG	AG	GG	GG	GG	GG	GG	GG	GG	GG	GG	GG	AG	GG	AG	GG	GG	GG	GG	GG	GG	GG	GG	GG	AG	AG	GG	AG	AG	GG	GG	GG	GG	GG	AG	AG	--	AG	GG	--	GG	GG	GG	GG	GG
TM2215	T/G	A01	79547505	AA	AA	AC	CC	AA	--	AA	AA	AA	CC	AA	AA	CC	CC	AA	CC	AA	AA	AA	CC	AA	--	AA	AA	AA	CC	CC	AA	CC	CC	AA	AA	AA	AA	AA	AC	--	CC	--	--	CC	AA	AA	AA	CC	AA
TM2217	T/C	A01	79558146	TT	TT	TC	CC	TT	TC	TT	TT	TT	CC	TT	TT	CC	CC	TT	CC	TT	TT	TT	CC	TT	TT	TT	TT	TT	CC	--	TT	CC	CC	TT	TT	TT	TT	TT	TC	TC	CC	TC	TC	CC	TT	TT	TT	CC	TT
TM2218	A/G	A01	79563480	GG	GG	AG	--	GG	GG	GG	GG	GG	GG	GG	GG	--	AA	GG	AA	GG	GG	GG	GG	GG	GG	GG	GG	GG	AA	--	GG	AA	AA	GG	GG	GG	GG	GG	AG	AG	AA	--	GG	AA	GG	GG	GG	GG	GG
TM2219	T/C	A01	79567459	GG	GG	--	--	GG	GG	GG	GG	GG	GG	GG	GG	--	AA	GG	AA	GG	GG	GG	GG	GG	GG	GG	GG	GG	AA	--	GG	AA	AA	GG	GG	GG	GG	GG	AG	AG	AA	--	GG	AA	GG	GG	GG	GG	GG
TM2220	A/G	A01	79586442	CC	CC	TC	TT	CC	TC	CC	CC	CC	TT	CC	CC	TT	TT	CC	TT	CC	CC	CC	TT	CC	CC	CC	CC	CC	TT	TC	CC	TT	TT	CC	CC	CC	CC	CC	TC	TC	TT	TC	TC	TT	CC	CC	CC	TT	CC
TM2221	T/C	A01	79594195	GG	GG	AG	AA	GG	--	GG	GG	GG	AA	GG	GG	AA	AA	GG	AA	GG	GG	GG	AA	GG	GG	GG	GG	GG	AA	--	GG	AA	AA	GG	GG	GG	GG	GG	AG	AG	AA	--	--	AA	GG	GG	GG	AA	GG
TM2223	A/G	A01	79610391	CC	CC	TC	TT	CC	--	CC	CC	CC	TT	CC	CC	TT	TT	CC	TT	CC	CC	CC	TT	CC	CC	CC	CC	CC	TT	--	CC	TT	TT	CC	CC	CC	CC	CC	TC	TC	TT	TC	--	TT	CC	CC	CC	TT	CC
TM2224	A/T	A01	79614842	AA	AA	AT	AT	AA	AA	AA	AA	AA	AA	AA	AA	AT	TT	AA	TT	AA	AA	AA	AA	AA	--	AA	AA	AA	TT	AT	AA	TT	TT	AA	AA	AA	AA	AA	AT	AT	TT	AT	AA	TT	AA	AA	AA	AA	AA
TM2225	T/C	A01	79618986	AA	AA	AG	GG	AA	--	AA	AA	AA	GG	AA	AA	GG	GG	AA	GG	AA	AA	AA	GG	AA	AA	AA	AA	AA	GG	--	AA	GG	GG	AA	AA	AA	AA	AA	AG	AG	GG	AG	--	GG	AA	AA	AA	GG	AA
TM2227	C/G	A01	79636865	GG	GG	--	CC	GG	--	GG	GG	GG	CC	GG	GG	CC	CC	GG	CC	GG	GG	GG	CC	GG	GG	GG	GG	GG	CC	--	GG	CC	CC	GG	GG	GG	GG	GG	CG	CG	CC	CG	--	CC	GG	GG	GG	CC	GG
TM2228	A/T	A01	79639730	TT	TT	AT	AA	TT	--	TT	TT	TT	AA	TT	TT	AA	AA	TT	AA	TT	TT	TT	AA	TT	--	TT	TT	TT	AA	--	TT	AA	AA	TT	TT	TT	TT	TT	AT	AT	AA	AT	--	AA	TT	TT	TT	AA	TT
TM2230	A/C	A01	79654206	AA	AA	AC	CC	AA	--	AA	AA	AA	CC	AA	AA	CC	CC	AA	CC	AA	AA	AA	CC	AA	AA	AA	AA	AA	CC	CC	AA	CC	CC	AA	AA	AA	AA	AA	AC	AC	CC	AC	--	CC	AA	AA	AA	CC	AA
TM2231	T/G	A01	79661018	GG	GG	TG	TT	GG	TG	GG	GG	GG	TT	GG	GG	TT	TT	GG	TT	GG	GG	GG	TT	GG	GG	GG	GG	GG	TT	--	GG	TT	TT	GG	GG	GG	GG	GG	TG	TG	TT	TG	TG	TT	GG	GG	GG	TT	GG
TM2232	A/G	A01	79667225	GG	GG	AG	AG	GG	GG	GG	GG	GG	GG	GG	GG	AG	AA	GG	AA	GG	GG	GG	GG	GG	--	GG	GG	GG	AA	--	GG	AA	AA	GG	GG	GG	GG	GG	AG	AG	AA	AG	GG	AA	GG	GG	GG	GG	GG
TM2233	T/C	A01	79670778	GG	GG	AG	AA	GG	AA	GG	GG	GG	AA	GG	GG	AA	AA	GG	AA	GG	GG	GG	AA	GG	GG	GG	GG	GG	AA	AA	GG	AA	AA	GG	GG	GG	GG	GG	AG	--	AA	--	AA	AA	GG	GG	GG	AA	GG
TM2234	T/C	A01	79679430	AA	AA	AG	GG	AA	--	AA	AA	AA	GG	AA	AA	GG	GG	AA	GG	AA	AA	AA	GG	AA	AA	AA	AA	AA	GG	GG	AA	GG	GG	AA	AA	AA	AA	AA	AG	AG	GG	AG	--	GG	AA	AA	AA	GG	AA
TM2236	A/G	A01	79711595	GG	GG	GG	AG	GG	AG	GG	GG	GG	AG	GG	GG	AG	AG	GG	AG	GG	GG	GG	AG	GG	GG	GG	GG	GG	AG	AG	GG	AG	AG	GG	GG	GG	GG	GG	AG	AG	AG	AG	AG	AG	GG	GG	GG	AG	GG
TM2240	A/G	A01	79753902	GG	GG	GG	GG	GG	GG	GG	GG	GG	GG	GG	GG	GG	AG	GG	AG	GG	GG	GG	GG	GG	GG	GG	GG	GG	AG	AG	GG	AG	AG	GG	GG	GG	GG	GG	GG	AG	--	AG	GG	--	GG	GG	GG	GG	GG
TM2248	A/G	A01	79807978	GG	GG	GG	AG	GG	AG	GG	GG	GG	AG	GG	GG	AG	AG	GG	AG	GG	GG	GG	AG	GG	GG	GG	GG	GG	AG	AG	GG	AG	AG	GG	GG	GG	GG	GG	--	AG	--	AG	AG	AG	GG	GG	GG	AG	GG
TM2250	T/C	A01	79813565	AA	AA	AG	GG	AA	AG	AA	AA	AA	GG	AA	AA	GG	GG	AA	GG	AA	AA	AA	GG	AA	AA	AA	AA	AA	GG	AG	AA	GG	GG	AA	AA	AA	AA	AA	AG	AG	--	AG	AG	GG	AA	AA	AA	GG	AA
TM2252	T/G	A01	79824799	CC	CC	CC	AC	CC	AC	CC	CC	CC	AC	CC	CC	AC	AC	CC	AC	CC	CC	CC	AC	CC	CC	CC	CC	CC	AC	AC	CC	AC	AC	CC	CC	CC	CC	CC	--	AC	AC	AC	AC	AC	CC	CC	CC	AC	CC
TM2253	T/C	A01	79832042	CC	CC	TC	TT	CC	--	CC	CC	CC	TT	CC	CC	TT	TT	CC	TT	CC	CC	CC	TT	CC	CC	CC	CC	CC	TT	--	CC	TT	TT	CC	CC	CC	CC	CC	TC	--	TT	--	--	TT	CC	CC	CC	TT	CC
TM2255	A/G	A01	79840690	GG	GG	AG	AA	GG	--	GG	GG	GG	AA	GG	GG	AA	AA	GG	AA	GG	GG	GG	AA	GG	GG	GG	GG	GG	AA	AA	GG	AA	AA	GG	GG	GG	GG	GG	AG	AA	AA	AA	AA	AA	GG	GG	GG	AA	GG
TM2257	A/G	A01	79851280	TT	TT	--	TC	TT	TC	TT	TT	TT	TC	TT	TT	TC	TC	TT	TC	TT	TT	TT	TC	TT	TT	TT	TT	TT	TC	TC	TT	TC	TC	TT	TT	TT	TT	TT	--	TC	TC	TC	TC	TC	TT	TT	TT	TC	TT
TM2258	T/C	A01	79854105	CC	CC	--	TC	CC	TC	CC	CC	CC	TC	CC	CC	TC	TC	CC	TC	CC	CC	CC	TC	CC	CC	CC	CC	CC	TC	TC	CC	TC	TC	CC	CC	CC	CC	CC	TC	TC	TC	TC	TC	TC	CC	CC	CC	TC	CC
TM2259	A/C	A01	79856657	TT	TT	TG	TG	TT	TG	TT	TT	TT	TG	TT	TT	TG	TG	TT	TG	TT	TT	TT	TG	TT	TT	TT	TT	TT	TG	TG	TT	TG	TG	TT	TT	TT	TT	TT	TG	TG	TG	TG	TG	TG	TT	TT	TT	TG	TT
TM2262	T/C	A01	79899283	GG	GG	GG	GG	GG	GG	GG	GG	GG	GG	GG	GG	GG	AG	GG	AG	GG	GG	GG	GG	GG	GG	GG	GG	GG	AG	AG	GG	AG	AG	GG	GG	GG	GG	GG	AG	AG	--	AG	GG	--	GG	GG	GG	GG	GG
TM2264	T/C	A01	79910053	GG	GG	AG	AA	GG	AG	GG	GG	GG	AA	GG	GG	AA	AA	GG	AA	GG	GG	GG	AA	GG	GG	GG	GG	GG	AA	AG	GG	AA	AA	GG	GG	GG	GG	GG	AG	AG	AA	AG	AG	AA	GG	GG	GG	AA	GG
TM2268	A/T	A01	80004685	TT	TT	AT	AA	TT	AA	TT	TT	TT	AA	TT	TT	AA	AA	TT	AA	TT	TT	TT	AA	TT	TT	TT	TT	TT	AA	AA	TT	AA	AA	TT	TT	TT	TT	TT	AT	AT	AA	--	AA	AA	TT	TT	TT	AA	TT
TM2270	T/C	A01	80017129	AA	AA	AG	GG	AA	GG	AA	AA	AA	GG	AA	AA	GG	GG	AA	GG	AA	AA	AA	GG	AA	AA	AA	AA	AA	GG	GG	AA	GG	GG	AA	AA	AA	AA	AA	AG	AG	GG	GG	GG	GG	AA	AA	AA	GG	AA
TM2271	T/C	A01	80021797	GG	GG	AG	--	GG	GG	GG	GG	GG	GG	GG	GG	--	AA	GG	AA	GG	GG	GG	GG	GG	GG	GG	GG	GG	AA	--	GG	AA	AA	GG	GG	GG	GG	GG	AG	--	AA	--	GG	AA	GG	GG	GG	GG	GG
TM2274	T/C	A01	80061096	GG	GG	--	--	GG	GG	GG	GG	GG	GG	GG	GG	GG	AG	GG	AG	GG	GG	GG	GG	GG	GG	GG	GG	GG	AG	AG	GG	AG	AG	GG	GG	GG	GG	GG	--	AG	--	AG	GG	--	GG	GG	GG	GG	GG
TM2275	T/C	A01	80066073	CC	CC	CC	CC	CC	CC	CC	CC	CC	CC	CC	CC	--	TC	CC	TC	CC	CC	CC	CC	CC	CC	CC	CC	CC	TC	TC	CC	TC	TC	CC	CC	CC	CC	CC	TC	TC	TC	TC	CC	--	CC	CC	CC	CC	CC
TM2277	A/G	A01	80076598	GG	GG	AG	AA	GG	--	GG	GG	GG	AA	GG	GG	AA	AA	GG	AA	GG	GG	GG	AA	GG	GG	GG	GG	GG	AA	--	GG	AA	AA	GG	GG	GG	GG	GG	AG	AG	AA	--	--	AA	GG	GG	GG	AA	GG
TM2280	A/G	A01	80117747	GG	GG	--	AG	GG	AG	GG	GG	GG	AG	GG	GG	AG	AG	GG	AG	GG	GG	GG	AG	GG	GG	GG	GG	GG	AG	AG	GG	AG	AG	GG	GG	GG	GG	GG	--	--	--	AG	AG	AG	GG	GG	GG	AG	GG
TM2283	C/G	A01	80142258	CC	CC	CG	GG	CC	--	CC	CC	CC	GG	CC	CC	GG	GG	CC	GG	CC	CC	CC	GG	CC	CC	CC	CC	CC	GG	--	CC	GG	GG	CC	CC	CC	CC	CC	CG	CG	GG	CG	--	GG	CC	CC	CC	GG	CC
TM2285	T/C	A01	80157990	AA	AA	--	AG	AA	AG	AA	AA	AA	AG	AA	AA	AG	AG	AA	AG	AA	AA	AA	AG	AA	AA	AA	AA	AA	AG	AG	AA	AG	AG	AA	AA	AA	AA	AA	--	--	--	AG	AG	AG	AA	AA	AA	AG	AA
TM2287	T/C	A01	80175634	GG	GG	GG	AG	GG	AG	GG	GG	GG	AG	GG	GG	AG	AG	GG	AG	GG	GG	GG	AG	GG	GG	GG	GG	GG	AG	AG	GG	AG	AG	GG	GG	GG	GG	GG	--	--	AG	AG	AG	AG	GG	GG	GG	AG	GG
TM2289	A/C	A01	80202538	AA	AA	AC	CC	AA	--	AA	AA	AA	CC	AA	AA	CC	CC	AA	CC	AA	AA	AA	CC	AA	AA	AA	AA	AA	CC	CC	AA	CC	CC	AA	AA	AA	AA	AA	AC	AC	CC	AC	--	CC	AA	AA	AA	CC	AA
TM2290	A/C	A01	80205107	CC	CC	AC	AA	CC	--	CC	CC	CC	AA	CC	CC	AA	AA	CC	AA	CC	CC	CC	AA	CC	CC	CC	CC	CC	AA	--	CC	AA	AA	CC	CC	CC	CC	CC	AC	--	AA	--	--	AA	CC	CC	CC	AA	CC
TM2291	T/A	A01	80208463	AA	AA	AT	TT	AA	TT	AA	AA	AA	TT	AA	AA	TT	TT	AA	TT	AA	AA	AA	TT	AA	AA	AA	AA	AA	TT	--	AA	TT	TT	AA	AA	AA	AA	AA	AT	AT	TT	AT	--	TT	AA	AA	AA	TT	AA
TM2293	T/C	A01	80220071	AA	AA	AG	GG	AA	--	AA	AA	AA	GG	AA	AA	GG	GG	AA	GG	AA	AA	AA	GG	AA	AA	AA	AA	AA	GG	--	AA	GG	GG	AA	AA	AA	AA	AA	AG	AG	GG	AG	--	GG	AA	AA	AA	GG	AA
TM2298	T/G	A01	80249579	GG	GG	TG	TT	GG	TT	GG	GG	GG	TT	GG	GG	TT	TT	GG	TT	GG	GG	GG	TT	GG	--	GG	GG	GG	TT	TT	GG	TT	TT	GG	GG	GG	GG	GG	TG	--	TT	--	TT	TT	GG	GG	GG	TT	GG
TM2302	T/C	A01	80329652	TT	TT	TC	CC	TT	--	TT	TT	TT	CC	TT	TT	CC	CC	TT	CC	TT	TT	TT	CC	TT	--	TT	TT	TT	CC	--	TT	CC	CC	TT	TT	TT	TT	TT	TC	TC	CC	--	--	CC	TT	TT	TT	CC	TT
TM2304	A/G	A01	80339014	GG	GG	AG	AA	GG	--	GG	GG	GG	AA	GG	GG	AA	AA	GG	AA	GG	GG	GG	AA	GG	GG	GG	GG	GG	AA	--	GG	AA	AA	GG	GG	GG	GG	GG	AG	--	AA	--	AA	AA	GG	GG	GG	AA	GG
TM2305	A/G	A01	80349788	AA	AA	AG	GG	AA	--	AA	AA	AA	GG	AA	AA	GG	GG	AA	GG	AA	AA	AA	GG	AA	AA	AA	AA	AA	GG	--	AA	GG	GG	AA	AA	AA	AA	AA	AG	AG	GG	AG	--	GG	AA	AA	AA	GG	AA
TM2307	A/G	A01	80357885	AA	AA	AG	AG	AA	AG	AA	AA	AA	AG	AA	AA	AG	AG	AA	AG	AA	AA	AA	AG	AA	AA	AA	AA	AA	AG	AG	AA	AG	AG	AA	AA	AA	AA	AA	AG	AG	AG	AG	AG	AG	AA	AA	AA	AG	AA
TM2309	T/C	A01	80374124	AA	AA	AG	GG	AA	--	AA	AA	AA	GG	AA	AA	GG	GG	AA	GG	AA	AA	AA	GG	AA	--	AA	AA	AA	GG	--	AA	GG	GG	AA	AA	AA	AA	AA	AG	AG	GG	AG	--	GG	AA	AA	AA	GG	AA
TM2310	C/G	A01	80380913	GG	GG	CG	CC	GG	CG	GG	GG	GG	CC	GG	GG	CC	CC	GG	CC	GG	GG	GG	CC	GG	--	GG	GG	GG	CC	--	GG	CC	CC	GG	GG	GG	GG	GG	CG	CG	CC	CG	CG	CC	GG	GG	GG	CC	GG
TM2311	T/G	A01	80383114	CC	CC	--	--	CC	CC	CC	CC	CC	CC	CC	CC	--	AC	CC	AC	CC	CC	CC	CC	CC	CC	CC	CC	CC	AC	AC	CC	AC	AC	CC	CC	CC	CC	CC	--	AC	AC	AC	CC	AC	CC	CC	CC	CC	CC
TM2313	A/G	A01	80394422	CC	CC	CC	TC	CC	TC	CC	CC	CC	TC	CC	CC	TC	TC	CC	TC	CC	CC	CC	TC	CC	CC	CC	CC	CC	TC	TC	CC	TC	TC	CC	CC	CC	CC	CC	CC	--	TC	TC	TC	TC	CC	CC	CC	TC	CC
TM2319	T/G	A01	80438842	CC	CC	AC	AA	CC	--	CC	CC	CC	AA	CC	CC	AA	AA	CC	AA	CC	CC	CC	AA	CC	--	CC	CC	CC	AA	--	CC	AA	AA	CC	CC	CC	CC	CC	AC	AC	AA	AC	--	AA	CC	CC	CC	AA	CC
TM2322	A/C	A01	80566043	AA	AA	AC	CC	AA	--	AA	AA	AA	CC	AA	AA	CC	CC	AA	CC	AA	AA	AA	CC	AA	AA	AA	AA	AA	CC	--	AA	CC	CC	AA	AA	AA	AA	AA	AC	AC	CC	--	--	CC	AA	AA	AA	CC	AA
TM2323	T/C	A01	80591514	AA	AA	--	GG	AA	--	AA	AA	AA	GG	AA	AA	GG	GG	AA	GG	AA	AA	AA	GG	AA	AA	AA	AA	AA	GG	--	AA	GG	GG	AA	AA	AA	AA	AA	AG	AG	GG	--	--	GG	AA	AA	AA	GG	AA
TM2324	A/T	A01	80595289	TT	TT	AT	AT	TT	AT	TT	TT	TT	AT	TT	TT	AT	AT	TT	AT	TT	TT	TT	AT	TT	--	TT	TT	TT	AT	AT	TT	AT	AT	TT	TT	TT	TT	TT	AT	AT	AT	AT	AT	AT	TT	TT	TT	AT	TT
TM2325	G/C	A01	80599102	CC	CC	GC	GG	CC	GC	CC	CC	CC	GG	CC	CC	GG	GG	CC	GG	CC	CC	CC	GG	CC	CC	CC	CC	CC	GG	--	CC	GG	GG	CC	CC	CC	CC	CC	GC	GC	GG	GC	GC	GG	CC	CC	CC	GG	CC
TM2326	A/G	A01	80601343	CC	CC	--	CC	CC	CC	CC	CC	CC	CC	CC	CC	--	TC	CC	TC	CC	CC	CC	CC	CC	CC	CC	CC	CC	TC	TC	CC	TC	TC	CC	CC	CC	CC	CC	--	TC	TC	TC	CC	TC	CC	CC	CC	CC	CC
TM2327	T/C	A01	80611250	AA	AA	AG	GG	AA	--	AA	AA	AA	GG	AA	AA	GG	GG	AA	GG	AA	AA	AA	GG	AA	--	AA	AA	AA	GG	--	AA	GG	GG	AA	AA	AA	AA	AA	AG	AG	GG	AG	--	GG	AA	AA	AA	GG	AA
TM2329	C/G	A01	80625175	GG	GG	GC	GC	GG	GC	GG	GG	GG	GC	GG	GG	GC	GC	GG	GC	GG	GG	GG	GC	GG	GG	GG	GG	GG	GC	GC	GG	GC	GC	GG	GG	GG	GG	GG	GC	--	GC	GC	GC	GC	GG	GG	GG	GC	GG
TM2336	T/G	A01	80674761	CC	CC	AC	AA	CC	--	CC	CC	CC	AA	CC	CC	AA	AA	CC	AA	CC	CC	CC	AA	CC	CC	CC	CC	CC	AA	--	CC	AA	AA	CC	CC	CC	CC	CC	AC	AC	AA	AC	--	AA	CC	CC	CC	AA	CC
TM2337	T/C	A01	80681857	TT	TT	TC	CC	TT	--	TT	TT	TT	CC	TT	TT	CC	CC	TT	CC	TT	TT	TT	CC	TT	TT	TT	TT	TT	CC	--	TT	CC	CC	TT	TT	TT	TT	TT	TC	TC	CC	--	--	CC	TT	TT	TT	CC	TT
TM2338	T/G	A01	80689653	TT	TT	TG	GG	TT	--	TT	TT	TT	GG	TT	TT	GG	GG	TT	GG	TT	TT	TT	GG	TT	--	TT	TT	TT	GG	GG	TT	GG	GG	TT	TT	TT	TT	TT	TG	TG	GG	--	--	GG	TT	TT	TT	GG	TT
TM2339	T/C	A01	80692781	CC	CC	--	--	CC	CC	CC	CC	CC	CC	CC	CC	CC	TC	CC	TC	CC	CC	CC	CC	CC	CC	CC	CC	CC	TC	TC	CC	TC	TC	CC	CC	CC	CC	CC	--	--	TC	TC	CC	TC	CC	CC	CC	CC	CC
TM2340	A/G	A01	80697511	GG	GG	AG	AG	GG	GG	GG	GG	GG	GG	GG	GG	AG	AA	GG	AA	GG	GG	GG	GG	GG	GG	GG	GG	GG	AA	--	GG	AA	AA	GG	GG	GG	GG	GG	AG	AG	AA	--	GG	AA	GG	GG	GG	GG	GG
TM2341	G/C	A01	80702948	CC	CC	GC	GG	CC	--	CC	CC	--	GG	CC	CC	GG	GG	CC	GG	CC	CC	CC	GG	CC	CC	CC	CC	CC	GG	--	CC	GG	GG	CC	CC	CC	CC	CC	GC	GC	GG	--	--	GG	CC	CC	CC	GG	CC
TM2342	T/C	A01	80705997	GG	GG	AG	AA	GG	--	GG	GG	GG	AA	GG	GG	AA	AA	GG	AA	GG	GG	GG	AA	GG	--	GG	GG	GG	AA	AA	GG	AA	AA	GG	GG	GG	GG	GG	AG	--	AA	--	AA	AA	GG	GG	GG	AA	GG
TM2343	T/C	A01	80712938	AA	AA	AG	GG	AA	--	AA	AA	AA	GG	AA	AA	GG	GG	AA	GG	AA	AA	AA	GG	AA	--	AA	AA	AA	GG	GG	AA	GG	GG	AA	AA	AA	AA	AA	AG	AG	GG	AG	--	GG	AA	AA	AA	GG	AA
TM2350	T/C	A01	80742393	TT	TT	--	CC	TT	CC	TT	TT	TT	CC	TT	TT	CC	CC	TT	CC	TT	TT	TT	CC	TT	TT	TT	TT	TT	CC	CC	TT	CC	CC	TT	TT	TT	TT	TT	TC	TC	CC	--	--	CC	TT	TT	TT	CC	TT
TM2355	T/C	A01	80774145	CC	CC	--	TC	CC	TC	CC	CC	CC	TC	CC	CC	TC	TC	CC	TC	CC	CC	CC	TC	CC	CC	CC	CC	CC	TC	TC	CC	TC	TC	CC	CC	CC	CC	CC	--	TC	TC	TC	TC	TC	CC	CC	CC	TC	CC
TM2356	A/G	A01	80780456	TT	TT	TC	--	TT	TT	TT	TT	TT	TT	TT	TT	--	CC	TT	CC	TT	TT	TT	TT	TT	--	TT	TT	TT	CC	CC	TT	CC	CC	TT	TT	TT	TT	TT	TC	TC	CC	TC	TT	CC	TT	TT	TT	TT	TT
TM2362	T/A	A01	80889405	AA	AA	--	--	AA	AA	AA	AA	AA	AA	AA	AA	--	TA	AA	TA	AA	AA	AA	AA	AA	AA	AA	AA	AA	TA	TA	AA	TA	TA	AA	AA	AA	AA	AA	--	TA	TA	TA	AA	--	AA	AA	AA	AA	AA
TM2365	T/C	A01	80911827	CC	CC	TC	--	CC	CC	CC	CC	CC	CC	CC	CC	--	TT	CC	TT	CC	CC	CC	CC	CC	--	CC	CC	CC	TT	TT	CC	TT	TT	CC	CC	CC	CC	CC	TC	TC	TT	--	CC	TT	CC	CC	CC	CC	CC
TM2368	T/C	A01	80941254	AA	AA	AG	GG	AA	GG	AA	AA	AA	GG	AA	AA	GG	GG	AA	GG	AA	AA	AA	GG	AA	AA	AA	AA	AA	GG	GG	AA	GG	GG	AA	AA	AA	AA	AA	AG	AG	GG	--	GG	GG	AA	AA	AA	GG	AA
TM2372	T/C	A01	80981309	AA	AA	AG	GG	AA	--	AA	AA	AA	GG	AA	AA	GG	GG	AA	GG	AA	AA	AA	GG	AA	AA	AA	AA	AA	GG	--	AA	GG	GG	AA	AA	AA	AA	AA	AG	AG	GG	AG	--	GG	AA	AA	AA	GG	AA
TM2373	A/G	A01	80988631	GG	GG	GG	AG	GG	AG	GG	GG	GG	AG	GG	GG	AG	AG	GG	AG	GG	GG	GG	AG	GG	GG	GG	GG	GG	AG	AG	GG	AG	AG	GG	GG	GG	GG	GG	--	AG	--	AG	AG	AG	GG	GG	GG	AG	GG
TM2376	A/G	A01	81032871	AA	AA	AG	GG	AA	--	AA	AA	AA	GG	AA	AA	GG	GG	AA	GG	AA	AA	AA	GG	AA	AA	AA	AA	AA	GG	GG	AA	GG	GG	AA	AA	AA	AA	AA	AG	AG	GG	--	--	GG	AA	AA	AA	GG	AA
TM2377	A/G	A01	81041305	CC	CC	TC	TT	CC	--	CC	CC	CC	TT	CC	CC	TT	TT	CC	TT	CC	CC	CC	TT	CC	CC	CC	CC	CC	TT	TT	CC	TT	TT	CC	CC	CC	CC	CC	TC	--	TT	--	TT	TT	CC	CC	CC	TT	CC
TM2378	A/G	A01	81084779	TT	TT	TC	CC	TT	--	TT	TT	TT	CC	TT	TT	CC	CC	TT	CC	TT	TT	TT	CC	TT	TT	TT	TT	TT	CC	CC	TT	CC	CC	TT	TT	TT	TT	TT	TC	TC	CC	TC	--	CC	TT	TT	TT	CC	TT
TM2381	T/G	A01	81114321	CC	CC	AC	AC	CC	CC	CC	CC	CC	CC	CC	CC	AC	AA	CC	AA	CC	CC	CC	CC	CC	CC	CC	CC	CC	AA	AC	CC	AA	AA	CC	CC	CC	CC	CC	AC	AC	AA	AC	CC	AA	CC	CC	CC	CC	CC
TM2382	T/C	A01	81120484	GG	GG	AG	AA	GG	AA	GG	GG	GG	AA	GG	GG	AA	AA	GG	AA	GG	GG	GG	AA	GG	GG	GG	GG	GG	AA	AA	GG	AA	AA	GG	GG	GG	GG	GG	AG	--	AA	--	AA	AA	GG	GG	GG	AA	GG
TM2385	T/C	A01	81143976	GG	GG	--	--	GG	GG	GG	GG	GG	GG	GG	GG	--	AA	GG	AA	GG	GG	GG	GG	GG	GG	GG	GG	GG	AA	AA	GG	AA	AA	GG	GG	GG	GG	GG	AG	AG	AA	--	GG	AA	GG	GG	GG	GG	GG
TM2387	T/C	A01	81158568	GG	GG	AG	AA	GG	GG	GG	GG	GG	--	GG	GG	AA	AA	GG	AA	GG	GG	GG	--	GG	GG	GG	GG	GG	AA	--	GG	AA	AA	GG	GG	GG	GG	GG	AG	AG	--	AG	GG	AA	GG	GG	GG	--	GG
TM2390	A/C	A01	81182883	CC	CC	AC	AA	CC	--	CC	CC	CC	AA	CC	CC	AA	AA	CC	AA	CC	CC	CC	AA	CC	CC	CC	CC	CC	AA	--	CC	AA	AA	CC	CC	CC	CC	CC	AC	AC	AA	AC	--	AA	CC	CC	CC	AA	CC
TM2394	A/G	A01	81211832	CC	CC	--	TC	CC	TC	CC	CC	CC	TC	CC	CC	TC	TC	CC	TC	CC	CC	CC	TC	CC	CC	CC	CC	CC	TC	TC	CC	TC	TC	CC	CC	CC	CC	CC	TC	TC	TC	TC	TC	TC	CC	CC	CC	TC	CC
TM2395	T/C	A01	81216611	CC	CC	TC	TC	CC	TC	CC	CC	CC	TC	CC	CC	TC	TC	CC	TC	CC	CC	CC	TC	CC	CC	CC	CC	CC	TC	TC	CC	TC	TC	CC	CC	CC	CC	CC	TC	TC	TC	TC	TC	TC	CC	CC	CC	TC	CC
TM2401	A/G	A01	81253257	AA	AA	--	AG	AA	AG	AA	AA	AA	AG	AA	AA	--	--	AA	AG	AA	AA	AA	AG	AA	AA	AA	AA	AA	AG	AG	AA	AG	AG	AA	AA	AA	AA	AA	--	--	--	--	AG	AG	AA	AA	AA	AG	AA
TM2411	A/G	A01	81323387	TT	TT	--	TC	TT	TC	TT	TT	TT	TC	TT	TT	TC	TC	TT	TC	TT	TT	TT	TC	TT	TT	TT	TT	TT	TC	TC	TT	TC	TC	TT	TT	TT	TT	TT	--	--	TC	--	--	TC	TT	TT	TT	TC	TT
TM2412	T/C	A01	81337980	GG	GG	AG	AA	GG	--	GG	GG	GG	AA	GG	GG	AA	AA	GG	AA	GG	GG	GG	AA	GG	GG	GG	GG	GG	AA	AA	GG	AA	AA	GG	GG	GG	GG	GG	AG	AG	AA	AG	--	AA	GG	GG	GG	AA	GG
TM2413	A/G	A01	81343477	AA	AA	--	AG	AA	AA	AA	AA	AA	AA	AA	AA	AG	AG	AA	AG	AA	AA	AA	AA	AA	AA	AA	AA	AA	AG	AG	AA	AG	AG	AA	AA	AA	AA	AA	AG	--	AG	AG	AA	AG	AA	AA	AA	AA	AA
TM2414	T/G	A01	81348517	TT	TT	TG	GG	TT	TT	TT	TT	TT	--	TT	TT	GG	GG	TT	GG	TT	TT	TT	--	TT	--	TT	TT	TT	GG	GG	TT	GG	GG	TT	TT	TT	TT	TT	TG	TG	GG	TG	TT	GG	TT	TT	TT	--	TT
TM2415	T/C	A01	81364387	AA	AA	AG	GG	AA	--	AA	AA	AA	GG	AA	AA	GG	GG	AA	GG	AA	AA	AA	GG	AA	AA	AA	AA	AA	GG	--	AA	GG	GG	AA	AA	AA	AA	AA	AG	AG	GG	--	--	GG	AA	AA	AA	GG	AA
TM2417	A/G	A01	81371313	TT	TT	TC	CC	TT	--	TT	TT	TT	CC	TT	TT	CC	CC	TT	CC	TT	TT	TT	CC	TT	--	TT	TT	TT	CC	CC	TT	CC	CC	TT	TT	TT	TT	TT	TC	TC	CC	TC	--	CC	TT	TT	TT	CC	TT
TM2420	A/G	A01	81440287	GG	GG	AG	AA	GG	--	GG	GG	GG	AA	GG	GG	AA	AA	GG	AA	GG	GG	GG	AA	GG	GG	GG	GG	GG	AA	--	GG	AA	AA	GG	GG	GG	GG	GG	AG	AG	AA	--	--	AA	GG	GG	GG	AA	GG
TM2422	A/G	A01	81463131	GG	GG	AG	AA	GG	--	GG	GG	GG	AA	GG	GG	AA	AA	GG	AA	GG	GG	GG	AA	GG	--	GG	GG	GG	AA	--	GG	AA	AA	GG	GG	GG	GG	GG	AG	AG	AA	--	--	AA	GG	GG	GG	AA	GG
TM2423	T/C	A01	81476356	AA	AA	--	AG	AA	AG	AA	AA	AA	AG	AA	AA	AG	AG	AA	AG	AA	AA	AA	AG	AA	AA	AA	AA	AA	AG	AG	AA	AG	AG	AA	AA	AA	AA	AA	AG	--	AG	AG	AG	AG	AA	AA	AA	AG	AA
TM2424	A/G	A01	81480936	AA	AA	AG	GG	AA	--	AA	AA	AA	GG	AA	AA	GG	GG	AA	GG	AA	AA	AA	GG	AA	AA	AA	AA	AA	GG	--	AA	GG	GG	AA	AA	AA	AA	AA	AG	AG	GG	AG	--	GG	AA	AA	AA	GG	AA
TM2427	A/G	A01	81496333	GG	GG	--	AG	GG	AG	GG	GG	GG	AG	GG	GG	AG	AG	GG	AG	GG	GG	GG	AG	GG	GG	GG	GG	GG	AG	AG	GG	AG	AG	GG	GG	GG	GG	GG	AG	AG	AG	AG	AG	AG	GG	GG	GG	AG	GG
TM2428	A/G	A01	81500723	GG	GG	GG	GG	GG	GG	GG	GG	GG	GG	GG	GG	AG	AA	GG	AA	GG	GG	GG	GG	GG	GG	GG	GG	GG	GG	--	GG	AA	AA	GG	GG	GG	GG	GG	GG	AG	--	--	GG	AA	GG	GG	GG	GG	GG
TM2429	A/C	A01	81506687	GG	GG	TG	TT	GG	--	GG	GG	GG	TT	GG	GG	TT	TT	GG	TT	GG	GG	GG	TT	GG	GG	GG	GG	GG	TT	--	GG	TT	TT	GG	GG	GG	GG	GG	TG	TG	TT	--	--	TT	GG	GG	GG	TT	GG
TM2433	A/G	A01	81564361	GG	GG	GG	AG	GG	AG	GG	GG	GG	AG	GG	GG	AG	AG	GG	AG	GG	GG	GG	AG	GG	GG	GG	GG	GG	AG	AG	GG	AG	AG	GG	GG	GG	GG	GG	GG	AG	--	AG	AG	--	GG	GG	GG	AG	GG
TM2436	A/C	A01	81576773	AA	AA	--	AC	AA	AC	AA	AA	AA	AC	AA	AA	AC	AC	AA	AC	AA	AA	AA	AC	AA	AA	AA	AA	AA	AC	AC	AA	AC	AC	AA	AA	AA	AA	AA	--	AA	--	--	--	AC	AA	AA	AA	AC	AA
TM2438	T/G	A01	81583728	GG	GG	TG	TT	GG	--	GG	GG	GG	TT	GG	GG	TT	TT	GG	TT	GG	GG	GG	TT	GG	GG	GG	GG	GG	TT	--	GG	TT	TT	GG	GG	GG	GG	GG	TG	TG	TT	TG	--	TT	GG	GG	GG	TT	GG
TM2440	T/C	A01	81594658	GG	GG	AG	AG	GG	GG	GG	GG	GG	GG	GG	GG	AG	AA	GG	AA	GG	GG	GG	GG	GG	GG	GG	GG	GG	AA	--	GG	AA	AA	GG	GG	GG	GG	GG	AG	AG	AA	--	GG	AA	GG	GG	GG	GG	GG
TM2441	T/G	A01	81599226	CC	CC	AC	AA	CC	--	CC	CC	CC	AA	CC	CC	AA	AA	CC	AA	CC	CC	CC	AA	CC	CC	CC	CC	CC	AA	AA	CC	AA	AA	CC	CC	CC	CC	CC	AC	--	AA	--	AA	AA	CC	CC	CC	AA	CC
TM2443	T/C	A01	81622069	TT	TT	--	CC	TT	--	TT	TT	TT	CC	TT	TT	CC	CC	TT	CC	TT	TT	TT	CC	TT	TT	TT	TT	TT	CC	--	TT	CC	CC	TT	TT	TT	TT	TT	TC	TC	CC	--	--	CC	TT	TT	TT	CC	TT
TM2444	A/C	A01	81628607	AA	AA	AC	CC	AA	--	AA	AA	AA	CC	AA	AA	CC	CC	AA	CC	AA	AA	AA	CC	AA	--	AA	AA	AA	CC	--	AA	CC	CC	AA	AA	AA	AA	AA	AC	AC	CC	AC	AC	CC	AA	AA	AA	CC	AA
TM2446	T/G	A01	81642098	GG	GG	GG	TG	GG	TG	GG	GG	GG	TG	GG	GG	TG	TG	GG	TG	GG	GG	GG	TG	GG	GG	GG	GG	GG	TG	TG	GG	TG	TG	GG	GG	GG	GG	GG	TG	TG	--	TG	TG	--	GG	GG	GG	TG	GG
TM2450	A/G	A01	81726628	GG	GG	GG	GG	GG	GG	GG	GG	GG	GG	GG	GG	GG	AG	GG	AG	GG	GG	GG	GG	GG	GG	GG	GG	GG	AG	AG	GG	AG	AG	GG	GG	GG	GG	GG	GG	--	AG	AG	GG	AG	GG	GG	GG	GG	GG
TM2452	G/C	A01	81736486	CC	CC	GC	GG	CC	--	CC	CC	CC	GG	CC	CC	GG	GG	CC	GG	CC	CC	CC	GG	CC	--	CC	CC	CC	GG	GG	CC	GG	GG	CC	CC	CC	CC	CC	GC	GC	GG	GC	--	GG	CC	CC	CC	GG	CC
TM2453	A/C	A01	81739897	CC	CC	--	AA	CC	--	CC	CC	CC	AA	CC	CC	AA	AA	CC	AA	CC	CC	CC	AA	CC	CC	CC	CC	CC	AA	--	CC	AA	AA	CC	CC	CC	CC	CC	AC	--	AA	--	--	AA	CC	CC	CC	AA	CC
TM2454	A/G	A01	81747166	TT	TT	TC	CC	TT	--	TT	TT	TT	CC	TT	TT	CC	CC	TT	CC	TT	TT	TT	CC	TT	--	TT	TT	TT	CC	--	TT	CC	CC	TT	TT	TT	TT	TT	TC	TC	CC	TC	--	CC	TT	TT	TT	CC	TT
TM2459	T/G	A01	81779696	GG	GG	GG	--	GG	TG	GG	GG	GG	--	GG	GG	TG	TG	GG	TG	GG	GG	GG	--	GG	GG	GG	GG	GG	TG	TG	GG	TG	TG	GG	GG	GG	GG	GG	--	TG	TG	TG	TG	TG	GG	GG	GG	--	GG
TM2460	A/C	A01	81789341	GG	GG	TG	TG	GG	GG	GG	GG	GG	GG	GG	GG	TG	TT	GG	TT	GG	GG	GG	GG	GG	GG	GG	GG	GG	TT	TT	GG	TT	TT	GG	GG	GG	GG	GG	TG	--	TT	--	GG	TT	GG	GG	GG	GG	GG
TM2461	A/G	A01	81795919	AA	AA	AG	GG	AA	GG	AA	AA	AA	GG	AA	AA	GG	GG	AA	GG	AA	AA	AA	GG	AA	AA	AA	AA	AA	GG	GG	AA	GG	GG	AA	AA	AA	AA	AA	AG	AG	GG	AG	--	GG	AA	AA	AA	GG	AA
TM2462	A/T	A01	81805185	AA	AA	TA	TT	AA	--	AA	AA	AA	TT	AA	AA	TT	TT	AA	TT	AA	AA	AA	TT	AA	AA	AA	AA	AA	TT	--	AA	TT	TT	AA	AA	AA	AA	AA	TA	TA	TT	TA	--	TT	AA	AA	AA	TT	AA
TM2463	T/C	A01	81812286	TT	TT	TC	CC	TT	--	TT	TT	TT	CC	TT	TT	CC	CC	TT	CC	TT	TT	TT	CC	TT	TT	TT	TT	TT	CC	CC	TT	CC	CC	TT	TT	TT	TT	TT	TC	TC	CC	TC	--	CC	TT	TT	TT	CC	TT
TM2464	T/C	A01	81821497	AA	AA	AG	AG	AA	AG	AA	AA	AA	AG	AA	AA	AG	AG	AA	AG	AA	AA	AA	AG	AA	AA	AA	AA	AA	AG	AG	AA	AG	AG	AA	AA	AA	AA	AA	AG	AG	AG	AG	AG	AG	AA	AA	AA	AG	AA
TM2468	T/C	A01	81842002	GG	GG	--	AG	GG	AG	GG	GG	GG	AG	GG	GG	AG	AG	GG	AG	GG	GG	GG	AG	GG	GG	GG	GG	GG	AG	AG	GG	AG	AG	GG	GG	GG	GG	GG	--	--	AG	--	AG	AG	GG	GG	GG	AG	GG
TM2469	T/C	A01	81846852	GG	GG	AG	AA	GG	--	GG	GG	GG	AA	GG	GG	AA	AA	GG	AA	GG	GG	GG	AA	GG	--	GG	GG	GG	AA	--	GG	AA	AA	GG	GG	GG	GG	GG	AG	AG	AA	--	--	AA	GG	GG	GG	AA	GG
TM2470	A/G	A01	81858309	GG	GG	AG	AG	GG	GG	GG	GG	GG	GG	GG	GG	--	AA	GG	AA	GG	GG	GG	GG	GG	GG	GG	GG	GG	AA	--	GG	AA	AA	GG	GG	GG	GG	GG	AG	--	AA	--	GG	AA	GG	GG	GG	GG	GG
TM2472	T/C	A01	81868444	TT	TT	TC	--	TT	TT	TT	TT	TT	TT	TT	TT	TC	CC	TT	CC	TT	TT	TT	TT	TT	--	TT	TT	TT	CC	CC	TT	CC	CC	TT	TT	TT	TT	TT	TC	TC	CC	--	TT	CC	TT	TT	TT	TT	TT
TM2473	T/C	A01	81872533	CC	CC	TC	TC	CC	CC	CC	CC	CC	CC	CC	CC	--	TT	CC	TT	CC	CC	CC	CC	CC	CC	CC	CC	CC	TT	--	CC	TT	TT	CC	CC	CC	CC	CC	TC	TC	TT	--	CC	TT	CC	CC	CC	CC	CC
TM2474	A/G	A01	81882967	CC	CC	TC	TC	CC	--	CC	CC	CC	TT	CC	CC	TT	TT	CC	TT	CC	CC	CC	TT	CC	CC	CC	CC	CC	TT	--	CC	TT	TT	CC	CC	CC	CC	CC	TC	TC	--	--	--	TT	CC	CC	CC	TT	CC
TM2476	A/G	A01	81893474	CC	CC	TC	TC	CC	--	CC	CC	CC	TT	CC	CC	TT	TT	CC	TT	CC	CC	CC	TT	CC	CC	CC	CC	CC	TT	TT	CC	TT	TT	CC	CC	CC	CC	CC	TC	--	TT	--	--	TT	CC	CC	CC	TT	CC
TM2478	A/G	A01	81908924	GG	GG	AG	GG	GG	GG	GG	GG	GG	GG	GG	GG	AG	AA	GG	AA	GG	GG	GG	GG	GG	GG	GG	GG	GG	AA	--	GG	AA	AA	GG	GG	GG	GG	GG	AG	AG	--	--	GG	AA	GG	GG	GG	GG	GG
TM2479	A/G	A01	81913056	AA	AA	--	AG	AA	AG	AA	AA	AA	AG	AA	AA	AG	AG	AA	AG	AA	AA	AA	AG	AA	AA	AA	AA	AA	AG	AG	AA	AG	AG	AA	AA	AA	AA	AA	AG	AG	AG	AG	AG	AG	AA	AA	AA	AG	AA
TM2481	A/G	A01	81925210	CC	CC	TC	TC	CC	--	CC	CC	CC	TT	CC	CC	TT	TT	CC	TT	CC	CC	CC	TT	CC	CC	CC	CC	CC	TT	--	CC	TT	TT	CC	CC	CC	CC	CC	TC	TC	--	--	--	TT	CC	CC	CC	TT	CC
TM2485	T/C	A01	81951100	AA	AA	AG	--	AA	--	AA	AA	AA	GG	AA	AA	GG	GG	AA	GG	AA	AA	AA	GG	AA	AA	AA	AA	AA	GG	--	AA	GG	GG	AA	AA	AA	AA	AA	AG	AG	--	AG	--	GG	AA	AA	AA	GG	AA
TM2487	A/G	A01	81962036	CC	CC	TC	TC	CC	TC	CC	CC	CC	TC	CC	CC	TC	TC	CC	TC	CC	CC	CC	TC	CC	CC	CC	CC	CC	TC	TC	CC	TC	TC	CC	CC	CC	CC	CC	TC	TC	TC	TC	TC	TC	CC	CC	CC	TC	CC
TM2489	A/G	A01	81972093	TT	TT	TC	TC	TT	--	TT	TT	TT	CC	TT	TT	CC	CC	TT	CC	TT	TT	TT	CC	TT	TT	TT	TT	TT	CC	--	TT	CC	CC	TT	TT	TT	TT	TT	TC	TC	--	TC	--	CC	TT	TT	TT	CC	TT
TM2490	A/G	A01	81984706	AA	AA	--	AG	AA	AG	AA	AA	AA	AG	AA	AA	AG	AG	AA	AG	AA	AA	AA	AG	AA	AA	AA	AA	AA	AG	AG	AA	AG	AG	AA	AA	AA	AA	AA	--	--	--	--	AG	AG	AA	AA	AA	AG	AA
TM2495	C/G	A01	82042910	GG	GG	GG	CG	GG	CG	GG	GG	GG	CG	GG	GG	CG	CG	GG	CG	GG	GG	GG	CG	GG	GG	GG	GG	GG	CG	CG	GG	CG	CG	GG	GG	GG	GG	GG	--	--	CG	CG	CG	CG	GG	GG	GG	CG	GG
TM2498	T/C	A01	82052467	TT	TT	TC	TC	TT	--	TT	TT	TT	CC	TT	TT	CC	CC	TT	CC	TT	TT	TT	CC	TT	TT	TT	TT	TT	CC	--	TT	CC	CC	TT	TT	TT	TT	TT	TC	TC	--	--	--	CC	TT	TT	TT	CC	TT
TM2499	T/C	A01	82054994	GG	GG	GG	AG	GG	AG	GG	GG	GG	AG	GG	GG	AG	AG	GG	AG	GG	GG	GG	AG	GG	GG	GG	GG	GG	AG	AG	GG	AG	AG	GG	GG	GG	GG	GG	--	AG	AG	AG	AG	AG	GG	GG	GG	AG	GG
TM2501	T/C	A01	82081805	GG	GG	AG	AG	GG	--	GG	GG	GG	AA	GG	GG	AA	AA	GG	AA	GG	GG	GG	AA	GG	GG	GG	GG	GG	AA	--	GG	AA	AA	GG	GG	GG	GG	GG	AG	AG	--	AG	--	AA	GG	GG	GG	AA	GG
TM2506	T/G	A01	82112827	GG	TG	--	GG	GG	GG	GG	TG	TG	GG	--	TG	GG	GG	GG	GG	GG	TG	TG	GG	GG	GG	GG	GG	GG	GG	GG	TG	GG	GG	GG	TG	TG	GG	GG	--	GG	GG	--	GG	GG	GG	GG	GG	GG	GG
TM2511	A/G	A01	82174286	CC	CC	TC	CC	CC	CC	CC	CC	CC	CC	CC	CC	--	TT	CC	TT	CC	CC	CC	CC	CC	CC	CC	CC	CC	TT	TT	CC	TT	TT	CC	CC	CC	CC	CC	TC	TC	--	--	CC	TT	CC	CC	CC	CC	CC
TM2513	A/G	A01	82183298	AA	AA	--	AA	AA	AA	AA	AA	AA	AA	AA	AA	AG	AG	AA	AG	AA	AA	AA	AA	AA	AA	AA	AA	AA	AG	AG	AA	AG	AG	AA	AA	AA	AA	AA	AG	AG	AG	AG	AA	AG	AA	AA	AA	AA	AA
TM2514	A/C	A01	82189126	AA	AA	AC	AC	AA	--	AA	AA	AA	CC	AA	AA	CC	CC	AA	CC	AA	AA	AA	CC	AA	AA	AA	AA	AA	CC	CC	AA	CC	CC	AA	AA	AA	AA	AA	AC	AC	--	AC	--	CC	AA	AA	AA	CC	AA
TM2515	T/C	A01	82192339	TT	TT	TC	TC	TT	CC	TT	TT	TT	CC	TT	TT	CC	CC	TT	CC	TT	TT	TT	CC	TT	--	TT	TT	TT	CC	CC	TT	CC	CC	TT	TT	TT	TT	TT	TC	TC	TC	TC	TC	CC	TT	TT	TT	CC	TT
TM2516	T/C	A01	82197051	AA	AA	--	AG	AA	GG	AA	AA	AA	GG	AA	AA	GG	GG	AA	GG	AA	AA	AA	GG	AA	AA	AA	AA	AA	GG	GG	AA	GG	GG	AA	AA	AA	AA	AA	AG	AG	GG	--	GG	GG	AA	AA	AA	GG	AA
TM2518	A/G	A01	82212794	TT	TT	TC	TC	TT	--	TT	TT	TT	CC	TT	TT	CC	CC	TT	CC	TT	TT	TT	CC	TT	--	TT	TT	TT	CC	--	TT	CC	CC	TT	TT	TT	TT	TT	TC	TC	TC	TC	--	CC	TT	TT	TT	CC	TT
TM2522	T/C	A01	82236714	TT	TT	TC	TC	TT	--	TT	TT	TT	CC	TT	TT	CC	CC	TT	CC	TT	TT	TT	CC	TT	--	TT	TT	TT	CC	CC	TT	CC	CC	TT	TT	TT	TT	TT	TC	TC	--	TC	--	CC	TT	TT	TT	CC	TT
TM2524	T/C	A01	82242611	GG	GG	AG	AG	GG	--	GG	GG	GG	AA	GG	GG	AA	AA	GG	AA	GG	GG	GG	AA	GG	GG	GG	GG	GG	AA	--	GG	AA	AA	GG	GG	GG	GG	GG	AG	AG	--	--	--	AA	GG	GG	GG	AA	GG
TM2525	A/G	A01	82257769	AA	AA	AG	AG	AA	--	AA	AA	AA	GG	AA	AA	GG	GG	AA	GG	AA	AA	AA	GG	AA	--	AA	AA	AA	GG	GG	AA	GG	GG	AA	AA	AA	AA	AA	AG	AG	--	AG	--	GG	AA	AA	AA	GG	AA
TM2526	A/G	A01	82266302	CC	CC	--	TC	CC	TC	CC	CC	CC	TC	CC	CC	TC	TC	CC	TC	CC	CC	CC	TC	CC	CC	CC	CC	CC	TC	TC	CC	TC	TC	CC	CC	CC	CC	CC	TC	TC	TC	TC	TC	TC	CC	CC	CC	TC	CC
TM2528	A/C	A01	82280105	CC	CC	AC	AC	CC	AC	CC	CC	CC	AA	CC	CC	AA	AA	CC	AA	CC	CC	CC	AA	CC	CC	CC	CC	CC	AA	AC	CC	AA	AA	CC	CC	CC	CC	CC	AC	AC	AC	AC	AC	AA	CC	CC	CC	AA	CC
TM2529	A/G	A01	82289623	AA	AA	AG	AG	AA	--	AA	AA	AA	GG	AA	AA	GG	GG	AA	GG	AA	AA	AA	GG	AA	--	AA	AA	AA	GG	--	AA	GG	GG	AA	AA	AA	AA	AA	AG	AG	--	AG	--	GG	AA	AA	AA	GG	AA
TM2532	A/G	A01	82355523	CC	CC	TC	TC	CC	TC	CC	CC	CC	TT	CC	CC	TT	TT	CC	TT	CC	CC	CC	TT	CC	CC	CC	CC	CC	TT	--	CC	TT	TT	CC	CC	CC	CC	CC	TC	TC	TC	TC	TC	TT	CC	CC	CC	TT	CC
TM2533	A/T	A01	82361231	TT	TT	AT	AT	TT	AT	TT	TT	TT	AA	TT	TT	AA	AA	TT	AA	TT	TT	TT	AA	TT	--	TT	TT	TT	AA	AT	TT	AA	AA	TT	TT	TT	TT	TT	AT	AT	AT	AT	AT	AA	TT	TT	TT	AA	TT
TM2534	A/G	A01	82368137	TT	TT	TC	TC	TT	TC	TT	TT	TT	CC	TT	TT	CC	CC	TT	CC	TT	TT	TT	CC	TT	--	TT	TT	TT	CC	TC	TT	CC	CC	TT	TT	TT	TT	TT	TC	TC	TC	TC	TC	CC	TT	TT	TT	CC	TT
TM2535	A/G	A01	82371745	AA	AA	--	AG	AA	--	AA	AA	AA	GG	AA	AA	GG	GG	AA	GG	AA	AA	AA	GG	AA	AA	AA	AA	AA	GG	GG	AA	GG	GG	AA	AA	AA	AA	AA	AG	AG	--	AG	--	GG	AA	AA	AA	GG	AA
TM2536	A/G	A01	82384870	AA	AA	AG	AG	AA	--	AA	AA	AA	GG	AA	AA	GG	GG	AA	GG	AA	AA	AA	GG	AA	AA	AA	AA	AA	GG	--	AA	GG	GG	AA	AA	AA	AA	AA	AG	AG	--	AG	--	GG	AA	AA	AA	GG	AA
TM2538	A/G	A01	82395649	GG	GG	GG	AG	GG	AG	GG	GG	GG	AG	GG	GG	AG	AG	GG	AG	GG	GG	GG	AG	GG	GG	GG	GG	GG	AG	AG	GG	AG	AG	GG	GG	GG	GG	GG	AG	AG	AG	AG	AG	AG	GG	GG	GG	AG	GG
TM2539	A/G	A01	82400399	CC	CC	TC	TC	CC	--	CC	CC	CC	TT	CC	CC	TT	TT	CC	TT	CC	CC	CC	TT	CC	--	CC	CC	CC	TT	--	CC	TT	TT	CC	CC	CC	CC	CC	TC	TC	TT	--	--	TT	CC	CC	CC	TT	CC
TM2540	T/C	A01	82426284	CC	CC	TC	--	CC	--	CC	CC	CC	TT	CC	CC	TT	TT	CC	TT	CC	CC	CC	TT	CC	CC	CC	CC	CC	TT	--	CC	TT	TT	CC	CC	CC	CC	CC	TC	TC	--	--	--	TT	CC	CC	CC	TT	CC
TM2541	A/C	A01	82437370	CC	CC	CC	AC	CC	--	CC	CC	CC	AA	CC	CC	AA	AA	CC	AA	CC	CC	CC	AA	CC	CC	CC	CC	CC	AA	--	CC	AA	AA	CC	CC	CC	CC	CC	AC	AC	--	AC	--	AA	CC	CC	CC	AA	CC
TM2543	G/C	A01	82447992	GG	GG	GC	--	GG	--	GG	GG	GG	CC	GG	GG	CC	CC	GG	CC	GG	GG	GG	CC	GG	GG	GG	GG	GG	CC	--	GG	CC	CC	GG	GG	GG	GG	GG	GC	GC	--	--	--	CC	GG	GG	GG	CC	GG
TM2544	A/G	A01	82451350	TT	TT	--	--	TT	CC	TT	TT	TT	CC	TT	TT	CC	CC	TT	CC	TT	TT	TT	CC	TT	TT	TT	TT	TT	CC	--	TT	CC	CC	TT	TT	TT	TT	TT	TC	--	CC	--	CC	CC	TT	TT	TT	CC	TT
TM2546	A/C	A01	82483613	TT	TT	--	--	TT	TG	TT	TT	TT	TG	TT	TT	TG	TG	TT	TG	TT	TT	TT	TG	TT	TT	TT	TT	TT	TG	TG	TT	TG	TG	TT	TT	TT	TT	TT	--	--	TG	TG	TG	TG	TT	TT	TT	TG	TT
TM2548	T/C	A01	82492230	AA	AA	AG	AG	AA	--	AA	AA	AA	GG	AA	AA	GG	GG	AA	GG	AA	AA	AA	GG	AA	--	AA	AA	AA	GG	GG	AA	GG	GG	AA	AA	AA	AA	AA	AG	AG	--	AG	--	GG	AA	AA	AA	GG	AA
TM2549	T/C	A01	82498835	CC	CC	TC	TC	CC	--	CC	CC	CC	TT	CC	CC	TT	TT	CC	TT	CC	CC	CC	TT	CC	CC	CC	CC	CC	TT	TT	CC	TT	TT	CC	CC	CC	CC	CC	TC	TC	--	TC	--	TT	CC	CC	CC	TT	CC
TM2553	T/C	A01	82516116	AA	AA	AG	AG	AA	AG	AA	AA	AA	AG	AA	AA	AG	AG	AA	AG	AA	AA	AA	AG	AA	AA	AA	AA	AA	AG	AG	AA	AG	AG	AA	AA	AA	AA	AA	AG	AG	AG	AG	AG	AG	AA	AA	AA	AG	AA
TM2555	T/C	A01	82529156	GG	GG	AG	GG	GG	GG	GG	GG	GG	GG	GG	GG	--	AA	GG	AA	GG	GG	GG	GG	GG	GG	GG	GG	GG	AA	AA	GG	AA	AA	GG	GG	GG	GG	GG	AG	AG	AA	--	GG	AA	GG	GG	GG	GG	GG
TM2556	A/G	A01	82534167	AA	AA	AG	AG	AA	AG	AA	AA	AA	GG	AA	AA	GG	GG	AA	GG	AA	AA	AA	GG	AA	--	AA	AA	AA	GG	--	AA	GG	GG	AA	AA	AA	AA	AA	AG	AG	AG	AG	AG	GG	AA	AA	AA	GG	AA
TM2561	A/G	A01	82561670	AA	AA	AG	AG	AA	--	AA	AA	AA	GG	AA	AA	GG	GG	AA	GG	AA	AA	AA	GG	AA	AA	AA	AA	AA	GG	--	AA	GG	GG	AA	AA	AA	AA	AA	AG	AG	--	AG	--	GG	AA	AA	AA	GG	AA
TM2563	T/C	A01	82567007	AA	AA	AG	AG	AA	AG	AA	AA	AA	AG	AA	AA	AG	AG	AA	AG	AA	AA	AA	AG	AA	AA	AA	AA	AA	AG	AG	AA	AG	AG	AA	AA	AA	AA	AA	AG	AG	AG	AG	AG	AG	AA	AA	AA	AG	AA
TM2570	T/C	A01	82604559	AA	AA	--	AG	AA	AG	AA	AA	AA	AG	AA	AA	AG	AG	AA	AG	AA	AA	AA	AG	AA	AA	AA	AA	AA	AG	AG	AA	AG	AG	AA	AA	AA	AA	AA	AG	AG	--	AG	AG	AG	AA	AA	AA	AG	AA
TM2571	T/C	A01	82611461	GG	GG	--	AG	GG	AG	GG	GG	GG	AG	GG	GG	AG	AG	GG	AG	GG	GG	GG	AG	GG	GG	GG	GG	GG	AG	AG	GG	AG	AG	GG	GG	GG	GG	GG	AG	AG	AG	AG	AG	AG	GG	GG	GG	AG	GG
TM2573	A/G	A01	82629886	CC	CC	TC	CC	CC	CC	CC	CC	CC	CC	CC	CC	TC	TT	CC	TT	CC	CC	CC	CC	CC	CC	CC	CC	CC	TT	--	CC	TT	TT	CC	CC	CC	CC	CC	TC	TC	--	--	CC	TT	CC	CC	CC	CC	CC
TM2575	A/G	A01	82643191	AA	AA	AG	AG	AA	--	AA	AA	AA	GG	AA	AA	GG	GG	AA	GG	AA	AA	AA	GG	AA	AA	AA	AA	AA	GG	--	AA	GG	GG	AA	AA	AA	AA	AA	AG	AG	--	AG	--	GG	AA	AA	AA	GG	AA
TM2576	G/C	A01	82649561	GG	GG	CG	CG	GG	--	GG	GG	GG	CC	GG	GG	CC	CC	GG	CC	GG	GG	GG	CC	GG	GG	GG	GG	GG	CC	--	GG	CC	CC	GG	GG	GG	GG	GG	CG	CG	--	CG	--	CC	GG	GG	GG	CC	GG
TM2577	A/G	A01	82660421	AA	AA	AG	--	AA	--	AA	AA	AA	GG	AA	AA	GG	GG	AA	GG	AA	AA	AA	GG	AA	AA	AA	AA	AA	GG	GG	AA	GG	GG	AA	AA	AA	AA	AA	AG	AG	--	AG	--	GG	AA	AA	AA	GG	AA
TM2581	A/G	A01	82681555	TT	TT	TC	--	TT	--	TT	TT	TT	CC	TT	TT	CC	CC	TT	CC	TT	TT	TT	CC	TT	TT	TT	TT	TT	CC	--	TT	CC	CC	TT	TT	TT	TT	TT	TC	TC	--	--	--	CC	TT	TT	TT	CC	TT
TM2582	A/C	A01	82685602	TT	TT	TG	--	TT	--	TT	TT	TT	GG	TT	TT	GG	GG	TT	GG	TT	TT	TT	GG	TT	--	TT	TT	TT	GG	GG	TT	GG	GG	TT	TT	TT	TT	TT	TG	TG	--	TG	--	GG	TT	TT	TT	GG	TT
TM2584	T/C	A01	82690389	TT	TT	TC	--	TT	CC	TT	TT	TT	CC	TT	TT	CC	CC	TT	CC	TT	TT	TT	CC	TT	--	TT	TT	TT	CC	CC	TT	CC	CC	TT	TT	TT	TT	TT	--	CC	CC	CC	CC	CC	TT	TT	TT	CC	TT
TM2586	A/G	A01	82701419	TT	TT	--	--	TT	TC	TT	TT	TT	TC	TT	TT	TC	TC	TT	TC	TT	TT	TT	TC	TT	TT	TT	TT	TT	TC	TC	TT	TC	--	TT	TT	TT	TT	TT	--	--	TC	--	TC	TC	TT	TT	TT	TC	TT
TM2587	A/G	A01	82709134	CC	CC	TC	TC	CC	--	CC	CC	CC	TT	CC	CC	TT	TT	CC	TT	CC	CC	CC	TT	CC	CC	CC	CC	CC	TT	--	CC	TT	TT	CC	CC	CC	CC	CC	TC	TC	TT	--	--	TT	CC	CC	CC	TT	CC
TM2588	T/C	A01	82719018	TT	TT	TC	TC	TT	TC	TT	TT	TT	TC	TT	TT	TC	TC	TT	TC	TT	TT	TT	TC	TT	TT	TT	TT	TT	TC	TC	TT	TC	TC	TT	TT	TT	TT	TT	TC	TC	TC	TC	TC	TC	TT	TT	TT	TC	TT
TM2589	T/C	A01	82723924	TT	TT	TC	TC	TT	--	TT	TT	TT	CC	TT	TT	CC	CC	TT	CC	TT	TT	TT	CC	TT	--	TT	TT	TT	CC	--	TT	CC	CC	TT	TT	TT	TT	TT	TC	TC	--	TC	--	CC	TT	TT	TT	CC	TT
TM2590	T/C	A01	82731703	GG	GG	AG	GG	GG	GG	GG	GG	GG	GG	GG	GG	AG	AA	GG	AA	GG	GG	GG	GG	GG	GG	GG	GG	GG	AA	AA	GG	AA	AA	GG	GG	GG	GG	GG	AG	AG	--	AG	GG	AA	GG	GG	GG	GG	GG
TM2591	T/C	A01	82740251	CC	CC	--	TC	CC	TC	CC	CC	CC	TC	CC	CC	TC	TC	CC	TC	CC	CC	CC	TC	CC	CC	CC	CC	CC	TC	TC	CC	TC	TC	CC	CC	CC	CC	CC	--	--	TC	TC	TC	TC	CC	CC	CC	TC	CC
TM2593	A/G	A01	82755526	CC	CC	CC	CC	CC	CC	CC	CC	CC	CC	CC	CC	CC	TC	CC	TC	CC	CC	CC	CC	CC	CC	CC	CC	CC	TC	TC	CC	TC	TC	CC	CC	CC	CC	CC	--	TC	TC	TC	CC	TC	CC	CC	CC	CC	CC
TM2594	A/T	A01	82765131	AA	AA	--	TA	AA	TA	AA	AA	AA	TA	AA	AA	TA	TA	AA	TA	AA	AA	AA	TA	AA	AA	AA	AA	AA	TA	TA	AA	TA	TA	AA	AA	AA	AA	AA	--	--	TA	--	TA	TA	AA	AA	AA	TA	AA
TM2595	A/C	A01	82767734	TT	TT	TG	TG	TT	TG	TT	TT	TT	TG	TT	TT	TG	TG	TT	TG	TT	TT	TT	TG	TT	TT	TT	TT	TT	TG	TG	TT	TG	TG	TT	TT	TT	TT	TT	TG	--	TG	TG	TG	TG	TT	TT	TT	TG	TT
TM2597	A/G	A01	82780328	AA	AA	--	--	AA	AG	AA	AA	AA	AG	AA	AA	AG	AG	AA	AG	AA	AA	AA	AG	AA	AA	AA	AA	AA	AG	AG	AA	AG	AG	AA	AA	AA	AA	AA	AG	--	AG	--	AG	AG	AA	AA	AA	AG	AA
TM2598	T/A	A01	82783662	AA	AA	TA	TA	AA	TT	AA	AA	AA	TT	AA	AA	TT	TT	AA	TT	AA	AA	AA	TT	AA	--	AA	AA	AA	TT	TT	AA	TT	TT	AA	AA	AA	AA	AA	TA	--	TT	--	--	TT	AA	AA	AA	TT	AA
TM2601	T/C	A01	82798641	TT	TT	TC	TC	TT	CC	TT	TT	TT	CC	TT	TT	CC	CC	TT	CC	TT	TT	TT	CC	TT	TT	TT	TT	TT	CC	CC	TT	CC	CC	TT	TT	TT	TT	TT	TC	TC	--	TC	--	CC	TT	TT	TT	CC	TT
TM2602	T/A	A01	82803339	AA	AA	AT	AT	AA	--	AA	AA	AA	TT	AA	AA	TT	TT	AA	TT	AA	AA	AA	TT	AA	AA	AA	AA	AA	TT	TT	AA	TT	TT	AA	AA	AA	AA	AA	AT	AT	--	--	--	TT	AA	AA	AA	TT	AA
TM2605	T/C	A01	82827629	AA	AA	AG	AG	AA	AG	AA	AA	AA	GG	AA	AA	GG	GG	AA	GG	AA	AA	AA	GG	AA	--	AA	AA	AA	GG	--	AA	GG	GG	AA	AA	AA	AA	AA	AG	AG	AG	AG	AG	GG	AA	AA	AA	GG	AA
TM2608	C/G	A01	82844346	GG	GG	--	CG	GG	CG	GG	GG	GG	CG	GG	GG	CG	CG	GG	CG	GG	GG	GG	CG	GG	GG	GG	GG	GG	CG	CG	GG	CG	CG	GG	GG	GG	GG	GG	CG	CG	CG	CG	CG	CG	GG	GG	GG	CG	GG
TM2609	T/C	A01	82847858	TT	TT	TC	TC	TT	--	TT	TT	TT	CC	TT	TT	CC	CC	TT	CC	TT	TT	TT	CC	TT	TT	TT	TT	TT	CC	CC	TT	CC	CC	TT	TT	TT	TT	TT	TC	TC	--	TC	--	CC	TT	TT	TT	CC	TT
TM2610	T/C	A01	82851200	TT	TT	TC	TC	TT	--	TT	TT	TT	CC	TT	TT	CC	CC	TT	CC	TT	TT	TT	CC	TT	TT	TT	TT	TT	CC	--	TT	CC	CC	TT	TT	TT	TT	TT	TC	TC	--	TC	--	CC	TT	TT	TT	CC	TT
TM2611	G/C	A01	82855658	GG	GG	GC	GC	GG	GC	GG	GG	GG	CC	GG	GG	CC	CC	GG	CC	GG	GG	GG	CC	GG	GG	GG	GG	GG	CC	--	GG	CC	CC	GG	GG	GG	GG	GG	GC	GC	GC	GC	GC	CC	GG	GG	GG	CC	GG
TM2612	T/C	A01	82865901	CC	CC	TC	TC	CC	--	CC	CC	CC	TT	CC	CC	TT	TT	CC	TT	CC	CC	CC	TT	CC	CC	CC	CC	CC	TT	TT	CC	TT	TT	CC	CC	CC	CC	CC	TC	--	TT	--	TT	TT	CC	CC	CC	TT	CC
TM2613	A/G	A01	82877598	GG	GG	AG	AG	GG	AG	GG	GG	GG	AA	GG	GG	AA	AA	GG	AA	GG	GG	GG	AA	GG	GG	GG	GG	GG	AA	AG	GG	AA	AA	GG	GG	GG	GG	GG	AG	AG	AG	AG	AG	AA	GG	GG	GG	AA	GG
TM2616	C/G	A01	82887527	CC	CC	CG	CG	CC	--	CC	CC	CC	GG	CC	CC	GG	GG	CC	GG	CC	CC	CC	GG	CC	CC	CC	CC	CC	GG	--	CC	GG	GG	CC	CC	CC	CC	CC	CG	CG	CG	CG	CG	GG	CC	CC	CC	GG	CC
TM2617	A/G	A01	82893128	GG	GG	AG	--	GG	AA	GG	GG	GG	AA	GG	GG	AA	AA	GG	AA	GG	GG	GG	AA	GG	GG	GG	GG	GG	AA	AA	GG	AA	AA	GG	GG	GG	GG	GG	AG	--	AA	--	AA	AA	GG	GG	GG	AA	GG
TM2618	A/T	A01	82898757	AA	AA	--	TA	AA	TA	AA	AA	AA	TA	AA	AA	TA	TA	AA	TA	AA	AA	AA	TA	AA	AA	AA	AA	AA	TA	TA	AA	TA	TA	AA	AA	AA	AA	AA	TA	TA	TA	TA	TA	TA	AA	AA	AA	TA	AA
TM2619	A/C	A01	82902961	TT	TT	TG	TG	TT	--	TT	TT	TT	GG	TT	TT	GG	GG	TT	GG	TT	TT	TT	GG	TT	TT	TT	TT	TT	GG	GG	TT	GG	GG	TT	TT	TT	TT	TT	TG	--	TG	TG	--	GG	TT	TT	TT	GG	TT
TM2621	G/C	A01	82910096	GG	GG	--	--	GG	--	GG	GG	GG	CC	GG	GG	CC	CC	GG	CC	GG	GG	GG	CC	GG	GG	GG	GG	GG	CC	--	GG	CC	CC	GG	GG	GG	GG	GG	GC	--	--	GC	--	CC	GG	GG	GG	CC	GG
TM2624	T/G	A01	82919325	GG	GG	TG	TG	GG	TG	GG	GG	GG	TT	GG	GG	TT	TT	GG	TT	GG	GG	GG	TT	GG	--	GG	GG	GG	TT	--	GG	TT	TT	GG	GG	GG	GG	GG	TG	TG	TG	TG	TG	TT	GG	GG	GG	TT	GG
TM2625	T/C	A01	82924963	AA	AA	AG	AG	AA	--	AA	AA	AA	GG	AA	AA	GG	GG	AA	GG	AA	AA	AA	--	AA	--	AA	AA	AA	GG	GG	AA	GG	GG	AA	AA	AA	AA	AA	AG	AG	GG	--	AG	GG	AA	AA	AA	--	AA
TM2628	T/C	A01	82942105	TT	TT	--	--	TT	TC	TT	TT	TT	TC	TT	TT	TC	TC	TT	TC	TT	TT	TT	TC	TT	TT	TT	TT	TT	TC	TC	TT	TC	TC	TT	TT	TT	TT	TT	--	--	TC	TC	TC	TC	TT	TT	TT	TC	TT
TM2629	A/C	A01	82945529	CC	CC	AC	--	CC	--	CC	CC	CC	AA	CC	CC	AA	AA	CC	AA	CC	CC	CC	AA	CC	--	CC	CC	CC	AA	AA	CC	AA	AA	CC	CC	CC	CC	CC	AC	--	AA	--	AA	AA	CC	CC	CC	AA	CC
TM2630	C/G	A01	82947922	CC	CC	GC	GC	CC	GG	CC	CC	CC	GG	CC	CC	GG	GG	CC	GG	CC	CC	CC	GG	CC	CC	CC	CC	CC	GG	GG	CC	GG	GG	CC	CC	CC	CC	CC	GC	GC	GG	--	GG	GG	CC	CC	CC	GG	CC
TM2632	T/C	A01	82960549	TT	TT	TC	TC	TT	--	TT	TT	TT	CC	TT	TT	CC	CC	TT	CC	TT	TT	TT	CC	TT	TT	TT	TT	TT	CC	--	TT	CC	CC	TT	TT	TT	TT	TT	TC	TC	--	TC	--	CC	TT	TT	TT	CC	TT
TM2635	T/C	A01	82995203	GG	GG	--	AG	GG	AG	GG	GG	GG	AG	GG	GG	AG	AG	GG	AG	GG	GG	GG	AG	GG	GG	GG	GG	GG	AG	AG	GG	AG	AG	GG	GG	GG	GG	GG	--	AG	AG	AG	AG	AG	GG	GG	GG	AG	GG
TM2636	A/G	A01	83000568	TT	TT	TC	TC	TT	--	TT	TT	TT	CC	TT	TT	CC	CC	TT	CC	TT	TT	TT	CC	TT	TT	TT	TT	TT	CC	--	TT	CC	CC	TT	TT	TT	TT	TT	TC	TC	--	TC	--	CC	TT	TT	TT	CC	TT
TM2637	A/G	A01	83003517	AA	AA	--	--	AA	AG	AA	AA	AA	AG	AA	AA	AG	AG	AA	AG	AA	AA	AA	AG	AA	AA	AA	AA	AA	AG	AG	AA	AG	AG	AA	AA	AA	AA	AA	--	--	AG	--	AG	AG	AA	AA	AA	AG	AA
TM2638	A/C	A01	83009238	AA	AA	AC	AC	AA	--	AA	AA	AA	CC	AA	AA	CC	CC	AA	CC	AA	AA	AA	CC	AA	--	AA	AA	AA	CC	CC	AA	CC	CC	AA	AA	AA	AA	AA	AC	AC	--	AC	--	CC	AA	AA	AA	CC	AA
TM2641	T/C	A01	83025226	GG	GG	AG	--	GG	--	GG	GG	GG	AA	GG	GG	AA	AA	GG	AA	GG	GG	GG	AA	GG	GG	GG	GG	GG	AA	--	GG	AA	AA	GG	GG	GG	GG	GG	AG	AG	--	--	--	AA	GG	GG	GG	AA	GG
TM2642	A/G	A01	83033920	TT	TT	TC	TC	TT	TC	TT	TT	TT	TC	TT	TT	TC	TC	TT	TC	TT	TT	TT	TC	TT	TT	TT	TT	TT	TC	TC	TT	TC	TC	TT	TT	TT	TT	TT	TC	TC	TC	TC	TC	TC	TT	TT	TT	TC	TT
TM2645	A/G	A01	83059678	CC	CC	--	TC	CC	TC	CC	CC	CC	TC	CC	CC	TC	TC	CC	TC	CC	CC	CC	TC	CC	CC	CC	CC	CC	TC	TC	CC	TC	TC	CC	CC	CC	CC	CC	TC	TC	TC	TC	TC	TC	CC	CC	CC	TC	CC
TM2646	A/G	A01	83065522	TT	TT	TC	TC	TT	--	TT	TT	TT	CC	TT	TT	CC	CC	TT	CC	TT	TT	TT	CC	TT	TT	TT	TT	TT	CC	--	TT	CC	CC	TT	TT	TT	TT	TT	TC	TC	--	--	--	CC	TT	TT	TT	CC	TT
TM2647	A/G	A01	83068257	AA	AA	AG	--	AA	--	AA	AA	AA	GG	AA	AA	GG	GG	AA	GG	AA	AA	AA	GG	AA	--	AA	AA	AA	GG	--	AA	GG	GG	AA	AA	AA	AA	AA	AG	AG	--	AG	--	GG	AA	AA	AA	GG	AA
TM2648	A/G	A01	83087988	TT	TT	TC	TC	TT	--	TT	TT	TT	CC	TT	TT	CC	CC	TT	CC	TT	TT	TT	CC	TT	TT	TT	TT	TT	CC	CC	TT	CC	CC	TT	TT	TT	TT	TT	TC	TC	--	TC	--	CC	TT	TT	TT	CC	TT
TM2649	A/C	A01	83097477	TT	TT	TG	TG	TT	--	TT	TT	TT	GG	TT	TT	GG	GG	TT	GG	TT	TT	TT	GG	TT	TT	TT	TT	TT	GG	--	TT	GG	GG	TT	TT	TT	TT	TT	TG	TG	--	TG	--	GG	TT	TT	TT	GG	TT
TM2650	A/G	A01	83102684	CC	CC	TC	CC	CC	CC	CC	CC	CC	CC	CC	CC	--	TT	CC	TT	CC	CC	CC	CC	CC	CC	CC	CC	CC	TT	--	CC	TT	TT	CC	CC	CC	CC	CC	TC	TT	TT	--	CC	TT	CC	CC	CC	CC	CC
TM2654	T/C	A01	83217696	TT	TT	TC	TT	TT	TT	TT	TT	TT	TT	TT	TT	TC	TC	TT	TC	TT	TT	TT	TT	TT	TT	TT	TT	TT	TC	TC	TT	TC	TC	TT	TT	TT	TT	TT	TC	TC	TC	TC	TT	TC	TT	TT	TT	TT	TT
TM2655	A/C	A01	83225219	AA	AA	AA	--	AA	AC	AA	AA	AA	AC	AA	AA	AC	AC	AA	AC	AA	AA	AA	AC	AA	AA	AA	AA	AA	AC	AC	AA	AC	AC	AA	AA	AA	AA	AA	--	AA	AC	--	AC	AC	AA	AA	AA	AC	AA
TM2658	C/G	A01	83242107	GG	GG	--	GG	GG	GG	GG	GG	GG	GG	GG	GG	--	GC	GG	GC	GG	GG	GG	GG	GG	GG	GG	GG	GG	GC	GC	GG	GC	GC	GG	GG	GG	GG	GG	--	GC	GC	GC	GG	GC	GG	GG	GG	GG	GG
TM2659	A/G	A01	83247016	GG	GG	AG	--	GG	--	GG	GG	GG	AA	GG	GG	AA	AA	GG	AA	GG	GG	GG	AA	GG	GG	GG	GG	GG	AA	AA	GG	AA	AA	GG	GG	GG	GG	GG	AG	--	AA	--	AA	AA	GG	GG	GG	AA	GG
TM2660	T/G	A01	83250853	AA	AA	AC	AC	AA	--	AA	AA	AA	CC	AA	AA	CC	CC	AA	CC	AA	AA	AA	CC	AA	AA	AA	AA	AA	CC	--	AA	CC	CC	AA	AA	AA	AA	AA	AC	AC	--	AC	--	CC	AA	AA	AA	CC	AA
TM2663	T/C	A01	83270538	AA	AA	AG	--	AA	--	AA	AA	AA	GG	AA	AA	GG	GG	AA	GG	AA	AA	AA	GG	AA	AA	AA	AA	AA	GG	--	AA	GG	GG	AA	AA	AA	AA	AA	AG	AG	--	AG	--	GG	AA	AA	AA	GG	AA
TM2668	A/G	A01	83304615	TT	TT	TC	TC	TT	--	TT	TT	TT	CC	TT	TT	CC	CC	TT	CC	TT	TT	TT	CC	TT	TT	TT	TT	TT	CC	CC	TT	CC	CC	TT	TT	TT	TT	TT	TC	TC	--	TC	--	CC	TT	TT	TT	CC	TT
TM2671	A/C	A01	83320973	TT	TT	--	TG	TT	--	TT	TT	TT	GG	TT	TT	GG	GG	TT	GG	TT	TT	TT	GG	TT	TT	TT	TT	TT	GG	--	TT	GG	GG	TT	TT	TT	TT	TT	--	TG	--	TG	--	GG	TT	TT	TT	GG	TT
TM2672	T/C	A01	83324384	CC	CC	--	TC	CC	TC	CC	CC	CC	TC	CC	CC	TC	TC	CC	TC	CC	CC	CC	TC	CC	CC	CC	CC	CC	TC	TC	CC	TC	TC	CC	CC	CC	CC	CC	--	TC	TC	TC	TC	TC	CC	CC	CC	TC	CC
TM2673	A/G	A01	83339498	CC	CC	--	TC	CC	--	CC	CC	CC	TT	CC	CC	TT	TT	CC	TT	CC	CC	CC	TT	CC	CC	CC	CC	CC	TT	--	CC	TT	TT	CC	CC	CC	CC	CC	TC	TC	TT	--	TT	TT	CC	CC	CC	TT	CC
TM2675	T/C	A01	83347770	GG	GG	AG	GG	GG	GG	GG	GG	GG	GG	GG	GG	AG	AA	GG	AA	GG	GG	GG	GG	GG	--	GG	GG	GG	AA	--	GG	AA	AA	GG	GG	GG	GG	GG	AG	AG	AG	AG	GG	AA	GG	GG	GG	GG	GG
TM2676	T/C	A01	83350763	CC	CC	TC	--	CC	--	CC	CC	CC	TT	CC	CC	TT	TT	CC	TT	CC	CC	CC	TT	CC	CC	CC	CC	CC	TT	--	CC	TT	TT	CC	CC	CC	CC	CC	TC	TC	--	--	--	TT	CC	CC	CC	TT	CC
TM2677	A/G	A01	83357119	GG	GG	AG	AG	GG	--	GG	GG	GG	AA	GG	GG	AA	AA	GG	AA	GG	GG	GG	AA	GG	GG	GG	GG	GG	AA	--	GG	AA	AA	GG	GG	GG	GG	GG	AG	AG	--	--	--	AA	GG	GG	GG	AA	GG
TM2678	T/C	A01	83359418	TT	TT	TC	TC	TT	TC	TT	TT	TT	TC	TT	TT	--	CC	TT	CC	TT	TT	TT	TC	TT	--	TT	TT	TT	CC	CC	TT	TC	CC	TT	TT	TT	TT	TT	TC	TC	--	--	TC	CC	TT	TT	TT	--	TT
TM2683	A/G	A01	83375927	GG	GG	--	AG	GG	--	GG	GG	GG	AA	GG	GG	AA	AA	GG	AA	GG	GG	GG	AA	GG	GG	GG	GG	GG	AA	--	GG	AA	AA	GG	GG	GG	GG	GG	AG	AG	--	--	--	AA	GG	GG	GG	AA	GG
TM2684	A/G	A01	83442226	GG	GG	AG	--	GG	--	GG	GG	GG	AA	GG	GG	AA	AA	GG	AA	GG	GG	GG	AA	GG	GG	GG	GG	GG	AA	--	GG	AA	AA	GG	GG	GG	GG	GG	AG	AG	--	--	--	AA	GG	GG	GG	AA	GG
TM2685	A/G	A01	83451754	CC	CC	--	--	CC	--	CC	CC	CC	TT	CC	CC	TT	TT	CC	TT	CC	CC	CC	TT	CC	CC	CC	CC	CC	TT	--	CC	TT	TT	CC	CC	CC	CC	CC	TC	--	TT	--	--	TT	CC	CC	CC	TT	CC
TM2686	A/C	A01	83457272	CC	CC	CC	AC	CC	AC	CC	CC	CC	AC	CC	CC	AC	AC	CC	AC	CC	CC	CC	AC	CC	CC	CC	CC	CC	AC	AC	CC	AC	AC	CC	CC	CC	CC	CC	--	AC	AC	AC	AC	AC	CC	CC	CC	AC	CC
TM2688	T/G	A01	83467326	TT	TT	TG	TG	TT	--	TT	TT	TT	GG	TT	TT	GG	GG	TT	GG	TT	TT	TT	GG	TT	TT	TT	TT	TT	GG	GG	TT	GG	GG	TT	TT	TT	TT	TT	TG	TG	--	--	--	GG	TT	TT	TT	GG	TT
TM2689	T/C	A01	83471421	CC	CC	--	--	CC	TT	CC	CC	CC	TT	CC	CC	TT	TT	CC	TT	CC	CC	CC	TT	CC	CC	CC	CC	CC	TT	TT	CC	TT	TT	CC	CC	CC	CC	CC	TC	TC	--	TC	--	TT	CC	CC	CC	TT	CC
TM2690	A/G	A01	83474038	AA	AA	AG	AG	AA	--	AA	AA	AA	GG	AA	AA	GG	GG	AA	GG	AA	AA	AA	GG	AA	AA	AA	AA	AA	GG	GG	AA	GG	GG	AA	AA	AA	AA	AA	AG	AG	--	--	--	GG	AA	AA	AA	GG	AA
TM2694	A/G	A01	83500416	CC	CC	CC	CC	CC	CC	CC	CC	CC	CC	CC	CC	CC	TC	CC	TC	CC	CC	CC	CC	CC	CC	CC	CC	CC	TC	TC	CC	TC	TC	CC	CC	CC	CC	CC	--	TC	TC	TC	CC	TC	CC	CC	CC	CC	CC
TM2696	A/G	A01	83513146	TT	TT	TC	TC	TT	CC	TT	TT	TT	CC	TT	TT	CC	CC	--	CC	CC	TT	TT	CC	CC	TT	TT	TT	TT	CC	CC	TT	CC	CC	TT	TT	--	TT	TT	TC	TC	--	--	--	CC	TT	TT	TT	CC	TT
TM2697	A/C	A01	83516018	TT	TT	--	--	TT	--	TT	TT	TT	GG	TT	TT	GG	GG	TT	GG	TT	TT	TT	GG	TT	TT	TT	TT	TT	GG	GG	TT	GG	GG	TT	TT	TT	TT	TT	TG	--	TG	TG	--	GG	TT	TT	TT	GG	TT
TM2698	T/C	A01	83519824	CC	CC	TC	TC	CC	--	CC	CC	CC	TT	CC	CC	TT	TT	CC	TT	CC	CC	CC	TT	CC	CC	CC	CC	CC	TT	TT	CC	TT	TT	CC	CC	CC	CC	CC	TC	TC	--	--	--	TT	CC	CC	CC	TT	CC
TM2699	T/C	A01	83522118	CC	CC	TC	TC	CC	--	CC	CC	CC	TT	CC	CC	TT	TT	CC	TT	CC	CC	CC	TT	CC	--	CC	CC	CC	TT	--	CC	TT	TT	CC	CC	CC	CC	CC	TC	TC	--	--	--	TT	CC	CC	CC	TT	CC
TM2700	T/C	A01	83531633	TT	TT	TC	TC	TT	--	TT	TT	TT	CC	TT	TT	CC	CC	TT	CC	TT	TT	TT	CC	TT	--	TT	TT	TT	CC	CC	TT	CC	CC	TT	TT	TT	TT	TT	TC	TC	CC	TC	--	CC	TT	TT	TT	CC	TT
TM2701	A/G	A01	83535427	GG	GG	--	GG	GG	GG	GG	GG	GG	--	GG	GG	--	AG	GG	AG	GG	GG	GG	--	GG	GG	GG	GG	GG	AG	AG	GG	AG	AG	GG	GG	GG	GG	GG	AG	AG	AG	AG	--	AG	GG	GG	GG	--	GG
TM2702	A/G	A01	83540083	CC	CC	--	--	CC	TC	CC	CC	CC	TC	CC	CC	TC	TC	CC	TC	CC	CC	CC	TC	CC	CC	CC	CC	CC	TC	TC	CC	TC	TC	CC	CC	CC	CC	CC	--	TC	TC	TC	TC	TC	CC	CC	CC	--	CC
TM2703	A/G	A01	83542269	CC	CC	TC	TC	CC	--	CC	CC	CC	TT	CC	CC	TT	TT	CC	TT	CC	CC	CC	TT	CC	CC	CC	CC	CC	TT	--	CC	TT	TT	CC	CC	CC	CC	CC	TC	TC	--	--	--	TT	CC	CC	CC	TT	CC
TM2704	T/G	A01	83550866	TT	TT	TG	TG	TT	GG	TT	TT	TT	GG	TT	TT	GG	GG	TT	GG	TT	TT	TT	GG	TT	--	TT	TT	TT	GG	GG	TT	GG	GG	TT	TT	TT	TT	TT	TG	TG	--	TG	--	GG	TT	TT	TT	GG	TT
TM2705	T/C	A01	83560261	CC	CC	TC	TC	CC	TC	CC	CC	CC	TT	CC	CC	TT	TT	CC	TT	CC	CC	CC	TT	CC	CC	CC	CC	CC	TT	TC	CC	TT	TT	CC	CC	CC	CC	CC	TC	TC	TC	TC	TC	TT	CC	CC	CC	TT	CC
TM2708	A/G	A01	83588812	TT	TT	TC	TC	TT	--	TT	TT	TT	CC	TT	TT	CC	CC	TT	CC	TT	TT	TT	CC	TT	TT	TT	TT	TT	CC	--	TT	CC	CC	TT	TT	TT	TT	TT	TC	TC	--	TC	--	CC	TT	TT	TT	CC	TT
TM2709	T/C	A01	83592489	GG	GG	AG	AG	GG	--	GG	GG	GG	AA	GG	GG	AA	AA	GG	AA	GG	GG	GG	AA	GG	GG	GG	GG	GG	AA	--	GG	AA	AA	GG	GG	GG	GG	GG	AG	AG	--	AG	--	AA	GG	GG	GG	AA	GG
TM2715	A/T	A01	83643004	TT	TT	TA	--	TT	--	TT	TT	TT	AA	TT	TT	AA	AA	TT	AA	TT	TT	TT	AA	TT	TT	TT	TT	TT	AA	--	TT	AA	AA	TT	TT	TT	TT	TT	TA	TA	--	--	--	AA	TT	TT	TT	AA	TT
TM2716	A/C	A01	83656615	GG	GG	--	TG	GG	--	GG	GG	GG	TT	GG	GG	TT	TT	GG	TT	GG	GG	GG	TT	GG	GG	GG	GG	GG	TT	--	GG	TT	TT	GG	GG	GG	GG	GG	TG	TG	--	--	--	TT	GG	GG	GG	TT	GG
TM2717	A/G	A01	83659212	TT	TT	TC	TC	TT	--	TT	TT	TT	CC	TT	TT	CC	CC	TT	CC	TT	TT	TT	CC	TT	TT	TT	TT	TT	CC	--	TT	CC	CC	TT	TT	TT	TT	TT	TC	TC	--	TC	--	CC	TT	TT	TT	CC	TT
TM2725	A/C	A01	83711173	TT	TT	TG	TG	TT	--	TT	TT	TT	GG	TT	TT	GG	GG	TT	GG	TT	TT	TT	GG	TT	TT	TT	TT	TT	GG	--	TT	GG	GG	TT	TT	TT	TT	TT	TG	TG	GG	--	--	GG	TT	TT	TT	GG	TT
TM2730	T/G	A01	83741577	GG	GG	--	TG	GG	TG	GG	GG	GG	TG	GG	GG	TG	TG	GG	TG	GG	GG	GG	TG	GG	GG	GG	GG	GG	TG	TG	GG	TG	TG	GG	GG	GG	GG	GG	--	TG	TG	TG	TG	TG	GG	GG	GG	TG	GG
TM2731	A/G	A01	83745812	AA	AA	AG	AG	AA	AG	AA	AA	AA	GG	AA	AA	GG	GG	AA	GG	AA	AA	AA	GG	AA	--	AA	AA	AA	GG	--	AA	GG	GG	AA	AA	AA	AA	AA	AG	AG	AG	AG	AG	GG	AA	AA	AA	GG	AA
TM2732	T/C	A01	83752644	GG	GG	AG	--	GG	--	GG	GG	GG	AA	GG	GG	AA	AA	GG	AA	GG	GG	GG	AA	GG	GG	GG	GG	GG	AA	--	GG	AA	AA	GG	GG	GG	GG	GG	AG	AG	--	--	--	AA	GG	GG	GG	AA	GG
TM2734	A/G	A01	83757623	CC	CC	CC	TC	CC	TC	CC	CC	CC	TC	CC	CC	TC	TC	CC	TC	CC	CC	CC	TC	CC	CC	CC	CC	CC	TC	--	CC	TC	TC	CC	CC	CC	CC	CC	TC	TC	TC	TC	TC	TC	CC	CC	CC	TC	CC
TM2737	A/G	A01	83811335	GG	GG	AG	AG	GG	--	GG	GG	GG	AA	GG	GG	AA	AA	GG	AA	GG	GG	GG	AA	GG	GG	GG	GG	GG	AA	--	GG	AA	AA	GG	GG	GG	GG	GG	AG	AG	--	AG	--	AA	GG	GG	GG	AA	GG
TM2738	A/G	A01	83819200	GG	GG	AG	--	GG	AA	GG	GG	GG	AA	GG	GG	AA	AA	GG	AA	GG	GG	GG	AA	GG	--	GG	GG	GG	AA	AA	GG	AA	AA	GG	GG	GG	GG	GG	AG	AG	AA	AA	AA	AA	GG	GG	GG	AA	GG
TM2739	A/G	A01	83824426	CC	CC	--	--	CC	--	CC	CC	CC	TT	CC	CC	TT	TT	CC	TT	CC	CC	CC	TT	CC	CC	CC	CC	CC	TT	--	CC	TT	TT	CC	CC	CC	CC	CC	TC	TC	--	--	--	TT	CC	CC	CC	TT	CC
TM2740	T/C	A01	83828363	CC	CC	TC	TC	CC	--	CC	CC	CC	TT	CC	CC	TT	TT	CC	TT	CC	CC	CC	TT	CC	CC	CC	CC	CC	TT	--	CC	TT	TT	CC	CC	CC	CC	CC	TC	TC	--	--	--	TT	CC	CC	CC	TT	CC
TM2741	T/C	A01	83831364	TT	TT	TC	TC	TT	--	TT	TT	TT	CC	TT	TT	CC	CC	TT	CC	TT	TT	TT	CC	TT	--	TT	TT	TT	CC	CC	TT	CC	CC	TT	TT	TT	TT	TT	TC	TC	--	TC	--	CC	TT	TT	TT	CC	TT
TM2742	A/G	A01	83834027	AA	AA	AG	AG	AA	--	AA	AA	AA	GG	AA	AA	GG	GG	AA	GG	AA	AA	AA	GG	AA	--	AA	AA	AA	GG	--	AA	GG	GG	AA	AA	AA	AA	AA	AG	AG	AG	AG	AG	GG	AA	AA	AA	GG	AA
TM2743	T/C	A01	83841348	CC	CC	--	TC	CC	TC	CC	CC	CC	TC	CC	CC	TC	TC	CC	TC	CC	CC	CC	TC	CC	CC	CC	CC	CC	TC	TC	CC	TC	TC	CC	CC	CC	CC	CC	--	TC	TC	TC	TC	--	CC	CC	CC	TC	CC
TM2744	T/C	A01	83845608	GG	GG	AG	--	GG	AA	GG	GG	GG	AA	GG	GG	AA	AA	GG	AA	GG	GG	GG	AA	GG	GG	GG	GG	GG	AA	AA	GG	AA	AA	GG	GG	GG	GG	GG	AG	--	AA	--	AA	AA	GG	GG	GG	AA	GG
TM2746	A/G	A01	83863010	GG	GG	--	--	GG	--	GG	GG	GG	AA	GG	GG	AA	AA	GG	AA	GG	GG	GG	AA	GG	GG	GG	GG	GG	AA	AA	GG	AA	AA	GG	GG	GG	GG	GG	AG	AG	--	--	--	AA	GG	GG	GG	AA	GG
TM2750	A/G	A01	83889566	CC	CC	--	--	CC	TC	CC	CC	CC	TC	CC	CC	TC	TC	CC	TC	CC	CC	CC	TC	CC	CC	CC	CC	CC	TC	TC	CC	TC	TC	CC	CC	CC	CC	CC	--	TC	TC	TC	TC	TC	CC	CC	CC	TC	CC
TM2759	A/G	A01	83994836	AA	AA	AG	AG	AA	--	AA	AA	AA	GG	AA	AA	GG	GG	AA	GG	AA	AA	AA	GG	AA	AA	AA	AA	AA	GG	GG	AA	GG	GG	AA	AA	AA	AA	AA	AG	AG	--	AG	--	GG	AA	AA	AA	GG	AA
TM2760	T/C	A01	83997298	CC	CC	TC	--	CC	--	CC	CC	CC	TT	CC	CC	TT	TT	CC	TT	CC	CC	CC	TT	CC	CC	CC	CC	CC	TT	--	CC	TT	TT	CC	CC	CC	CC	CC	TC	TC	--	--	--	TT	CC	CC	CC	TT	CC
TM2763	A/G	A01	84250240	AA	AA	AG	--	AA	GG	AA	AA	AA	GG	AA	AA	GG	GG	AA	GG	AA	AA	AA	GG	AA	--	AA	AA	AA	GG	GG	AA	GG	GG	AA	AA	AA	AA	AA	AG	AG	GG	--	GG	GG	AA	AA	AA	GG	AA
TM2772	T/A	A01	84349092	TT	TT	TA	TT	TT	--	TT	TT	TT	TT	TT	TT	TA	TA	TT	TA	TT	TA	TA	TT	TT	TT	TT	TT	TT	TA	TA	TT	TA	TA	TT	TT	TT	TT	TT	TA	TA	TA	TA	TT	TA	TT	TT	TT	TT	TT
TM2774	T/C	A01	84360922	CC	CC	TC	--	CC	TT	CC	CC	CC	TT	CC	CC	TT	TT	CC	TT	CC	TT	TT	TT	CC	CC	CC	CC	CC	TT	TT	CC	TT	TT	CC	CC	CC	CC	CC	TC	TC	--	--	--	TT	CC	CC	CC	TT	CC
TM2775	T/C	A01	84364728	TT	TT	TC	TC	TT	CC	TT	TT	TT	CC	TT	TT	CC	CC	TT	CC	TT	CC	CC	CC	TT	TT	TT	TT	TT	CC	CC	TT	CC	CC	TT	TT	TT	TT	TT	TC	TC	--	TC	--	CC	TT	TT	TT	CC	TT
TM2776	A/G	A01	84371190	CC	CC	TC	TC	CC	TT	CC	CC	CC	TT	CC	CC	TT	TT	CC	TT	CC	TT	TT	TT	CC	CC	CC	CC	CC	TT	TT	CC	TT	TT	CC	CC	CC	CC	CC	TC	TC	--	--	--	TT	CC	CC	CC	TT	CC
TM2780	A/G	A01	84393459	CC	CC	--	TC	CC	TC	CC	CC	CC	TC	CC	CC	TC	TC	CC	TC	CC	TC	TC	TC	CC	CC	CC	CC	CC	TC	TC	CC	TC	TC	CC	CC	CC	CC	CC	--	TC	TC	TC	TC	TC	CC	CC	CC	TC	CC
TM2781	T/C	A01	84398910	CC	CC	TC	--	CC	TT	CC	CC	CC	TT	CC	CC	TT	TT	CC	TT	CC	TT	TT	TT	CC	--	CC	CC	CC	TT	TT	CC	TT	TT	CC	CC	CC	CC	CC	TC	--	TT	--	TT	TT	CC	CC	CC	TT	CC
TM2782	A/G	A01	84404873	CC	CC	--	--	CC	TC	CC	CC	CC	TC	CC	CC	TC	TC	CC	TC	CC	TC	TC	TC	CC	CC	CC	CC	CC	TC	TC	CC	TC	TC	CC	CC	CC	CC	CC	--	--	TC	TC	TC	TC	CC	CC	CC	TC	CC
TM2785	A/G	A01	84419182	TT	TT	--	--	TT	TC	TT	TT	TT	TC	TT	TT	TC	TC	TT	TC	TT	TC	TC	TC	TT	TT	TT	TT	TT	TC	TC	TT	TC	TC	TT	TT	TT	TT	TT	--	--	--	--	--	TC	TT	TT	TT	TC	TT
TM2786	T/C	A01	84424436	AA	AA	AG	AG	AA	GG	AA	AA	AA	GG	AA	AA	GG	GG	AA	GG	AA	GG	GG	GG	AA	AA	AA	AA	AA	GG	GG	AA	GG	GG	AA	AA	AA	AA	AA	AG	AG	--	--	--	GG	AA	AA	AA	GG	AA
TM2792	A/G	A01	84453173	AA	AA	AG	AG	AA	GG	AA	AA	AA	GG	AA	AA	GG	GG	AA	GG	AA	GG	GG	GG	AA	--	AA	AA	AA	GG	GG	AA	GG	GG	AA	AA	AA	AA	AA	AG	AG	--	AG	--	GG	AA	AA	AA	GG	AA
TM2793	T/C	A01	84458402	TT	TT	--	--	TT	TC	TT	TT	TT	TC	TT	TT	--	TC	TT	TC	TT	TC	TC	--	TT	TT	TT	TT	TT	TC	TC	TT	TC	TC	TT	TT	TT	TT	TT	--	--	--	--	TC	TC	TT	TT	TT	TC	TT
TM2796	T/C	A01	84471175	AA	AA	AG	AG	AA	GG	AA	AA	AA	GG	AA	AA	GG	GG	AA	GG	AA	GG	GG	GG	AA	AA	AA	AA	AA	GG	GG	AA	GG	GG	AA	AA	AA	AA	AA	AG	AG	--	AG	--	GG	AA	AA	AA	GG	AA
TM2798	T/C	A01	84481427	TT	TT	TC	TT	TT	TC	TT	TT	TT	TT	TT	TT	TC	CC	TT	CC	TT	CC	CC	TT	TT	--	TT	TT	TT	CC	CC	TT	CC	CC	TT	TT	TT	TT	TT	TC	TC	TC	TC	TT	CC	TT	TT	TT	TT	TT
TM2799	A/G	A01	84483726	TT	TT	TC	TC	TT	CC	TT	TT	TT	CC	TT	TT	CC	CC	TT	CC	TT	CC	CC	CC	TT	--	TT	TT	TT	CC	CC	TT	CC	CC	TT	TT	TT	TT	TT	TC	TC	--	--	--	CC	TT	TT	TT	CC	TT
TM2802	A/G	A01	84507184	GG	GG	--	--	GG	AG	GG	GG	GG	AG	GG	GG	AG	AG	GG	AG	GG	AG	AG	AG	GG	GG	GG	GG	GG	AG	AG	GG	AG	AG	GG	GG	GG	GG	GG	--	AG	AG	AG	AG	AG	GG	GG	GG	AG	GG
TM2806	T/C	A01	84537264	CC	CC	TC	TC	CC	TT	CC	CC	CC	TT	CC	CC	TT	TT	CC	TT	CC	TT	TT	TT	CC	CC	CC	CC	CC	TT	TT	CC	TT	TT	CC	CC	CC	CC	CC	TC	TC	--	--	--	TT	CC	CC	CC	TT	CC
TM2808	T/C	A01	84594133	CC	CC	--	TC	CC	TC	CC	CC	CC	TC	CC	CC	TC	TC	CC	TC	CC	TC	TC	TC	CC	CC	CC	CC	CC	TC	TC	CC	TC	TC	CC	CC	CC	CC	CC	TC	TC	TC	TC	TC	TC	CC	CC	CC	TC	CC
TM2811	A/G	A01	84612125	CC	CC	--	--	CC	TC	CC	CC	CC	TC	CC	CC	TC	TC	CC	TC	CC	TC	TC	TC	CC	CC	CC	CC	CC	TC	TC	CC	TC	TC	CC	CC	CC	CC	CC	--	--	TC	TC	TC	TC	CC	CC	CC	TC	CC
TM2812	T/A	A01	84615455	TT	TT	TA	TA	TT	AA	TT	TT	TT	AA	TT	TT	AA	AA	TT	AA	TT	AA	AA	AA	TT	TT	TT	TT	TT	AA	AA	TT	AA	AA	TT	TT	TT	TT	TT	TA	TA	--	--	--	AA	TT	TT	TT	AA	TT
TM2816	T/C	A01	84637500	AA	AA	--	AG	AA	GG	AA	AA	AA	GG	AA	AA	GG	GG	AA	GG	AA	GG	GG	GG	AA	AA	AA	AA	AA	GG	GG	AA	GG	GG	AA	AA	AA	AA	AA	AG	AG	--	--	--	GG	AA	AA	AA	GG	AA
TM2818	T/C	A01	84650219	CC	CC	TC	TC	CC	TT	CC	CC	CC	TT	CC	CC	TT	TT	CC	TT	CC	TT	TT	TT	CC	--	CC	CC	CC	TT	TT	CC	TT	TT	CC	CC	CC	CC	CC	TC	TC	--	--	--	TT	CC	CC	CC	TT	CC
TM2819	T/C	A01	84654802	CC	CC	TC	TC	CC	TT	CC	CC	CC	TT	CC	CC	TT	TT	CC	TT	CC	TT	TT	TT	CC	CC	CC	CC	CC	TT	TT	CC	TT	TT	CC	CC	CC	CC	CC	TC	--	--	--	--	TT	CC	CC	CC	TT	CC
TM2821	T/A	A01	84666017	AA	AA	AT	--	AA	TT	AA	AA	AA	TT	AA	AA	TT	TT	AA	TT	AA	TT	TT	TT	AA	--	AA	AA	AA	TT	TT	AA	TT	TT	AA	AA	AA	AA	AA	--	TT	TT	TT	TT	TT	AA	AA	AA	TT	AA
TM2822	G/C	A01	84670770	GG	GG	GC	GC	GG	CC	GG	GG	GG	CC	GG	GG	CC	CC	GG	CC	GG	CC	CC	CC	GG	GG	GG	GG	GG	CC	CC	GG	CC	CC	GG	GG	GG	GG	GG	GC	GC	--	GC	--	CC	GG	GG	GG	CC	GG
TM2823	T/C	A01	84680101	AA	AA	AG	AG	AA	GG	AA	AA	AA	GG	AA	AA	GG	GG	AA	GG	AA	GG	GG	GG	AA	AA	AA	AA	AA	GG	GG	AA	GG	GG	AA	AA	AA	AA	AA	AG	AG	--	AG	--	GG	AA	AA	AA	GG	AA
TM2826	T/C	A01	84688641	TT	TT	TC	TC	TT	CC	TT	TT	TT	CC	TT	TT	CC	CC	TT	CC	TT	CC	CC	CC	TT	TT	TT	TT	TT	CC	CC	TT	CC	CC	TT	TT	TT	TT	TT	TC	TC	CC	TC	CC	CC	TT	TT	TT	CC	TT
TM2828	T/C	A01	84698384	AA	AA	--	AG	AA	AG	AA	AA	AA	AG	AA	AA	AG	AG	AA	AG	AA	AG	AG	AG	AA	AA	AA	AA	AA	AG	AG	AA	AG	AG	AA	AA	AA	AA	AA	AG	--	AG	AG	AG	AG	AA	AA	AA	AG	AA
TM2831	A/C	A01	84711246	AA	AA	--	AC	AA	AC	AA	AA	AA	AC	AA	AA	AC	AC	AA	AC	AA	AC	AC	AC	AA	AA	AA	AA	AA	AC	AC	AA	AC	AC	AA	AA	AA	AA	AA	AC	--	--	AC	AC	AC	AA	AA	AA	AC	AA
TM2834	T/A	A01	84733236	TT	TT	TA	TA	TT	AA	TT	TT	TT	AA	TT	TT	AA	AA	TT	AA	TT	AA	AA	AA	TT	TT	TT	TT	TT	AA	AA	TT	AA	AA	TT	TT	TT	TT	TT	TA	TA	--	TA	--	AA	TT	TT	TT	AA	TT
TM2835	A/G	A01	84738006	AA	AA	AG	AG	AA	GG	AA	AA	AA	GG	AA	AA	GG	GG	AA	GG	AA	GG	GG	GG	AA	--	AA	AA	AA	GG	GG	AA	GG	GG	AA	AA	AA	AA	AA	AG	AG	--	AG	--	GG	AA	AA	AA	GG	AA
TM2843	A/G	A01	84775312	GG	GG	--	AG	GG	AG	GG	GG	GG	AG	GG	GG	AG	AG	GG	AG	GG	AG	AG	AG	GG	GG	GG	GG	GG	AG	AG	GG	AG	AG	GG	GG	GG	GG	GG	--	AG	AG	AG	AG	AG	GG	GG	GG	AG	GG
TM2844	A/G	A01	84778176	CC	CC	TC	TC	CC	TT	CC	CC	CC	TT	CC	CC	TT	TT	CC	TT	CC	TT	TT	TT	CC	CC	CC	CC	CC	TT	TT	CC	TT	TT	CC	CC	CC	CC	CC	TC	TC	--	TC	--	TT	CC	CC	CC	TT	CC
TM2846	A/G	A01	84794243	AA	AA	AG	AG	AA	GG	AA	AA	AA	GG	AA	AA	GG	GG	AA	GG	AA	GG	GG	GG	AA	--	AA	AA	AA	GG	GG	AA	GG	GG	AA	AA	AA	AA	AA	AG	AG	--	AG	--	GG	AA	AA	AA	GG	AA
TM2847	A/G	A01	84798703	CC	CC	TC	--	CC	TT	CC	CC	CC	TT	CC	CC	TT	TT	CC	TT	CC	TT	TT	TT	CC	CC	CC	CC	CC	TT	TT	CC	TT	TT	CC	CC	CC	CC	CC	TC	--	--	--	--	TT	CC	CC	CC	TT	CC
TM2848	T/C	A01	84805385	GG	GG	--	--	GG	AA	GG	GG	GG	AA	GG	GG	AA	AA	GG	AA	GG	AA	AA	AA	GG	GG	GG	GG	GG	AA	AA	GG	AA	AA	GG	GG	GG	GG	GG	AG	--	AA	--	--	AA	GG	GG	GG	AA	GG
TM2855	T/G	A01	84846382	AA	AA	AC	AC	AA	CC	AA	AA	AA	CC	AA	AA	CC	CC	AA	CC	AA	CC	CC	CC	AA	AA	AA	AA	AA	CC	CC	AA	CC	CC	AA	AA	AA	AA	AA	AC	AC	CC	AC	--	CC	AA	AA	AA	CC	AA
TM2859	T/G	A01	84871992	GG	GG	TG	--	GG	TT	GG	GG	GG	TT	GG	GG	TT	TT	GG	TT	GG	TT	TT	TT	GG	--	GG	GG	GG	TT	TT	GG	TT	TT	GG	GG	GG	GG	GG	TG	--	TT	TT	TT	TT	GG	GG	GG	TT	GG
TM2863	T/C	A01	84890976	AA	AA	AG	AG	AA	GG	AA	AA	AA	GG	AA	AA	GG	GG	AA	GG	AA	GG	GG	GG	AA	--	AA	AA	AA	GG	GG	AA	GG	GG	AA	AA	AA	AA	AA	AG	AG	AG	AG	--	GG	AA	AA	AA	GG	AA
TM2864	T/C	A01	84894931	AG	AG	--	GG	AG	GG	AG	AG	AG	GG	--	AG	GG	GG	AG	GG	AG	GG	GG	GG	AG	--	AG	AG	AG	GG	GG	AG	GG	GG	AG	AG	AG	AG	AG	GG	GG	GG	GG	GG	GG	AG	AG	AG	GG	AG
TM2866	T/G	A01	84899663	AA	AA	--	AC	AA	AC	AA	AA	AA	AC	AA	AA	AC	AC	AA	AC	AA	AC	AC	AC	AA	AA	AA	AA	AA	AC	AC	AA	AC	AC	AA	AA	AA	AA	AA	AC	--	AC	AC	AC	AC	AA	AA	AA	AC	AA
TM2867	T/G	A01	84905667	GG	GG	TG	TG	GG	TT	GG	GG	GG	TT	GG	GG	TT	TT	GG	TT	GG	TT	TT	TT	GG	GG	GG	GG	GG	TT	TT	GG	TT	TT	GG	GG	GG	GG	GG	TG	TG	--	TG	--	TT	GG	GG	GG	TT	GG
TM2868	A/G	A01	84913005	CC	CC	TC	TC	CC	TT	CC	CC	CC	TT	CC	CC	TT	TT	CC	TT	CC	TT	TT	TT	CC	CC	CC	CC	CC	TT	TT	CC	TT	TT	CC	CC	CC	CC	CC	TC	TC	--	--	--	TT	CC	CC	CC	TT	CC
TM2869	A/G	A01	84923213	TT	TT	TC	--	TT	CC	TT	TT	TT	CC	TT	TT	CC	CC	TT	CC	TT	CC	CC	CC	TT	--	TT	TT	TT	CC	CC	TT	CC	CC	TT	TT	TT	TT	TT	TC	--	CC	--	CC	CC	TT	TT	TT	CC	TT
TM2871	T/C	A01	84931539	TT	TT	--	TT	TT	TT	TT	TT	TT	TT	TT	TT	--	TC	TT	TC	TT	TC	TC	TT	TT	TT	TT	TT	TT	TC	TC	TT	TC	TC	TT	TT	TT	TT	TT	TC	--	TC	TC	TT	TC	TT	TT	TT	TT	TT
TM2877	T/C	A01	84987074	GG	GG	--	GG	GG	--	GG	GG	GG	GG	GG	GG	--	AA	GG	AA	GG	AA	AA	GG	GG	--	GG	GG	GG	AA	AA	GG	AA	AA	GG	GG	GG	GG	GG	AG	--	AA	--	GG	AA	GG	GG	GG	GG	GG
TM2880	A/G	A01	85001391	TT	TT	TC	TC	TT	CC	TT	TT	TT	CC	TT	TT	CC	CC	TT	CC	TT	CC	CC	CC	TT	TT	TT	TT	TT	CC	CC	TT	CC	CC	TT	TT	TT	TT	TT	TC	TC	CC	--	CC	CC	TT	TT	TT	CC	TT
TM2881	A/C	A01	85017312	GG	GG	--	TG	GG	TT	GG	GG	GG	TT	GG	GG	TT	TT	GG	TT	GG	TT	TT	TT	GG	GG	GG	GG	GG	TT	TT	GG	TT	TT	GG	GG	GG	GG	GG	TG	TG	--	TG	--	TT	GG	GG	GG	TT	GG
TM2884	T/C	A01	85029696	TT	TT	TC	TC	TT	TC	TT	TT	TT	TC	TT	TT	TC	TC	TT	TC	TT	TC	TC	TC	TT	TT	TT	TT	TT	TC	TC	TT	TC	TC	TT	TT	TT	TT	TT	TC	--	--	TC	TC	TC	TT	TT	TT	TC	TT
TM2885	T/C	A01	85035945	TT	TT	TC	TC	TT	CC	TT	TT	TT	CC	TT	TT	CC	CC	TT	CC	TT	CC	CC	CC	TT	--	TT	TT	TT	CC	CC	TT	CC	CC	TT	TT	TT	TT	TT	TC	TC	--	TC	--	CC	TT	TT	TT	CC	TT
TM2887	T/C	A01	85050726	AA	AA	AG	--	AA	GG	AA	AA	AA	GG	AA	AA	GG	GG	AA	GG	AA	GG	GG	GG	AA	AA	AA	AA	AA	GG	GG	AA	GG	GG	AA	AA	AA	AA	AA	AG	AG	--	AG	--	GG	AA	AA	AA	GG	AA
TM2888	T/C	A01	85057971	AA	AA	AG	AG	AA	GG	AA	AA	AA	GG	AA	AA	GG	GG	AA	GG	AA	GG	GG	GG	AA	AA	AA	AA	AA	GG	GG	AA	GG	GG	AA	AA	AA	AA	AA	AG	AG	--	--	--	GG	AA	AA	AA	GG	AA
TM2890	A/G	A01	85079335	GG	GG	AG	--	GG	AA	GG	GG	GG	AA	GG	GG	AA	AA	GG	AA	GG	AA	AA	AA	GG	GG	GG	GG	GG	AA	AA	GG	AA	AA	GG	GG	GG	GG	GG	AG	--	AA	--	AA	AA	GG	GG	GG	AA	GG
TM2891	A/C	A01	85081504	CC	CC	AC	AC	CC	AA	CC	CC	CC	AA	CC	CC	AA	AA	CC	AA	CC	AA	AA	AA	CC	--	CC	CC	CC	AA	AA	CC	AA	AA	CC	CC	CC	CC	CC	AC	--	AA	--	AA	AA	CC	CC	CC	AA	CC
TM2892	C/G	A01	85085112	CC	CC	CG	--	CC	GG	CC	CC	CC	GG	CC	CC	GG	GG	CC	GG	CC	GG	GG	GG	CC	--	CC	CC	CC	GG	GG	CC	GG	GG	CC	CC	CC	CC	CC	CG	CG	--	CG	GG	GG	CC	CC	CC	GG	CC
TM2893	T/C	A01	85087310	TT	TT	TC	TC	TT	CC	TT	TT	TT	CC	TT	TT	CC	CC	TT	CC	TT	CC	CC	CC	TT	--	TT	TT	TT	CC	CC	TT	CC	CC	TT	TT	TT	TT	TT	TC	TC	--	TC	--	CC	TT	TT	TT	CC	TT
TM2894	T/C	A01	85089789	AA	AA	AG	AA	AA	--	AA	AA	AA	AA	AA	AA	AG	GG	AA	GG	AA	GG	GG	AA	AA	--	AA	AA	AA	GG	GG	AA	GG	GG	AA	AA	AA	AA	AA	AG	AG	--	--	AA	GG	AA	AA	AA	AA	AA
TM2896	A/G	A01	85104025	CC	CC	--	TC	CC	TC	CC	CC	CC	TC	CC	CC	TC	TC	CC	TC	CC	TC	TC	TC	CC	CC	CC	CC	CC	TC	TC	CC	TC	TC	CC	CC	CC	CC	CC	--	TC	TC	TC	TC	TC	CC	CC	CC	TC	CC
TM2897	A/G	A01	85115452	CC	CC	--	--	CC	TT	CC	CC	CC	TT	CC	CC	TT	TT	CC	TT	CC	TT	TT	TT	CC	CC	CC	CC	CC	TT	TT	CC	TT	TT	CC	CC	CC	CC	CC	TC	TC	--	--	--	TT	CC	CC	CC	TT	CC
TM2898	A/C	A01	85117967	AA	AA	AC	AC	AA	CC	AA	AA	AA	CC	AA	AA	CC	CC	AA	CC	AA	CC	CC	CC	AA	--	AA	AA	AA	CC	CC	AA	CC	CC	AA	AA	AA	AA	AA	AC	AC	AC	AC	AC	CC	AA	AA	AA	CC	AA
TM2899	G/C	A01	85138219	GG	GG	GG	GG	GG	GG	GG	GG	GG	GG	GG	GG	--	CG	GG	CG	GG	CG	CG	GG	GG	GG	GG	GG	GG	CG	CG	GG	CG	CG	GG	GG	GG	GG	GG	CG	--	CG	CG	GG	CG	GG	GG	GG	GG	GG
TM2903	A/G	A01	85151826	CC	CC	--	CC	CC	CC	CC	CC	CC	CC	CC	CC	--	TC	CC	TC	CC	TC	TC	CC	CC	CC	CC	CC	CC	TC	TC	CC	TC	TC	CC	CC	CC	CC	CC	TC	TC	TC	TC	CC	TC	CC	CC	CC	CC	CC
TM2905	A/G	A01	85173727	AA	AA	AG	AG	AA	GG	AA	AA	AA	GG	--	AA	GG	GG	AA	GG	AA	GG	GG	GG	AA	--	AA	AA	AA	GG	GG	AA	GG	GG	AA	AA	AA	AA	AA	AG	AG	--	AG	--	GG	AA	AA	AA	GG	AA
TM2906	A/G	A01	85179052	AA	AA	AG	AG	AA	GG	AA	AA	AA	GG	AA	AA	GG	GG	AA	GG	AA	GG	GG	GG	AA	AA	AA	AA	AA	GG	GG	AA	GG	GG	AA	AA	AA	AA	AA	AG	AG	--	--	--	GG	AA	AA	AA	GG	AA
TM2911	T/C	A01	85224007	TT	TT	--	--	TT	TC	TT	TT	TT	TC	TT	TT	TC	TC	TT	TC	TT	TC	TC	TC	TT	TT	TT	TT	TT	TC	TC	TT	TC	TC	TT	TT	TT	TT	TT	--	--	TC	--	TC	TC	TT	TT	TT	TC	TT
TM2912	A/T	A01	85234285	TT	TT	--	TT	TT	--	TT	TT	TT	TT	TT	TT	--	AT	TT	AT	TT	AT	AT	TT	TT	TT	TT	TT	TT	AT	AT	TT	AT	AT	TT	TT	TT	TT	TT	--	--	AT	AT	TT	AT	TT	TT	TT	TT	TT
TM2913	A/G	A01	85239130	GG	GG	--	--	GG	AA	GG	GG	GG	AA	GG	GG	AA	AA	GG	AA	GG	AA	AA	AA	GG	GG	GG	GG	GG	AA	AA	GG	AA	AA	GG	GG	GG	GG	GG	AG	AG	--	--	--	AA	GG	GG	GG	AA	GG
TM2918	T/G	A01	85269124	AA	AA	AC	--	AA	CC	AA	AA	AA	CC	AA	AA	CC	CC	AA	CC	AA	CC	CC	CC	AA	AA	AA	AA	AA	CC	CC	AA	CC	CC	AA	AA	AA	AA	AA	AC	--	--	--	--	CC	AA	AA	AA	CC	AA
TM2922	A/C	A01	85292172	GG	GG	--	--	GG	TT	GG	GG	GG	TT	GG	GG	TT	TT	GG	TT	GG	TT	TT	TT	GG	GG	GG	GG	GG	TT	TT	GG	TT	TT	GG	GG	GG	GG	GG	TG	--	--	--	--	TT	GG	GG	GG	TT	GG
TM2923	A/T	A01	85296465	TT	TT	AT	--	TT	AA	TT	TT	TT	AA	TT	TT	AA	AA	TT	AA	TT	AA	AA	AA	TT	--	TT	TT	TT	AA	AA	TT	AA	AA	TT	TT	TT	TT	TT	AT	AT	AA	--	AA	AA	TT	TT	TT	AA	TT
TM2924	T/G	A01	85306529	AA	AA	AC	AC	AA	CC	AA	AA	AA	CC	AA	AA	CC	CC	AA	CC	AA	CC	CC	CC	AA	--	AA	AA	AA	CC	CC	AA	CC	CC	AA	AA	AA	AA	AA	AC	AC	--	AC	--	CC	AA	AA	AA	CC	AA
TM2925	A/G	A01	85309486	CC	CC	TC	TC	CC	TT	CC	CC	CC	TT	CC	CC	TT	TT	CC	TT	CC	TT	TT	TT	CC	CC	CC	CC	CC	TT	TT	CC	TT	TT	CC	CC	CC	CC	CC	TC	TC	--	TC	--	TT	CC	CC	CC	TT	CC
TM2928	T/C	A01	85331004	TT	TT	TC	CC	TT	CC	TT	TT	TT	CC	TT	TT	CC	CC	TT	CC	TT	CC	CC	CC	TT	--	TT	TT	TT	CC	CC	TT	CC	CC	TT	TT	TT	TT	TT	--	CC	CC	CC	CC	CC	TT	TT	TT	CC	TT
TM2931	T/C	A01	85351120	CC	CC	--	TC	CC	TT	CC	CC	CC	TT	CC	CC	TT	TT	CC	TT	CC	TT	TT	TT	CC	CC	CC	CC	CC	TT	TT	CC	TT	TT	CC	CC	CC	CC	CC	TC	--	TT	--	TT	TT	CC	CC	CC	TT	CC
TM2933	T/C	A01	85359778	AA	AA	AG	AG	AA	GG	AA	AA	AA	GG	AA	AA	GG	GG	AA	GG	AA	GG	GG	GG	AA	--	AA	AA	AA	GG	GG	AA	GG	GG	AA	AA	AA	AA	AA	AG	AG	--	--	--	GG	AA	AA	AA	GG	AA
TM2934	A/G	A01	85362863	GG	GG	AG	AG	GG	AA	GG	GG	GG	AA	GG	GG	AA	AA	GG	AA	GG	AA	AA	AA	GG	GG	GG	GG	GG	AA	AA	GG	AA	AA	GG	GG	GG	GG	GG	AG	AG	AA	--	--	AA	GG	GG	GG	AA	GG
TM2936	A/G	A01	85374378	TT	TT	TC	TC	TT	CC	TT	TT	TT	CC	TT	TT	CC	CC	TT	CC	TT	CC	CC	CC	TT	--	TT	TT	TT	CC	CC	TT	CC	CC	TT	TT	TT	TT	TT	TC	TC	--	TC	--	CC	TT	TT	TT	CC	TT
TM2937	A/G	A01	85382107	AA	AA	AG	AG	AA	GG	AA	AA	AA	GG	AA	AA	GG	GG	AA	GG	AA	GG	GG	GG	AA	--	AA	AA	AA	GG	GG	AA	GG	GG	AA	AA	AA	AA	AA	AG	AG	AG	AG	--	GG	AA	AA	AA	GG	AA
TM2944	T/C	A01	85421147	CC	CC	TC	TC	CC	TT	CC	CC	CC	TT	CC	CC	TT	TT	CC	TT	CC	TT	TT	TT	CC	CC	CC	CC	CC	TT	TT	CC	TT	TT	CC	CC	CC	CC	CC	TC	TC	TC	TC	TC	TT	CC	CC	CC	TT	CC
TM2946	T/C	A01	85426938	GG	GG	GG	GG	GG	GG	GG	GG	GG	AG	GG	GG	AG	GG	GG	AG	GG	AG	AG	GG	GG	GG	GG	GG	GG	GG	AG	GG	GG	AG	GG	GG	GG	GG	GG	--	GG	AG	GG	GG	GG	GG	GG	GG	GG	GG
TM2947	T/C	A01	85436704	CC	CC	--	TC	CC	TC	CC	CC	CC	TC	CC	CC	TC	TC	CC	TC	CC	TC	TC	TC	CC	CC	CC	CC	CC	TC	TC	CC	TC	TC	CC	CC	CC	CC	CC	--	--	TC	TC	TC	TC	CC	CC	CC	TC	CC
TM2949	T/C	A01	85454433	CC	CC	CC	--	CC	TC	CC	CC	CC	TC	CC	CC	TC	TC	CC	TC	CC	TC	TC	TC	CC	CC	CC	CC	CC	TC	TC	CC	TC	TC	CC	CC	CC	CC	CC	--	--	TC	TC	TC	TC	CC	CC	CC	TC	CC
TM2951	A/C	A01	85466210	TT	TT	TG	TG	TT	GG	TT	TT	TT	GG	TT	TT	GG	GG	TT	GG	TT	GG	GG	GG	TT	TT	TT	TT	TT	GG	GG	TT	GG	GG	TT	TT	TT	TT	TT	TG	TG	--	TG	--	GG	TT	TT	TT	GG	TT
TM2952	A/C	A01	85473391	AA	AA	AC	AC	AA	CC	AA	AA	AA	CC	AA	AA	CC	CC	AA	CC	AA	CC	CC	CC	AA	AA	AA	AA	AA	CC	CC	AA	CC	CC	AA	AA	AA	AA	AA	AC	AC	--	AC	--	CC	AA	AA	AA	CC	AA
TM2953	T/C	A01	85479221	CC	CC	TC	TC	CC	TT	CC	CC	CC	TT	CC	CC	TT	TT	CC	TT	CC	TT	TT	TT	CC	CC	CC	CC	CC	TT	TT	CC	TT	TT	CC	CC	CC	CC	CC	TC	TC	--	TC	--	TT	CC	CC	CC	TT	CC
TM2954	A/G	A01	85482989	AA	AA	AG	AG	AA	GG	AA	AA	AA	GG	AA	AA	GG	GG	AA	GG	AA	GG	GG	GG	AA	--	AA	AA	AA	GG	GG	AA	GG	GG	AA	AA	AA	AA	AA	AG	AG	--	AG	--	GG	AA	AA	AA	GG	AA
TM2956	A/G	A01	85488735	AA	AA	AG	AG	AA	GG	AA	AA	AA	GG	AA	AA	GG	GG	AA	GG	AA	GG	GG	GG	AA	--	AA	AA	AA	GG	GG	AA	GG	GG	AA	AA	AA	AA	AA	AG	AG	--	AG	--	GG	AA	AA	AA	GG	AA
TM2957	T/G	A01	85493367	GG	GG	TG	--	GG	TT	GG	GG	GG	TT	GG	GG	TT	TT	GG	TT	GG	TT	TT	TT	GG	GG	GG	GG	GG	TT	TT	GG	TT	TT	GG	GG	GG	GG	GG	--	TT	TT	TT	TT	TT	GG	GG	GG	TT	GG
TM2958	T/C	A01	85498857	CC	CC	--	TC	CC	TC	CC	CC	CC	TC	CC	CC	TC	TC	CC	TC	CC	TC	TC	TC	CC	CC	CC	CC	CC	TC	TC	CC	TC	TC	CC	CC	CC	CC	CC	--	TC	TC	TC	TC	--	CC	CC	CC	--	CC
TM2960	T/C	A01	85507965	GG	GG	GG	GG	GG	AG	GG	GG	GG	AG	GG	GG	AG	AG	GG	AG	GG	AG	AG	AG	GG	GG	GG	GG	GG	--	AG	GG	AG	AG	GG	GG	GG	GG	GG	--	AG	AG	AG	AG	AG	GG	GG	GG	AG	GG
TM2962	A/C	A01	85536321	TT	TT	--	TG	TT	TG	TT	TT	TT	TG	TT	TT	TG	TG	TT	TG	TT	TG	TG	TG	TT	TT	TT	TT	TT	TG	TG	TT	TG	TG	TT	TT	TT	TT	TT	TG	--	TG	TG	TG	TG	TT	TT	TT	TG	TT
TM2965	A/G	A01	85547640	CC	CC	TC	--	CC	TT	CC	CC	CC	TT	CC	CC	TT	TT	CC	TT	CC	TT	TT	TT	CC	CC	CC	CC	CC	TT	TT	CC	TT	TT	CC	CC	CC	CC	CC	--	TC	--	--	TT	TT	CC	CC	CC	TT	CC
TM2966	T/G	A01	85550794	TT	TT	TG	--	TT	GG	TT	TT	TT	GG	TT	TT	GG	GG	TT	GG	TT	GG	GG	GG	TT	--	TT	TT	TT	GG	GG	TT	GG	GG	TT	TT	TT	TT	TT	TG	--	GG	GG	GG	GG	TT	TT	TT	GG	TT
TM2967	A/C	A01	85557459	TT	TT	--	TG	TT	GG	TT	TT	TT	GG	TT	TT	GG	GG	TT	GG	TT	GG	GG	GG	TT	TT	TT	TT	TT	GG	GG	TT	GG	GG	TT	TT	TT	TT	TT	TG	TG	GG	GG	GG	GG	TT	TT	TT	GG	TT
TM2972	T/C	A01	85583108	AA	AA	AG	--	AA	GG	AA	AA	AA	GG	AA	AA	GG	GG	AA	GG	AA	GG	GG	GG	AA	AA	AA	AA	AA	GG	GG	AA	GG	GG	AA	AA	AA	AA	AA	AG	AG	--	AG	--	GG	AA	AA	AA	GG	AA
TM2973	A/G	A01	85587161	GG	GG	--	AG	GG	AG	GG	GG	GG	AG	GG	GG	AG	AG	GG	AG	GG	AG	AG	AG	GG	GG	GG	GG	GG	AG	AG	GG	AG	AG	GG	GG	GG	GG	GG	--	AG	AG	AG	AG	AG	GG	GG	GG	AG	GG
TM2975	T/A	A01	85595171	TT	TT	AT	AT	TT	AA	TT	TT	TT	AA	TT	TT	AA	AA	TT	AA	TT	AA	AA	AA	TT	TT	TT	TT	TT	AA	AA	TT	AA	AA	TT	TT	TT	TT	TT	AT	AT	--	AT	--	AA	TT	TT	TT	AA	TT
TM2976	T/C	A01	85602468	TT	TT	TC	TC	TT	CC	TT	TT	TT	CC	TT	TT	CC	CC	TT	CC	TT	CC	CC	CC	TT	TT	TT	TT	TT	CC	CC	TT	CC	CC	TT	TT	TT	TT	TT	TC	TC	--	TC	--	CC	TT	TT	TT	CC	TT
TM2977	T/C	A01	85607794	CC	CC	--	TC	CC	TC	CC	CC	CC	TC	CC	CC	TC	TC	CC	TC	CC	TC	TC	TC	CC	CC	CC	CC	CC	TC	TC	CC	TC	TC	CC	CC	CC	CC	CC	TC	--	TC	TC	TC	TC	CC	CC	CC	TC	CC
TM2978	A/G	A01	85612683	GG	GG	AG	--	GG	AA	GG	GG	GG	AA	GG	GG	AA	AA	GG	AA	GG	AA	AA	AA	GG	--	GG	GG	GG	AA	AA	GG	AA	AA	GG	GG	GG	GG	GG	AG	--	AA	AA	AA	AA	GG	GG	GG	AA	GG
TM2980	T/C	A01	85636640	AA	AA	--	AG	AA	GG	AA	AA	AA	GG	AA	AA	GG	GG	AA	GG	AA	GG	GG	GG	AA	AA	AA	AA	AA	GG	GG	AA	GG	GG	AA	AA	AA	AA	AA	AG	AG	--	AG	--	GG	AA	AA	AA	GG	AA
TM2981	A/G	A01	85642081	TT	TT	TC	TC	TT	CC	TT	TT	TT	CC	TT	TT	CC	CC	TT	CC	TT	CC	CC	CC	TT	TT	TT	TT	TT	CC	CC	TT	CC	CC	TT	TT	TT	TT	TT	TC	TC	--	TC	--	CC	TT	TT	TT	CC	TT
TM2983	A/T	A01	85658132	AA	AA	--	AA	AA	AA	AA	AA	AA	AA	AA	AA	--	TA	AA	TA	AA	TA	TA	AA	AA	AA	AA	AA	AA	TA	TA	AA	TA	TA	AA	AA	AA	AA	AA	--	--	TA	TA	AA	TA	AA	AA	AA	AA	AA
TM2985	T/C	A01	85679304	GG	GG	GG	GG	GG	GG	GG	GG	GG	GG	GG	GG	AG	AG	GG	AG	GG	AG	AG	GG	GG	GG	GG	GG	GG	AG	AG	GG	AG	AG	GG	GG	GG	GG	GG	--	GG	--	AG	GG	AG	GG	GG	GG	GG	GG
TM2986	A/T	A01	85681833	TT	TT	AT	TT	TT	--	TT	TT	TT	TT	TT	TT	--	AT	TT	AT	TT	AT	AT	TT	TT	TT	TT	TT	TT	AT	AT	TT	AT	AT	TT	TT	TT	TT	TT	--	--	AT	AT	TT	AT	TT	TT	TT	TT	TT
TM2988	T/C	A01	85691290	GG	GG	--	AG	GG	AG	GG	GG	GG	AG	GG	GG	AG	AG	GG	AG	GG	AG	AG	AG	GG	GG	GG	GG	GG	AG	AG	GG	AG	AG	GG	GG	GG	GG	GG	--	AG	AG	AG	AG	AG	GG	GG	GG	AG	GG
TM2989	A/G	A01	85698816	GG	GG	--	GG	GG	GG	GG	GG	GG	GG	GG	GG	--	AG	GG	AG	GG	AG	AG	GG	GG	GG	GG	GG	GG	AG	AG	GG	AG	AG	GG	GG	GG	GG	GG	--	AG	AG	AG	GG	AG	GG	GG	GG	GG	GG
TM2990	T/C	A01	85703220	AA	AA	AG	--	AA	GG	AA	AA	AA	GG	AA	AA	GG	GG	AA	GG	AA	GG	GG	GG	AA	--	AA	AA	AA	GG	GG	AA	GG	GG	AA	AA	AA	AA	AA	AG	AG	--	GG	GG	GG	AA	AA	AA	GG	AA
TM2991	T/C	A01	85711030	CC	CC	TC	--	CC	TT	CC	CC	CC	TT	CC	CC	TT	TT	CC	TT	CC	TT	TT	TT	CC	CC	CC	CC	CC	TT	TT	CC	TT	TT	CC	CC	CC	CC	CC	TC	TC	TT	TT	TT	TT	CC	CC	CC	TT	CC
TM2993	A/G	A01	85732248	CC	CC	TC	--	CC	TT	CC	CC	CC	TT	CC	CC	TT	TT	CC	TT	CC	TT	TT	TT	CC	--	CC	CC	CC	TT	TT	CC	TT	TT	CC	CC	CC	CC	CC	TC	TT	TT	TT	TT	TT	CC	CC	CC	TT	CC
TM2994	T/C	A01	85736634	AA	AA	AG	--	AA	GG	AA	AA	AA	GG	AA	AA	GG	GG	AA	GG	AA	GG	GG	GG	AA	AA	AA	AA	AA	GG	GG	AA	GG	GG	AA	AA	AA	AA	AA	AG	AG	GG	--	GG	GG	AA	AA	AA	GG	AA
TM2995	T/C	A01	85739572	CC	CC	TC	TC	CC	TT	CC	CC	CC	TT	CC	CC	TT	TT	CC	TT	CC	TT	TT	TT	CC	CC	CC	CC	CC	TT	TT	CC	TT	TT	CC	CC	CC	CC	CC	TC	TC	TT	--	TT	TT	CC	CC	CC	TT	CC
TM2997	T/C	A01	85749856	CC	CC	TC	TC	CC	TT	CC	CC	CC	TT	CC	CC	TT	TT	CC	TT	CC	TT	TT	TT	CC	CC	CC	CC	CC	TT	TT	CC	TT	TT	CC	CC	CC	CC	CC	TC	TC	--	TC	--	TT	CC	CC	CC	TT	CC
TM2998	T/G	A01	85761140	TT	TT	TG	TG	TT	GG	TT	TT	TT	GG	TT	TT	GG	GG	TT	GG	TT	GG	GG	GG	TT	--	TT	TT	TT	GG	GG	TT	GG	GG	TT	TT	TT	TT	TT	TG	GG	GG	GG	GG	GG	TT	TT	TT	GG	TT
TM3001	A/G	A01	85770340	TT	TT	CC	CC	TT	CC	TT	TT	TT	CC	TT	TT	CC	CC	TT	CC	TT	CC	CC	CC	TT	--	TT	TT	TT	CC	CC	TT	CC	CC	TT	--	TT	TT	TT	--	CC	CC	CC	CC	CC	TT	TT	TT	CC	TT
TM3004	A/T	A01	85826434	AA	AA	--	AT	AA	TT	AA	AA	AA	TT	AA	AA	TT	TT	AA	TT	AA	TT	TT	TT	AA	--	AA	AA	AA	TT	TT	AA	TT	TT	AA	AA	AA	AA	AA	AT	AT	TT	--	TT	TT	AA	AA	AA	TT	AA
TM3006	T/C	A01	85836199	TT	TT	TC	--	TT	CC	TT	TT	TT	CC	TT	TT	CC	CC	TT	CC	TT	CC	CC	CC	TT	TT	TT	TT	TT	CC	CC	TT	CC	CC	TT	TT	TT	TT	TT	TC	TC	--	--	--	CC	TT	TT	TT	CC	TT
TM3008	A/T	A01	85844069	AA	AA	AT	AT	AA	TT	AA	AA	AA	TT	AA	AA	TT	TT	AA	TT	AA	TT	TT	TT	AA	AA	AA	AA	AA	TT	TT	AA	TT	TT	AA	AA	AA	AA	AA	AT	AT	--	AT	--	TT	AA	AA	AA	TT	AA
TM3009	A/G	A01	85851293	TT	TT	TC	TC	TT	CC	TT	TT	TT	CC	TT	TT	CC	CC	TT	CC	TT	CC	CC	CC	TT	--	TT	TT	TT	CC	CC	TT	CC	CC	TT	TT	TT	TT	TT	TC	TC	--	TC	--	CC	TT	TT	TT	CC	TT
TM3010	T/A	A01	85857156	TT	TT	AT	AT	TT	AA	TT	TT	TT	AA	TT	TT	AA	AA	TT	AA	TT	AA	AA	AA	TT	--	TT	TT	TT	AA	AA	TT	AA	AA	TT	TT	TT	TT	TT	AT	AT	AT	AT	AT	AA	TT	TT	TT	AA	TT
TM3011	A/G	A01	85863140	TT	TT	--	TC	TT	CC	TT	TT	TT	CC	TT	TT	CC	CC	TT	CC	TT	CC	CC	CC	TT	TT	TT	TT	TT	CC	CC	TT	CC	CC	TT	TT	TT	TT	TT	TC	TC	--	--	--	CC	TT	TT	TT	CC	TT
TM3012	T/G	A01	85866149	TT	TT	TG	TG	TT	GG	TT	TT	TT	GG	TT	TT	GG	GG	TT	GG	TT	GG	GG	GG	TT	--	TT	TT	TT	GG	GG	TT	GG	GG	TT	TT	TT	TT	TT	TG	TG	--	TG	--	GG	TT	TT	TT	GG	TT
TM3013	T/G	A01	85874244	GG	GG	TG	--	GG	TT	GG	GG	GG	TT	GG	GG	TT	TT	GG	TT	GG	TT	TT	TT	GG	GG	GG	GG	GG	TT	TT	GG	TT	TT	GG	GG	GG	GG	GG	TG	--	--	TG	--	TT	GG	GG	GG	TT	GG
TM3014	A/G	A01	85880887	TT	TT	TC	--	TT	CC	TT	TT	TT	CC	TT	TT	CC	CC	TT	CC	TT	CC	CC	CC	TT	--	TT	TT	TT	CC	CC	TT	CC	CC	TT	TT	TT	TT	TT	--	TC	CC	--	CC	CC	TT	TT	TT	CC	TT
TM3018	A/G	A01	85896516	GG	GG	AG	AG	GG	AA	GG	GG	GG	AA	GG	GG	AA	AA	GG	AA	GG	AA	AA	AA	GG	GG	GG	GG	GG	AA	AA	GG	AA	AA	GG	GG	GG	GG	GG	AG	AG	--	--	--	AA	GG	GG	GG	AA	GG
TM3022	T/C	A01	85920622	TT	TT	TT	TC	TT	TC	TT	TT	TT	TC	TT	TT	--	--	TT	TC	TT	TC	TC	TC	TT	TT	TT	TT	TT	--	TC	TT	TC	TC	TT	TT	TT	TT	TT	TC	TC	TC	TC	TC	--	TT	TT	TT	TC	TT
TM3026	T/C	A01	85938976	CC	CC	--	TC	CC	TC	CC	CC	CC	TC	CC	CC	TC	TC	CC	TC	CC	TC	TC	TC	CC	CC	CC	CC	CC	TC	TC	CC	TC	TC	CC	CC	CC	CC	CC	--	TC	TC	TC	TC	TC	CC	CC	CC	TC	CC
TM3030	T/C	A01	85967617	GG	GG	AG	AG	GG	AA	GG	GG	GG	AA	GG	GG	AA	AA	GG	AA	GG	AA	AA	AA	GG	GG	GG	GG	GG	AA	AA	GG	AA	AA	GG	GG	GG	GG	GG	AG	AG	--	--	--	AA	GG	GG	GG	AA	GG
TM3031	A/T	A01	85971510	TT	TT	--	AT	TT	AT	TT	TT	TT	AT	TT	TT	AT	AT	TT	AT	TT	AT	AT	AT	TT	TT	TT	TT	TT	AT	AT	TT	AT	AT	TT	TT	TT	TT	TT	AT	AT	AT	AT	AT	AT	TT	TT	TT	AT	TT
TM3032	A/G	A01	85976355	GG	GG	--	AG	GG	AG	GG	GG	GG	AG	GG	GG	AG	AG	GG	AG	GG	AG	AG	AG	GG	GG	GG	GG	GG	AG	AG	GG	AG	AG	GG	GG	GG	GG	GG	AG	AG	AG	AG	AG	AG	GG	GG	GG	AG	--
TM3033	A/C	A01	85979910	AA	AA	AC	AA	AA	--	AA	AA	AA	AA	AA	AA	AC	CC	AA	CC	AA	CC	CC	AA	AA	AA	AA	AA	AA	CC	CC	AA	CC	CC	AA	AA	AA	AA	AA	AC	CC	CC	CC	AA	CC	AA	AA	AA	AA	AA
TM3034	T/G	A01	85991322	CC	CC	CC	AC	CC	AC	CC	CC	CC	AC	CC	CC	AC	AC	CC	AC	CC	AC	AC	AC	CC	CC	CC	CC	CC	AC	AC	CC	AC	AC	CC	CC	CC	CC	CC	--	AC	AC	AC	AC	AC	CC	CC	CC	AC	CC
TM3036	T/C	A01	86002250	GG	GG	AG	GG	GG	--	GG	GG	GG	GG	GG	GG	AG	AA	GG	AA	GG	AA	AA	GG	GG	GG	GG	GG	GG	AA	AA	GG	AA	AA	GG	GG	GG	GG	GG	AG	AG	AA	--	GG	AA	GG	GG	GG	GG	GG
TM3037	T/C	A01	86007805	CC	CC	TC	--	CC	TT	CC	CC	CC	TT	CC	CC	TT	TT	CC	TT	CC	TT	TT	TT	CC	CC	CC	CC	CC	TT	TT	CC	TT	TT	CC	CC	CC	CC	CC	TC	--	TT	TT	TT	TT	CC	CC	CC	TT	CC
TM3043	T/C	A01	86035876	TT	TT	TC	TC	TT	TC	TT	TT	TT	TC	TT	TT	TC	TC	TT	TC	TT	TC	TC	TC	TT	TT	TT	TT	TT	TC	TC	TT	TC	TC	TT	TT	TT	TT	TT	TC	TC	TC	TC	TC	TC	TT	TT	TT	TC	TT
TM3044	T/C	A01	86047754	CC	CC	--	TC	CC	TC	CC	CC	CC	TC	CC	CC	TC	TC	CC	TC	CC	TC	TC	TC	CC	CC	CC	CC	CC	TC	TC	CC	TC	TC	CC	CC	CC	CC	CC	--	TC	TC	TC	TC	TC	CC	CC	CC	TC	CC
TM3046	T/C	A01	86108499	CC	CC	CC	--	CC	TC	CC	CC	CC	TC	CC	CC	TC	TC	CC	TC	CC	TC	TC	TC	CC	CC	CC	CC	CC	TC	TC	CC	TC	TC	CC	CC	CC	CC	CC	--	TC	TC	TC	TC	TC	CC	CC	CC	TC	CC
TM3048	T/A	A01	86120515	TT	TT	AT	--	TT	AA	TT	TT	TT	AA	TT	TT	AA	AA	TT	AA	TT	AA	AA	AA	TT	TT	TT	TT	TT	AA	AA	TT	AA	AA	TT	TT	TT	TT	TT	AT	AT	--	--	--	AA	TT	TT	TT	AA	TT
TM3050	T/C	A01	86126847	GG	GG	AG	AG	GG	AA	GG	GG	GG	AA	GG	GG	AA	AA	GG	AA	GG	AA	AA	AA	GG	--	GG	GG	GG	AA	AA	GG	AA	AA	GG	GG	GG	GG	GG	AG	--	AA	--	--	AA	GG	GG	GG	AA	GG
TM3052	T/C	A01	86138099	CC	CC	--	TC	CC	TC	CC	CC	CC	TC	CC	CC	TC	TC	CC	TC	CC	TC	TC	TC	CC	CC	CC	CC	CC	TC	TC	CC	TC	TC	CC	CC	CC	CC	CC	--	TC	TC	TC	TC	TC	CC	CC	CC	TC	CC
TM3057	A/C	A01	86176808	AA	AA	AC	AC	AA	CC	AA	AA	AA	CC	AA	AA	CC	CC	AA	CC	AA	CC	CC	CC	AA	AA	AA	AA	AA	CC	CC	AA	CC	CC	AA	AA	AA	AA	AA	AC	AC	--	AC	--	CC	AA	AA	AA	CC	AA
TM3058	T/G	A01	86180209	TT	TT	TG	TG	TT	GG	TT	TT	TT	GG	TT	TT	GG	GG	TT	GG	TT	GG	GG	GG	TT	--	TT	TT	TT	GG	GG	TT	GG	GG	TT	TT	TT	TT	TT	TG	TG	--	TG	--	GG	TT	TT	TT	GG	TT
TM3059	A/G	A01	86185798	AA	AA	AG	AG	AA	GG	AA	AA	AA	GG	AA	AA	GG	GG	AA	GG	AA	GG	GG	GG	AA	AA	AA	AA	AA	GG	GG	AA	GG	GG	AA	AA	AA	AA	AA	AG	AG	--	AG	--	GG	AA	AA	AA	GG	AA
TM3063	A/G	A01	86205922	CC	CC	TC	--	CC	TT	CC	CC	CC	TT	CC	CC	TT	TT	CC	TT	CC	TT	TT	TT	CC	CC	CC	CC	CC	TT	TT	CC	TT	TT	CC	CC	CC	CC	CC	TC	--	TT	TT	TT	TT	CC	CC	CC	TT	CC
TM3064	A/T	A01	86209960	TT	TT	AT	AT	TT	AT	TT	TT	TT	AT	TT	TT	AT	AT	TT	AT	TT	AT	AT	AT	TT	TT	TT	TT	TT	AT	AT	TT	AT	AT	TT	TT	TT	TT	TT	AT	AT	AT	AT	AT	AT	TT	TT	TT	AT	TT
TM3068	A/C	A01	86234327	CC	CC	--	AC	CC	AA	CC	CC	CC	AA	CC	CC	AA	AA	CC	AA	CC	AA	AA	AA	CC	CC	CC	CC	CC	AA	AA	CC	AA	AA	CC	CC	CC	CC	CC	AC	AC	AA	--	AA	AA	CC	CC	CC	AA	CC
TM3070	A/G	A01	86244857	CC	CC	--	TC	CC	TT	CC	CC	CC	TT	CC	CC	TT	TT	CC	TT	CC	TT	TT	TT	CC	CC	CC	CC	CC	TT	TT	CC	TT	TT	CC	CC	CC	CC	CC	TC	TC	--	--	--	TT	CC	CC	CC	TT	CC
TM3072	T/G	A01	86253583	TT	TT	TG	--	TT	GG	TT	TT	TT	GG	TT	TT	GG	GG	TT	GG	TT	GG	GG	GG	TT	--	TT	TT	TT	GG	GG	TT	GG	GG	TT	TT	TT	TT	TT	TG	TG	GG	--	GG	GG	TT	TT	TT	GG	TT
TM3073	A/C	A01	86262057	CC	CC	AC	AC	CC	AA	CC	CC	CC	AA	CC	CC	AA	AA	CC	AA	CC	AA	AA	AA	CC	--	CC	CC	CC	AA	AA	CC	AA	AA	CC	CC	CC	CC	CC	AC	AC	AA	AC	--	AA	CC	CC	CC	AA	CC
TM3074	T/C	A01	86266108	CC	CC	TC	TC	CC	TT	CC	CC	CC	TT	CC	CC	TT	TT	CC	TT	CC	TT	TT	TT	CC	CC	CC	CC	CC	TT	TT	CC	TT	TT	CC	CC	CC	CC	CC	TC	TC	--	TC	--	TT	CC	CC	CC	TT	CC
TM3075	T/C	A01	86283235	TT	TT	--	TC	TT	CC	TT	TT	TT	CC	TT	TT	--	CC	TT	CC	TT	CC	CC	CC	TT	TT	TT	TT	TT	CC	TC	TT	CC	CC	TT	TT	TT	TT	TT	--	--	--	TC	TC	CC	TT	TT	TT	TC	TT
TM3079	A/G	A01	86309038	GG	GG	--	AG	GG	AG	GG	GG	GG	AG	GG	GG	AG	AG	GG	AG	GG	AG	AG	AG	GG	GG	GG	GG	GG	AG	AG	GG	AG	AG	GG	GG	GG	GG	GG	AG	AG	AG	AG	AG	AG	GG	GG	GG	AG	GG
TM3080	T/A	A01	86317750	TT	TT	TA	TA	TT	AA	TT	TT	TT	AA	TT	TT	AA	AA	TT	AA	TT	AA	AA	AA	TT	TT	TT	TT	TT	AA	AA	TT	AA	AA	TT	TT	TT	TT	TT	TA	TA	TA	TA	TA	AA	TT	TT	TT	AA	TT
TM3081	A/C	A01	86321262	CC	CC	CC	CC	CC	AC	CC	CC	CC	AC	CC	CC	AC	AC	CC	AC	CC	AC	AC	AC	CC	CC	CC	CC	CC	AC	AC	CC	AC	AC	CC	CC	CC	CC	CC	--	AC	AC	AC	AC	AC	CC	CC	CC	AC	CC
TM3084	A/C	A01	86334901	GG	GG	GG	GG	GG	GG	GG	GG	GG	GG	GG	GG	--	TG	GG	TG	GG	TG	TG	GG	GG	GG	GG	GG	GG	TG	TG	GG	TG	TG	GG	GG	GG	GG	GG	TG	TG	TG	TG	GG	TG	GG	GG	GG	GG	GG
TM3085	A/G	A01	86339367	GG	GG	--	--	GG	AG	GG	GG	GG	AG	GG	GG	AG	AG	GG	AG	GG	AG	AG	AG	GG	GG	GG	GG	GG	AG	AG	GG	AG	AG	GG	GG	GG	GG	GG	--	AG	AG	AG	AG	AG	GG	GG	GG	AG	GG
TM3086	C/G	A01	86363489	CC	CC	GC	CC	CC	--	CC	CC	CC	CC	CC	CC	GC	GG	CC	GG	CC	GG	GG	CC	CC	--	CC	CC	CC	GG	GG	CC	GG	GG	CC	CC	CC	CC	CC	GC	GC	--	--	CC	GG	CC	CC	CC	CC	CC
TM3087	A/G	A01	86367487	GG	GG	GG	AG	GG	AG	GG	GG	GG	AG	GG	GG	AG	AG	GG	AG	GG	AG	AG	AG	GG	GG	GG	GG	GG	AG	AG	GG	AG	AG	GG	GG	GG	GG	GG	GG	AG	AG	AG	AG	AG	GG	GG	GG	AG	GG
TM3089	T/C	A01	86379844	AA	AA	AG	--	AA	GG	AA	AA	AA	GG	AA	AA	GG	GG	AA	GG	AA	GG	GG	GG	AA	AA	AA	AA	AA	GG	GG	AA	GG	GG	AA	AA	AA	AA	AA	AG	AG	GG	--	--	GG	AA	AA	AA	GG	AA
TM3095	A/G	A01	86408135	GG	GG	--	AG	GG	AG	GG	GG	GG	AG	GG	GG	AG	AG	GG	AG	GG	AG	AG	AG	GG	GG	GG	GG	GG	AG	AG	GG	AG	AG	GG	GG	GG	GG	GG	AG	AG	AG	AG	AG	AG	GG	GG	GG	AG	GG
TM3096	A/G	A01	86416665	TT	TT	TC	TC	TT	CC	TT	TT	TT	CC	TT	TT	CC	CC	TT	CC	TT	CC	CC	CC	TT	TT	TT	TT	TT	CC	CC	TT	CC	CC	TT	TT	TT	TT	TT	TC	TC	--	TC	--	CC	TT	TT	TT	CC	TT
TM3097	A/G	A01	86425973	TT	TT	--	TC	TT	TC	TT	TT	TT	TC	TT	TT	--	TC	TT	TC	TT	TC	TC	TC	TT	TT	TT	TT	TT	TC	TC	TT	TC	TC	TT	TT	TT	TT	TT	TC	--	--	--	TC	TC	TT	TT	TT	TC	TT
TM3101	A/G	A01	86447550	CC	CC	--	TC	CC	TC	CC	CC	CC	TC	CC	CC	TC	TC	CC	TC	CC	TC	TC	TC	CC	CC	CC	CC	CC	TC	TC	CC	TC	TC	CC	CC	CC	CC	CC	--	TC	TC	--	TC	TC	CC	CC	CC	TC	CC
TM3103	A/G	A01	86452942	AA	AA	AG	AG	AA	GG	AA	AA	AA	GG	AA	AA	GG	GG	AA	GG	AA	GG	GG	GG	AA	--	AA	AA	AA	GG	GG	AA	GG	GG	AA	AA	AA	AA	AA	AG	AG	--	AG	--	GG	AA	AA	AA	GG	AA
TM3106	A/G	A01	86467713	AA	AA	--	AG	AA	AG	AA	AA	AA	AG	AA	AA	AG	AG	AA	AG	AA	AG	AG	AG	AA	AA	AA	AA	AA	AG	AG	AA	AG	AG	AA	AA	AA	AA	AA	AG	--	AG	AG	AG	AG	AA	AA	AA	AG	AA
TM3107	A/G	A01	86469974	CC	CC	--	TC	CC	TC	CC	CC	CC	TC	CC	CC	TC	TC	CC	TC	CC	TC	TC	TC	CC	CC	CC	CC	CC	TC	TC	CC	TC	TC	CC	CC	CC	CC	CC	TC	TC	TC	TC	TC	TC	CC	CC	CC	--	CC
TM3108	A/G	A01	86477378	GG	GG	GG	--	GG	AG	GG	GG	GG	AG	GG	GG	AG	AG	GG	AG	GG	AG	AG	AG	GG	GG	GG	GG	GG	AG	AG	GG	AG	AG	GG	GG	GG	GG	GG	--	--	--	--	AG	--	GG	GG	GG	AG	GG
TM3109	A/G	A01	86512353	CC	CC	TC	--	CC	TT	CC	CC	CC	TT	CC	CC	TT	TT	CC	TT	CC	TT	TT	TT	CC	CC	CC	CC	CC	TT	TT	CC	TT	TT	CC	CC	CC	CC	CC	TC	TC	--	--	--	TT	CC	CC	CC	TT	CC
TM3110	A/G	A01	86517599	CC	CC	TC	CC	CC	--	CC	CC	CC	CC	CC	CC	TC	TT	CC	TT	CC	TT	TT	CC	CC	CC	CC	CC	CC	TT	TT	CC	TT	TT	CC	CC	CC	CC	CC	TC	TC	--	TC	CC	TT	CC	CC	CC	CC	CC
TM3112	T/C	A01	86531825	TT	TT	TC	TC	TT	CC	TT	TT	TT	CC	TT	TT	CC	CC	TT	CC	TT	CC	CC	CC	TT	TT	TT	TT	TT	CC	CC	TT	CC	CC	TT	TT	TT	TT	TT	TC	TC	--	CC	TC	CC	TT	TT	TT	CC	TT
TM3115	T/C	A01	86548020	AG	AG	AG	GG	AG	GG	AG	AG	AG	GG	AG	AG	GG	GG	AG	GG	AG	GG	GG	GG	AG	AG	AG	AG	AG	GG	GG	AG	GG	GG	AG	AG	AG	--	--	--	--	GG	--	--	GG	AG	AG	--	GG	--
TM3116	T/C	A01	86552838	TT	TT	--	TC	TT	CC	TT	TT	TT	CC	TT	TT	CC	CC	TT	CC	TT	CC	CC	CC	TT	TT	TT	TT	TT	CC	CC	TT	CC	CC	TT	TT	TT	TT	TT	TC	TC	--	TC	--	CC	TT	TT	TT	CC	TT
TM3117	T/C	A01	86566383	CC	CC	TC	TC	CC	TT	CC	CC	CC	TT	CC	CC	TT	TT	CC	TT	CC	TT	TT	TT	CC	CC	CC	CC	CC	TT	TT	CC	TT	TT	CC	CC	CC	CC	CC	TC	TC	--	--	--	TT	CC	CC	CC	TT	CC
TM3119	A/T	A01	86580794	AA	AA	TA	--	AA	TT	AA	AA	AA	TT	AA	AA	TT	TT	AA	TT	AA	TT	TT	TT	AA	--	AA	AA	AA	TT	TT	AA	TT	TT	AA	AA	AA	AA	AA	TA	--	TT	--	TT	TT	AA	AA	AA	TT	AA
TM3120	T/C	A01	86607789	AA	AA	AG	AG	AA	GG	AA	AA	AA	GG	AA	AA	GG	GG	AA	GG	AA	GG	GG	GG	AA	AA	AA	AA	AA	GG	GG	AA	GG	GG	AA	AA	AA	AA	AA	AG	AG	--	AG	--	GG	AA	AA	AA	GG	AA
TM3122	T/C	A01	86615473	CC	CC	TC	TC	CC	TT	CC	CC	CC	TT	CC	CC	TT	TT	CC	TT	CC	TT	TT	TT	CC	CC	CC	CC	CC	TT	TT	CC	TT	TT	CC	CC	CC	CC	CC	TC	TT	TT	TT	TT	TT	CC	CC	CC	TT	CC
TM3123	A/C	A01	86619883	CC	CC	AC	AC	CC	AA	CC	CC	CC	AA	CC	CC	AA	AA	CC	AA	CC	AA	AA	AA	CC	CC	CC	CC	CC	AA	AA	CC	AA	AA	CC	CC	CC	CC	CC	AC	--	AA	--	--	AA	CC	CC	CC	AA	CC
TM3124	T/C	A01	86622913	TT	TT	--	TC	TT	CC	TT	TT	TT	CC	TT	TT	CC	CC	TT	CC	TT	CC	CC	CC	TT	TT	TT	TT	TT	CC	CC	TT	CC	CC	TT	TT	TT	TT	TT	TC	TC	--	TC	--	CC	TT	TT	TT	CC	TT
TM3125	T/C	A01	86625500	AA	AA	AG	AG	AA	GG	AA	AA	AA	GG	AA	AA	GG	GG	AA	GG	AA	GG	GG	GG	AA	--	AA	AA	AA	GG	GG	AA	GG	GG	AA	AA	AA	AA	AA	AG	AG	--	AG	--	GG	AA	AA	AA	GG	AA
TM3126	T/C	A01	86630808	TT	TT	TC	TC	TT	CC	TT	TT	TT	CC	TT	TT	CC	CC	TT	CC	TT	CC	CC	CC	TT	TT	TT	TT	TT	CC	CC	TT	CC	CC	TT	TT	TT	TT	TT	TC	TC	--	TC	--	CC	TT	TT	TT	CC	TT
TM3129	T/C	A01	86654927	CC	CC	TC	TC	CC	TT	CC	CC	CC	TT	CC	CC	TT	TT	CC	TT	CC	TT	TT	TT	CC	CC	CC	CC	CC	TT	TT	CC	TT	TT	CC	CC	CC	CC	CC	TC	TC	--	TC	--	TT	CC	CC	CC	TT	CC
TM3131	A/G	A01	86671086	AA	AA	AG	AG	AA	GG	AA	AA	AA	GG	AA	AA	GG	GG	AA	GG	AA	GG	GG	GG	AA	--	AA	AA	AA	GG	GG	AA	GG	GG	AA	AA	AA	AA	AA	AG	AG	GG	--	GG	GG	AA	AA	AA	GG	AA
TM3133	A/G	A01	86684645	AA	AA	AG	AG	AA	GG	AA	AA	AA	GG	AA	AA	GG	GG	AA	GG	AA	GG	GG	GG	AA	--	AA	AA	AA	GG	GG	AA	GG	GG	AA	AA	AA	AA	AA	AG	AG	AG	AG	AG	GG	AA	AA	AA	GG	AA
TM3135	T/C	A01	86706923	CC	CC	TC	TC	CC	TT	CC	CC	CC	TT	CC	CC	TT	TT	CC	TT	CC	TT	TT	TT	CC	--	CC	CC	CC	TT	TT	CC	TT	TT	CC	CC	CC	CC	CC	TC	TC	--	TC	--	TT	CC	CC	CC	TT	CC
TM3136	T/G	A01	86719872	AA	AA	AC	AA	AA	--	AA	AA	AA	AA	AA	AA	AC	AC	AA	AC	AA	AC	AC	AA	AA	AA	AA	AA	AA	AC	AC	AA	AC	AC	AA	AA	AA	AA	AA	AC	AC	AC	AC	AA	AC	AA	AA	AA	AA	AA
TM3138	A/T	A01	86756158	AA	AA	AA	TA	AA	TA	AA	AA	AA	TA	AA	AA	TA	TA	AA	TA	AA	TA	TA	TA	AA	AA	AA	AA	AA	TA	TA	AA	TA	TA	AA	AA	AA	AA	AA	--	TA	TA	TA	TA	TA	AA	AA	AA	TA	AA
TM3140	T/C	A01	86763456	CC	CC	TC	--	CC	TT	CC	CC	CC	TT	CC	CC	TT	TT	CC	TT	CC	TT	TT	TT	CC	CC	CC	CC	CC	TT	TT	CC	TT	TT	CC	CC	CC	CC	CC	TC	--	TT	TT	TT	TT	CC	CC	CC	TT	CC
TM3142	T/C	A01	86767860	TT	TT	--	TT	TT	--	TT	TT	TT	TT	TT	TT	--	TC	TT	TC	TT	TC	TC	TT	TT	TT	TT	TT	TT	TC	TC	TT	TC	TC	TT	TT	TT	TT	TT	--	--	TC	TC	TT	TC	TT	TT	TT	TT	TT
TM3145	A/G	A01	86784860	CC	CC	CC	CC	CC	TC	CC	CC	CC	TC	CC	CC	TC	TC	CC	TC	CC	TC	TC	TC	CC	CC	CC	CC	CC	TC	TC	CC	TC	TC	CC	CC	CC	CC	CC	--	TC	TC	TC	TC	TC	CC	CC	CC	TC	CC
TM3147	T/C	A01	86821380	CC	CC	TC	CC	TT	--	TT	CC	CC	CC	--	CC	TC	TT	CC	TT	CC	TT	TT	CC	CC	CC	CC	CC	CC	TT	TT	CC	TT	TT	CC	CC	--	CC	CC	TC	TC	--	TC	CC	TT	TT	CC	CC	CC	CC
TM3148	T/G	A01	86824379	TT	TT	TG	TT	GG	--	GG	TT	TT	TT	--	TT	TG	GG	TT	GG	TT	GG	GG	TT	TT	--	TT	TT	TT	GG	GG	TT	GG	GG	TT	TT	--	TT	TT	TG	TG	--	TG	TT	GG	GG	TT	TT	TT	TT
TM3149	T/C	A01	86828561	AA	AA	AG	AA	GG	--	GG	AA	AA	AA	--	AA	AG	GG	AA	GG	AA	GG	GG	AA	AA	--	AA	AA	AA	GG	GG	AA	GG	GG	AA	AA	--	AA	AA	AG	AG	--	AG	AA	GG	GG	AA	AA	AA	AA
TM3151	T/C	A01	86841314	AA	AA	--	AG	GG	GG	GG	AA	AA	GG	AA	AA	GG	GG	AA	GG	AA	GG	GG	GG	AA	AA	AA	AA	AA	GG	GG	AA	GG	GG	AA	AA	AA	AA	AA	AG	AG	--	--	--	GG	GG	AA	AA	GG	AA
TM3153	T/C	A01	86904737	TT	TT	TC	TC	CC	CC	CC	TT	TT	CC	--	TT	CC	CC	--	CC	CC	CC	CC	CC	CC	TT	TT	TT	TT	CC	CC	TT	CC	CC	TT	TT	TT	TT	TT	TC	TC	--	--	--	CC	CC	TT	TT	CC	TT
TM3154	T/C	A01	87004051	CC	CC	TC	CC	TT	--	TT	CC	CC	CC	CC	CC	TC	TT	CC	TT	CC	TT	TT	CC	CC	CC	CC	CC	CC	TT	TT	CC	TT	TT	CC	CC	--	CC	CC	TC	TC	--	--	CC	TT	TT	CC	CC	CC	CC
TM3160	A/C	A01	87266384	GG	GG	TG	GG	TT	--	TT	GG	GG	GG	--	GG	--	TT	GG	TT	GG	TT	TT	GG	GG	GG	GG	GG	GG	TT	TT	GG	TT	TT	GG	GG	--	GG	GG	TG	TT	TT	TT	GG	TT	TT	GG	GG	GG	GG
TM3161	T/C	A01	87285435	TT	TT	TC	TC	CC	CC	CC	TT	TT	CC	--	TT	CC	CC	CC	CC	CC	CC	CC	CC	CC	--	TT	TT	TT	CC	CC	TT	CC	CC	TT	TT	--	TT	TT	TC	TC	CC	--	CC	CC	CC	TT	TT	CC	TT
TM3162	A/G	A01	87336853	CC	CC	TC	CC	TT	--	TT	CC	CC	CC	CC	CC	TC	TT	CC	TT	CC	TT	TT	CC	CC	CC	CC	CC	CC	TT	TT	CC	TT	TT	CC	CC	--	CC	CC	TC	TC	TT	--	CC	TT	TT	CC	CC	CC	CC
TM3165	T/C	A01	87608170	GG	GG	--	GG	AA	GG	AA	GG	GG	GG	GG	GG	--	AA	GG	AA	GG	AA	AA	GG	GG	GG	GG	GG	GG	AA	AA	GG	AA	AA	GG	GG	--	GG	GG	AG	--	AA	--	GG	AA	AA	GG	GG	GG	GG
TM3167	A/G	A01	87633404	GG	GG	AG	GG	AA	--	AA	GG	GG	GG	--	GG	--	AA	GG	AA	GG	AA	AA	GG	GG	GG	GG	GG	GG	AA	AA	GG	AA	AA	GG	GG	--	GG	GG	AG	--	AA	--	GG	AA	AA	GG	GG	GG	GG
TM3170	T/C	A01	87972630	GG	GG	AG	GG	AA	--	AA	GG	GG	GG	--	GG	AG	AA	GG	AA	GG	AA	AA	GG	GG	GG	GG	GG	GG	AA	AA	GG	AA	AA	GG	GG	--	GG	GG	AG	AG	--	AG	GG	AA	AA	GG	GG	GG	GG
TM3172	T/C	A01	88551243	TT	CC	CC	CC	CC	CC	CC	CC	CC	CC	--	CC	CC	CC	CC	CC	CC	CC	CC	CC	CC	TT	CC	CC	TT	CC	CC	CC	CC	CC	CC	CC	CC	CC	TT	CC	CC	CC	CC	--	CC	CC	CC	CC	CC	CC
TM3173	A/G	A01	88587653	CC	CC	TT	TC	TT	--	TT	CC	CC	CC	CC	CC	TC	TT	--	TT	TT	TT	TT	CC	TT	CC	TT	CC	CC	TT	TT	CC	TT	TT	TT	CC	--	TT	CC	TC	TT	CC	TT	CC	TT	TT	TT	TT	CC	TT
TM3175	T/C	A01	88692242	TT	CC	CC	CC	CC	CC	CC	CC	CC	CC	TC	CC	CC	CC	CC	CC	CC	CC	CC	CC	CC	TT	CC	CC	TT	CC	CC	CC	CC	CC	CC	CC	CC	CC	TT	CC	CC	CC	CC	--	CC	CC	CC	CC	CC	CC
TM3178	A/C	A01	88824979	TT	GG	GG	GG	GG	GG	GG	GG	GG	GG	--	GG	GG	GG	GG	GG	GG	GG	GG	GG	GG	TT	GG	GG	TT	GG	GG	GG	GG	GG	GG	GG	GG	GG	TT	GG	GG	GG	GG	--	GG	GG	GG	GG	GG	GG
TM3180	T/C	A01	88854885	TC	CC	CC	CC	CC	CC	CC	CC	CC	CC	CC	CC	CC	CC	CC	CC	CC	CC	CC	CC	CC	TC	CC	CC	TC	CC	CC	CC	CC	CC	CC	CC	CC	CC	TC	CC	CC	CC	CC	CC	CC	CC	CC	CC	CC	CC
TM3181	T/A	A01	88885873	TT	AA	TT	TA	AA	--	AA	AA	AA	TT	TA	AA	TA	AA	AA	AA	AA	AA	AA	TT	AA	TT	AA	AA	TT	AA	AA	AA	AA	AA	AA	AA	--	AA	TT	AA	AA	AA	AA	TT	AA	AA	AA	AA	TT	AA
TM3182	A/G	A01	89009700	GG	AA	AA	AG	GG	--	GG	AA	AA	GG	AA	AA	AG	AA	AA	AA	AA	AA	AA	GG	AA	AA	GG	AA	AA	AA	AA	AA	GG	AA	AA	AA	AA	AA	AA	AA	AA	AA	AA	--	AA	AA	AA	AA	GG	AA
TM3184	A/G	A01	89315684	TT	CC	CC	TC	TT	--	TT	CC	CC	TT	--	CC	TC	CC	CC	CC	CC	CC	CC	TT	CC	--	TT	CC	CC	CC	CC	CC	TT	CC	CC	CC	CC	CC	CC	CC	CC	--	CC	--	CC	CC	CC	CC	TT	CC
TM3189	A/C	A01	89945276	CC	AA	AA	AA	AA	AA	AA	AA	AA	AA	AA	AA	AA	AA	AA	AA	AA	AA	AA	AA	AA	--	AA	CC	AA	AA	AA	CC	AA	AA	AA	CC	--	AA	AA	AC	AA	--	AA	AA	AA	AA	AA	AA	AA	AA
TM3190	T/C	A01	89948544	TT	CC	CC	CC	CC	CC	CC	CC	CC	CC	CC	CC	CC	CC	CC	CC	CC	CC	CC	CC	CC	CC	CC	TT	CC	CC	CC	TT	CC	CC	CC	TT	--	CC	CC	TC	CC	TC	CC	CC	CC	CC	CC	CC	CC	CC
TM3191	T/G	A01	89958476	AC	CC	CC	CC	CC	CC	CC	CC	CC	CC	CC	CC	CC	CC	CC	CC	CC	CC	CC	CC	CC	CC	CC	AC	CC	CC	CC	AC	CC	CC	CC	AC	AC	CC	CC	--	CC	CC	CC	CC	CC	CC	CC	CC	CC	CC
TM3192	T/C	A01	89964325	CC	TT	TT	TT	TT	TT	TT	TT	TT	TT	TT	TT	TT	TT	TT	TT	TT	TT	TT	TT	TT	TT	TT	CC	TT	TT	TT	CC	TT	TT	TT	CC	--	TT	TT	TC	--	TC	TT	TT	TT	TT	TT	TT	TT	TT
TM3194	A/G	A01	89980280	CC	TT	TT	TT	TT	TT	TT	TT	TT	TT	TT	TT	TT	TT	TT	TT	TT	TT	TT	TT	TT	TT	TT	CC	TT	TT	TT	CC	TT	TT	TT	CC	--	TT	TT	TC	TT	TT	TT	TT	TT	TT	TT	TT	TT	TT
TM3195	A/G	A01	89985437	AA	GG	GG	GG	GG	GG	GG	GG	GG	GG	GG	GG	GG	GG	GG	GG	GG	GG	GG	GG	GG	GG	GG	AA	GG	GG	GG	AA	GG	GG	GG	AA	--	GG	GG	AG	GG	GG	GG	GG	GG	GG	GG	GG	GG	GG
TM3196	T/G	A01	89987985	--	GG	GG	GG	GG	GG	GG	GG	GG	GG	GG	GG	GG	GG	GG	GG	GG	GG	GG	GG	GG	GG	GG	TT	GG	GG	GG	TT	GG	GG	GG	TT	--	GG	GG	TG	GG	GG	GG	GG	GG	GG	GG	GG	GG	GG
TM3197	A/G	A01	89990762	TT	CC	CC	CC	CC	CC	CC	CC	CC	CC	CC	CC	CC	CC	CC	CC	CC	CC	CC	CC	CC	CC	CC	TT	CC	CC	CC	TT	CC	CC	CC	TT	--	CC	CC	TC	CC	CC	CC	CC	CC	CC	CC	CC	CC	CC
TM3198	T/C	A01	90000413	TT	CC	CC	CC	CC	CC	CC	CC	CC	CC	CC	CC	CC	CC	CC	CC	CC	CC	CC	CC	CC	--	CC	TT	CC	CC	CC	TT	CC	CC	CC	TT	TT	CC	CC	TC	CC	--	CC	CC	CC	CC	CC	CC	CC	CC
TM3200	T/A	A01	90010108	AT	AA	AA	AA	AA	AA	AA	AA	AA	AA	AA	AA	AA	AA	AA	AA	AA	AA	AA	AA	AA	AA	AA	AT	AA	AA	AA	AT	AA	AA	AA	AT	AT	AA	AA	AT	AA	AA	AA	AA	AA	AA	AA	AA	AA	AA
TM3202	T/C	A01	90018378	GG	AA	AA	AA	AA	AA	AA	AA	AA	AA	AA	AA	AA	AA	AA	AA	AA	AA	AA	AA	AA	AA	AA	GG	AA	AA	AA	GG	AA	AA	AA	GG	GG	AA	AA	AG	AA	--	AA	AA	AA	AA	AA	AA	AA	AA
TM3205	T/C	A01	90038180	CC	TT	TT	TT	TT	TT	TT	TT	TT	TT	TT	TT	TT	TT	TT	TT	TT	TT	TT	TT	TT	TT	TT	CC	TT	TT	TT	CC	TT	TT	TT	CC	CC	TT	TT	TC	TT	--	TT	TT	TT	TT	TT	TT	TT	TT
TM3207	G/C	A01	90055925	GG	CC	CC	CC	CC	CC	CC	CC	CC	CC	CC	CC	CC	CC	CC	CC	CC	CC	CC	CC	CC	--	CC	GG	CC	CC	CC	GG	CC	CC	CC	GG	--	CC	CC	GC	CC	CC	CC	CC	CC	CC	CC	CC	CC	CC
TM3208	T/C	A01	90159178	CC	CC	CC	CC	CC	CC	CC	CC	CC	CC	CC	CC	CC	CC	CC	CC	CC	CC	CC	CC	CC	--	CC	TT	CC	CC	CC	TT	CC	CC	CC	TT	--	CC	CC	TC	CC	--	CC	CC	CC	CC	CC	CC	CC	CC
TM3209	A/G	A01	90577678	AG	GG	GG	--	GG	GG	GG	GG	GG	GG	GG	GG	GG	GG	AG	GG	AG	GG	GG	GG	AG	GG	GG	GG	GG	AG	GG	GG	GG	AG	GG	GG	AG	GG	GG	AG	GG	AG	GG	GG	GG	AG	GG	GG	GG	GG
TM3211	T/C	A01	90770616	TC	TT	TT	TC	TT	TC	TT	TT	TT	TC	TT	TT	TC	TT	TC	TT	TC	TT	TT	TC	TC	TT	TT	TT	TT	TC	TT	TT	TC	TC	TT	TT	TC	TT	TT	TC	TC	TC	TT	TC	TT	TC	TT	TT	TC	TT
TM3217	A/G	A01	90823632	AA	GG	AA	AG	GG	--	GG	GG	GG	GG	GG	GG	AG	GG	--	GG	AA	GG	GG	GG	AA	AA	GG	GG	GG	AA	GG	GG	GG	AA	GG	GG	AA	GG	GG	AA	AA	AA	GG	GG	AA	AA	GG	GG	GG	GG
TM3219	A/G	A01	90831428	AA	GG	AA	AG	GG	--	GG	GG	GG	GG	GG	GG	AG	GG	--	GG	AA	GG	GG	GG	AA	AA	GG	GG	GG	AA	GG	GG	GG	AA	GG	GG	AA	GG	GG	AA	AA	AA	GG	GG	AA	AA	GG	GG	GG	GG
TM3220	T/C	A01	90836821	TT	CC	TT	TC	CC	--	CC	CC	CC	CC	CC	CC	TC	CC	--	CC	TT	CC	CC	CC	TT	--	CC	CC	CC	TT	CC	CC	CC	TT	CC	CC	TT	CC	CC	TT	TT	TT	CC	CC	TT	TT	CC	CC	CC	CC
TM3221	A/G	A01	90842579	TT	CC	TT	TC	CC	--	CC	CC	CC	CC	CC	CC	TC	CC	--	CC	TT	CC	CC	CC	TT	--	CC	CC	CC	TT	CC	CC	CC	TT	CC	CC	TT	CC	CC	TT	TT	TT	CC	CC	TT	TT	CC	CC	CC	CC
TM3222	T/C	A01	90847432	TC	TT	TC	--	TT	--	TT	TT	TT	TT	TT	TT	--	TT	TC	TT	TC	TT	TT	TT	TC	TC	TT	TT	TT	TC	TT	TT	TT	TC	TT	TT	TC	TT	TT	TC	TC	TC	TT	TT	TC	TC	TT	TT	TT	TT
TM3223	T/A	A01	90860025	TT	AA	TT	TT	AA	TT	AA	AA	AA	TT	AA	AA	TT	AA	TT	AA	TT	AA	AA	TT	TT	AA	AA	AA	AA	TT	AA	AA	TT	TT	AA	AA	TT	AA	AA	TA	TT	AA	AA	--	TT	TT	AA	AA	TT	AA
TM3224	T/C	A01	90864489	CC	TT	CC	CC	TT	CC	TT	TT	TT	CC	TT	TT	CC	TT	--	TT	CC	TT	TT	CC	CC	--	TT	TT	TT	CC	TT	TT	CC	CC	TT	TT	CC	TT	TT	TC	CC	TT	TT	--	CC	CC	TT	TT	CC	TT
TM3225	G/C	A01	90869303	CC	GG	CC	GG	GG	--	GG	GG	GG	GG	GG	GG	CG	GG	GG	GG	GG	GG	GG	GG	GG	GG	GG	GG	GG	GG	GG	GG	GG	GG	GG	GG	CC	GG	GG	CG	CC	GG	GG	GG	CC	GG	GG	GG	GG	GG
TM3226	T/C	A01	90874747	CC	TT	CC	TC	TT	CC	TT	TT	TT	CC	TT	TT	CC	TT	TT	TT	TT	TT	TT	CC	TT	TT	TT	TT	TT	TT	TT	TT	CC	TT	TT	TT	CC	TT	TT	--	CC	TT	TT	TC	CC	TT	TT	TT	CC	TT
TM3227	A/C	A01	90888330	GG	TT	GG	--	TT	GG	TT	TT	TT	GG	TT	TT	GG	TT	TT	TT	TT	TT	TT	GG	TT	TT	TT	TT	TT	TT	TT	TT	GG	TT	TT	TT	GG	TT	TT	TG	GG	TT	TT	--	GG	TT	TT	TT	GG	TT
TM3231	T/C	A01	90909480	AA	GG	AA	--	GG	AA	GG	GG	GG	AA	GG	GG	AA	GG	GG	GG	GG	GG	GG	AA	GG	GG	GG	GG	GG	GG	GG	GG	AA	GG	GG	GG	AA	GG	GG	AG	AA	GG	GG	AA	AA	GG	GG	GG	AA	GG
TM3232	T/C	A01	90917501	TC	TT	TC	--	TT	TC	TT	TT	TT	TC	TT	TT	TC	TT	TT	TT	TT	TT	TT	TC	TT	TT	TT	TT	TT	TT	TT	TT	TC	TT	TT	TT	TC	TT	TT	--	TC	TT	TT	--	TC	TT	TT	TT	TC	TT
TM3236	A/G	A01	90930318	CC	TT	CC	CC	TT	CC	TT	TT	TT	CC	TT	TT	CC	TT	TT	TT	TT	TT	TT	CC	TT	CC	TT	TT	TT	TT	TT	TT	CC	TT	TT	TT	CC	TT	TT	--	CC	CC	TT	CC	CC	TT	TT	TT	CC	TT
TM3237	A/G	A01	90936231	GG	AA	--	--	AA	GG	AA	AA	AA	GG	AA	AA	GG	AA	AA	AA	AA	AA	AA	GG	AA	AA	AA	AA	AA	AA	AA	AA	GG	AA	AA	AA	GG	AA	AA	AG	GG	AA	AA	--	GG	AA	AA	AA	GG	AA
TM3238	T/C	A01	90938544	CC	TT	CC	--	TT	CC	TT	TT	TT	CC	TT	TT	CC	TT	TT	TT	TT	TT	TT	CC	TT	TT	TT	TT	TT	TT	TT	TT	CC	TT	TT	TT	CC	TT	TT	--	TC	TT	TT	--	CC	TT	TT	TT	CC	TT
TM3240	A/G	A01	90957037	TT	CC	TT	--	CC	TT	CC	CC	CC	TT	CC	CC	TT	CC	CC	CC	CC	CC	CC	TT	CC	CC	CC	CC	CC	CC	CC	CC	TT	CC	CC	CC	TT	CC	CC	TC	TT	CC	CC	--	TT	CC	CC	CC	TT	CC
TM3241	A/T	A01	90961578	AA	TT	AA	AT	TT	AA	TT	TT	TT	AA	TT	TT	AA	TT	TT	TT	TT	TT	TT	AA	TT	TT	TT	TT	TT	TT	TT	TT	AA	TT	TT	TT	AA	TT	TT	AT	AA	TT	TT	--	AA	TT	TT	TT	AA	TT
TM3242	T/C	A01	90964419	GG	AA	GG	AG	AA	GG	AA	AA	AA	GG	AA	AA	GG	AA	AA	AA	AA	AA	AA	GG	AA	AA	AA	AA	AA	AA	AA	AA	GG	AA	AA	AA	GG	AA	AA	AG	GG	AA	AA	--	GG	AA	AA	AA	GG	AA
TM3244	A/G	A01	91163609	GG	AA	GG	AG	AA	GG	AA	AA	AA	GG	AA	AA	GG	AA	AA	AA	AA	AA	AA	GG	AA	--	AA	AA	AA	AA	AA	AA	GG	AA	AA	AA	GG	AA	AA	AG	GG	AA	AA	--	GG	AA	AA	AA	GG	AA
TM3245	T/C	A01	91249570	TT	CC	TT	CC	CC	--	CC	CC	CC	CC	CC	CC	TC	CC	CC	CC	CC	CC	CC	CC	CC	CC	CC	CC	CC	CC	CC	CC	CC	CC	CC	CC	TT	CC	CC	TC	TT	CC	CC	CC	TT	CC	CC	CC	CC	CC
TM3253	T/C	A01	91990257	CC	CC	CC	CC	CC	CC	CC	CC	CC	CC	CC	TT	CC	CC	--	CC	TT	CC	CC	CC	TT	CC	CC	TT	CC	TT	CC	TT	CC	TT	CC	TT	--	CC	CC	TC	CC	CC	CC	CC	CC	CC	CC	CC	CC	CC
TM3254	T/C	A01	92052252	TT	TT	CC	TC	TT	CC	TT	TT	TT	CC	TT	CC	CC	TT	--	TT	CC	TT	TT	CC	CC	TT	TT	CC	TT	CC	TT	CC	CC	CC	TT	CC	--	TT	TT	TC	CC	TT	TT	--	CC	TT	TT	TT	CC	TT
TM3255	T/G	A01	92106151	AC	AA	AC	--	AA	AC	AA	AA	AA	AC	AA	AC	AC	AA	AC	AA	AC	AA	AA	AC	AC	AA	AA	AC	AA	AC	AA	AC	AC	AC	AA	AC	AA	AA	AA	--	AC	AA	AA	AC	AC	AA	AA	AA	AC	AA
TM3256	A/G	A01	92147241	AG	AA	AG	--	AA	AG	AA	AA	AA	AG	AA	AG	AG	AA	AG	AA	AG	AA	AA	AG	AG	AA	AA	AG	AA	AG	AA	AG	AG	AG	AA	AG	AA	AA	AA	--	--	AA	AA	--	AG	AA	AA	AA	AG	AA
TM3257	T/C	A01	92195684	TT	CC	TT	--	CC	TT	CC	CC	CC	--	CC	CC	TT	CC	CC	CC	CC	CC	CC	TT	CC	--	CC	CC	CC	CC	CC	CC	TT	CC	CC	CC	CC	CC	CC	CC	TT	CC	CC	--	TT	CC	CC	CC	TT	CC
TM3260	T/C	A01	92220482	TC	TT	TC	TC	TT	TC	TT	TT	TT	TC	TT	TT	TC	TT	TT	TT	TT	TT	TT	TC	TT	TT	TT	TT	TT	TT	TT	TT	TC	TT	TT	TT	TT	TT	TT	TT	TC	TT	TT	TC	TC	TT	TT	TT	TC	TT
TM3262	C/G	A01	92228562	CG	CC	CG	CG	CC	CG	CC	CC	CC	CG	CC	CC	CG	CC	CC	CC	CC	CC	CC	CG	CC	CC	CC	CC	CC	CC	CC	CC	CG	CC	CC	CC	CC	CC	CC	CC	CG	CC	CC	CG	--	CC	CC	CC	CG	CC
TM3263	T/C	A01	92237446	TT	CC	TT	--	CC	TT	CC	CC	CC	--	CC	CC	TT	CC	CC	CC	CC	CC	CC	TT	CC	CC	CC	CC	CC	CC	CC	CC	TT	CC	CC	CC	CC	CC	CC	CC	TT	CC	CC	TT	TT	CC	CC	CC	TT	CC
TM3264	A/G	A01	92240737	CC	TT	CC	TC	TT	CC	TT	TT	TT	--	TT	TT	CC	TT	TT	TT	TT	TT	TT	CC	TT	TT	TT	TT	TT	TT	TT	TT	CC	TT	TT	TT	TT	TT	TT	TT	CC	TT	TT	--	CC	TT	TT	TT	CC	TT
TM3266	A/G	A01	92278683	GG	AA	GG	AG	AA	GG	AA	AA	AA	--	AA	AA	GG	AA	AA	AA	AA	AA	AA	GG	AA	--	AA	AA	AA	AA	AA	AA	GG	AA	AA	AA	AA	AA	AA	AA	GG	AA	AA	--	GG	AA	AA	AA	GG	AA
TM3269	A/G	A01	92304579	TT	CC	CC	TC	CC	--	CC	CC	CC	--	CC	TT	TC	CC	--	CC	TT	CC	CC	TT	TT	CC	CC	TT	CC	TT	CC	TT	TT	TT	CC	TT	--	CC	CC	TC	CC	CC	CC	--	CC	CC	CC	CC	TT	CC
TM3272	T/C	A01	92321964	AA	GG	GG	--	GG	--	GG	GG	GG	--	GG	AA	--	GG	--	GG	AA	GG	GG	AA	AA	GG	GG	AA	GG	AA	GG	AA	AA	AA	GG	AA	GG	GG	GG	AG	GG	GG	GG	--	GG	GG	GG	GG	AA	GG
TM3275	T/C	A01	92343644	AA	GG	GG	AG	GG	--	GG	GG	GG	--	GG	AA	AG	GG	--	GG	AA	GG	GG	AA	AA	--	GG	AA	GG	AA	GG	AA	AA	AA	GG	AA	--	GG	GG	AG	GG	GG	GG	--	GG	GG	GG	GG	AA	GG
TM3276	A/C	A01	92349789	TT	GG	GG	--	GG	--	GG	GG	GG	--	GG	TT	--	GG	--	GG	TT	GG	GG	TT	TT	GG	GG	TT	GG	TT	GG	TT	TT	TT	GG	TT	--	GG	GG	TG	GG	GG	GG	--	GG	GG	GG	GG	TT	GG
TM3281	T/C	A01	92376901	AA	GG	GG	AA	GG	AA	GG	GG	GG	AA	GG	AA	AA	GG	AA	GG	AA	GG	GG	AA	AA	GG	GG	AA	GG	AA	GG	AA	AA	AA	GG	AA	--	GG	GG	--	GG	GG	GG	AA	GG	GG	GG	GG	AA	GG
TM3282	A/G	A01	92381124	AA	GG	GG	AG	GG	--	GG	GG	GG	--	GG	AA	AG	GG	--	GG	AA	GG	GG	AA	AA	GG	GG	AA	GG	AA	GG	AA	AA	AA	GG	AA	--	GG	GG	AG	GG	GG	GG	--	GG	GG	GG	GG	AA	GG
TM3285	A/G	A01	92402641	CC	TT	CC	TC	TT	CC	TT	TT	TT	CC	TT	CC	CC	TT	--	TT	CC	TT	TT	CC	CC	TT	TT	CC	TT	CC	TT	CC	CC	CC	TT	CC	TT	TT	TT	TC	CC	TT	TT	--	CC	TT	TT	TT	CC	TT
TM3286	A/G	A01	92406427	GG	AA	--	AG	AA	--	AA	AA	AA	--	AA	GG	AG	AA	AG	AA	GG	AA	AA	GG	GG	--	AA	GG	AA	GG	AA	GG	GG	GG	AA	GG	--	AA	AA	AG	AA	AA	AA	AG	AA	AA	AA	AA	GG	AA
TM3287	A/G	A01	92411928	AA	GG	GG	--	GG	--	GG	GG	GG	--	GG	AA	--	GG	--	GG	AA	GG	GG	AA	AA	GG	GG	AA	GG	AA	GG	AA	AA	AA	GG	AA	GG	GG	GG	--	GG	GG	GG	--	GG	GG	GG	GG	AA	GG
TM3288	A/C	A01	92420859	GG	GG	GG	GG	GG	GG	GG	GG	GG	GG	GG	TT	GG	GG	--	GG	TT	GG	GG	GG	TT	GG	GG	GG	GG	TT	GG	TT	GG	TT	GG	TT	--	GG	GG	TG	GG	GG	GG	GG	GG	GG	GG	GG	GG	GG
TM3289	T/G	A01	92428917	AA	CC	CC	AC	CC	--	CC	CC	CC	AC	CC	AA	AC	CC	AC	CC	AA	CC	CC	AA	AA	CC	CC	AA	CC	AA	CC	AA	AA	AA	CC	AA	CC	CC	CC	--	CC	CC	CC	--	CC	CC	CC	CC	AA	CC
TM3291	A/G	A01	92446886	AG	AA	AA	--	AA	AG	AA	AA	AA	AG	AA	AG	--	AA	AG	AA	AG	AA	AA	AG	AG	AA	AA	AG	AA	AG	AA	AG	AG	--	AA	AG	AA	AA	AA	AA	AA	AA	AA	--	AA	AA	AA	AA	AG	AA
TM3293	T/A	A01	92459562	TT	TT	TT	TT	TT	TT	TT	TT	TT	TT	TT	AA	TT	TT	--	TT	AA	TT	TT	TT	AA	TT	TT	TT	TT	AA	TT	AA	TT	AA	TT	AA	--	TT	TT	AT	TT	TT	TT	TT	TT	TT	TT	TT	TT	TT
TM3295	T/C	A01	92469630	AG	GG	GG	AG	GG	AG	GG	GG	GG	AG	GG	AG	AG	GG	AG	GG	AG	GG	GG	AG	AG	GG	GG	AG	GG	AG	GG	AG	AG	AG	GG	AG	GG	GG	GG	AG	GG	GG	GG	AG	GG	GG	GG	GG	AG	GG
TM3299	A/C	A01	92492678	GG	TT	TT	TG	TT	--	TT	TT	TT	--	TT	GG	TG	TT	--	TT	GG	TT	TT	GG	GG	TT	TT	GG	TT	GG	TT	GG	GG	GG	TT	GG	--	TT	TT	TG	TT	TT	TT	--	TT	TT	TT	TT	GG	TT
TM3300	A/C	A01	92501634	GG	GG	GG	TG	GG	--	GG	GG	GG	--	GG	TT	TG	GG	--	GG	TT	GG	GG	TT	TT	--	GG	GG	GG	TT	GG	TT	TT	TT	GG	TT	--	GG	GG	TG	GG	GG	GG	--	GG	GG	GG	GG	TT	GG
TM3301	A/C	A01	92511836	TT	TT	TT	TG	TT	--	TT	TT	TT	--	TT	GG	TG	TT	--	TT	GG	TT	TT	GG	GG	--	TT	TT	TT	GG	TT	GG	GG	GG	TT	GG	--	TT	TT	TG	TT	TT	TT	TG	TT	TT	TT	TT	GG	TT
TM3304	A/G	A01	92570144	TC	TT	--	TC	TT	--	TT	TT	TT	TC	TT	--	--	TT	TT	TT	TC	TT	TT	TC	TC	TT	TT	TC	TT	TC	TT	TC	--	TC	TT	TC	TT	TT	TT	TT	--	TT	TT	TC	TC	TT	TT	TT	--	TT
TM3306	T/G	A01	92610238	AC	CC	AC	--	CC	AC	CC	CC	CC	AC	CC	AC	AC	CC	AC	CC	AC	CC	CC	AC	AC	CC	CC	AC	CC	AC	CC	AC	AC	AC	CC	AC	--	CC	CC	--	AC	CC	CC	AC	AC	CC	CC	CC	AC	CC
TM3307	A/G	A01	92612622	AA	GG	AA	AG	GG	AA	GG	GG	GG	--	GG	AA	AA	GG	--	GG	AA	GG	GG	AA	AA	GG	GG	AA	GG	AA	GG	AA	AA	AA	GG	AA	--	GG	GG	AG	AA	GG	GG	--	AA	GG	GG	GG	AA	GG
TM3308	G/C	A01	92614722	GG	CC	GG	--	CC	GG	CC	CC	CC	GG	CC	GG	GG	CC	--	CC	GG	CC	CC	GG	GG	--	CC	GG	CC	GG	CC	GG	GG	GG	CC	GG	--	CC	CC	GC	GG	CC	CC	GG	GG	CC	CC	CC	GG	CC
TM3309	G/C	A01	92617161	CC	GG	CC	--	GG	CC	GG	GG	GG	--	GG	CC	CC	GG	--	GG	CC	GG	GG	CC	CC	GG	GG	CC	GG	CC	GG	CC	CC	CC	GG	CC	GG	GG	GG	CG	CC	GG	GG	--	CC	GG	GG	GG	CC	GG
TM3316	T/C	A01	92656952	CC	TT	CC	TC	TT	CC	TT	TT	TT	--	TT	CC	CC	TT	--	TT	CC	TT	TT	CC	CC	TT	TT	CC	TT	CC	TT	CC	CC	CC	TT	CC	--	TT	TT	TC	CC	TT	TT	--	TC	TT	TT	TT	CC	TT
TM3320	T/G	A01	92676367	TG	GG	TG	TG	GG	TG	GG	GG	GG	TG	GG	TG	TG	GG	TG	GG	TG	GG	GG	TG	TG	GG	GG	TG	GG	TG	GG	TG	TG	TG	GG	TG	GG	GG	GG	--	TG	GG	GG	TG	TG	GG	GG	GG	TG	GG
TM3321	A/G	A01	92683478	AG	GG	AG	AG	GG	AG	GG	GG	GG	AG	GG	AG	AG	GG	AG	GG	AA	GG	GG	AA	AG	GG	GG	AG	GG	AA	GG	AG	AA	AG	GG	AG	--	GG	GG	--	AG	GG	GG	--	AG	GG	GG	GG	AG	GG
TM3322	A/C	A01	92693595	AC	CC	AC	AC	CC	AC	CC	CC	CC	AC	CC	AC	AC	CC	AC	CC	AC	CC	CC	AC	AC	CC	CC	AC	CC	AC	CC	AC	AC	AC	CC	AC	CC	CC	CC	AC	--	CC	CC	AC	AC	CC	CC	CC	AC	CC
TM3325	T/C	A01	92738114	AA	GG	AA	--	GG	AA	GG	GG	GG	AA	GG	AA	AA	GG	AA	GG	AA	GG	GG	AA	AA	GG	GG	AA	GG	AA	GG	AA	AA	AA	GG	AA	--	GG	GG	AG	AA	GG	GG	AA	--	GG	GG	GG	AA	GG
TM3330	A/G	A01	92757176	AA	GG	AA	AG	GG	AA	GG	GG	GG	--	GG	AA	AA	GG	--	GG	AA	GG	GG	AA	AA	GG	GG	AA	GG	AA	GG	AA	AA	AA	GG	AA	--	GG	GG	AG	AA	GG	GG	AA	--	GG	GG	GG	AA	GG
TM3331	T/C	A01	92759932	GG	AA	GG	AG	AA	GG	AA	AA	AA	--	AA	GG	GG	AA	--	AA	GG	AA	AA	GG	GG	AA	AA	GG	AA	GG	AA	GG	GG	GG	AA	GG	--	AA	AA	AG	GG	AA	AA	AG	AG	AA	AA	AA	GG	AA
TM3335	T/C	A01	92792731	TT	CC	TT	CC	CC	--	CC	CC	CC	CC	CC	TT	TC	CC	--	CC	TT	CC	CC	CC	TT	CC	CC	TT	CC	TT	CC	TT	CC	TT	CC	TT	--	CC	CC	TC	TT	CC	CC	CC	--	CC	CC	CC	CC	CC
TM3337	T/C	A01	92810438	CC	TT	CC	TT	TT	--	TT	TT	TT	TT	TT	CC	--	TT	--	TT	CC	TT	TT	TT	CC	TT	TT	CC	TT	CC	TT	CC	TT	CC	TT	CC	--	TT	TT	TC	CC	TT	TT	TT	--	TT	TT	TT	TT	TT
TM3341	A/G	A01	92849923	AG	GG	AG	AG	GG	AG	GG	GG	GG	AG	GG	AG	AG	GG	AG	GG	AG	GG	GG	AG	AG	GG	GG	AG	GG	AG	GG	AG	AG	AG	GG	AG	GG	GG	GG	--	--	GG	GG	AG	AG	GG	GG	GG	AG	GG
TM3342	T/G	A01	92853991	GG	TT	GG	TG	TT	GG	TT	TT	TT	--	TT	GG	GG	TT	--	TT	GG	TT	TT	GG	GG	TT	TT	GG	TT	GG	TT	GG	GG	GG	TT	GG	--	TT	TT	TG	GG	TT	TT	--	TG	TT	TT	TT	GG	TT
TM3345	T/C	A01	92869362	CC	TT	CC	TC	TT	CC	TT	TT	TT	--	TT	CC	CC	TT	CC	TT	CC	TT	TT	CC	CC	TT	TT	CC	TT	CC	TT	CC	CC	CC	TT	CC	--	TT	TT	CC	CC	TT	TT	--	--	TT	TT	TT	CC	TT
TM3346	T/C	A01	92885466	AA	GG	AA	--	GG	AA	GG	GG	GG	--	GG	AA	AA	GG	AA	GG	AA	GG	GG	AA	AA	GG	GG	AA	GG	AA	GG	AA	AA	AA	GG	AA	GG	GG	GG	AA	AA	GG	GG	--	--	GG	GG	GG	AA	GG
TM3347	A/G	A01	92893496	GG	AA	GG	AA	GG	--	GG	AA	AA	AA	--	GG	AG	AA	GG	AA	GG	AA	AA	AA	GG	AA	AA	GG	AA	GG	AA	GG	AA	GG	AA	GG	--	AA	AA	GG	GG	AA	AA	AA	AG	AA	AA	AA	AA	AA
TM3348	T/C	A01	92896531	TT	CC	TT	CC	TT	CC	TT	CC	CC	CC	CC	TT	--	CC	TT	CC	TT	CC	CC	CC	TT	CC	CC	TT	CC	TT	CC	TT	CC	TT	CC	TT	CC	CC	CC	TT	TT	CC	CC	CC	--	CC	CC	CC	CC	CC
TM3352	T/C	A01	92948657	CC	TT	CC	TT	CC	--	CC	TT	TT	TT	--	CC	TC	TT	CC	TT	CC	TT	TT	TT	CC	TT	TT	CC	TT	CC	TT	CC	TT	CC	TT	CC	TT	TT	TT	CC	CC	TT	TT	TT	--	TT	TT	TT	TT	TT
TM3353	T/G	A01	92961607	TT	GG	TT	GG	TT	--	TT	GG	GG	GG	--	TT	TG	GG	TT	GG	--	GG	GG	GG	TT	GG	GG	TT	GG	TT	GG	TT	GG	TT	GG	TT	--	GG	GG	TT	TT	GG	GG	GG	--	GG	GG	GG	GG	GG
TM3354	A/G	A01	92965841	GG	AA	GG	AA	GG	--	GG	AA	AA	AA	--	GG	AG	AA	GG	AA	GG	AA	AA	AA	GG	AA	AA	GG	AA	GG	AA	GG	AA	GG	AA	GG	--	AA	AA	GG	GG	AA	AA	AA	AG	AA	AA	AA	AA	AA
TM3355	A/G	A01	92973833	AG	GG	AG	GG	AG	GG	AG	GG	GG	GG	GG	AG	--	GG	AG	GG	AG	GG	GG	GG	AG	GG	GG	AG	GG	AG	GG	AG	GG	AG	GG	AG	GG	GG	GG	AG	AG	GG	GG	GG	AG	GG	GG	GG	GG	GG
TM3359	T/C	A01	93235825	GG	AA	AA	--	GG	AG	GG	AA	AA	AG	AA	GG	--	AA	AA	AA	AA	AA	AA	GG	AA	AA	AA	GG	AA	AA	AA	AA	GG	AA	AA	AA	AA	AA	AA	--	AA	AA	AA	AG	AA	AA	AA	AA	GG	AA
TM3360	A/C	A01	93239932	TT	GG	GG	TG	TT	--	TT	GG	GG	--	GG	TT	TG	GG	GG	GG	GG	GG	GG	TT	GG	GG	GG	TT	GG	GG	GG	GG	TT	GG	GG	GG	--	GG	GG	TG	GG	GG	GG	--	GG	GG	GG	GG	TT	GG
TM3361	A/G	A01	93252381	TT	CC	CC	TC	TT	--	TT	CC	CC	--	--	TT	TC	CC	CC	CC	CC	CC	CC	TT	CC	CC	CC	TT	CC	CC	CC	CC	TT	CC	CC	CC	--	CC	CC	TC	CC	CC	CC	--	CC	CC	CC	CC	TT	CC
TM3362	A/C	A01	93258456	AA	AA	CC	AA	AA	AA	AA	AA	AA	AA	AA	AA	AA	AA	CC	AA	CC	AA	AA	AA	CC	--	CC	AA	AA	CC	AA	CC	AA	CC	AA	CC	AA	AA	AA	AC	AA	CC	AA	AA	AA	AA	AA	AA	AA	AA
TM3363	T/C	A01	93266606	CC	CC	TC	CC	CC	CC	CC	CC	CC	CC	CC	CC	CC	CC	TC	CC	TC	CC	CC	CC	TC	TC	TC	CC	CC	TC	CC	TC	CC	TC	CC	TC	CC	CC	CC	--	CC	TC	CC	CC	CC	CC	CC	CC	CC	CC
TM3364	T/G	A01	93276193	AA	AA	CC	AA	AA	AA	AA	AA	AA	AA	AA	AA	AA	AA	CC	AA	CC	AA	AA	AA	CC	--	CC	AA	AA	CC	AA	CC	AA	CC	AA	CC	AA	AA	AA	AC	AA	CC	--	AA	AA	AA	AA	AA	AA	AA
TM3365	A/G	A01	93278445	GG	GG	--	GG	GG	GG	GG	GG	GG	GG	GG	GG	GG	GG	AA	GG	AA	GG	GG	GG	AA	--	AA	GG	GG	AA	GG	AA	GG	AA	GG	AA	GG	GG	GG	AG	GG	AA	--	GG	GG	GG	GG	GG	GG	GG
TM3366	A/G	A01	93285020	CC	CC	TT	CC	CC	CC	CC	CC	CC	CC	CC	CC	CC	CC	TT	CC	TT	CC	CC	CC	TT	--	TT	CC	CC	TT	CC	TT	CC	TT	CC	TT	CC	CC	CC	TC	CC	TT	--	CC	CC	CC	CC	CC	CC	CC
TM3368	A/G	A01	93293333	TT	TT	TC	TT	TT	TT	TT	TT	TT	TT	TT	TT	TT	TT	TC	TT	TC	TT	TT	TT	TC	TC	TC	TT	TT	TC	TT	TC	TT	TC	TT	TC	TT	TT	TT	TT	TT	TC	TT	TT	TT	TT	TT	TT	TT	TT
TM3369	A/G	A01	93328446	TC	TT	TC	TT	TC	TT	TC	TT	TT	TT	TT	TC	TT	TT	TC	TT	TC	TT	TT	TT	TC	--	TC	TC	TT	TC	TT	TC	TT	TC	TT	TC	TT	TT	TT	TC	TT	TC	TT	TT	TT	TT	TT	TT	TT	TT
TM3372	A/C	A01	94303284	TT	GG	GG	TG	GG	TG	GG	GG	GG	GG	GG	TT	TG	GG	TT	GG	TT	GG	GG	TT	TT	GG	GG	TT	TT	TT	GG	GG	TT	TT	TT	GG	TT	GG	TT	TG	GG	GG	GG	TT	GG	GG	GG	TT	TT	TT
TM3376	T/C	A01	94370152	TT	CC	CC	--	CC	TC	CC	CC	CC	--	CC	TT	TC	CC	TT	CC	TT	CC	CC	TT	TT	CC	CC	TT	TT	TT	CC	CC	TT	TT	TT	CC	TT	CC	TT	TC	CC	CC	CC	TT	CC	CC	CC	TT	TT	TT
TM3378	T/C	A01	94391900	CC	TT	--	TC	TT	TC	TT	TT	TT	TT	TT	CC	TC	TT	CC	TT	CC	TT	TT	CC	CC	--	TT	CC	CC	CC	TT	TT	CC	CC	CC	TT	CC	TT	CC	TC	TT	TT	TT	CC	TT	TT	TT	CC	CC	CC
TM3382	A/G	A01	94410358	AG	GG	GG	AG	GG	--	GG	GG	GG	GG	GG	AG	AG	GG	AG	GG	AG	GG	GG	AG	AG	GG	GG	AG	AG	AG	GG	GG	AG	AG	AG	GG	AG	GG	AG	AG	GG	GG	GG	--	GG	GG	GG	--	--	AG
TM3383	A/G	A01	94415329	AA	GG	GG	--	GG	AG	GG	GG	GG	GG	GG	AA	AG	GG	AA	GG	AA	GG	GG	AA	AA	GG	GG	AA	AA	AA	GG	GG	AA	AA	AA	GG	AA	GG	AA	AG	GG	GG	GG	AA	GG	GG	GG	AA	AA	AA
TM3386	T/G	A01	94439549	CC	AA	--	AC	AA	AC	AA	AA	AA	AA	AA	CC	AC	AA	CC	AA	CC	AA	AA	CC	CC	--	AA	CC	CC	CC	AA	AA	CC	CC	CC	AA	CC	AA	CC	AC	AA	AA	AA	CC	AA	AA	AA	CC	CC	CC
TM3387	T/C	A01	94445272	AA	GG	GG	--	GG	--	GG	GG	GG	GG	GG	AA	--	GG	AA	GG	AA	GG	GG	AA	AA	GG	GG	AA	AA	AA	GG	GG	AA	AA	AA	GG	AA	GG	AA	AG	GG	--	GG	AA	GG	GG	GG	AA	AA	AA
TM3389	T/G	A01	94461197	AA	CC	CC	--	CC	AC	CC	CC	CC	--	CC	AA	--	CC	AA	CC	AA	CC	CC	AA	AA	CC	CC	AA	AA	AA	CC	CC	AA	AA	AA	CC	AA	CC	AA	AC	CC	CC	CC	AA	CC	CC	CC	AA	AA	AA
TM3390	T/C	A01	94468019	GG	AA	--	--	AA	AG	AA	AA	AA	--	AA	GG	--	AA	GG	AA	GG	AA	AA	GG	GG	AA	AA	GG	GG	GG	AA	AA	GG	GG	GG	AA	GG	AA	GG	AG	AA	AA	AA	GG	AA	AA	AA	GG	GG	GG
TM3391	T/G	A01	94470762	TT	GG	--	--	GG	TG	GG	GG	GG	--	GG	TT	TG	GG	TT	GG	TT	GG	GG	TT	TT	--	GG	TT	TT	TT	GG	GG	TT	TT	TT	GG	TT	GG	TT	TG	GG	GG	GG	TT	GG	GG	GG	TT	TT	TT
TM3392	A/G	A01	94476075	CC	TT	--	TC	TT	TC	TT	TT	TT	--	TT	CC	--	TT	CC	TT	CC	TT	TT	CC	CC	--	TT	CC	CC	CC	TT	TT	CC	CC	CC	TT	CC	TT	CC	TC	TT	TT	TT	CC	TT	TT	TT	CC	CC	CC
TM3393	T/G	A01	94478683	CC	AA	AA	--	AA	AC	AA	AA	AA	--	AA	CC	--	AA	CC	AA	CC	AA	AA	CC	CC	AA	AA	CC	CC	CC	AA	AA	CC	CC	CC	AA	CC	AA	CC	AC	AA	--	AA	CC	AA	AA	AA	CC	CC	CC
TM3394	T/C	A01	94491150	TT	CC	CC	--	CC	TC	CC	CC	CC	--	CC	TT	TC	CC	TT	CC	TT	CC	CC	TT	TT	CC	CC	TT	TT	TT	CC	CC	TT	TT	TT	CC	TT	CC	TT	TC	CC	CC	CC	TT	CC	CC	CC	TT	TT	TT
TM3398	T/A	A01	94512719	TT	AA	AA	TA	AA	TA	AA	AA	AA	--	AA	TT	--	AA	TT	AA	TT	AA	AA	TT	TT	AA	AA	TT	TT	TT	AA	AA	TT	TT	TT	AA	TT	AA	TT	TA	AA	AA	AA	TT	AA	AA	AA	TT	TT	TT
TM3400	T/C	A01	94521810	CC	TT	--	TC	TT	TC	TT	TT	TT	--	TT	CC	TC	TT	CC	TT	CC	TT	TT	CC	CC	--	TT	CC	CC	CC	TT	TT	CC	CC	CC	TT	CC	TT	CC	TC	TT	TT	TT	CC	TT	TT	TT	CC	CC	CC
TM3401	A/G	A01	94525198	GG	AA	--	AG	AA	AG	AA	AA	AA	--	AA	GG	AG	AA	GG	AA	GG	AA	AA	GG	GG	--	AA	GG	GG	GG	AA	AA	GG	GG	GG	AA	GG	AA	GG	AG	AA	AA	AA	GG	AA	AA	AA	GG	GG	GG
TM3402	T/C	A01	94533290	AA	GG	GG	AG	GG	AG	GG	GG	GG	--	GG	AA	AG	GG	AA	GG	AA	GG	GG	AA	AA	GG	GG	AA	AA	AA	GG	GG	AA	AA	AA	GG	AA	GG	AA	AG	GG	GG	GG	AA	GG	GG	GG	AA	AA	AA
TM3403	C/G	A01	94539362	GG	CC	--	CG	CC	CG	CC	CC	CC	--	CC	GG	CG	CC	GG	CC	GG	CC	CC	GG	GG	--	CC	GG	GG	GG	CC	CC	GG	GG	GG	CC	GG	CC	GG	CG	CC	CC	CC	GG	CC	CC	CC	GG	GG	GG
TM3404	A/C	A01	94542530	GG	TT	TT	--	TT	TG	TT	TT	TT	--	TT	GG	--	TT	GG	TT	GG	TT	TT	GG	GG	TT	TT	GG	GG	GG	TT	TT	GG	GG	GG	TT	GG	TT	GG	TG	TT	TT	TT	GG	TT	TT	TT	GG	GG	GG
TM3405	T/G	A01	94549135	GG	TT	--	TG	TT	TG	TT	TT	TT	--	TT	GG	--	TT	GG	TT	GG	TT	TT	GG	GG	TT	TT	GG	GG	GG	TT	TT	GG	GG	GG	TT	GG	TT	GG	TG	TT	TT	TT	GG	TT	TT	TT	GG	GG	GG
TM3406	A/G	A01	94556628	AA	GG	GG	AG	GG	AG	GG	GG	GG	--	GG	AA	AG	GG	AA	GG	AA	GG	GG	AA	AA	GG	GG	AA	AA	AA	GG	GG	AA	AA	AA	GG	AA	GG	AA	AG	GG	GG	GG	AA	GG	GG	GG	AA	AA	AA
TM3407	T/C	A01	94573287	CC	TT	TT	TC	TT	TC	TT	TT	TT	--	TT	CC	--	TT	CC	TT	CC	TT	TT	CC	CC	TT	TT	CC	CC	CC	TT	TT	CC	CC	CC	TT	CC	TT	CC	TC	TT	TT	TT	CC	TT	TT	TT	CC	CC	CC
TM3408	T/C	A01	94581202	TC	TT	TT	TC	TT	--	TT	TT	TT	TC	TT	TC	TC	TT	TC	TT	TC	TT	TT	TC	TC	TT	TT	TC	TC	TC	TT	TT	TC	TC	TC	TT	TC	TT	TC	TC	TT	TT	TT	TC	TT	TT	TT	TC	TC	TC
TM3409	A/C	A01	94586579	TT	GG	--	TG	GG	TG	GG	GG	GG	--	GG	TT	TG	GG	TT	GG	TT	GG	GG	TT	TT	GG	GG	TT	TT	TT	GG	GG	TT	TT	TT	GG	TT	GG	TT	TG	GG	GG	GG	TT	GG	GG	GG	TT	TT	TT
TM3411	A/G	A01	94592910	TT	CC	CC	--	CC	TC	CC	CC	CC	TT	CC	TT	TC	CC	TT	CC	TT	CC	CC	TT	TT	CC	CC	TT	TT	TT	CC	CC	TT	TT	TT	CC	TT	CC	TT	TC	CC	CC	CC	TT	CC	CC	CC	TT	TT	TT
TM3412	T/C	A01	94597535	TT	CC	CC	--	CC	TC	CC	CC	CC	--	CC	TT	TC	CC	TT	CC	TT	CC	CC	TT	TT	CC	CC	TT	TT	TT	CC	CC	TT	TT	TT	CC	TT	CC	TT	TC	CC	CC	CC	TT	CC	CC	CC	TT	TT	TT
TM3413	A/G	A01	94608478	AA	GG	--	--	GG	AG	GG	GG	GG	--	GG	AA	AG	GG	AA	GG	AA	GG	GG	AA	AA	GG	GG	AA	AA	AA	GG	GG	AA	AA	AA	GG	AA	GG	AA	AG	GG	GG	GG	AA	GG	GG	GG	AA	AA	AA
TM3414	A/T	A01	94615383	AA	TT	--	AT	TT	AT	TT	TT	TT	AT	TT	AA	AT	TT	AA	TT	AA	TT	TT	AA	AA	--	TT	AA	AA	AA	TT	TT	AA	AA	AA	TT	AA	TT	AA	AT	TT	TT	TT	AA	TT	TT	TT	AA	AA	AA
TM3416	T/C	A01	94629648	CC	TT	--	TC	TT	TC	TT	TT	TT	--	TT	CC	TC	TT	CC	TT	CC	TT	TT	CC	CC	TT	TT	CC	CC	CC	TT	TT	CC	CC	CC	TT	CC	TT	CC	TC	TT	TT	TT	CC	TT	TT	TT	CC	CC	CC
TM3417	A/G	A01	94639033	TT	CC	CC	--	CC	TC	CC	CC	CC	--	CC	TT	TC	CC	TT	CC	TT	CC	CC	TT	TT	CC	CC	TT	TT	TT	CC	CC	TT	TT	TT	CC	TT	CC	TT	TC	CC	CC	CC	TT	CC	CC	CC	TT	TT	TT
TM3418	T/C	A01	94643326	CC	TT	--	TC	TT	TC	TT	TT	TT	--	TT	CC	TC	TT	CC	TT	CC	TT	TT	CC	CC	--	TT	CC	CC	CC	TT	TT	CC	CC	CC	TT	CC	TT	CC	TC	TT	TT	TT	CC	TT	TT	TT	CC	CC	CC
TM3419	A/G	A01	94653056	GG	AA	AA	AG	AA	AG	AA	AA	AA	--	AA	GG	AG	AA	GG	AA	GG	AA	AA	GG	GG	AA	AA	GG	GG	GG	AA	AA	GG	GG	GG	AA	GG	AA	GG	AG	AA	AA	AA	GG	AA	AA	AA	GG	GG	GG
TM3420	A/G	A01	94662194	TC	TT	TT	--	TT	--	TT	TT	TT	TC	TT	TC	TC	TT	TC	TT	TC	TT	TT	TC	TC	TT	TT	TC	TC	TC	TT	TT	TC	TC	TC	TT	TC	TT	TC	--	TT	TT	TT	TC	TT	TT	TT	TC	TC	TC
TM3421	T/C	A01	94668032	GG	AA	AA	--	AA	AG	AA	AA	AA	--	AA	GG	AG	AA	GG	AA	GG	AA	AA	GG	GG	AA	AA	GG	GG	GG	AA	AA	GG	GG	GG	AA	GG	AA	GG	AG	AA	AA	AA	GG	AA	AA	AA	GG	GG	GG
TM3423	T/C	A01	94693975	AA	GG	--	AG	GG	AG	GG	GG	GG	--	GG	AA	AG	GG	AA	GG	AA	GG	GG	AA	AA	GG	GG	AA	AA	AA	GG	GG	AA	AA	AA	GG	AA	GG	AA	AG	GG	GG	GG	AA	GG	GG	GG	AA	AA	AA
TM3424	T/C	A01	94704517	AA	GG	GG	AG	GG	AG	GG	GG	GG	--	GG	AA	AG	GG	AA	GG	AA	GG	GG	AA	AA	GG	GG	AA	AA	AA	GG	GG	AA	AA	AA	GG	AA	GG	AA	AG	GG	GG	GG	AA	GG	GG	GG	AA	AA	AA
TM3426	A/G	A01	94715583	TC	CC	CC	TC	CC	TC	CC	CC	CC	TC	CC	TC	--	CC	TC	CC	TC	CC	CC	TC	TC	CC	CC	TC	TC	TC	CC	CC	TC	TC	TC	CC	TC	CC	TC	--	CC	CC	CC	TC	CC	CC	CC	TC	TC	TC
TM3428	T/C	A01	94731620	GG	AA	--	AG	AA	AG	AA	AA	AA	--	AA	GG	AG	AA	GG	AA	GG	AA	AA	GG	GG	AA	AA	GG	GG	GG	AA	AA	GG	GG	GG	AA	GG	AA	GG	AG	--	--	AA	GG	AA	AA	AA	GG	GG	GG
TM3429	A/G	A01	94740782	AG	GG	GG	AG	GG	--	GG	GG	GG	AG	GG	AG	--	GG	AG	GG	AG	GG	GG	AG	AG	GG	GG	AG	AG	AG	GG	GG	AG	AG	AG	GG	AG	GG	AG	--	GG	GG	GG	AG	GG	GG	GG	AG	AG	AG
TM3430	A/C	A01	94753450	GG	TT	--	TG	TT	TG	TT	TT	TT	--	TT	GG	TG	TT	GG	TT	GG	TT	TT	GG	GG	--	TT	GG	GG	GG	TT	TT	GG	GG	GG	TT	GG	TT	GG	TG	TT	TT	TT	GG	TT	TT	TT	GG	GG	GG
TM3431	T/C	A01	94760791	TC	TT	TT	TC	TT	TC	TT	TT	TT	TC	TT	TC	TC	TT	TC	TT	TC	TT	TT	TC	TC	TT	TT	TC	TC	TC	--	TT	TC	TC	TC	TT	TC	TT	TC	--	TT	TT	TT	TC	TT	TT	TT	TC	TC	TC
TM3433	G/C	A01	94784986	GG	CC	--	CG	CC	CG	CC	CC	CC	--	CC	GG	CG	CC	GG	CC	GG	CC	CC	GG	GG	CC	CC	GG	GG	GG	CC	CC	GG	GG	GG	CC	GG	CC	GG	CG	CC	CC	CC	GG	CC	CC	CC	GG	GG	GG
TM3434	T/C	A01	94792149	TC	CC	CC	TC	CC	TC	CC	CC	CC	TC	CC	TC	TC	CC	TC	CC	TC	CC	CC	TC	TC	CC	CC	TC	TC	TC	CC	CC	TC	TC	TC	CC	TC	CC	TC	TC	CC	CC	CC	TC	CC	CC	CC	TC	TC	TC
TM3436	T/C	A01	94802375	CC	TT	TT	TC	TT	TC	TT	TT	TT	--	TT	CC	TC	TT	CC	TT	CC	TT	TT	CC	CC	TT	TT	CC	CC	CC	TT	TT	CC	CC	CC	TT	CC	TT	CC	TC	TT	TT	TT	CC	TT	TT	TT	CC	CC	CC
TM3437	A/G	A01	94839328	AA	GG	GG	--	GG	AG	GG	GG	GG	AA	GG	AA	--	GG	AA	GG	AA	GG	GG	AA	AA	GG	GG	AA	AA	AA	GG	GG	AA	AA	AA	GG	AA	GG	AA	AG	GG	GG	GG	AA	GG	GG	GG	AA	AA	AA
TM3438	A/C	A01	94845674	TT	GG	GG	TG	GG	TG	GG	GG	GG	--	GG	TT	TG	GG	TT	GG	TT	GG	GG	TT	TT	GG	GG	TT	TT	TT	GG	GG	TT	TT	TT	GG	TT	GG	TT	TG	GG	GG	GG	TT	GG	GG	GG	TT	TT	TT
TM3439	T/A	A01	94847872	TT	AA	--	--	AA	TA	AA	AA	AA	TT	AA	TT	TA	AA	TT	AA	TT	AA	AA	TT	TT	--	AA	TT	TT	TT	AA	AA	TT	TT	TT	AA	TT	AA	TT	TA	AA	AA	AA	TT	AA	AA	AA	TT	TT	TT
TM3440	A/G	A01	94852834	AG	GG	GG	AG	GG	--	GG	GG	GG	AG	GG	AG	AG	GG	AG	GG	AG	GG	GG	AG	AG	GG	GG	AG	AG	AG	GG	GG	AG	AG	AG	GG	AG	GG	AG	AG	GG	GG	GG	AG	GG	GG	GG	--	AG	AG
TM3441	A/G	A01	94869245	TT	CC	CC	TC	CC	TC	CC	CC	CC	--	CC	TT	TC	CC	TT	TT	TT	CC	CC	TT	TT	CC	CC	TT	TT	TT	CC	CC	TT	TT	TT	CC	TT	CC	TT	TC	CC	CC	CC	TT	CC	CC	CC	TT	TT	TT
TM3442	G/C	A01	94871632	GG	CC	--	GC	CC	GC	CC	CC	CC	--	CC	GG	GC	CC	GG	GG	GG	CC	CC	GG	GG	CC	CC	GG	GG	GG	CC	CC	GG	GG	GG	CC	GG	CC	GG	GC	CC	CC	CC	GG	CC	CC	CC	GG	GG	GG
TM3443	A/G	A01	94878619	TT	CC	CC	TC	CC	TC	CC	CC	CC	--	CC	TT	TC	CC	TT	TT	TT	TT	TT	TT	TT	CC	CC	TT	TT	TT	CC	CC	TT	TT	TT	CC	TT	CC	TT	TC	CC	CC	CC	TT	CC	CC	CC	TT	TT	TT
TM3444	T/C	A01	94887210	TT	TT	TT	TC	TT	TC	TT	TT	TT	TT	TT	TC	TC	TT	TT	TC	TT	TT	TT	TC	TT	TT	TT	TC	TC	TT	TT	TT	TC	TT	TC	TT	TC	TT	TC	TC	TT	TT	TT	TC	TT	TT	TT	TC	TC	TC
TM3447	T/G	A01	94905084	AA	CC	AA	--	CC	AC	CC	CC	CC	--	CC	AA	AC	CC	AA	AA	AA	CC	CC	AA	AA	CC	CC	AA	AA	AA	CC	CC	AA	AA	AA	CC	AA	CC	AA	AC	CC	CC	CC	AA	CC	CC	CC	AA	AA	AA
TM3448	T/G	A01	94909050	TT	TT	TT	--	TT	TT	TT	TT	TT	TT	TT	--	--	TT	TT	GG	TT	--	TT	--	TT	TT	TT	GG	GG	TT	TT	TT	--	TT	GG	TT	GG	TT	GG	TT	TT	TT	TT	GG	TT	TT	TT	GG	--	GG
TM3450	A/G	A01	95011320	AA	AA	AA	--	AA	AG	AA	AA	GG	AA	GG	AA	AA	AA	AA	AA	AA	AA	AA	AA	AA	--	AA	AA	AA	AA	--	AA	AA	AA	AA	AA	AA	GG	AA	AA	--	AA	--	AA	AA	AA	AA	AA	AA	AA
TM3451	T/C	A01	95218820	AA	GG	AG	GG	AA	GG	AA	AA	GG	--	--	GG	--	AA	--	GG	GG	AA	AA	GG	GG	GG	AA	GG	GG	GG	GG	AA	GG	AA	GG	AA	GG	GG	GG	AG	--	AA	--	GG	GG	AA	AA	GG	GG	GG
TM3452	A/G	A01	95904505	GG	AA	GG	GG	AA	GG	AA	AA	AA	--	--	GG	GG	GG	--	AA	GG	GG	GG	GG	GG	GG	GG	AA	GG	AA	--	GG	GG	AA	AA	GG	--	GG	GG	AG	GG	GG	AG	GG	AA	GG	GG	AA	GG	AA
TM3453	A/G	A01	95953376	CC	CC	--	TT	CC	TT	CC	CC	CC	--	CC	CC	TT	TT	TC	CC	TT	TT	TT	TT	TT	CC	TT	CC	TT	CC	TC	TT	TT	CC	CC	TT	CC	TT	TT	CC	TT	TT	TC	TT	CC	TT	TT	CC	TT	CC
TM3456	T/C	A01	96243286	GG	GG	--	GG	GG	GG	GG	GG	GG	GG	GG	AG	AG	AG	GG	GG	AG	GG	GG	AG	GG	GG	GG	GG	GG	GG	GG	GG	AG	GG	GG	GG	GG	GG	GG	GG	GG	AG	AG	AG	GG	AG	AG	GG	AG	GG
TM3457	T/C	A01	96246192	CC	CC	TC	CC	CC	TC	CC	CC	CC	TC	CC	TT	TT	TT	CC	CC	TT	CC	CC	TT	CC	CC	CC	CC	CC	CC	CC	CC	TT	CC	CC	CC	--	CC	CC	CC	CC	TT	--	TC	CC	TT	TT	CC	TT	CC
TM3458	T/G	A01	96249314	CC	CC	AC	CC	CC	AC	CC	CC	CC	AC	CC	AA	AA	AA	CC	CC	AA	CC	CC	AA	CC	CC	CC	CC	CC	CC	CC	CC	AA	CC	CC	CC	--	CC	CC	CC	CC	AA	--	AC	CC	AA	AA	CC	AA	CC
TM3459	A/G	A01	96253502	GG	GG	GG	GG	GG	GG	GG	GG	GG	--	GG	AG	--	AG	GG	GG	AG	GG	GG	AG	GG	GG	GG	GG	GG	GG	GG	GG	AG	GG	GG	GG	GG	GG	GG	GG	GG	AG	AG	--	GG	AG	AG	GG	AG	GG
TM3461	A/C	A01	96265076	GG	GG	TG	GG	GG	TG	GG	GG	GG	TG	GG	TG	TG	TG	GG	GG	TG	GG	GG	TG	GG	GG	GG	GG	GG	GG	GG	GG	TG	GG	GG	GG	--	GG	GG	GG	GG	TG	TG	TG	GG	TG	TG	GG	TG	GG
TM3462	T/C	A01	96268360	TT	TT	--	TT	TT	TC	TT	TT	TT	TC	TT	CC	CC	CC	TT	TT	CC	TT	TT	CC	TT	TT	TT	TT	TT	TT	TT	TT	CC	TT	TT	TT	--	TT	TT	TT	TT	CC	TC	TC	TT	CC	CC	TT	CC	TT
TM3463	T/A	A01	96272789	AA	AA	TA	AA	AA	TA	AA	AA	AA	TA	AA	TT	TT	TT	AA	AA	TT	AA	AA	TT	AA	AA	AA	AA	AA	AA	AA	AA	TT	AA	AA	AA	--	AA	AA	AA	AA	TT	TA	TA	AA	TT	TT	AA	TT	AA
TM3466	A/G	A01	96296760	--	AA	AG	AA	AA	AG	AA	AA	AA	AG	AA	GG	GG	GG	AA	AA	GG	AA	AA	GG	AA	AA	AA	AA	AA	AA	AA	AA	GG	AA	AA	AA	--	AA	AA	AA	AA	GG	--	AG	AA	GG	GG	AA	GG	AA
TM3467	A/G	A01	96301352	GG	GG	AG	GG	GG	--	GG	GG	GG	--	GG	AA	AA	AA	GG	GG	AA	GG	GG	AA	GG	GG	GG	GG	GG	GG	GG	GG	AA	GG	GG	GG	GG	GG	GG	GG	GG	AA	AG	AG	GG	AA	AA	GG	AA	GG
TM3468	A/G	A01	96310103	CC	CC	TC	CC	CC	TC	CC	CC	CC	TC	CC	TT	TT	TT	CC	CC	TT	CC	CC	TT	CC	CC	TT	CC	CC	CC	CC	TT	TT	CC	CC	TT	CC	CC	CC	CC	CC	TT	--	TC	CC	TT	TT	CC	TT	CC
TM3469	T/C	A01	96321694	GG	GG	AG	GG	GG	AG	GG	GG	GG	AG	GG	AA	AA	AA	GG	GG	AA	GG	GG	AA	GG	GG	GG	GG	GG	GG	GG	GG	AA	GG	GG	GG	--	GG	GG	GG	--	AA	AA	--	GG	AA	AA	GG	AA	GG
TM3470	T/A	A01	96333399	AA	AA	TA	AA	AA	TA	AA	AA	AA	TA	AA	TT	TT	TT	AA	AA	TT	AA	AA	TT	AA	AA	AA	AA	AA	AA	AA	AA	TT	AA	AA	AA	--	AA	AA	AA	AA	TT	TA	TA	AA	TT	TT	AA	TT	AA
TM3471	T/C	A01	96337031	GG	GG	AG	GG	GG	AG	GG	GG	GG	AG	GG	AA	AA	AA	GG	GG	AA	GG	GG	AA	GG	GG	GG	GG	GG	GG	GG	GG	AA	GG	GG	GG	--	GG	GG	GG	GG	AA	--	AG	GG	AA	AA	GG	AA	GG
TM3473	T/C	A01	96349975	CC	CC	TC	CC	CC	TC	CC	CC	CC	TC	CC	TT	TT	TT	CC	CC	TT	CC	CC	TT	CC	CC	CC	CC	CC	CC	CC	CC	TT	CC	CC	CC	--	CC	CC	CC	CC	TT	--	--	CC	TT	TT	CC	TT	CC
TM3475	G/C	A01	96363108	GG	GG	CG	GG	GG	CG	GG	GG	GG	CG	GG	CC	CC	CC	GG	GG	CC	GG	GG	CC	GG	--	GG	GG	GG	GG	GG	GG	CC	GG	GG	GG	--	GG	GG	GG	GG	CC	--	CG	GG	CC	CC	GG	CC	GG
TM3476	T/G	A01	96368294	CC	CC	CC	CC	CC	AC	CC	CC	CC	AC	CC	CC	AA	AA	CC	CC	AA	CC	CC	AA	CC	CC	CC	CC	CC	CC	CC	CC	AA	CC	CC	CC	CC	CC	CC	CC	CC	AA	--	AC	CC	AA	AA	CC	AA	CC
TM3478	T/C	A01	96382681	GG	GG	GG	GG	GG	AG	GG	GG	GG	AG	GG	GG	AA	AA	GG	GG	AA	GG	GG	AA	GG	GG	GG	GG	GG	GG	GG	GG	AA	GG	GG	GG	GG	GG	GG	GG	GG	AA	AG	AG	GG	AA	AA	GG	AA	GG
TM3480	T/C	A01	96393820	TT	TT	TC	TT	TT	--	TT	TT	TT	--	TT	CC	CC	CC	TT	TT	CC	TT	TT	CC	TT	TT	TT	TT	TT	TT	TT	CC	CC	TT	TT	CC	TT	TT	TT	TT	TT	CC	TC	TT	TT	CC	CC	TT	CC	TT
TM3482	T/C	A01	96407204	GG	GG	GG	GG	GG	AG	GG	GG	GG	AG	GG	GG	AA	AA	GG	GG	AA	GG	GG	AA	GG	GG	GG	GG	GG	GG	GG	GG	AA	GG	GG	GG	GG	GG	GG	GG	GG	AA	--	--	GG	AA	AA	GG	AA	GG
TM3485	A/G	A01	96429210	AA	AA	AG	AA	AA	AG	AA	AA	AA	AG	AA	GG	GG	GG	AA	AA	GG	AA	AA	GG	AA	AA	AA	AA	AA	AA	AA	GG	GG	AA	AA	GG	AA	AA	AA	AA	AA	GG	AG	AG	AA	GG	GG	AA	GG	AA
TM3493	A/C	A01	96480451	AA	AA	AC	AA	AA	AC	AA	AA	AA	AC	AA	CC	CC	CC	AA	AA	CC	AA	AA	CC	AA	AA	AA	AA	AA	AA	AA	CC	CC	AA	AA	CC	--	AA	AA	AA	AA	CC	AC	AC	AA	CC	CC	AA	CC	AA
TM3494	A/C	A01	96484898	CC	CC	CC	CC	CC	--	CC	CC	CC	--	CC	CC	AA	AA	CC	CC	AA	CC	CC	AA	CC	--	CC	CC	CC	CC	CC	CC	AA	CC	CC	CC	CC	CC	CC	CC	--	AA	AA	AA	CC	AA	AA	CC	AA	CC
TM3495	T/C	A01	96488647	GG	GG	GG	GG	GG	AG	GG	GG	GG	AG	GG	GG	AA	AA	GG	GG	AA	GG	GG	AA	GG	--	GG	GG	GG	GG	GG	GG	AA	GG	GG	GG	GG	GG	GG	GG	GG	--	--	AG	GG	AA	AA	GG	AA	GG
TM3496	A/G	A01	96493557	CC	CC	--	CC	CC	--	CC	CC	CC	--	CC	TC	TC	TC	CC	CC	TC	CC	CC	TC	CC	CC	CC	CC	CC	CC	CC	TC	TC	CC	CC	TC	CC	CC	CC	CC	CC	TC	--	--	CC	TC	TC	CC	TC	CC
TM3498	T/C	A01	96506893	TT	TT	TT	TT	TT	TC	TT	TT	TT	--	TT	TT	CC	CC	TT	TT	CC	TT	TT	CC	TT	--	TT	TT	TT	TT	TT	TT	CC	TT	TT	TT	TT	TT	TT	TT	TT	CC	TC	TC	TT	CC	CC	TT	CC	TT
TM3499	T/C	A01	96530441	TT	TT	TC	TT	TT	TC	TT	TT	TT	--	TT	CC	CC	CC	TT	TT	CC	TT	TT	CC	TT	TT	TT	TT	TT	TT	TT	CC	CC	TT	TT	CC	--	TT	TT	TT	TT	TT	TC	TC	TT	CC	CC	TT	CC	TT
TM3507	T/C	A01	96599994	AA	AA	AG	AA	AA	AG	AA	AA	AA	AG	AA	GG	GG	GG	AA	AA	GG	AA	AA	GG	AA	--	AA	AA	AA	AA	AA	GG	GG	AA	AA	GG	--	AA	AA	AA	AA	AA	--	AG	AA	GG	GG	AA	GG	AA
TM3510	A/G	A01	96629867	AA	AA	AG	AA	AA	AG	AA	AA	AA	--	AA	GG	GG	GG	AA	AA	GG	AA	AA	GG	AA	--	AA	AA	AA	AA	AA	GG	GG	AA	AA	GG	--	AA	AA	AA	AA	AA	AG	AG	AA	GG	GG	AA	GG	AA
TM3511	G/C	A01	96635304	GG	GG	GC	GG	GG	GC	GG	GG	GG	GC	GG	CC	CC	CC	GG	GG	CC	GG	GG	CC	GG	GG	GG	GG	GG	GG	GG	CC	CC	GG	GG	CC	--	GG	GG	GG	GG	GG	--	GC	GG	CC	CC	GG	CC	GG
TM3513	A/G	A01	96642292	AA	AA	AG	AA	AA	AG	AA	AA	AA	AG	AA	GG	GG	GG	AA	AA	GG	AA	AA	GG	AA	--	AA	AA	AA	AA	AA	GG	GG	AA	AA	GG	--	AA	AA	AA	AA	AA	AG	AG	AA	GG	GG	AA	GG	AA
TM3514	A/G	A01	96644734	TT	TT	TC	TT	TT	TC	TT	TT	TT	--	TT	CC	CC	CC	TT	TT	CC	TT	TT	CC	TT	TT	TT	TT	TT	TT	TT	CC	CC	TT	TT	CC	TT	TT	TT	TT	TT	TT	TC	TC	TT	CC	CC	TT	CC	TT
TM3516	A/G	A01	96661388	AA	AA	AG	AA	AA	--	AA	AA	AA	--	AA	AG	AG	AG	AA	AA	AG	AA	AA	AG	AA	AA	AA	AA	AA	AA	AA	AG	AG	AA	AA	AG	AA	AA	AA	AA	AA	AA	--	--	AA	AG	AG	AA	AG	AA
TM3517	C/G	A01	96673035	GG	GG	CG	GG	GG	CG	GG	GG	GG	CG	GG	CC	CC	CC	GG	GG	CC	GG	GG	CC	GG	--	GG	GG	GG	GG	GG	CC	CC	GG	GG	CC	--	GG	GG	GG	GG	GG	CG	CG	GG	CC	CC	GG	CC	GG
TM3519	A/T	A01	96708148	AA	AA	AA	AA	AA	TA	AA	AA	AA	TA	AA	AA	TT	TT	AA	AA	TT	AA	AA	TT	AA	--	AA	AA	AA	AA	AA	AA	TT	AA	AA	AA	AA	AA	AA	AA	AA	AA	TA	TA	AA	TT	TT	AA	TT	AA
TM3521	A/G	A01	96723996	TT	TT	TT	TT	TT	TC	TT	TT	TT	--	TT	TT	--	CC	TT	TT	CC	TT	TT	CC	TT	TT	TT	TT	TT	CC	TT	TT	CC	TT	TT	TT	TT	TT	TT	TT	TT	TT	--	--	TT	TT	CC	TT	CC	TT
TM3523	C/G	A01	96736123	GG	GG	CG	GG	GG	--	GG	GG	GG	--	GG	CC	CG	CC	GG	GG	CC	GG	GG	CC	GG	GG	CC	GG	GG	CC	GG	CC	CC	GG	GG	CC	GG	GG	GG	GG	GG	GG	CG	CG	GG	GG	CC	GG	CC	GG
TM3524	T/C	A01	96739181	TT	TT	TT	TT	TT	TC	TT	TT	TT	--	TT	TT	TC	CC	TT	TT	CC	TT	TT	CC	TT	--	TT	TT	TT	CC	TT	TT	CC	TT	TT	TT	TT	TT	TT	TT	TT	TT	TC	TC	TT	TT	CC	TT	CC	TT
TM3525	T/G	A01	96741557	GG	GG	GG	GG	GG	TG	GG	GG	GG	TG	GG	GG	--	TT	GG	GG	TT	GG	GG	TT	GG	GG	GG	GG	GG	TT	GG	GG	TT	GG	GG	GG	GG	GG	GG	GG	GG	GG	--	TG	GG	GG	TT	GG	TT	GG
TM3526	T/G	A01	96746846	AA	AA	AC	AA	AA	AA	AA	AA	AA	AA	AA	CC	AA	CC	AA	AA	CC	AA	AA	AA	AA	AA	CC	AA	AA	AA	AA	CC	AA	AA	AA	CC	--	AA	AA	AA	AA	AA	AC	AA	AA	AA	CC	AA	AA	AA
TM3527	G/C	A01	96752741	GG	GG	GC	GG	GG	GC	GG	GG	GG	GC	GG	CC	GC	CC	GG	GG	GG	GG	GG	CC	GG	GG	CC	GG	GG	CC	GG	CC	CC	GG	GG	CC	--	GG	GG	GG	GG	GG	GC	GC	GG	GG	CC	GG	CC	GG
TM3528	A/T	A01	96755928	AA	AA	--	AA	AA	--	AA	AA	AA	--	AA	TT	AT	TT	AA	AA	AA	AA	AA	TT	AA	AA	TT	AA	AA	TT	AA	TT	TT	AA	AA	TT	AA	AA	AA	AA	AA	AA	--	--	AA	AA	TT	AA	TT	AA
TM3529	A/C	A01	96760455	TT	TT	--	TT	TT	TT	TT	TT	TT	TT	TT	GG	TT	GG	TT	TT	TT	TT	TT	TT	TT	TT	GG	TT	TT	TT	TT	GG	TT	TT	TT	GG	--	TT	TT	TT	TT	TT	--	TT	TT	TT	GG	TT	TT	TT
TM3530	T/A	A01	96762574	AA	AA	TA	AA	AA	AA	AA	AA	AA	AA	AA	TT	AA	TT	AA	AA	AA	AA	AA	AA	AA	AA	TT	AA	AA	AA	AA	TT	AA	AA	AA	TT	--	AA	AA	AA	AA	AA	--	AA	AA	AA	TT	AA	AA	AA
TM3531	T/A	A01	96767041	AA	AA	TA	AA	AA	--	AA	AA	AA	--	AA	TT	TA	TT	AA	AA	AA	AA	AA	TT	AA	AA	TT	AA	AA	TT	AA	TT	TT	AA	AA	TT	AA	AA	AA	AA	AA	AA	--	TA	AA	AA	TT	AA	TT	AA
TM3535	T/C	A01	96785482	CC	CC	--	CC	CC	TC	CC	CC	CC	TC	CC	TT	--	TT	CC	CC	CC	CC	CC	TT	CC	CC	TT	CC	CC	--	CC	TT	TT	CC	CC	TT	CC	CC	CC	CC	CC	--	--	--	CC	CC	TT	CC	TT	CC
TM3536	T/C	A01	96789533	AA	AA	AG	AA	AA	AG	AA	AA	AA	AG	AA	GG	AG	GG	AA	AA	AA	AA	AA	GG	AA	--	GG	AA	AA	GG	AA	GG	GG	AA	AA	GG	--	AA	AA	AA	AA	AA	AG	AG	AA	AA	GG	AA	GG	AA
TM3537	A/G	A01	96794062	GG	GG	AG	GG	GG	GG	GG	GG	GG	GG	GG	AA	GG	AA	GG	GG	GG	GG	GG	GG	GG	GG	AA	GG	GG	GG	GG	AA	GG	GG	GG	AA	--	GG	GG	GG	GG	GG	--	GG	GG	GG	AA	GG	GG	GG
TM3539	T/C	A01	96858661	AA	AA	AG	AA	AA	AG	AA	AA	AA	AG	AA	GG	GG	GG	AA	AA	AA	AA	AA	GG	AA	--	GG	AA	AA	GG	AA	GG	GG	AA	AA	GG	--	AA	AA	AA	AA	AA	--	AG	AA	GG	GG	AA	GG	AA
TM3541	T/C	A01	96870283	GG	GG	AG	GG	GG	AG	GG	GG	GG	AG	GG	AA	AA	AG	GG	GG	GG	GG	GG	AA	GG	GG	AA	GG	GG	AA	GG	AG	AA	GG	GG	AG	--	GG	GG	GG	GG	GG	AG	AG	GG	AA	AA	GG	AA	GG
TM3542	A/G	A01	96873198	AA	AA	--	AA	AA	--	AA	AA	AA	AA	AA	AG	AG	AG	AA	AA	AA	AA	AA	AG	AA	AA	AG	AA	AA	AG	AA	AG	AG	AA	AA	AG	AA	AA	AA	AA	AA	AA	AA	AA	AA	--	--	AA	AG	AA
TM3543	G/C	A01	96881567	CC	CC	CG	CC	CC	CG	CC	CC	CC	--	CC	CG	CG	CG	CC	CC	CC	CC	CC	CG	CC	CC	CG	CC	CC	CG	CC	CG	CG	CC	CC	CG	CC	CC	CC	CC	CC	CC	CG	CG	CC	CG	CG	CC	CG	CC
TM3544	T/C	A01	96886927	CC	CC	TC	CC	CC	TC	CC	CC	CC	--	CC	TT	TT	TT	CC	CC	CC	CC	CC	TT	CC	CC	TT	CC	CC	TT	CC	TT	TT	CC	CC	TT	--	CC	CC	CC	CC	CC	--	TC	CC	TT	TT	CC	TT	CC
TM3546	T/G	A01	96897343	GG	GG	TG	GG	GG	TG	GG	GG	GG	TG	GG	TT	TT	TT	GG	GG	GG	GG	GG	TT	GG	GG	TT	GG	GG	TT	GG	TT	TT	GG	GG	TT	GG	GG	GG	GG	GG	GG	--	--	GG	TT	TT	GG	TT	GG
TM3549	A/G	A01	96916033	TT	TT	TC	TT	TT	TC	TT	TT	TT	TC	TT	CC	CC	CC	TT	TT	TT	TT	TT	CC	TT	TT	CC	TT	TT	CC	TT	CC	CC	TT	TT	CC	--	TT	TT	TT	TT	TT	TC	TC	TT	CC	CC	TT	CC	TT
TM3551	T/C	A01	96928615	AA	AA	--	AA	AA	AG	AA	AA	AA	AG	AA	GG	GG	GG	AA	AA	AA	AA	AA	GG	AA	AA	GG	AA	AA	GG	AA	GG	GG	AA	AA	GG	--	AA	AA	AA	AA	AA	--	AG	AA	GG	GG	AA	GG	AA
TM3553	T/C	A01	96947120	GG	GG	AG	GG	GG	AG	GG	GG	GG	--	GG	AG	AG	AG	GG	GG	GG	GG	GG	AG	GG	GG	AG	GG	GG	AG	GG	AG	AG	GG	GG	AG	GG	GG	GG	GG	GG	GG	AG	AG	GG	AG	AG	GG	AG	GG
TM3554	A/G	A01	96956119	AA	AA	--	AA	AA	AG	AA	AA	AA	AG	AA	GG	GG	GG	AA	AA	AA	AA	AA	GG	AA	AA	GG	AA	AA	GG	AA	GG	GG	AA	AA	GG	AA	AA	AA	AA	AA	AA	--	AG	AA	GG	GG	AA	GG	AA
TM3555	G/C	A01	96975628	CC	GG	CG	GG	GG	CG	GG	GG	GG	CG	GG	CC	CC	CC	GG	CC	CC	GG	GG	CC	GG	CC	CC	GG	GG	CC	GG	CC	CC	GG	GG	CC	--	GG	GG	CG	GG	GG	CG	CG	GG	CC	CC	GG	CC	GG
TM3556	A/C	A01	97063886	TT	TT	TG	--	TT	TG	TT	TT	TT	TG	TT	GG	TG	GG	TT	TT	TT	TT	TT	GG	TT	GG	GG	TT	TT	GG	TT	GG	GG	TT	TT	GG	--	TT	TT	TG	TT	TT	TG	TG	TT	TT	GG	TT	GG	TT
TM3557	T/C	A01	97069996	AA	AA	AG	--	GG	AG	GG	GG	GG	AG	AG	GG	GG	GG	--	GG	AA	AA	AA	GG	AA	GG	GG	GG	AA	GG	AA	GG	GG	GG	AA	GG	GG	AA	AA	AG	AA	AA	GG	AG	AA	GG	GG	AA	GG	AA
TM3558	T/C	A01	97082616	AA	AA	AG	--	AA	AG	AA	AA	AA	AG	AA	GG	GG	GG	AA	AA	AA	AA	AA	GG	AA	GG	GG	AA	AA	GG	AA	GG	GG	AA	AA	GG	--	AA	AA	AG	AA	AA	AG	AG	AA	GG	GG	AA	GG	AA
TM3562	T/A	A01	97416896	TT	AA	AA	AA	TT	AA	TT	TT	TT	AA	--	AA	AA	AA	--	TT	TT	AA	AA	AA	AA	AA	TT	TT	AA	AA	AA	AA	AA	TT	AA	AA	--	AA	AA	AA	AA	AA	AA	AA	AA	AA	AA	AA	AA	AA
TM3563	T/G	A01	97437452	TG	GG	GG	GG	TG	GG	TG	TG	TG	GG	TG	GG	GG	GG	GG	TG	TG	GG	GG	GG	GG	GG	TG	TG	GG	GG	GG	GG	GG	TG	GG	GG	TG	GG	GG	GG	GG	GG	GG	GG	GG	GG	GG	GG	GG	GG
TM3565	T/C	A01	97457837	CC	TT	--	TT	CC	TT	CC	CC	CC	TT	TC	CC	TT	TT	TT	CC	CC	TT	TT	TT	TT	TT	CC	CC	TT	TT	TT	TT	TT	CC	TT	TT	CC	TT	TT	TC	TT	TT	TT	TT	TT	TT	TT	TT	TT	TT
TM3568	T/C	A01	97505514	AG	GG	GG	GG	AG	GG	AG	GG	AG	GG	AG	GG	GG	GG	GG	AG	AG	GG	GG	GG	GG	GG	AG	AG	GG	GG	GG	GG	GG	AG	GG	GG	AG	GG	GG	GG	GG	GG	GG	GG	GG	GG	GG	GG	GG	GG
TM3570	T/C	A01	97527667	CC	TT	--	TT	CC	TT	CC	TT	CC	TT	--	CC	TT	TT	--	CC	CC	TT	TT	TT	TT	TT	CC	CC	TT	TT	TT	TT	TT	CC	TT	TT	CC	TT	TT	TC	TT	TT	TT	TT	TT	TT	TT	TT	TT	TT
TM3573	A/G	A01	97555166	CC	TT	--	TT	CC	TT	CC	TT	CC	TT	--	CC	TT	TT	--	CC	CC	TT	TT	TT	TT	TT	TT	CC	TT	TT	TT	TT	TT	CC	TT	TT	CC	TT	TT	TT	TT	TT	TT	TT	TT	TT	TT	TT	TT	TT
TM3575	A/G	A01	97603438	AG	AA	AA	--	GG	AG	GG	AA	GG	AA	--	AG	AG	AA	AG	GG	GG	AG	AG	AG	AG	AA	AG	GG	AA	AG	AA	AA	--	GG	GG	AA	GG	GG	AA	AA	GG	AA	--	--	AA	AA	AA	GG	--	GG
TM3576	A/G	A01	97620163	GG	GG	AG	GG	AA	AG	AA	GG	AA	GG	--	AA	GG	GG	GG	AA	AA	GG	GG	GG	GG	GG	GG	AA	GG	GG	GG	GG	GG	AA	AA	GG	AA	AA	GG	GG	AA	GG	GG	GG	GG	GG	GG	AA	GG	AA
TM3577	A/G	A01	97622591	CC	CC	TC	--	TT	TC	TT	CC	TT	CC	--	TT	CC	CC	--	TT	TT	CC	CC	CC	CC	CC	CC	TT	CC	CC	CC	CC	CC	TT	TT	CC	TT	TT	CC	CC	TT	CC	CC	CC	CC	CC	CC	TT	CC	TT
TM3578	A/C	A01	97626174	GG	GG	TG	--	TT	TG	TT	GG	TT	GG	TG	TT	GG	GG	--	TT	TT	GG	GG	GG	GG	GG	GG	TT	GG	GG	GG	GG	GG	TT	TT	GG	TT	TT	GG	GG	TT	GG	GG	GG	GG	GG	GG	TT	GG	TT
TM3580	A/G	A01	97642117	TT	TT	--	--	CC	TC	CC	TT	CC	TT	--	CC	TT	TT	TT	CC	CC	TT	TT	TT	TT	TT	TT	CC	TT	TT	TT	TT	TT	CC	CC	TT	CC	CC	TT	TT	CC	TT	TT	TT	TT	TT	TT	CC	TT	CC
TM3583	T/C	A01	97653715	TT	TT	TT	--	CC	TC	CC	TT	CC	TT	--	TT	TT	TT	--	CC	CC	TT	TT	TT	TT	TT	TT	CC	TT	TT	TT	TT	TT	CC	CC	TT	--	CC	TT	TT	CC	TT	TT	TT	TT	TT	TT	CC	TT	CC
TM3585	T/C	A01	97659607	CC	CC	CC	CC	TC	--	TC	CC	TC	CC	TC	CC	CC	CC	CC	TC	TC	CC	CC	CC	CC	CC	CC	TC	CC	CC	CC	CC	CC	TC	TC	CC	TC	TC	CC	CC	TC	CC	CC	CC	CC	CC	CC	TC	CC	TC
TM3586	A/G	A01	97670463	GG	GG	GG	--	AA	AG	AA	GG	AA	GG	AG	GG	GG	GG	--	AA	AA	GG	GG	GG	GG	GG	GG	AA	GG	GG	GG	GG	GG	AA	AA	GG	AA	AA	GG	GG	AA	GG	GG	GG	GG	GG	GG	AA	GG	AA
TM3587	T/G	A01	97675058	CC	CC	AC	--	AA	AC	AA	CC	AA	CC	AC	AA	CC	CC	--	AA	AA	CC	CC	CC	CC	CC	CC	AA	CC	CC	CC	CC	CC	AA	AA	CC	AA	AA	CC	CC	AA	CC	CC	CC	CC	CC	CC	AA	CC	AA
TM3588	C/G	A01	97677848	CC	CC	CG	CC	GG	CG	GG	CC	GG	CC	--	GG	CC	CC	CC	GG	GG	CC	CC	CC	CC	CC	CC	GG	CC	CC	CC	CC	CC	GG	GG	CC	GG	GG	CC	CC	GG	CC	CC	CC	CC	CC	CC	GG	CC	GG
TM3590	T/C	A01	97759343	TT	CC	CC	--	TT	--	TT	CC	TT	CC	TT	CC	CC	CC	TT	TT	TT	TT	TT	CC	TT	--	CC	TT	TT	TC	TT	TT	CC	TT	TT	TT	--	TT	TT	TC	TT	CC	TC	TC	CC	CC	CC	TT	CC	TT
TM3591	A/C	A01	97805015	AA	AC	AC	AC	AA	AC	AA	AC	AA	AC	--	AC	AC	AA	AA	AA	AA	AA	AA	AC	AA	AC	AC	AA	AA	--	AA	AA	AC	AA	AA	AA	AA	AA	AA	AA	AA	AC	AA	--	AC	AC	AC	AA	AC	AA
TM3592	T/C	A01	97815490	TT	TT	TC	--	TT	TC	TT	TT	TT	TC	TC	TT	CC	TT	TT	TT	TT	TT	TT	CC	TT	TT	CC	TT	TT	TC	TT	TT	CC	TT	TT	TT	TT	TT	TT	TT	TT	CC	TT	TC	CC	CC	CC	TT	CC	TT
TM3594	T/G	A01	97892451	AA	CC	CC	--	AA	AC	AA	CC	AA	CC	AC	CC	CC	CC	AA	AA	AA	AA	AA	CC	AA	CC	CC	AA	AA	AC	--	AA	CC	AA	AA	AA	--	AA	AA	AC	AA	CC	AC	AC	CC	CC	AA	AA	CC	AA
TM3595	T/C	A01	98040877	AA	GG	AA	--	AA	--	AA	GG	AA	GG	AA	GG	GG	GG	--	AA	GG	AA	AA	GG	AA	GG	GG	GG	AA	AA	AA	AA	GG	GG	AA	AA	AA	AA	AA	AG	AA	AA	AG	AG	GG	GG	AA	AA	GG	AA
TM3596	C/G	A01	98076295	GG	CC	--	CC	GG	CG	GG	GG	GG	CC	GG	CC	CC	CC	--	GG	GG	GG	GG	CC	GG	CC	GG	CC	GG	GG	--	GG	CC	GG	GG	GG	--	GG	GG	CG	GG	GG	--	CG	CC	CC	GG	GG	CC	GG
TM3597	A/G	A01	98116016	GG	AA	AA	--	AA	AG	AA	GG	GG	AA	--	AA	AA	AA	--	GG	GG	GG	GG	AA	GG	AA	GG	AA	GG	AA	--	GG	AA	GG	GG	GG	--	GG	GG	AG	GG	GG	--	AG	AA	AA	GG	GG	AA	GG
TM3600	T/C	A01	98140998	AA	GG	GG	--	AA	AG	AA	GG	GG	GG	AG	GG	GG	GG	AG	AA	AA	AA	AA	GG	AA	GG	AA	GG	AA	GG	--	AA	GG	AA	AA	AA	AA	AA	AA	AA	AA	GG	AG	AG	GG	GG	AA	AA	GG	AA
TM3602	A/C	A01	98148331	TT	GG	GG	--	TT	TG	TT	GG	GG	GG	TG	GG	GG	GG	--	TT	TT	TT	TT	GG	TT	GG	TT	GG	TT	GG	--	TT	GG	TT	TT	TT	TT	TT	TT	TT	TT	--	TG	TG	GG	GG	TT	TT	GG	TT
TM3606	T/G	A01	98165937	GG	TG	TG	TG	GG	GG	GG	GG	TG	TG	--	TG	TG	TG	GG	GG	GG	GG	GG	TG	GG	TG	GG	TG	GG	TG	GG	GG	TG	GG	GG	GG	GG	GG	GG	GG	GG	--	TG	TG	TG	TG	GG	GG	TG	GG
TM3612	T/C	A01	98265642	GG	AA	AA	--	GG	--	GG	GG	AA	AA	AG	AA	AA	AA	--	GG	GG	GG	GG	AA	GG	AA	GG	AA	GG	AA	GG	GG	AA	GG	GG	GG	GG	GG	GG	GG	GG	AA	--	AG	AA	AA	GG	GG	AA	GG
TM3613	C/G	A01	98279416	GG	GC	GC	GC	GG	GC	GG	GG	GC	GC	GC	GC	GC	GC	--	GG	GG	GG	GG	GC	GG	GC	GG	GC	GG	GC	--	GG	GC	GG	GG	GG	GG	GG	GG	GG	GG	GC	GC	GC	GC	GC	GG	GG	GC	GG
TM3614	A/G	A01	98284835	GG	AA	AA	--	GG	--	GG	GG	AA	AA	AG	AA	AA	AA	--	GG	GG	GG	GG	AA	GG	AA	GG	GG	GG	AA	--	GG	AA	GG	GG	GG	GG	GG	GG	GG	GG	AA	AG	AG	AA	AA	GG	GG	AA	GG
TM3616	T/C	A01	98294489	TT	CC	CC	--	TT	--	TT	CC	CC	CC	TC	CC	CC	CC	--	TT	TT	TT	TT	CC	TT	CC	TT	TT	TT	CC	--	TT	CC	TT	TT	TT	TT	TT	TT	TT	TT	CC	--	TC	CC	CC	TT	TT	CC	TT
TM3617	T/C	A01	98316064	CC	TT	TT	--	CC	--	CC	TT	TT	TT	TC	TT	TT	TT	--	CC	CC	CC	CC	TT	CC	TT	TT	CC	CC	TT	--	CC	TT	CC	CC	CC	CC	CC	CC	CC	CC	TT	--	TC	TT	TT	CC	CC	TT	CC
TM3619	A/G	A01	98320343	TT	CC	CC	--	TT	--	TT	CC	CC	CC	--	CC	CC	CC	--	TT	TT	TT	TT	CC	TT	CC	CC	TT	CC	CC	--	TT	CC	CC	TT	TT	TT	TT	CC	TC	TT	CC	--	CC	CC	CC	TT	TT	CC	TT
TM3620	T/C	A01	98325909	GG	AA	AA	--	GG	--	GG	AA	AA	AA	--	AA	AA	AA	--	GG	GG	GG	GG	AA	GG	AA	AA	GG	AA	AA	GG	GG	AA	AA	GG	GG	GG	GG	AA	AG	GG	AA	--	AA	AA	AA	GG	GG	AA	GG
TM3622	A/G	A01	98378925	CC	CC	CC	CC	CC	CC	CC	CC	TT	CC	TC	CC	CC	CC	CC	CC	CC	CC	CC	CC	CC	CC	CC	CC	CC	CC	CC	CC	CC	CC	CC	CC	CC	CC	CC	CC	CC	TT	CC	CC	CC	CC	CC	CC	CC	CC
TM3623	A/C	A01	98441580	GG	GG	GG	GG	GG	GG	GG	GG	TT	GG	TG	GG	GG	GG	GG	GG	GG	GG	GG	GG	GG	GG	GG	GG	GG	GG	GG	GG	GG	GG	GG	GG	GG	GG	GG	GG	GG	GG	GG	GG	GG	GG	GG	GG	GG	GG
TM3624	A/G	A01	98508185	TT	CC	CC	--	TT	CC	TT	CC	CC	TC	--	CC	TT	TT	--	TT	CC	CC	CC	TT	CC	--	CC	TT	CC	CC	CC	CC	TT	TT	CC	CC	--	CC	CC	CC	CC	TT	--	TC	TT	TT	TT	CC	TT	CC
TM3626	T/C	A01	98522877	CC	TT	TT	--	CC	TT	CC	TT	TT	TC	--	TT	CC	CC	--	CC	TT	TT	TT	CC	CC	--	TT	CC	TT	TT	TT	TT	CC	TT	TT	TT	--	TT	TT	TT	TT	CC	--	--	CC	CC	CC	TT	CC	TT
TM3627	A/G	A01	98531537	GG	AA	AA	--	GG	AA	GG	AA	AA	--	--	AA	--	GG	GG	GG	AA	AA	AA	GG	GG	AA	AA	GG	AA	AA	AA	AA	GG	GG	AA	AA	AA	AA	AA	AA	AA	GG	AG	AG	GG	AA	GG	AA	GG	AA
TM3628	A/G	A01	98534245	TT	CC	CC	--	TT	CC	TT	CC	CC	TC	TC	CC	TC	TT	TT	TT	CC	CC	CC	TT	TT	--	CC	TT	CC	CC	CC	CC	TT	TT	CC	CC	--	CC	CC	CC	CC	TT	TC	TC	TT	CC	TT	CC	TT	CC
TM3629	A/G	A01	98695920	TT	TT	TT	TC	TT	TT	TT	TT	TT	--	TT	TT	TC	TT	TC	TC	TT	TT	TT	TC	TC	TT	TT	TC	TT	TC	TT	TT	TC	TC	TT	TT	TT	TT	TT	TT	TT	TC	TT	TC	TC	TC	TC	TT	TC	TT
TM3630	T/C	A01	98704683	CC	TT	TT	TT	CC	--	CC	TT	CC	TT	TT	TT	TT	TT	TT	TT	CC	CC	CC	TT	TT	TT	CC	TT	TT	TT	CC	CC	TT	TT	TT	CC	TT	CC	TT	--	CC	TT	TT	TT	TT	TT	TT	TT	TT	TT
TM3631	T/G	A01	98712538	TG	GG	GG	GG	TG	TG	TG	GG	TG	GG	GG	GG	GG	GG	GG	GG	TG	TG	TG	GG	GG	GG	TG	GG	GG	GG	TG	TG	GG	GG	GG	TG	GG	TG	GG	--	TG	GG	GG	GG	GG	GG	GG	GG	GG	GG
TM3632	T/C	A01	98715280	CC	TT	TT	TT	CC	CC	CC	TT	CC	TT	TT	TT	TT	TT	TT	TT	CC	CC	CC	TT	TT	TT	CC	TT	TT	TT	CC	CC	TT	TT	TT	CC	TT	CC	TT	TC	CC	TT	--	TT	TT	TT	TT	TT	TT	TT
TM3633	A/C	A01	98869090	GG	TT	TT	TG	TT	--	TT	TT	TT	TT	TT	TT	TT	TT	--	TT	GG	GG	GG	TT	TT	TT	TT	TT	TT	TT	GG	GG	TT	TT	TT	GG	TT	GG	TT	TG	GG	TT	TG	TT	TT	TT	GG	TT	TT	GG
TM3634	T/G	A01	98884421	AA	CC	CC	--	CC	--	CC	CC	CC	CC	CC	CC	CC	CC	--	CC	AA	AA	AA	CC	CC	CC	CC	CC	CC	CC	AA	AA	CC	CC	CC	AA	CC	AA	CC	AC	AA	CC	--	CC	CC	CC	AA	CC	CC	AA
TM3635	A/G	A01	98889350	TC	CC	CC	--	CC	TC	CC	CC	CC	CC	CC	CC	CC	CC	TC	CC	TC	TC	TC	CC	CC	CC	CC	CC	CC	CC	TC	TC	CC	CC	CC	TC	CC	TC	CC	--	TC	CC	--	CC	CC	CC	TC	CC	CC	TC
TM3636	A/G	A01	98907164	CC	CC	CC	--	CC	--	CC	CC	CC	CC	CC	CC	CC	CC	--	CC	TT	TT	TT	CC	CC	CC	CC	CC	TT	CC	TT	TT	CC	CC	CC	TT	CC	TT	TT	TC	TT	CC	TC	TC	CC	CC	TT	CC	CC	TT
TM3638	A/G	A01	98917689	GG	GG	GG	--	GG	--	GG	GG	GG	GG	GG	GG	GG	GG	--	GG	AA	AA	AA	GG	GG	GG	GG	GG	AA	GG	AA	AA	GG	GG	GG	AA	GG	AA	AA	AG	AA	GG	AG	AG	GG	GG	AA	GG	GG	AA
TM3639	A/G	A01	98921016	TT	TT	TT	--	TT	--	TT	TT	TT	TT	TT	TT	TT	TT	--	TT	CC	CC	CC	TT	TT	TT	TT	TT	CC	TT	CC	CC	TT	TT	TT	CC	TT	CC	CC	TC	CC	TT	--	TC	TT	TT	CC	TT	TT	CC
TM3640	A/G	A01	98923238	GG	GG	GG	--	GG	--	GG	GG	GG	GG	GG	GG	GG	GG	--	GG	AA	AA	AA	GG	GG	GG	GG	GG	AA	GG	AA	AA	GG	GG	GG	AA	GG	AA	AA	AG	AA	GG	--	AG	GG	GG	AA	GG	GG	AA
TM3641	T/A	A01	98937908	AA	AA	AA	--	AA	--	AA	AA	AA	AA	AA	AA	AA	AA	AA	AA	TT	TT	TT	AA	AA	AA	AA	AA	AA	AA	--	TT	AA	AA	AA	TT	AA	TT	AA	TA	TT	AA	--	AA	AA	AA	TT	AA	AA	TT
TM3643	A/C	A01	98963569	AA	CC	CC	CC	CC	CC	CC	CC	CC	CC	CC	CC	CC	CC	AC	CC	CC	CC	CC	CC	CC	CC	CC	AA	CC	CC	AC	CC	CC	CC	CC	CC	CC	CC	CC	CC	CC	CC	CC	CC	CC	CC	CC	CC	CC	CC
TM3644	T/C	A01	98966627	TC	CC	CC	CC	CC	CC	CC	CC	CC	CC	CC	CC	CC	CC	TC	CC	CC	CC	CC	CC	CC	CC	CC	TC	CC	CC	TC	CC	CC	CC	CC	CC	CC	CC	CC	CC	CC	CC	CC	CC	CC	CC	CC	CC	CC	CC
TM3645	A/G	A01	98970605	AA	GG	GG	--	GG	--	GG	GG	GG	GG	GG	GG	GG	GG	--	GG	AA	AA	AA	GG	GG	GG	GG	AA	GG	GG	AA	AA	GG	GG	GG	AA	GG	AA	GG	AG	AA	GG	--	GG	GG	GG	AA	GG	GG	AA
TM3646	T/C	A01	98975986	TT	TT	TT	TT	TT	TT	TT	TT	TT	TT	TT	TT	TT	TT	TC	TT	TT	TT	TT	TT	TT	TT	TT	TT	TT	TT	--	TT	TT	TT	TT	TT	TT	TT	TT	TT	TT	TT	TT	TT	TT	TT	TT	TT	TT	TT
TM3649	A/G	A01	98989812	TT	TT	TT	TT	TT	TT	TT	TT	TT	TT	TT	TT	TT	TT	CC	TT	TT	TT	TT	TT	TT	TT	TT	TT	TT	TT	CC	TT	TT	TT	TT	TT	TT	TT	TT	TT	TT	TT	TT	TT	TT	TT	TT	TT	TT	TT
TM3650	A/G	A01	98992189	GG	GG	GG	GG	GG	GG	GG	GG	GG	GG	GG	GG	GG	GG	--	GG	GG	GG	GG	GG	GG	GG	GG	GG	GG	GG	AA	GG	GG	GG	GG	GG	GG	GG	GG	GG	GG	GG	GG	GG	GG	GG	GG	GG	GG	GG
TM3651	A/C	A01	99016703	TT	TT	TT	--	TT	--	TT	TT	TT	TT	TT	GG	TT	TT	--	TT	GG	GG	GG	TT	TT	TT	GG	TT	GG	TT	GG	GG	TT	TT	TT	GG	TT	GG	GG	TG	GG	TT	--	TG	TT	TT	GG	TT	TT	GG
TM3652	G/C	A01	99021713	CC	CC	CC	--	CC	--	CC	CC	CC	CC	CC	GG	CC	CC	--	CC	GG	GG	GG	CC	CC	CC	GG	CC	GG	CC	GG	GG	CC	CC	CC	GG	CC	GG	GG	CG	GG	CC	--	CG	CC	CC	GG	CC	CC	GG
TM3654	A/C	A01	99034375	GG	GG	GG	GG	GG	TG	GG	GG	GG	GG	GG	TG	GG	GG	TG	GG	TG	TG	TG	GG	GG	GG	TG	GG	TG	GG	TG	TG	GG	GG	GG	TG	GG	TG	TG	--	TG	GG	GG	GG	GG	GG	TG	GG	GG	TG
TM3655	T/C	A01	99038060	CC	CC	CC	--	CC	--	CC	CC	CC	CC	CC	TT	CC	CC	CC	CC	TT	TT	TT	CC	CC	CC	TT	CC	TT	CC	--	TT	CC	CC	CC	TT	CC	TT	TT	TC	TT	CC	TC	TC	CC	CC	TT	CC	CC	TT
TM3656	A/G	A01	99057623	AA	AG	AA	AA	AG	AA	AG	AG	AG	AG	AG	AA	AA	AA	--	AG	AA	AA	AA	AA	AA	AG	AA	AG	AA	AA	AA	AA	AA	AG	AA	AA	AG	AA	AA	AG	AA	AG	AA	AA	AG	AG	AA	AA	AA	AA
TM3657	C/G	A01	99064765	CC	GG	CC	CC	GG	CC	GG	GG	GG	--	GG	CC	CC	CC	--	GG	CC	CC	CC	CC	CC	--	CC	GG	CC	CC	CC	CC	CC	GG	CC	CC	--	CC	CC	CG	CC	GG	CC	CC	GG	GG	CC	CC	CC	CC
TM3658	T/G	A01	99071438	TT	GG	TT	TT	GG	TT	GG	GG	GG	TG	GG	TT	TT	TT	--	GG	TT	TT	TT	TT	TT	--	TT	GG	TT	TT	TT	TT	TT	GG	TT	TT	--	TT	TT	TG	TT	GG	TT	TT	GG	GG	TT	TT	TT	TT
TM3659	G/C	A01	99085675	CC	CC	CC	CC	GG	CC	GG	CC	GG	CC	GG	CC	CC	CC	--	GG	CC	CC	CC	CC	CC	CC	CC	GG	CC	CC	CC	CC	CC	GG	CC	CC	GG	CC	CC	CG	CC	GG	CC	CC	GG	GG	CC	CC	CC	CC
TM3660	T/A	A01	99088138	AA	AA	AA	AA	TT	AA	TT	AA	TT	AA	TT	AA	AA	AA	AA	TT	AA	AA	AA	AA	AA	AA	AA	TT	AA	AA	AA	AA	AA	TT	AA	AA	--	AA	AA	AT	AA	TT	AA	AA	TT	TT	AA	AA	AA	AA
TM3662	T/A	A01	99115222	AA	AA	AA	AA	TT	AA	TT	AA	TT	AA	TT	AA	AA	AA	--	TT	AA	AA	AA	AA	AA	AA	AA	TT	AA	AA	AA	AA	AA	TT	AA	AA	AA	AA	AA	TA	AA	TT	AA	AA	TT	TT	AA	AA	AA	AA
TM3663	T/C	A01	99132848	AA	AG	AA	AA	AG	AA	AG	AG	AG	AG	AG	AA	AA	AA	AA	AG	AA	AA	AA	AA	AA	AA	AA	AA	AA	AA	AA	AA	AA	AG	AA	AA	AA	AA	AA	--	AA	AG	AA	AA	AG	AG	AA	AA	AA	AA
TM3664	T/C	A01	99217271	TT	TT	TT	--	CC	CC	CC	TT	CC	TT	CC	CC	TT	TT	--	CC	CC	CC	CC	TT	TT	TT	CC	CC	TT	TT	CC	CC	TT	CC	TT	CC	--	CC	TT	CC	CC	--	--	TT	CC	CC	CC	TT	TT	CC
TM3665	A/G	A01	99220473	AA	AA	AA	AA	GG	--	GG	AA	GG	AA	GG	GG	AA	AA	--	GG	GG	GG	GG	AA	AA	AA	GG	GG	AA	AA	GG	GG	AA	GG	AA	GG	--	GG	AA	GG	GG	GG	--	AA	GG	GG	GG	AA	AA	GG
TM3666	A/G	A01	99228614	GG	GG	GG	GG	GG	AG	GG	GG	GG	GG	--	AG	GG	GG	GG	AG	GG	AG	AG	GG	GG	GG	AG	GG	GG	GG	AG	GG	GG	GG	GG	GG	AG	GG	GG	AG	GG	GG	GG	GG	AG	AG	GG	GG	GG	GG
TM3667	T/C	A01	99231808	GG	GG	GG	--	GG	AA	GG	GG	GG	GG	AG	AA	GG	GG	GG	AA	GG	AA	AA	GG	GG	GG	AA	GG	GG	GG	AA	GG	GG	GG	GG	GG	AA	GG	GG	AA	GG	GG	GG	GG	AA	AA	GG	GG	GG	GG
TM3669	T/A	A01	99237775	AA	AA	AA	--	AA	--	AA	AA	AA	AA	AT	TT	AA	AA	AA	TT	AA	TT	TT	AA	AA	AA	TT	AA	AA	AA	TT	AA	AA	AA	AA	AA	--	AA	AA	TT	AA	AA	AA	AA	TT	TT	AA	AA	AA	AA
TM3671	T/G	A01	99262922	AA	AA	AA	--	AA	CC	AA	AA	AA	AA	AC	CC	AA	AA	AA	CC	AA	CC	CC	AA	AA	AA	CC	AA	AA	AA	CC	AA	AA	AA	AA	AA	--	AA	AA	CC	AA	AA	AA	AA	CC	CC	AA	AA	AA	AA
TM3672	A/G	A01	99278329	AA	AA	AA	--	AA	--	AA	AA	AA	AA	AG	GG	AA	AA	AA	GG	AA	GG	GG	AA	AA	AA	GG	AA	AA	AA	GG	AA	AA	AA	AA	AA	--	AA	AA	GG	AA	AA	AA	AA	GG	GG	AA	AA	AA	AA
TM3673	A/G	A01	99306716	CC	TT	CC	TC	CC	--	CC	TT	CC	TC	TC	TT	CC	CC	CC	CC	CC	TT	TT	CC	CC	CC	TT	CC	CC	CC	TT	CC	CC	CC	CC	CC	--	CC	CC	TT	CC	CC	CC	CC	TT	TT	CC	CC	CC	CC
TM3676	A/C	A01	99324438	TT	GG	TT	--	TT	--	TT	GG	TT	TG	TG	GG	TT	TT	TT	TT	TT	GG	GG	TT	TT	TT	GG	TT	TT	TT	GG	TT	TT	TT	TT	TT	--	TT	TT	GG	TT	TT	TT	TT	GG	GG	TT	TT	TT	TT
TM3677	T/G	A01	99330098	TT	GG	TT	--	TT	GG	TT	GG	TT	--	TG	GG	TT	TT	TT	TT	TT	GG	GG	TT	TT	TT	GG	TT	TT	TT	GG	TT	TT	TT	TT	TT	GG	TT	TT	GG	TT	TT	TT	TT	GG	GG	TT	TT	TT	TT
TM3678	T/C	A01	99334253	CC	TT	CC	--	CC	--	CC	TT	CC	TC	TC	TT	CC	CC	CC	CC	CC	TT	TT	CC	CC	CC	TT	CC	CC	CC	TT	CC	CC	CC	CC	CC	--	CC	CC	TT	CC	CC	CC	CC	TT	TT	CC	CC	CC	CC
TM3680	T/C	A01	99346300	CC	CC	CC	--	CC	--	CC	CC	CC	CC	TC	TT	CC	CC	CC	CC	CC	TT	TT	CC	CC	CC	TT	CC	CC	CC	TT	CC	CC	CC	CC	CC	--	CC	CC	TT	CC	CC	CC	CC	TT	TT	CC	CC	CC	CC
TM3681	A/G	A01	99349916	CC	CC	CC	--	CC	--	CC	CC	CC	CC	TC	TT	CC	CC	CC	CC	CC	TT	TT	CC	CC	CC	TT	CC	CC	CC	TT	CC	CC	CC	CC	CC	--	CC	CC	TT	CC	CC	CC	CC	TT	TT	CC	CC	CC	CC
TM3685	T/G	A01	99572213	TT	TT	TT	--	TT	--	TT	TT	TT	TT	TT	GG	TT	TT	TT	TT	GG	GG	GG	TT	TT	TT	GG	TT	TT	TT	GG	GG	TT	TT	TT	GG	--	TT	TT	TG	GG	TT	TT	TT	TT	TT	GG	TT	TT	GG
TM3686	T/C	A01	99574342	TT	TT	TT	--	TT	CC	TT	TT	TT	TT	TT	CC	TT	TT	TT	TT	CC	CC	CC	TT	TT	TT	CC	TT	TT	TT	CC	CC	TT	TT	TT	CC	--	TT	TT	TC	CC	TT	TT	TT	TT	TT	CC	TT	TT	CC
TM3687	A/C	A01	99581869	CC	CC	CC	--	CC	--	CC	CC	CC	CC	CC	AA	CC	CC	CC	CC	AA	AA	AA	CC	CC	CC	AA	CC	CC	CC	AA	AA	CC	CC	CC	AA	--	CC	CC	AC	AA	CC	CC	CC	CC	CC	AA	CC	CC	AA
TM3689	A/C	A01	99617691	CC	AC	CC	CC	AC	CC	AC	AC	AC	AC	AC	CC	CC	CC	CC	AC	CC	CC	CC	CC	CC	CC	CC	AC	CC	CC	CC	CC	CC	CC	CC	CC	CC	AC	CC	AC	CC	--	--	CC	--	--	CC	CC	CC	CC
TM3690	T/G	A01	99632831	TG	GG	TT	TT	GG	TT	GG	GG	GG	--	GG	TT	TG	TT	TG	GG	TT	TT	TT	TT	TT	TG	TT	GG	TT	TT	TT	TT	TT	TT	TT	TT	TT	GG	TT	--	TG	GG	TG	TT	GG	GG	TT	TT	TT	TT
TM3691	A/G	A01	99654500	TT	TT	TT	--	TT	--	TT	TT	TT	TT	TT	CC	TT	TT	TT	TT	CC	CC	CC	TT	TT	TT	CC	TT	TT	TT	CC	CC	TT	TT	TT	CC	--	TT	TT	TC	CC	TT	TT	TT	TT	TT	CC	TT	TT	CC
TM3692	T/C	A01	99665964	CC	CC	CC	--	CC	--	CC	CC	CC	CC	CC	TT	CC	CC	CC	CC	TT	TT	TT	CC	CC	CC	TT	CC	CC	CC	TT	TT	CC	CC	CC	TT	--	CC	CC	TC	TT	CC	CC	CC	CC	CC	TT	CC	CC	TT
TM3693	A/G	A01	99669802	AA	AA	AA	AG	AA	--	AA	AG	AA	--	AA	GG	AG	AA	AA	AA	GG	GG	GG	AA	AA	AG	GG	AG	AA	AA	GG	GG	AA	AA	AA	GG	--	AA	AA	--	GG	AA	AA	AA	AG	AG	GG	AA	AA	GG
TM3695	A/G	A01	99687604	GG	GG	GG	--	GG	--	GG	GG	GG	GG	GG	AA	GG	GG	GG	GG	AA	AA	AA	GG	GG	GG	AA	GG	GG	GG	AA	AA	GG	GG	GG	AA	--	GG	GG	AG	AA	GG	GG	GG	GG	GG	AA	GG	GG	AA
TM3696	T/C	A01	99706669	CC	CC	CC	--	CC	--	CC	CC	CC	CC	CC	TT	CC	CC	CC	TT	TT	TT	TT	CC	CC	CC	TT	CC	CC	CC	TT	TT	CC	CC	CC	TT	TT	CC	CC	TC	TT	CC	CC	CC	CC	CC	TT	CC	CC	TT
TM3698	T/A	A01	99727514	TT	TT	TT	--	TT	--	TT	TT	TT	TT	TT	AA	TT	TT	TT	AA	AA	AA	AA	TT	TT	TT	AA	TT	TT	TT	AA	AA	TT	TT	TT	AA	--	TT	TT	TA	AA	TT	TT	TT	TT	TT	AA	TT	TT	AA
TM3701	A/C	A01	99745837	GG	GG	GG	--	GG	--	GG	GG	GG	GG	GG	TT	GG	GG	GG	TT	TT	TT	TT	GG	GG	GG	TT	GG	GG	GG	TT	TT	GG	GG	GG	TT	TT	GG	GG	TG	TT	GG	GG	GG	GG	GG	TT	GG	GG	TT
TM3702	A/G	A01	99753230	AA	AA	AA	--	AA	--	AA	AA	AA	AA	AA	GG	AA	AA	AA	GG	GG	GG	GG	AA	AA	AA	GG	AA	AA	AA	GG	GG	AA	AA	AA	GG	--	AA	AA	AG	GG	AA	AA	AA	AA	AA	GG	AA	AA	GG
TM3704	A/G	A01	99776135	GG	GG	GG	GG	GG	AG	GG	GG	GG	GG	GG	AG	GG	GG	GG	GG	AG	AG	AG	GG	GG	GG	AG	GG	GG	GG	AG	AG	GG	GG	GG	AG	AG	GG	GG	AG	AG	GG	GG	GG	GG	GG	AG	GG	GG	AG
TM3705	T/C	A01	99782231	CC	CC	CC	--	CC	TC	CC	CC	CC	CC	CC	TC	CC	CC	CC	TC	TC	TC	TC	CC	CC	CC	TC	CC	CC	CC	TC	TC	CC	CC	CC	TC	TC	CC	CC	--	TC	CC	CC	CC	CC	CC	TC	CC	CC	TC
TM3706	T/C	A01	99813685	CC	CC	CC	--	CC	--	CC	CC	CC	CC	CC	TT	CC	CC	CC	CC	TT	TT	TT	CC	CC	CC	TT	CC	CC	CC	TT	TT	CC	CC	CC	TT	TT	CC	CC	TC	TT	CC	CC	CC	CC	CC	TT	CC	CC	TT
TM3707	T/A	A01	99819979	AA	AA	AA	AA	AA	--	AA	AA	AA	AA	AA	TT	AA	AA	AA	AA	TT	TT	TT	AA	AA	AA	TT	AA	AA	AA	TT	TT	AA	AA	AA	TT	--	AA	AA	AT	TT	--	AA	AA	AA	AA	TT	AA	AA	TT
TM3708	T/C	A01	99823233	GG	GG	GG	--	GG	--	GG	GG	GG	GG	GG	AA	GG	GG	GG	AA	AA	AA	AA	GG	GG	GG	AA	GG	GG	GG	AA	AA	GG	GG	GG	AA	--	GG	GG	AG	AA	GG	GG	GG	GG	GG	AA	GG	GG	AA
TM3709	T/C	A01	99828977	CC	CC	CC	--	CC	--	CC	CC	CC	CC	CC	TT	CC	CC	--	CC	TT	TT	TT	CC	CC	CC	TT	CC	CC	CC	TT	TT	CC	CC	CC	TT	--	CC	CC	TC	TT	CC	CC	CC	CC	CC	TT	CC	CC	TT
TM3710	A/T	A01	99834802	AA	AA	AA	--	AA	AT	AA	AA	AA	AA	AA	AT	AA	AA	AA	AA	AT	AT	AT	AA	AA	AA	AT	AA	AA	AA	AT	AT	AA	AA	AA	AT	AT	AA	AA	--	AT	AA	AA	AA	AA	AA	AT	AA	AA	AT
TM3711	T/G	A01	99848985	TT	TT	TT	TT	TT	--	TT	TT	TT	TT	TT	GG	TT	TT	TT	TT	GG	GG	GG	TT	TT	TT	GG	TT	TT	TT	GG	GG	TT	TT	TT	GG	--	TT	TT	TG	GG	TT	TT	TT	TT	TT	GG	TT	TT	GG
TM3712	T/C	A01	99855037	CC	CC	CC	--	CC	--	CC	CC	CC	CC	CC	TT	CC	CC	CC	TT	TT	TT	TT	CC	CC	CC	TT	TT	CC	CC	TT	TT	CC	CC	CC	TT	--	CC	CC	TC	TT	CC	CC	CC	CC	CC	TT	CC	CC	TT
TM3713	A/C	A01	99857448	AA	AA	AA	--	AA	CC	AA	AA	AA	AA	AA	CC	AA	AA	AA	CC	CC	CC	CC	AA	AA	AA	CC	CC	AA	AA	CC	CC	AA	AA	AA	CC	--	AA	AA	AC	--	AA	AA	AA	AA	AA	CC	AA	AA	CC
TM3714	A/C	A01	99864555	CC	CC	CC	--	CC	--	CC	CC	CC	CC	CC	AA	CC	CC	CC	AA	AA	AA	AA	CC	CC	CC	AA	AA	CC	CC	AA	AA	CC	CC	CC	AA	--	CC	CC	AC	AA	CC	CC	CC	CC	CC	AA	CC	CC	AA
TM3715	G/C	A01	99872144	CC	CC	CC	CC	CC	--	CC	CC	CC	CC	CC	GG	CC	CC	CC	CC	GG	GG	GG	CC	CC	CC	GG	CC	CC	CC	GG	GG	CC	CC	CC	GG	--	CC	CC	GC	GG	CC	CC	CC	CC	CC	GG	CC	CC	GG
TM3717	T/A	A02	319182	AA	AA	AA	AA	AA	AA	AA	AA	AA	AA	AA	AA	AA	AA	AA	AA	AA	AA	AA	AA	AA	AA	AA	AA	AA	AA	AA	AA	AA	AA	AA	AA	AA	AA	AA	AA	AA	AA	--	AA	AA	AA	AA	AA	AA	AA
TM3719	A/G	A02	389253	TC	CC	--	TC	TC	TC	TC	CC	TC	TC	TC	CC	--	TC	CC	CC	TC	CC	CC	TC	TC	TC	CC	CC	CC	TC	TC	TC	TC	CC	TC	TC	CC	TC	CC	TC	CC	CC	TC	TC	TC	TC	TC	TC	TC	TC
TM3720	A/C	A02	398745	TT	GG	TG	TT	TT	--	TT	GG	TT	TT	TG	GG	--	TT	GG	GG	TT	GG	GG	TT	TT	TT	GG	GG	GG	TT	TT	TT	TT	GG	TT	TT	GG	TT	GG	TT	GG	GG	--	TT	TT	TT	TT	TT	TT	TT
TM3722	A/T	A02	417693	TT	TT	--	TT	TT	TT	TT	TT	TT	TT	TT	AT	TT	TT	AT	AT	TT	AT	AT	TT	TT	TT	AT	TT	AT	TT	TT	TT	TT	AT	TT	TT	AT	TT	AT	TT	AT	AT	--	TT	TT	TT	TT	TT	TT	TT
TM3725	A/G	A02	430440	CC	CC	TC	CC	CC	CC	CC	CC	CC	CC	TC	TT	TC	CC	TT	TT	CC	TT	TT	CC	CC	CC	TT	TT	TT	CC	TT	CC	CC	TT	CC	CC	TT	CC	TT	CC	TT	TT	TC	CC	CC	CC	CC	CC	CC	CC
TM3726	A/G	A02	481980	AG	GG	GG	AG	AG	AG	AG	GG	GG	AG	GG	GG	--	AG	GG	GG	AG	GG	GG	AG	AG	GG	GG	GG	GG	AG	GG	GG	AG	GG	AG	GG	GG	GG	GG	--	GG	GG	--	AG	AG	AG	AG	AG	GG	AG
TM3727	A/G	A02	485901	TC	TT	TT	TC	TC	TC	TC	TT	TT	TC	--	TT	TC	TC	TT	TT	TC	TT	TT	TC	TC	TT	TT	TT	TT	TC	TT	TT	TC	TT	TC	TT	TT	TT	TT	TC	TT	TT	TC	TC	TC	TC	TC	TC	TT	TC
TM3728	A/G	A02	495771	AA	GG	GG	AA	AA	--	AA	GG	GG	AA	--	GG	AG	AA	GG	GG	AA	GG	GG	AA	AA	GG	GG	GG	GG	AA	GG	GG	AA	GG	AA	GG	GG	GG	GG	AG	GG	GG	--	AA	AA	AA	AA	AA	GG	AA
TM3729	A/T	A02	499918	AA	TT	TT	AA	AA	AT	AA	TT	TT	AA	TT	TT	--	AA	TT	TT	AA	TT	TT	AA	AA	TT	TT	TT	TT	AA	TT	TT	AA	TT	AA	TT	TT	TT	TT	--	TT	TT	AT	AA	AA	AA	AA	AA	TT	AA
TM3730	A/C	A02	506228	CC	CC	CC	CC	CC	CC	CC	CC	CC	CC	CC	CC	CC	CC	CC	CC	CC	CC	CC	CC	CC	CC	CC	CC	CC	CC	CC	CC	CC	CC	CC	CC	CC	AC	CC	CC	CC	CC	--	CC	CC	CC	CC	CC	AC	CC
TM3731	T/A	A02	514728	TT	AA	AA	TT	TT	--	TT	AA	AA	TT	--	AA	TA	TT	AA	AA	TT	AA	AA	TT	TT	AA	AA	AA	AA	TT	AA	AA	TT	AA	TT	AA	AA	TT	AA	TA	AA	AA	TT	TT	TT	TT	TT	TT	TT	TT
TM3732	A/G	A02	520947	AA	GG	GG	AA	AA	--	AA	GG	GG	AA	--	GG	--	AA	GG	GG	AA	GG	GG	AA	AA	GG	GG	GG	GG	AA	GG	GG	AA	GG	AA	GG	GG	GG	GG	AG	GG	GG	AA	AA	AA	AA	AA	AA	GG	AA
TM3733	A/T	A02	525882	TA	TT	TT	TA	TA	TA	TA	TT	TT	TA	TT	TT	TA	TA	TT	TT	TA	TT	TT	TA	TA	TT	TT	TT	TT	TA	TT	TT	TA	TT	TA	TT	TT	TT	TT	TA	TT	TT	TA	TA	TA	TA	TA	TA	TT	TA
TM3734	A/G	A02	535365	AA	GG	GG	AA	AA	--	AA	GG	GG	AA	--	GG	AG	AA	GG	GG	AA	GG	GG	AA	AA	GG	GG	AA	GG	AA	GG	GG	AA	GG	AA	GG	GG	GG	GG	AG	GG	GG	AA	AA	AA	AA	AA	AA	GG	AA
TM3735	T/C	A02	538806	CC	TT	TT	CC	CC	CC	CC	TT	TT	CC	--	TT	--	CC	TT	TT	CC	TT	TT	CC	CC	--	TT	CC	TT	CC	TT	TT	CC	TT	CC	TT	TT	TT	TT	TC	TT	TT	CC	CC	CC	CC	CC	CC	TT	CC
TM3736	A/G	A02	545263	GG	GG	GG	GG	GG	GG	GG	GG	GG	GG	GG	GG	GG	GG	GG	GG	GG	GG	GG	GG	GG	GG	GG	AA	GG	GG	GG	GG	GG	GG	GG	GG	GG	GG	GG	GG	GG	GG	AG	GG	GG	GG	GG	GG	GG	GG
TM3737	A/G	A02	559286	AA	AA	AA	AA	AA	AA	AA	AA	AA	AA	AA	AA	AA	AA	AA	AA	AA	AA	AA	AA	AA	AA	AA	GG	AA	AA	AA	AA	AA	AA	AA	AA	AA	AA	AA	AA	AA	AA	AG	AA	AA	AA	AA	AA	AA	AA
[truncated: 46,076 more rows]
[truncated: 56 more columns]
