# Supplementary material for: Identifying Functional Genes Influencing Gossypium hirsutum Fiber Quality
Source: Front Plant Sci. 2019 Jan 9;9:1968. doi: 10.3389/fpls.2018.01968 (PMC6334163; doi:10.3389/fpls.2018.01968)
Supplement: Table S5 — Genome-wide SNP distributions on the 26 chromosomes of the 408 upland cotton accessions. [file Table_5.XLSX]

## Sheet: Sheet1
Supplementary Table S2-4. the Genotyping data of 408 (307-408) materials from high-density array.
				307	308	309	310	311	312	313	314	315	316	317	318	319	320	321	322	323	324	325	326	327	328	329	330	331	332	333	334	335	336	337	338	339	340	341	342	343	344	345	346	347	348	349	350	351	352
SNP	alleles	chromosome	position	material number
				A88	A102	A89	A103	A90	A104	A52	A65	A53	A66	A54	A67	A55	A68	A56	A69	A57	A71	A59	A72	A60	A73	A61	A74	A62	A75	A63	A76	A64	A77	A197	A209	A198	A211	A199	A212	A200	A213	A201	A214	A202	A215	A203	A216	A204	A217
TM1	T/C	A01	150581	AA	GG	GG	GG	AA	GG	GG	AA	AA	GG	AA	GG	GG	AA	AA	GG	GG	GG	AA	GG	GG	--	GG	AA	GG	AA	GG	--	GG	GG	AA	AA	GG	GG	AA	GG	AG	GG	AA	--	AA	GG	AA	AA	GG	AA
TM2	A/G	A01	238734	TT	CC	TT	CC	TT	TT	CC	TT	TT	TT	TT	CC	TT	TT	TT	TT	TT	CC	TT	CC	CC	TC	TT	TT	TT	TT	TT	TT	CC	TT	TT	TT	TT	--	TT	TT	TT	TT	TT	--	TT	TC	TT	TT	CC	TT
TM3	C/G	A01	248202	GG	GG	GG	CC	GG	GG	GG	GG	GG	GG	GG	GC	GG	GG	GG	GG	GG	CC	GG	CC	GG	GC	GG	GG	GG	GG	GG	GG	CC	GG	GG	GG	GG	GC	GG	GG	GG	GG	GG	GG	GG	GC	GG	GG	GG	GG
TM4	T/G	A01	253506	TT	TT	TT	GG	TT	TT	TT	TT	TT	TT	TT	TG	TT	TT	TT	TT	TT	GG	TT	GG	TT	TG	TT	TT	TT	TT	TT	TT	GG	TT	TT	TT	TT	GG	TT	TT	TT	TT	TT	TT	TT	TG	TT	TT	TT	TT
TM5	T/A	A01	255638	AA	AA	AA	TT	AA	AA	AA	AA	AA	AA	AA	TA	AA	AA	AA	AA	AA	TT	AA	TT	AA	TA	AA	AA	AA	AA	AA	AA	TT	AA	AA	AA	AA	--	AA	AA	AA	AA	AA	AA	AA	TA	AA	AA	AA	AA
TM6	A/G	A01	258004	GG	GG	GG	AA	GG	GG	GG	GG	GG	GG	GG	AG	GG	GG	GG	GG	GG	AA	GG	AA	GG	AG	GG	GG	GG	GG	GG	GG	AA	GG	GG	GG	GG	--	GG	GG	GG	GG	GG	GG	GG	AG	GG	GG	GG	GG
TM7	A/G	A01	446586	GG	GG	GG	AA	GG	GG	GG	GG	GG	GG	GG	AG	GG	GG	GG	GG	GG	AA	GG	AA	GG	AG	GG	GG	GG	GG	GG	GG	AA	GG	GG	GG	GG	AA	GG	GG	GG	GG	GG	--	GG	AG	GG	GG	GG	GG
TM8	T/G	A01	466275	CC	AA	AA	CC	CC	CC	AA	AA	CC	AA	CC	--	AA	CC	CC	AA	AA	CC	AA	CC	AA	CC	AA	CC	AA	CC	AA	AC	CC	AA	CC	CC	CC	CC	CC	AC	AC	CC	CC	CC	CC	AC	CC	CC	AA	CC
TM9	T/C	A01	469142	GG	AA	AA	GG	GG	GG	AA	AA	GG	AA	GG	--	AA	GG	GG	AA	AA	GG	AA	GG	AA	GG	AA	GG	AA	GG	AA	--	GG	AA	GG	GG	GG	GG	GG	AG	AG	GG	GG	GG	GG	AG	GG	GG	AA	GG
TM10	A/T	A01	471985	AA	TT	TT	AA	AA	AA	TT	TT	AA	TT	AA	--	TT	AA	AA	TT	TT	AA	TT	AA	TT	AA	TT	AA	TT	AA	TT	--	AA	TT	AA	AA	AA	AA	AA	--	TA	AA	AA	AA	AA	--	AA	AA	TT	AA
TM11	A/G	A01	544619	AA	GG	GG	GG	AA	AA	GG	GG	AA	GG	AA	GG	GG	AA	AA	GG	GG	GG	GG	GG	GG	GG	GG	AA	GG	AA	GG	--	GG	GG	AA	AA	AA	GG	AA	AG	AG	AA	AA	--	AA	GG	AA	AA	GG	AA
TM12	T/C	A01	567778	CC	TT	TT	TT	CC	CC	TT	TT	CC	TT	CC	TT	TT	CC	CC	TT	TT	TT	TT	TT	TT	TT	TT	CC	TT	CC	TT	--	TT	TT	CC	CC	CC	--	CC	TC	TC	CC	CC	CC	CC	TT	CC	CC	TT	CC
TM13	A/C	A01	674765	AA	CC	CC	AA	AA	AA	CC	AA	AA	AA	AA	CC	AA	AA	AA	AA	AA	CC	AA	CC	CC	AA	AA	AA	AA	AA	AA	AA	CC	AA	AA	AA	AA	--	AA	AA	AA	AA	AA	--	AA	AC	AA	AA	CC	AA
TM14	G/C	A01	677469	CC	GG	--	CC	CC	CC	GG	CC	CC	CC	CC	GG	CC	CC	CC	CC	CC	GG	CC	GG	GG	CC	CC	CC	CC	CC	CC	CC	GG	CC	CC	CC	CC	--	CC	CC	CC	CC	CC	--	CC	CG	CC	CC	GG	CC
TM15	A/G	A01	686832	GG	AA	AA	GG	GG	GG	AA	GG	GG	GG	GG	AA	GG	GG	GG	GG	GG	AA	GG	AA	AA	GG	GG	GG	GG	GG	GG	GG	AA	GG	GG	GG	GG	--	GG	GG	GG	GG	GG	--	GG	AG	GG	GG	AA	GG
TM16	A/G	A01	695051	GG	AA	AA	GG	GG	GG	AA	GG	GG	GG	GG	AA	GG	GG	GG	GG	GG	AA	GG	AA	AA	GG	GG	GG	GG	GG	GG	GG	AA	GG	GG	GG	GG	--	GG	GG	GG	GG	GG	--	GG	AG	GG	GG	AA	GG
TM17	A/G	A01	716901	GG	AG	GG	GG	GG	GG	AG	GG	GG	GG	GG	AG	GG	GG	GG	GG	GG	AG	GG	AG	AG	GG	GG	GG	GG	GG	GG	GG	AG	GG	GG	GG	GG	AG	GG	GG	GG	GG	GG	GG	GG	--	GG	GG	AG	GG
TM18	T/C	A01	728785	GG	AG	GG	GG	GG	GG	AG	GG	GG	GG	GG	AG	GG	GG	GG	GG	GG	AG	GG	AG	AG	GG	GG	GG	GG	GG	GG	GG	AG	GG	GG	GG	GG	AG	GG	GG	GG	GG	GG	GG	GG	AG	GG	GG	GG	GG
TM20	C/G	A01	875363	CC	CC	CC	CC	CC	CC	CC	CC	CC	CC	CC	CC	CC	CC	CC	CC	CC	CC	GG	CC	CC	CC	CC	GG	CC	CC	CC	CC	CC	GG	GG	CC	CC	CC	CC	--	GG	CC	GG	CC	CC	--	CC	CC	CC	GG
TM21	A/T	A01	878143	AA	AA	AA	TT	AA	AA	AA	AA	AA	AA	AA	AT	AA	AA	AA	AA	AA	AA	AA	AA	AA	AT	AA	AA	AA	AA	AA	AA	TT	AA	AA	AA	AA	TT	AA	AA	AA	AA	AA	AA	AA	AT	AA	AA	AA	AA
TM22	A/C	A01	887670	CC	CC	CC	CC	CC	CC	CC	CC	CC	CC	CC	CC	CC	CC	CC	CC	CC	CC	AA	CC	CC	CC	CC	AA	CC	CC	CC	AC	CC	AA	AA	CC	CC	CC	CC	AC	AA	CC	AA	CC	CC	AC	CC	CC	CC	AA
TM23	A/G	A01	892037	AA	AA	AA	AA	AA	AA	AA	AA	AA	AA	AA	AA	AA	AA	AA	AA	AA	AA	GG	AA	AA	AA	AA	GG	AA	AA	AA	--	AA	GG	GG	AA	AA	AA	AA	AG	GG	AA	GG	AA	AA	AG	AA	AA	AA	GG
TM24	A/C	A01	907934	CC	CC	CC	CC	CC	CC	CC	CC	CC	CC	CC	CC	CC	CC	CC	CC	CC	CC	AA	CC	CC	CC	CC	AA	CC	CC	CC	AC	CC	AA	AA	CC	CC	CC	CC	AC	AA	CC	AA	CC	CC	AC	CC	CC	CC	AA
TM25	A/G	A01	924013	GG	GG	GG	AA	GG	GG	GG	GG	GG	GG	GG	AG	GG	GG	GG	GG	GG	GG	GG	GG	GG	AG	GG	GG	GG	GG	GG	GG	AA	GG	GG	GG	GG	--	GG	GG	GG	GG	GG	GG	GG	AG	GG	GG	GG	GG
TM26	A/C	A01	935804	AA	AA	CC	AA	AA	CC	AA	CC	AA	CC	AA	AA	CC	AA	CC	CC	CC	AA	CC	CC	AA	AC	CC	CC	CC	CC	CC	CC	AA	CC	CC	AA	CC	AA	AA	CC	CC	CC	CC	CC	CC	AA	AA	CC	CC	CC
TM28	C/G	A01	945752	CC	GG	GG	CC	CC	GG	GG	GG	CC	GG	CC	GC	GG	CC	GG	GG	GG	CC	GG	GG	GG	GC	GG	GG	GG	GG	GG	GG	CC	GG	GG	CC	GG	GG	CC	GG	GG	GG	GG	GG	GG	CC	CC	GG	GG	GG
TM29	T/C	A01	952276	AG	GG	GG	AG	AG	GG	GG	GG	AG	GG	AG	--	GG	AG	GG	GG	GG	AG	GG	GG	GG	--	GG	GG	GG	GG	GG	GG	AG	GG	GG	AG	GG	GG	AG	GG	GG	GG	GG	GG	GG	AG	AG	GG	GG	GG
TM31	T/C	A01	957691	GG	GG	GG	GG	GG	GG	GG	GG	GG	GG	GG	GG	GG	GG	GG	GG	GG	GG	AA	GG	GG	GG	GG	AA	GG	GG	GG	--	GG	AA	AA	GG	GG	GG	GG	AG	AA	GG	AA	GG	GG	GG	GG	GG	GG	AA
TM32	T/C	A01	976208	CC	TT	TT	CC	CC	CC	TC	TT	CC	TT	CC	TT	TT	CC	CC	TT	TT	CC	TT	CC	TT	TC	TT	TT	TT	CC	TT	--	CC	TT	TT	CC	CC	CC	CC	CC	TT	CC	TT	CC	CC	CC	CC	CC	CC	CC
TM34	T/C	A01	1012265	CC	CC	CC	CC	CC	TC	--	CC	CC	CC	CC	CC	CC	CC	TC	CC	CC	TC	CC	TC	CC	CC	CC	CC	CC	TC	CC	TC	CC	CC	CC	CC	TC	CC	CC	--	CC	TC	CC	TC	TC	CC	CC	TC	TC	TC
TM35	T/G	A01	1088215	TT	TT	TT	TT	TT	GG	TG	TT	TT	TT	TT	TT	TT	TT	TT	TT	TT	GG	TT	GG	TT	TT	TT	TT	TT	GG	TT	TG	TT	TT	TT	TT	GG	--	TT	TG	TT	GG	TT	GG	GG	TT	TT	GG	GG	GG
TM36	A/G	A01	1096623	AA	AA	AA	AA	AA	GG	--	AA	AA	AA	AA	AA	AA	AA	AA	AA	AA	GG	AA	GG	AA	AA	AA	AA	AA	GG	AA	--	AA	AA	AA	AA	GG	AA	AA	AG	AA	GG	AA	GG	GG	AA	AA	GG	GG	GG
TM38	A/G	A01	1133291	GG	GG	GG	GG	GG	AG	AG	GG	GG	GG	GG	GG	GG	GG	GG	GG	GG	AG	GG	AG	GG	GG	GG	GG	GG	AG	GG	AG	GG	GG	GG	GG	AG	GG	GG	AG	GG	AG	GG	AG	AG	GG	GG	AG	AG	AG
TM39	G/C	A01	1141675	CC	CC	CC	CC	CC	GC	GC	CC	CC	CC	CC	CC	CC	CC	CC	CC	CC	GC	CC	GC	CC	CC	CC	CC	CC	GC	CC	GC	CC	CC	CC	CC	GC	CC	CC	GC	CC	GC	CC	GC	GC	CC	CC	GC	GC	GC
TM40	T/C	A01	1238121	AA	AA	AA	AA	AA	GG	AG	AA	AA	AA	AA	AA	AA	AA	AA	AA	AA	GG	AA	GG	AA	AA	AA	AA	AA	GG	AA	AG	AA	AA	AA	AA	GG	AA	AA	AG	AA	GG	AA	GG	GG	AA	AA	GG	GG	AA
TM41	T/C	A01	1243203	CC	CC	CC	TT	CC	TT	TC	CC	CC	CC	CC	CC	CC	CC	CC	CC	CC	TT	CC	TT	CC	TC	CC	CC	CC	TT	CC	--	CC	CC	CC	CC	TT	CC	CC	TC	CC	TT	CC	TT	TT	CC	CC	TT	TT	CC
TM43	A/G	A01	1253331	TT	TT	TT	CC	TT	CC	--	TT	TT	TT	TT	TT	TT	TT	TT	TT	TT	CC	TT	CC	TT	--	TT	TT	TT	CC	TT	--	TT	TT	TT	TT	CC	TT	TT	TC	TT	CC	TT	CC	CC	TT	TT	CC	CC	TT
TM44	A/G	A01	1271743	AA	AA	AA	GG	AA	GG	AG	AA	AA	AA	AA	AA	AA	AA	AA	AA	AA	GG	AA	GG	AA	AG	AA	AA	AA	GG	AA	AG	AA	AA	AA	AA	GG	AA	AA	AG	AA	GG	AA	GG	GG	AA	AA	GG	GG	AA
TM45	A/G	A01	1277451	CC	CC	CC	TT	CC	TT	TC	CC	CC	CC	CC	CC	CC	CC	CC	CC	CC	TT	CC	TT	CC	TC	CC	CC	CC	TT	CC	--	CC	CC	CC	CC	TT	CC	CC	TC	CC	TT	CC	TT	TT	CC	CC	TT	TT	CC
TM46	T/C	A01	1286244	GG	GG	GG	AA	GG	AA	AG	GG	GG	GG	GG	GG	GG	GG	GG	GG	GG	AA	GG	AA	GG	AG	GG	GG	GG	AA	GG	--	GG	GG	GG	GG	AA	GG	GG	AG	GG	AA	GG	AA	AA	GG	GG	AA	AA	GG
TM47	A/G	A01	1306298	AA	GG	GG	AA	AA	AA	AA	GG	AA	--	AA	GG	AA	AA	GG	AA	AA	AA	GG	AA	AA	AG	AA	GG	AG	AA	GG	--	AA	GG	GG	AA	AA	AA	AA	AG	GG	AA	GG	AA	AA	AG	AA	AA	AA	AA
TM48	A/G	A01	1334206	CC	TT	TT	TT	CC	CC	CC	TT	CC	TC	CC	TT	CC	CC	TT	CC	CC	CC	TT	TT	CC	TT	CC	TT	TC	CC	TT	TC	CC	TT	TT	CC	CC	CC	CC	TC	TT	CC	TT	CC	CC	TC	CC	CC	CC	CC
TM49	T/C	A01	1383170	TT	TT	TT	CC	CC	TT	TT	TT	CC	TT	TT	TT	TT	TT	TT	TT	TT	TT	TT	CC	TT	TC	TT	TT	TT	TT	TT	TT	TT	TT	TT	TC	TT	TT	TT	TC	TT	TT	TT	TT	TT	TT	TT	TT	TT	TT
TM51	G/C	A01	1632557	GC	GG	GG	CC	CC	CC	GC	GG	CC	GC	GG	GG	CC	GG	GG	CC	CC	CC	GG	CC	GG	CC	CC	GG	GC	CC	CC	GC	GG	GG	GG	CC	CC	GG	GG	CC	GC	CC	GG	CC	CC	GG	GG	CC	CC	GG
TM55	A/G	A01	1709054	GG	AA	GG	AA	AA	AA	--	GG	AA	--	GG	GG	AA	GG	GG	AA	AA	AA	GG	AA	GG	AG	AA	GG	AG	AA	AA	--	GG	GG	GG	AA	AA	AA	GG	AA	--	AA	GG	AA	AA	GG	GG	AA	AA	GG
TM56	A/T	A01	1718871	AA	AT	AA	AT	AT	AA	AT	AA	AT	AA	AA	AA	AA	AA	AA	AA	AA	AA	AA	AT	AA	AT	AA	AA	AA	AA	AA	AA	AA	AA	AA	AA	AA	AA	AA	AT	AA	AA	AA	AA	AA	AA	AA	AA	AA	AA
TM59	A/G	A01	1738945	CC	TT	CC	TC	TC	CC	TC	CC	TT	CC	CC	CC	CC	CC	CC	CC	CC	CC	CC	TT	CC	TC	CC	CC	CC	CC	CC	CC	CC	CC	CC	CC	CC	CC	CC	TC	CC	CC	CC	CC	CC	CC	CC	CC	CC	CC
TM60	A/G	A01	1744949	TT	CC	TT	TC	--	TT	TC	TT	CC	TT	TT	TT	TT	TT	TT	TT	TT	TT	TT	CC	TT	TC	TT	TT	TT	TT	TT	TT	TT	TT	TT	TT	TT	TT	TT	TC	TT	TT	TT	TT	TT	TT	TT	TT	TT	TT
TM61	A/C	A01	1749114	TT	GG	TT	TG	--	TT	TG	TT	GG	TT	TT	TT	TT	TT	TT	TT	TT	TT	TT	GG	TT	TG	TT	TT	TT	TT	TT	TT	TT	TT	TT	TT	TT	TT	TT	TG	TT	TT	TT	TT	TT	TT	TT	TT	TT	TT
TM62	C/G	A01	1751667	GG	CC	GG	CC	--	GG	--	GG	CC	GG	GG	GG	GG	GG	GG	GG	GG	GG	GG	CC	GG	GC	GG	GG	GG	GG	GG	GG	GG	GG	GG	GG	GG	GG	GG	GC	GG	GG	GG	GG	GG	GG	GG	GG	GG	GG
TM64	A/G	A01	1763796	--	GG	GG	GG	AG	AA	AG	AA	GG	--	GG	GG	AA	GG	GG	AA	AA	AA	AA	GG	AA	AG	AA	AA	AG	AA	AA	AA	AA	GG	AA	AA	AA	AA	GG	AG	AA	AA	AA	AA	AA	GG	GG	AA	AA	AA
TM66	T/C	A01	1778325	--	TT	TT	TT	TC	CC	TC	CC	TT	--	TT	TT	CC	TT	TT	CC	CC	CC	CC	TT	CC	TC	CC	CC	TC	CC	CC	CC	CC	TT	CC	CC	CC	CC	TT	TC	CC	CC	CC	CC	CC	TT	TT	CC	CC	CC
TM67	T/G	A01	1821817	GG	TG	GG	GG	TG	GG	GG	GG	GG	GG	GG	GG	TG	GG	GG	TG	TG	TG	GG	GG	GG	TG	TG	GG	TG	TG	TG	TG	GG	GG	GG	--	GG	GG	GG	GG	TG	GG	GG	TG	TG	GG	GG	TG	GG	TG
TM68	A/G	A01	1825087	--	AA	GG	GG	AA	GG	GG	GG	GG	GG	GG	GG	AA	GG	GG	AA	AA	AA	GG	GG	GG	AG	AA	GG	AG	AA	AA	--	GG	GG	GG	AA	GG	GG	GG	GG	AG	GG	GG	AA	AA	GG	GG	AA	GG	AA
TM70	T/C	A01	1836310	--	GG	AA	AA	GG	AA	AA	AA	AA	--	AA	AA	GG	AA	AA	GG	GG	GG	AA	AA	AA	AG	GG	AA	AG	GG	GG	AG	AA	AA	AA	GG	AA	AA	AA	AA	AG	AA	AA	GG	GG	AA	AA	GG	AA	GG
TM71	G/C	A01	1841868	--	CC	GG	GG	CC	GG	GG	GG	GG	--	GG	GG	CC	GG	GG	CC	CC	CC	GG	GG	GG	CG	CC	GG	CG	CC	CC	CG	GG	GG	GG	CC	GG	GG	GG	GG	CG	GG	GG	CC	CC	GG	GG	CC	GG	CC
TM72	A/G	A01	1863576	--	GG	GG	AA	GG	AA	GG	AA	AA	--	AA	AA	GG	AA	AA	GG	GG	GG	GG	GG	GG	GG	GG	GG	AG	GG	GG	GG	GG	AA	GG	AG	AA	AA	AA	AG	GG	AA	GG	GG	GG	AA	AA	GG	AA	GG
TM73	T/C	A01	1877510	--	TT	TT	CC	TT	CC	TT	CC	CC	--	CC	CC	TT	CC	CC	TT	TT	TT	TT	TT	TT	TT	TT	TT	--	TT	TT	TT	TT	CC	TT	TC	CC	CC	CC	TC	TT	CC	TT	TT	TT	CC	CC	TT	CC	TT
TM74	A/G	A01	1887433	--	CC	CC	TT	CC	TT	CC	TT	TT	--	TT	TT	CC	TT	TT	CC	CC	CC	CC	CC	CC	CC	CC	CC	TC	CC	CC	CC	CC	TT	CC	TC	TT	TT	TT	TC	CC	TT	CC	CC	CC	TT	TT	CC	TT	CC
TM75	T/C	A01	1895475	CC	TT	TT	CC	TT	CC	CC	CC	CC	CC	TT	CC	CC	TT	CC	CC	CC	CC	CC	CC	CC	--	CC	CC	CC	TT	CC	--	CC	CC	CC	TT	CC	CC	CC	CC	TC	CC	CC	TT	TT	CC	CC	TT	CC	TT
TM76	A/G	A01	1973540	--	GG	GG	AA	GG	AA	GG	AA	AA	--	GG	AA	GG	GG	AA	GG	GG	GG	GG	GG	GG	GG	GG	GG	AG	GG	GG	GG	GG	AA	GG	GG	AA	GG	AA	AG	GG	AA	GG	GG	GG	AG	AA	GG	AA	GG
TM78	T/C	A01	2026394	TT	TT	TT	TT	TT	TT	CC	TT	TT	TT	TT	TT	TT	TT	TT	TT	TT	TT	CC	CC	CC	TC	TT	CC	TT	TT	TT	--	CC	TT	CC	TT	TT	CC	TT	TT	TC	TT	CC	TT	TT	TC	TT	TT	TT	TT
TM79	G/C	A01	2032583	CC	CC	CC	CC	CC	CC	GG	CC	CC	CC	CC	CC	CC	CC	CC	CC	CC	CC	GG	GG	GG	--	CC	GG	CC	CC	CC	CG	GG	CC	GG	CC	CC	GG	CC	CC	CG	CC	GG	CC	CC	CG	CC	CC	CC	CC
TM80	C/G	A01	2034696	GG	GG	GG	GG	GG	GG	CC	GG	GG	GG	GG	GG	GG	GG	GG	GG	GG	GG	CC	CC	CC	CG	GG	CC	GG	GG	GG	CG	CC	GG	CC	GG	GG	CC	GG	GG	CG	GG	CC	GG	GG	CG	GG	GG	GG	GG
TM81	T/C	A01	2041292	AA	AA	AA	AA	AA	AA	GG	AA	AA	AA	AA	AA	AA	AA	AA	AA	AA	AA	GG	GG	GG	AG	AA	GG	AA	AA	AA	AG	GG	AA	GG	--	AA	GG	AA	AA	AG	AA	GG	AA	AA	AA	AA	AA	AA	AA
TM82	C/G	A01	2051236	CC	CC	CC	CC	CC	CC	GG	CC	CC	CC	CC	CC	CC	CC	CC	CC	CC	CC	GG	GG	GG	CG	CC	GG	CC	CC	CC	CG	GG	CC	GG	CC	CC	GG	CC	CC	CG	CC	GG	CC	CC	CC	CC	CC	CC	CC
TM83	T/C	A01	2064099	TT	TT	TT	TT	TT	TT	CC	TT	TT	TT	TT	TT	TT	TT	TT	TT	TT	TT	CC	CC	CC	--	TT	CC	TT	TT	TT	--	CC	TT	CC	--	TT	CC	TT	TT	TC	TT	CC	TT	TT	TT	TT	TT	TT	TT
TM84	G/C	A01	2118017	--	CC	CC	CC	CC	CC	GG	GG	CC	--	CC	GG	CC	CC	GG	CC	CC	CC	GG	GG	GG	GC	CC	GG	GG	CC	CC	GC	GG	GG	GG	CC	CC	GG	GG	GC	GC	CC	GG	CC	CC	GC	GG	CC	CC	CC
TM85	T/G	A01	2124674	--	AA	AA	AA	AA	CC	CC	CC	AA	--	AA	CC	AA	AA	CC	AA	AA	AA	CC	CC	CC	CC	AA	CC	CC	AA	AA	--	CC	CC	CC	AA	CC	CC	CC	CC	AC	CC	CC	AA	AA	AC	CC	AA	CC	AA
TM86	A/G	A01	2193638	--	TC	TC	TC	TC	TT	TT	TT	TC	--	TT	TT	TC	TT	TT	TC	TC	TC	TT	TT	TT	TC	TC	TT	--	TC	TC	--	TT	TT	TT	--	TT	TT	TT	TT	--	TT	TT	TC	TC	--	TT	TC	TT	TC
TM87	T/C	A01	2197300	GG	AA	AA	AA	AA	GG	GG	GG	AA	GG	GG	GG	AA	GG	GG	AA	AA	AA	GG	GG	GG	AG	AA	GG	AG	AA	AA	AG	GG	GG	GG	AG	GG	AA	GG	GG	AG	GG	GG	AA	AA	AG	GG	AA	GG	AA
TM88	T/C	A01	2232873	--	GG	GG	GG	GG	GG	AA	AA	GG	--	AA	--	GG	AA	AA	GG	GG	GG	AA	AA	AA	--	GG	AA	--	GG	GG	AG	AA	AA	AA	AG	GG	GG	AA	AG	AG	GG	AA	GG	GG	GG	AA	GG	GG	AA
TM90	T/C	A01	2377299	CC	CC	CC	CC	CC	CC	TC	CC	CC	TC	CC	CC	CC	TT	TT	CC	CC	TC	TT	TT	TT	CC	CC	TT	TC	CC	CC	TC	TT	CC	TT	TC	CC	CC	CC	TC	TC	CC	TT	CC	CC	TC	CC	CC	CC	TT
TM92	A/C	A01	2393827	CC	CC	CC	CC	CC	CC	AA	CC	CC	AC	CC	CC	CC	AA	AA	CC	CC	CC	AA	AA	AA	CC	CC	AA	AC	CC	CC	AC	AA	CC	AA	AC	CC	CC	CC	AC	AC	CC	AA	CC	CC	AC	CC	CC	CC	CC
TM93	G/C	A01	2435643	GG	GG	GG	GG	GG	GG	GC	GG	GG	--	GG	GG	GG	CC	CC	GG	GG	GG	CC	CC	CC	GG	GG	CC	GC	GG	GG	GC	CC	GG	CC	GC	GG	GG	GG	GC	GC	GG	CC	CC	GG	GG	GG	GG	GG	GG
TM94	A/G	A01	2442626	CC	CC	CC	CC	CC	CC	--	CC	CC	--	CC	CC	CC	TT	TT	CC	CC	CC	TT	TT	TT	CC	CC	TT	TC	CC	CC	--	TT	CC	TT	TC	CC	TT	CC	TC	TC	CC	TT	TT	CC	CC	CC	CC	CC	CC
TM95	A/G	A01	2445405	AA	AA	AA	AA	AA	AA	AG	AA	AA	--	AA	AA	AA	GG	GG	AA	AA	AA	GG	GG	GG	AA	AA	GG	AG	AA	AA	AG	GG	AA	GG	AG	AA	GG	AA	AG	AG	AA	GG	GG	AA	AA	AA	AA	AA	AA
TM96	T/C	A01	2448648	CC	CC	CC	CC	CC	CC	CC	CC	CC	TT	CC	CC	CC	TT	TT	CC	CC	CC	TT	TT	TT	CC	CC	TT	TC	CC	CC	CC	TT	CC	--	--	CC	TT	CC	CC	CC	CC	TT	TT	CC	CC	CC	CC	CC	CC
TM97	A/G	A01	2461522	AA	AA	AA	AA	AA	AA	AA	AA	AA	--	AA	AA	AA	GG	GG	AA	AA	AA	AA	AA	AA	AA	AA	AA	--	AA	AA	AA	AA	AA	AA	--	AA	GG	AA	AG	AA	AA	AA	AA	AA	AA	AA	AA	AA	AA
TM99	A/G	A01	2477994	GG	GG	GG	GG	GG	GG	GG	GG	GG	--	GG	GG	GG	AA	AA	GG	GG	GG	GG	GG	GG	GG	GG	GG	AG	GG	GG	GG	GG	GG	GG	AG	GG	AA	GG	AG	GG	GG	GG	GG	GG	GG	GG	GG	GG	GG
TM100	A/G	A01	2483785	CC	CC	CC	CC	CC	CC	CC	CC	CC	TT	CC	CC	CC	TT	TT	CC	CC	CC	CC	CC	CC	CC	CC	CC	--	CC	CC	CC	CC	CC	CC	--	CC	TT	CC	TC	CC	CC	CC	CC	CC	CC	CC	CC	CC	CC
TM101	T/A	A01	2488714	AA	AA	AA	AA	AA	AA	AA	AA	AA	--	AA	AA	AA	TT	TT	AA	AA	AA	AA	AA	AA	AA	AA	AA	TA	AA	AA	AA	AA	AA	AA	TA	AA	TT	AA	TA	AA	AA	AA	AA	AA	AA	AA	AA	AA	AA
TM103	A/G	A01	2496796	GG	GG	GG	GG	GG	GG	GG	GG	GG	--	GG	GG	GG	AA	AA	GG	GG	GG	GG	GG	GG	GG	GG	GG	AG	GG	GG	GG	GG	GG	GG	AG	GG	GG	GG	AG	GG	GG	GG	GG	GG	GG	GG	GG	GG	GG
TM105	A/C	A01	2507044	AA	AA	AA	AA	AA	AA	AA	AA	AA	--	AA	AA	AA	CC	CC	AA	AA	AA	AA	AA	AA	AA	AA	AA	AC	AA	AA	AA	AA	AA	AA	AC	AA	CC	AA	AC	AA	AA	AA	AA	AA	AA	AA	AA	AA	AA
TM106	T/C	A01	2511583	AA	AA	AA	AA	AA	AA	AA	AA	AA	AG	AA	AA	AA	AG	AG	AA	AA	AA	AA	AA	AA	AA	AA	AA	--	AA	AA	AA	AA	AA	AA	--	AA	AA	AA	--	AA	AA	AA	AA	AA	AA	AA	AA	AA	AA
TM107	A/G	A01	2515863	GG	GG	GG	GG	GG	GG	GG	GG	GG	--	GG	GG	GG	AA	AA	GG	GG	GG	GG	GG	GG	GG	GG	GG	--	GG	GG	GG	GG	GG	GG	AG	GG	GG	GG	AG	GG	GG	GG	GG	GG	GG	GG	GG	GG	GG
TM110	A/G	A01	2530174	AA	AA	AA	AA	AA	AA	AA	AA	AA	--	AA	AA	AA	GG	GG	AA	AA	AA	AA	AA	AA	AA	AA	AA	AG	AA	AA	AA	AA	AA	AA	AG	AA	GG	AA	AG	AA	AA	AA	AA	AA	AA	AA	AA	AA	AA
TM111	T/C	A01	2545170	GG	GG	GG	GG	GG	GG	GG	GG	GG	AG	GG	GG	GG	AG	AG	GG	GG	GG	GG	GG	GG	GG	GG	GG	AG	GG	GG	GG	GG	GG	GG	--	GG	GG	GG	--	GG	GG	GG	GG	GG	GG	GG	GG	GG	GG
TM113	A/C	A01	2740864	--	AA	CC	CC	CC	CC	AA	CC	CC	CC	CC	--	CC	CC	CC	CC	CC	CC	AA	AA	AA	CC	CC	AA	CC	CC	CC	--	AA	AA	AA	CC	CC	CC	CC	CC	--	CC	AA	AA	CC	AA	CC	CC	CC	CC
TM114	A/G	A01	2746827	AG	AG	GG	GG	GG	GG	AG	GG	GG	GG	GG	GG	GG	GG	GG	GG	GG	GG	AG	AG	AG	GG	GG	AG	GG	GG	GG	GG	AG	AG	AG	GG	GG	GG	GG	GG	GG	GG	AG	AG	GG	AG	GG	GG	GG	GG
TM115	A/C	A01	2749228	--	AA	CC	CC	CC	CC	AA	CC	CC	CC	CC	AC	CC	CC	CC	CC	CC	CC	AA	AA	AA	CC	CC	AA	CC	CC	CC	--	AA	AA	AA	CC	CC	CC	CC	CC	AC	CC	AA	AA	CC	AA	CC	CC	CC	CC
TM116	T/C	A01	2752485	--	CC	TT	TT	TT	TT	CC	TT	TT	TT	TT	TC	TT	TT	TT	TT	TT	TT	CC	CC	CC	TT	TT	CC	TT	TT	TT	--	CC	CC	CC	--	TT	CC	TT	TT	TC	TT	CC	CC	TT	CC	TT	TT	TT	TT
TM118	A/G	A01	2764456	AG	AG	GG	GG	GG	GG	AG	GG	GG	GG	GG	--	GG	GG	GG	GG	GG	GG	AG	AG	AG	GG	GG	AG	GG	GG	GG	GG	AG	AG	AG	GG	GG	AG	GG	GG	--	GG	AG	AG	GG	AG	GG	GG	GG	GG
TM119	T/C	A01	2771681	TC	TC	CC	CC	CC	CC	TC	CC	CC	CC	CC	TC	CC	CC	CC	CC	CC	CC	TC	TC	TC	CC	CC	TC	CC	CC	CC	--	TC	TC	TC	CC	CC	TC	CC	CC	--	CC	TC	TC	CC	TC	CC	CC	CC	CC
TM120	A/C	A01	2784394	AA	AA	AA	CC	AA	AA	AA	AA	CC	AA	AA	AA	AA	CC	CC	AA	AA	AA	AA	AA	AA	AA	AA	AA	AA	AA	AA	AA	AA	AA	AA	AC	AA	AA	AA	AC	AA	AA	AA	AA	AA	AA	AA	AA	AA	AA
TM121	T/C	A01	2787541	AA	AA	AA	GG	AA	AA	AA	AA	GG	AA	AA	AA	AA	GG	GG	AA	AA	AA	AA	AA	AA	AA	AA	AA	AA	AA	AA	AA	AA	AA	AA	AG	AA	AA	AA	AG	AA	AA	AA	AA	AA	AA	AA	AA	AA	AA
TM122	G/C	A01	2923429	CC	CC	CC	GG	CC	CC	CC	CC	GG	CC	CC	CC	CC	GG	GG	CC	CC	CC	CC	CC	CC	CC	CC	CC	CC	CC	CC	CC	CC	CC	CC	GC	CC	CC	CC	GC	CC	CC	CC	CC	CC	CC	CC	CC	CC	CC
TM126	A/G	A01	2956462	AA	AA	AA	GG	AA	AA	AA	AA	GG	AA	AA	AA	AA	GG	GG	AA	AA	AA	AA	AA	AA	AA	AA	AA	AA	AA	AA	AA	AA	AA	AA	AG	AA	AA	AA	AG	AA	AA	AA	AA	AA	AA	AA	AA	AA	AA
TM127	A/G	A01	2960918	AA	AA	AA	GG	AA	AA	AA	AA	GG	AA	AA	AA	AA	GG	GG	AA	AA	AA	AA	AA	AA	AA	AA	AA	AA	AA	AA	AA	AA	AA	AA	AG	AA	AA	AA	AG	AA	AA	AA	AA	AA	AA	AA	AA	AA	AA
TM128	C/G	A01	2963484	CC	CC	CC	GG	CC	CC	CC	CC	GG	CC	CC	CC	CC	GG	GG	CC	CC	CC	CC	CC	CC	CC	CC	CC	CC	CC	CC	CC	CC	CC	CC	--	CC	CC	CC	GC	CC	CC	CC	CC	CC	CC	CC	CC	CC	CC
TM133	A/G	A01	3239317	--	GG	GG	GG	GG	GG	AA	AA	GG	GG	GG	AA	GG	GG	GG	GG	GG	GG	AA	AA	AA	GG	GG	AA	GG	GG	GG	--	AA	AA	AA	GG	GG	GG	AA	GG	AG	GG	AA	AA	GG	AA	AA	GG	GG	GG
TM134	A/G	A01	3249634	TT	TT	TC	TT	TT	TT	TT	TT	TT	TC	TT	TT	TC	TC	TC	TC	TC	TT	TT	TT	TT	TT	TC	TT	TC	TT	TC	TT	TT	TT	TT	TT	TT	TT	TT	TC	TT	TT	TT	TT	TT	TT	TT	TT	TT	TT
TM135	A/G	A01	3252158	GG	GG	AA	GG	GG	GG	GG	GG	GG	AA	GG	GG	AA	AA	AA	AA	AA	GG	GG	GG	GG	GG	AA	GG	AA	GG	AA	GG	GG	GG	GG	GG	GG	GG	GG	AG	GG	GG	GG	GG	GG	GG	GG	GG	GG	GG
TM136	T/C	A01	3256929	AA	AA	AA	AA	AA	AA	GG	GG	AA	AA	AA	GG	AA	AA	AA	AA	AA	AA	GG	GG	GG	AA	AA	GG	AA	AA	AA	--	GG	GG	GG	AA	AA	AA	GG	AA	AG	AA	GG	GG	AA	GG	GG	AA	AA	AA
TM137	T/A	A01	3296553	AA	AA	TT	AA	AA	AA	AA	AA	AA	AA	AA	AA	AA	AA	TT	AA	AA	AA	AA	AA	AA	AA	AA	AA	AA	AA	AA	AA	AA	AA	AA	AA	AA	TT	AA	AT	AA	AA	AA	AA	AA	AA	AA	AA	AA	AA
TM140	T/G	A01	3311403	--	GG	GG	GG	GG	GG	TT	TT	GG	TT	GG	TG	TT	TT	GG	TT	TT	GG	GG	TT	TT	GG	TT	TT	TT	GG	TT	TG	TT	GG	TT	GG	GG	TT	TT	GG	TG	GG	TT	GG	GG	TG	TT	GG	GG	TT
TM141	A/G	A01	3318770	TC	TT	TT	TT	TT	TT	TC	TC	TT	TC	TT	--	TC	TC	TT	TC	TC	TT	TT	TC	TC	TT	TC	TC	TC	TT	TC	TT	TC	TT	TC	TT	TT	--	TC	TT	TT	TT	TC	TT	TT	--	--	TT	TT	TC
TM142	T/C	A01	3320882	TC	TT	TT	TT	TT	TT	TC	TC	TT	TC	TT	TC	TC	TC	TT	TC	TC	TT	TT	TC	TC	TT	TC	TC	TC	TT	TC	TC	TC	TT	TC	TT	TT	TC	TC	TT	TC	TT	TC	TT	TT	TC	TC	TT	TT	TC
TM143	T/A	A01	3323982	TT	TT	AA	TT	TT	TT	TT	TT	TT	TT	TT	TT	TT	TT	AA	TT	TT	TT	TT	TT	TT	TT	TT	TT	TT	TT	TT	TT	TT	TT	TT	TT	TT	TT	TT	TA	TT	TT	TT	TT	TT	TT	TT	TT	TT	TT
TM146	T/C	A01	3342434	--	AA	GG	AA	AA	AA	GG	GG	AA	GG	AA	AG	GG	GG	GG	GG	GG	AA	AA	GG	GG	AA	GG	GG	GG	AA	GG	AG	GG	AA	GG	AA	AA	GG	GG	AG	AG	AA	GG	AA	AA	AG	GG	AA	AA	GG
TM150	T/C	A01	3387012	--	GG	GG	GG	GG	GG	AA	AA	GG	AA	GG	AG	AA	AA	GG	AA	AA	GG	GG	AA	AA	GG	AA	AA	AA	GG	AA	--	AA	GG	AA	GG	GG	AA	AA	GG	AG	GG	AA	GG	GG	AG	AA	GG	GG	AA
TM151	A/G	A01	3390605	--	AG	GG	AA	AG	AG	GG	GG	AG	GG	AA	AG	GG	GG	GG	GG	GG	AA	AA	GG	GG	AG	GG	GG	GG	AG	GG	AG	GG	AA	GG	AG	AG	GG	GG	AG	AG	AA	GG	AA	AA	AG	GG	AG	AG	GG
TM154	T/C	A01	3426068	--	AA	GG	AA	AA	AA	GG	GG	AA	GG	AA	AG	GG	GG	GG	GG	GG	AA	AA	GG	GG	AA	GG	GG	GG	AA	GG	--	GG	AA	GG	AA	AA	GG	GG	--	AG	AA	GG	AA	AA	AG	GG	AA	AA	GG
TM155	A/T	A01	3527068	TT	AA	TT	TT	AA	AA	TT	AA	AA	AA	TT	--	AA	TT	TT	AA	AA	TT	TT	AA	TT	AA	AA	AA	AA	AA	AA	AA	AA	TT	AA	TT	AA	--	AA	AA	AA	TT	AA	TT	TT	TT	TT	AA	AA	TT
TM157	T/C	A01	3660917	CC	CC	TT	CC	CC	CC	CC	CC	CC	CC	CC	CC	CC	CC	TT	CC	CC	CC	CC	CC	CC	CC	CC	CC	CC	CC	CC	CC	CC	CC	CC	CC	CC	CC	CC	TC	CC	CC	CC	CC	CC	CC	CC	CC	CC	CC
TM158	A/G	A01	3666566	CC	CC	TT	CC	CC	CC	CC	CC	CC	CC	CC	CC	CC	CC	TT	CC	CC	CC	CC	CC	CC	CC	CC	CC	CC	CC	CC	CC	CC	CC	CC	CC	CC	CC	CC	TC	CC	CC	CC	CC	CC	CC	CC	CC	CC	CC
TM167	A/G	A01	3784175	AA	AA	GG	--	AA	AA	AA	AA	AA	AA	AA	AA	AA	AA	GG	AA	AA	AA	AA	AA	AA	AA	AA	AA	AA	AA	AA	AA	AA	AA	AA	AA	AA	GG	AA	AG	AA	AA	AA	AA	AA	AA	AA	AA	AA	AA
TM171	T/C	A01	3869270	TT	TT	CC	TT	TT	TT	TT	TT	TT	TT	TT	TT	TT	TT	CC	TT	TT	TT	TT	TT	TT	TT	TT	TT	TT	TT	TT	TT	TT	TT	TT	TT	TT	CC	TT	TC	TT	TT	TT	TT	TT	TT	TT	TT	TT	TT
TM172	A/G	A01	3872924	GG	GG	AA	GG	GG	GG	GG	AA	GG	GG	GG	GG	GG	GG	AA	GG	GG	GG	GG	GG	GG	GG	GG	GG	GG	GG	GG	GG	GG	GG	GG	GG	GG	GG	GG	AG	GG	GG	GG	GG	GG	GG	GG	GG	GG	GG
TM173	A/G	A01	3877821	AA	AA	GG	AA	AA	AA	AA	GG	AA	AA	AA	AA	AA	AA	GG	AA	AA	AA	AA	AA	AA	AA	AA	AA	AA	AA	AA	AA	AA	AA	AA	AA	AA	AA	AA	--	AA	AA	AA	AA	AA	AA	AA	AA	AA	AA
TM174	A/C	A01	3882315	CC	CC	AA	CC	CC	CC	CC	AA	CC	CC	CC	CC	CC	CC	AA	CC	CC	CC	CC	CC	CC	CC	CC	CC	CC	CC	CC	CC	CC	CC	CC	CC	CC	CC	CC	AC	CC	CC	CC	CC	CC	CC	CC	CC	CC	CC
TM177	A/G	A01	3910583	GG	GG	AA	GG	GG	GG	GG	AA	GG	GG	GG	GG	GG	GG	AA	GG	GG	GG	GG	GG	GG	GG	GG	GG	GG	GG	GG	GG	GG	GG	GG	GG	GG	GG	GG	AG	GG	GG	GG	GG	GG	GG	GG	GG	GG	GG
TM179	A/C	A01	3937312	CC	CC	AA	CC	CC	CC	--	AA	CC	CC	CC	--	CC	CC	AA	CC	CC	CC	CC	CC	CC	CC	CC	CC	CC	CC	CC	CC	CC	AA	CC	CC	CC	AA	CC	AC	CC	CC	CC	CC	CC	CC	CC	CC	CC	CC
TM180	A/G	A01	3949555	--	GG	AA	GG	GG	GG	AG	AA	GG	AA	AA	AG	AA	AA	AA	AA	AA	AA	GG	GG	GG	GG	AA	GG	AA	GG	AA	GG	GG	AA	GG	GG	GG	AA	GG	AG	GG	GG	GG	GG	GG	GG	GG	GG	GG	GG
TM181	T/G	A01	3952675	GG	GG	TT	GG	GG	GG	--	TT	GG	TT	GG	--	TT	TT	TT	TT	TT	GG	GG	GG	GG	GG	TT	GG	TT	GG	TT	GG	GG	TT	GG	GG	GG	TT	GG	--	GG	GG	GG	GG	GG	GG	GG	GG	GG	GG
TM182	T/C	A01	3969754	AA	AA	--	AA	AA	AA	AG	--	AA	AG	AA	AG	AG	AG	AG	AG	AG	AA	AA	AA	AA	AA	AG	AA	AG	AA	AG	AA	AA	AA	AA	AA	AA	AG	AA	AG	AA	AA	AA	AA	AA	AA	AA	AA	AA	AA
TM183	T/C	A01	3993881	AA	AA	AA	GG	AA	AA	AA	AA	GG	GG	AA	AA	GG	GG	AA	GG	GG	AA	AA	AA	AA	AA	GG	AA	GG	AA	GG	AA	AA	GG	AA	AG	AA	GG	AA	AA	AA	AA	AA	AA	AA	AA	AA	AA	AA	AA
TM184	T/C	A01	3996263	CC	CC	CC	TT	CC	CC	CC	CC	TT	TT	CC	CC	TT	TT	CC	TT	TT	CC	CC	CC	CC	CC	TT	CC	TT	CC	TT	CC	CC	TT	CC	TC	CC	TT	CC	CC	CC	CC	CC	CC	CC	CC	CC	CC	CC	CC
TM185	A/G	A01	4002435	TT	TT	TT	CC	TT	TT	TT	TT	CC	CC	TT	TT	CC	CC	TT	CC	CC	TT	TT	TT	TT	TT	CC	TT	CC	TT	CC	TT	TT	CC	TT	TC	TT	CC	TT	TT	TT	TT	TT	TT	TT	TT	TT	TT	TT	TT
TM187	A/G	A01	4022659	TT	TT	TT	CC	TT	TT	TT	TT	CC	CC	TT	TT	CC	CC	TT	CC	CC	TT	TT	TT	TT	TT	CC	TT	CC	TT	CC	TT	TT	CC	TT	TC	TT	CC	TT	TT	TT	TT	TT	TT	TT	TT	TT	TT	TT	TT
TM188	A/G	A01	4031535	TT	TT	TT	CC	TT	TT	TT	TT	CC	CC	TT	TT	CC	CC	TT	CC	CC	TT	TT	TT	TT	TT	CC	TT	CC	TT	CC	TT	TT	CC	TT	--	TT	CC	TT	TT	TT	TT	TT	TT	TT	TT	TT	TT	TT	TT
TM190	T/A	A01	4059437	AA	AA	AA	TT	AA	AA	AA	AA	TT	TT	AA	AA	TT	TT	AA	TT	TT	AA	AA	AA	AA	AA	TT	AA	TT	AA	TT	AA	AA	TT	AA	--	AA	TT	AA	AA	AA	AA	AA	AA	AA	AA	AA	AA	AA	AA
TM191	G/C	A01	4124777	GG	GG	GG	CC	GG	GG	GG	GG	CC	CC	GG	GG	CC	CC	GG	CC	CC	GG	GG	GG	GG	GG	CC	GG	CC	GG	CC	GG	GG	CC	GG	GC	GG	CC	GG	GG	GG	GG	GG	GG	GG	GG	GG	GG	GG	GG
TM192	T/C	A01	4129965	CC	CC	CC	TT	CC	CC	CC	CC	TT	TT	CC	CC	TT	TT	CC	TT	TT	CC	CC	CC	CC	CC	TT	CC	TT	CC	TT	CC	CC	TT	CC	TC	CC	TT	CC	CC	CC	CC	CC	CC	CC	CC	CC	CC	CC	CC
TM193	C/G	A01	4154040	CC	CC	CC	CC	CC	CC	CG	GG	CC	CC	CC	CG	CC	CC	GG	CC	CC	CC	CC	CC	CC	CC	CC	CC	CC	CC	CC	CC	CC	CC	CC	CC	CC	CC	CC	CG	CC	CC	CC	CC	CC	CC	CC	CC	CC	CC
TM195	A/G	A01	4190004	--	CC	CC	CC	CC	CC	CC	CC	CC	CC	TT	CC	CC	CC	CC	CC	CC	TT	CC	CC	CC	TT	CC	CC	CC	TT	CC	TC	CC	CC	CC	CC	CC	CC	TT	CC	TC	CC	CC	CC	TT	CC	CC	--	CC	CC
TM200	A/G	A01	4218658	--	TT	TT	CC	TT	TT	TT	TT	CC	CC	CC	TT	CC	CC	TT	CC	CC	CC	TT	TT	TT	CC	CC	TT	CC	CC	CC	TC	TT	CC	TT	TC	TT	CC	CC	TT	TC	TT	TT	TT	CC	TT	TT	--	TT	TT
TM201	T/G	A01	4222360	AC	CC	CC	AA	CC	CC	CC	CC	AA	AA	AA	CC	AA	AA	CC	AA	AA	AA	CC	CC	CC	AA	AA	CC	AA	AA	AA	AC	CC	AA	CC	AC	CC	AA	AA	CC	AC	CC	CC	CC	AA	CC	CC	--	CC	CC
TM202	A/G	A01	4232780	--	CC	CC	TT	CC	CC	CC	CC	TT	TT	TT	CC	TT	TT	CC	TT	TT	TT	CC	CC	CC	TT	TT	CC	TT	TT	TT	TC	CC	TT	CC	--	CC	TT	TT	CC	TC	CC	CC	CC	TT	CC	CC	--	CC	CC
TM205	T/G	A01	4260969	AC	AC	AA	AA	AA	AA	AC	AC	AA	AA	AA	AC	AA	AA	AC	AA	AA	AA	AC	AA	AA	AA	AA	AA	AA	AA	AA	AA	AA	AA	AA	AA	AA	AA	AA	AC	AA	AA	AA	AC	AA	AC	AC	AA	AA	AC
TM207	A/T	A01	4277830	TA	TT	AA	AA	AA	AA	TA	TT	AA	AA	AA	TT	AA	AA	TT	AA	AA	AA	TT	AA	AA	AA	AA	AA	AA	AA	AA	AA	AA	AA	AA	AA	AA	AA	AA	TA	AA	AA	AA	TT	AA	TT	TT	AA	AA	TT
TM208	A/G	A01	4283876	--	CC	TT	TT	TT	TT	TC	CC	TT	TT	TT	CC	TT	TT	CC	TT	TT	TT	CC	TT	TT	TT	TT	TT	TT	TT	TT	TT	TT	TT	TT	TT	TT	TT	TT	--	TT	TT	TT	CC	TT	CC	CC	TT	TT	CC
TM209	A/G	A01	4286755	--	GG	AA	AA	AA	AA	AG	GG	AA	AA	AA	GG	AA	AA	GG	AA	AA	AA	GG	AA	AA	AA	AA	AA	AA	AA	AA	AA	AA	AA	AA	AA	AA	AA	AA	AG	AA	AA	AA	GG	AA	GG	GG	AA	AA	GG
TM210	T/C	A01	4289344	--	AA	GG	GG	GG	GG	AG	AA	GG	GG	GG	AA	GG	GG	AA	GG	GG	GG	AA	GG	GG	GG	GG	GG	GG	GG	GG	GG	GG	GG	GG	GG	GG	GG	GG	AG	GG	GG	GG	AA	GG	AA	AA	GG	GG	AA
TM211	A/T	A01	4292799	--	AA	TT	TT	TT	TT	AT	AA	TT	TT	TT	AA	TT	TT	AA	TT	TT	TT	AA	TT	TT	TT	TT	TT	TT	TT	TT	TT	TT	TT	TT	TT	TT	TT	TT	AT	TT	TT	TT	AA	TT	AA	AA	TT	TT	AA
TM212	A/T	A01	4306390	TT	TT	AA	AA	AA	AA	--	TT	AA	AA	TT	TT	AA	AA	TT	AA	AA	TT	TT	AA	AA	TT	AA	AA	AA	TT	AA	--	AA	AA	AA	AA	AA	AA	TT	AT	AT	AA	AA	TT	TT	TT	TT	--	AA	TT
TM214	A/G	A01	4312547	AA	AA	GG	GG	GG	GG	AG	AA	GG	GG	AA	AA	GG	GG	AA	GG	GG	AA	AA	GG	GG	AA	GG	GG	GG	AA	GG	AG	GG	GG	GG	GG	GG	GG	AA	AG	AG	GG	GG	AA	AA	AA	AA	--	GG	AA
TM221	G/C	A01	4370380	CC	CC	GG	GG	GG	GG	--	CC	GG	GG	CC	CC	GG	GG	CC	GG	GG	CC	CC	GG	GG	CC	GG	GG	GG	CC	GG	GC	GG	GG	GG	GG	GG	GG	CC	--	GC	GG	GG	CC	CC	CC	CC	--	GG	CC
TM222	T/A	A01	4376929	AA	AA	TT	TT	TT	TT	--	AA	TT	TT	AA	AA	TT	TT	AA	TT	TT	AA	AA	TT	TT	AA	TT	TT	TT	AA	TT	--	TT	TT	TT	TT	TT	TT	AA	AT	AT	TT	TT	AA	AA	AA	AA	AA	TT	AA
TM223	A/G	A01	4390409	CC	CC	CC	TT	CC	CC	CC	CC	TT	CC	CC	CC	CC	CC	CC	CC	CC	CC	CC	CC	CC	CC	CC	CC	CC	CC	CC	CC	CC	TT	CC	TC	CC	TT	CC	CC	CC	CC	CC	CC	CC	CC	CC	CC	CC	CC
TM224	T/C	A01	4394233	CC	CC	CC	TC	CC	CC	CC	CC	TC	CC	CC	CC	CC	CC	CC	CC	CC	CC	CC	CC	CC	CC	CC	CC	CC	CC	CC	CC	CC	TC	CC	TC	CC	TC	CC	CC	CC	CC	CC	CC	CC	CC	CC	CC	CC	CC
TM225	T/G	A01	4427565	CC	CC	AA	AA	AA	AA	--	CC	AA	CC	CC	CC	CC	CC	CC	CC	CC	CC	CC	AA	AA	CC	CC	AA	CC	CC	CC	AC	AA	AA	AA	AA	AA	AA	CC	AC	AA	AA	AA	CC	CC	AC	CC	--	AA	CC
TM226	T/G	A01	4438742	--	TT	GG	GG	GG	GG	TG	TT	GG	TT	GG	TT	TT	TT	TT	TT	TT	GG	TT	GG	GG	GG	TT	GG	TT	GG	TT	GG	GG	GG	GG	TG	GG	GG	GG	TG	GG	GG	GG	TT	GG	TG	TT	GG	GG	TT
TM228	T/A	A01	4449769	--	AA	TT	TT	TT	TT	AA	AA	TT	AA	TT	AA	AA	AA	AA	AA	AA	TT	AA	AA	AA	TT	AA	AA	AA	TT	AA	--	AA	TT	AA	AT	TT	TT	TT	--	--	TT	AA	AA	TT	AT	AA	TT	TT	AA
TM230	T/A	A01	4505611	TT	TT	TT	TT	TT	TT	TA	TT	TT	TT	TT	TT	TT	TT	TT	TT	TT	TT	TT	AA	AA	TT	TT	AA	TT	TT	TT	TA	AA	TT	AA	TT	TT	TT	TT	TT	TA	TT	AA	TT	TT	TA	TT	TT	TT	TT
TM231	T/C	A01	4597669	--	CC	TT	CC	TT	TT	TT	TT	CC	CC	TT	TC	CC	CC	TT	CC	CC	TT	CC	TT	TT	TT	CC	TT	CC	TT	CC	TT	TT	CC	TT	TT	TT	CC	CC	TT	TT	TT	TT	CC	TT	TC	CC	TT	TT	TT
TM233	A/T	A01	4615945	--	AA	AA	AA	AA	AA	TA	AA	AA	AA	TT	AA	AA	AA	AA	AA	AA	TT	AA	TT	TT	TT	AA	TT	AA	TT	AA	TT	TT	AA	TT	AA	AA	AA	AA	AA	TA	AA	TT	AA	TT	TA	AA	TA	AA	TT
TM234	T/C	A01	4619010	--	TT	TT	TT	TT	TT	TC	TT	TT	TT	CC	TT	TT	TT	TT	TT	TT	CC	TT	CC	CC	CC	TT	CC	TT	CC	TT	CC	CC	TT	CC	TT	TT	TT	TT	TT	TC	TT	CC	TT	CC	TC	TT	--	TT	CC
TM237	C/G	A01	4658823	--	GG	GG	GG	GG	GG	--	GG	GG	GG	GC	GG	GG	GG	GG	GG	GG	GC	GG	GC	GC	GC	GG	GC	GG	GC	GG	GC	GC	GC	GC	GG	GG	GG	GG	GG	--	GG	GC	GG	GC	GC	GG	GC	GG	GC
TM241	T/G	A01	4674079	--	CC	CC	CC	CC	CC	--	CC	CC	CC	AA	CC	CC	CC	CC	CC	CC	AA	CC	AA	AA	AA	CC	AA	CC	AA	CC	AA	AA	AA	AA	CC	CC	CC	CC	CC	AC	CC	AA	CC	AA	AC	CC	--	CC	AA
TM242	T/C	A01	4679124	--	CC	CC	CC	CC	CC	--	CC	CC	CC	TT	CC	CC	CC	CC	CC	CC	TT	CC	TT	TT	TT	CC	TT	CC	TT	CC	TT	TT	TT	TT	CC	CC	CC	CC	CC	--	CC	TT	CC	TT	TC	CC	--	CC	TT
TM247	A/G	A01	4701228	GG	GG	GG	GG	GG	GG	GG	GG	GG	GG	AG	GG	GG	GG	GG	GG	GG	AG	GG	AG	AG	AG	GG	AG	GG	AG	GG	AG	AG	AG	AG	GG	GG	GG	GG	GG	GG	GG	AG	GG	AG	--	GG	AG	GG	AG
TM249	A/C	A01	4717493	--	TT	TT	TT	TT	TT	TG	TT	TT	TT	GG	TT	TT	TT	TT	TT	TT	GG	TT	GG	GG	GG	TT	GG	TT	GG	TT	GG	GG	GG	GG	TT	TT	TT	TT	TT	TG	TT	GG	TT	GG	TG	TT	--	TT	GG
TM250	A/G	A01	4726256	TT	TT	TT	TT	TT	TT	--	TT	TT	TT	TC	TT	TT	TT	TT	TT	TT	TC	TT	TC	TC	TC	TT	TC	TT	TC	TT	TC	TC	TC	TC	TT	TT	TT	TT	TT	--	TT	TC	TT	TC	TC	TT	TC	TT	TC
TM252	A/G	A01	4735458	--	GG	GG	GG	GG	GG	AG	GG	GG	GG	AA	GG	GG	GG	GG	GG	GG	AA	GG	AA	AA	AA	GG	AA	GG	AA	GG	AA	AA	AA	AA	GG	GG	GG	GG	GG	AG	GG	AA	GG	AA	AG	GG	AG	GG	AA
TM253	A/C	A01	4740667	--	CC	CC	CC	CC	CC	AC	CC	CC	CC	AA	CC	CC	CC	CC	CC	CC	AA	CC	AA	AA	AA	CC	AA	CC	AA	CC	AA	AA	AA	AA	CC	CC	CC	CC	CC	AC	CC	AA	CC	AA	AC	CC	AC	CC	AA
TM254	A/G	A01	4750704	--	AA	AA	AA	AA	AA	AG	AA	AA	AA	AG	AA	AA	AA	AA	AA	AA	AG	AA	AG	AG	AG	AA	AG	AA	AG	AA	AG	AG	AG	AG	AA	AA	AA	AA	AA	AG	AA	AG	AA	AG	AG	AA	AG	AA	AG
TM255	T/C	A01	4768647	--	CC	CC	CC	CC	CC	--	CC	CC	CC	TC	CC	CC	CC	CC	CC	CC	TC	CC	TC	TC	TC	CC	TC	CC	TC	CC	TC	TC	TC	TC	CC	CC	CC	CC	CC	TC	CC	TC	CC	TC	TC	CC	TC	CC	TC
TM258	T/C	A01	4783404	CC	CC	CC	CC	CC	CC	--	CC	CC	CC	TC	CC	CC	CC	CC	CC	CC	TC	CC	TC	TC	TC	CC	TC	CC	TC	CC	TC	TC	TC	TC	CC	CC	CC	CC	CC	--	CC	TC	CC	TC	--	CC	TC	CC	TC
TM259	T/C	A01	4785665	--	AA	AA	AA	AA	AA	--	AA	AA	AA	AG	AA	AA	AA	AA	AA	AA	AG	AA	AG	AG	AG	AA	AG	AA	AG	AA	AG	AG	AG	AG	AA	AA	AA	AA	AA	AG	AA	AG	AA	AG	AG	AA	AG	AA	AG
TM261	T/C	A01	4805646	--	GG	GG	GG	GG	GG	--	GG	GG	GG	AA	GG	GG	GG	GG	GG	GG	AA	GG	AA	AA	AA	GG	AA	GG	AA	GG	AA	AA	AA	AA	GG	GG	GG	GG	GG	AG	GG	AA	GG	AA	AG	GG	--	GG	AA
TM263	A/G	A01	4813977	--	AA	AA	AA	AA	AA	AG	AA	AA	AA	AG	AA	AA	AA	AA	AA	AA	AG	AA	AG	AG	AG	AA	AG	AA	AG	AA	AG	AG	AG	AG	AA	AA	AA	AA	AA	AG	AA	AG	AA	AG	AG	AA	AG	AA	AG
TM264	T/C	A01	4834038	--	GG	GG	GG	GG	GG	AG	GG	GG	GG	AA	GG	GG	GG	GG	GG	GG	AA	GG	AA	AA	AA	GG	AA	GG	AA	GG	AA	AA	AA	AA	GG	GG	GG	GG	GG	AG	GG	AA	GG	AA	AG	GG	--	GG	AA
TM265	T/G	A01	4838717	CC	CC	CC	CC	CC	CC	--	CC	CC	CC	AC	CC	CC	CC	CC	CC	CC	AC	CC	AC	AC	AC	CC	AC	CC	AC	CC	AC	AC	AC	AC	CC	CC	CC	CC	CC	--	CC	AC	CC	AC	--	CC	AC	CC	AC
TM270	A/G	A01	5259934	AA	AA	GG	GG	GG	GG	AA	AA	GG	AA	AA	AA	AA	AA	AA	AA	AA	AA	GG	--	AA	AA	AA	AA	AA	AA	AA	AA	AA	--	AA	AG	GG	AA	AA	--	AG	AA	AA	--	AA	--	AA	--	GG	AA
TM272	T/A	A01	5276419	TT	TT	AA	AA	AA	AA	TT	TT	AA	TT	TT	TT	TT	TT	TT	TT	TT	TT	AA	TT	TT	TT	TT	TT	TT	TT	TT	TT	TT	TT	TT	TA	AA	TT	TT	TA	TA	TT	TT	TT	TT	TA	TT	--	AA	TT
TM275	A/G	A01	5370811	GG	GG	AA	AA	AA	AA	AG	AA	AA	AA	GG	AG	AA	AA	AA	AA	AA	GG	AA	GG	GG	GG	AA	GG	AA	GG	AA	GG	GG	GG	GG	AA	AA	GG	GG	AA	AG	AA	GG	GG	GG	AG	GG	--	AA	AA
TM276	T/C	A01	5373344	TT	TT	CC	CC	CC	CC	--	CC	CC	CC	TT	TC	CC	CC	CC	CC	CC	TT	CC	--	TT	--	CC	TT	CC	TT	CC	TT	TT	TT	--	CC	CC	TT	TT	CC	TC	CC	TT	TT	TT	TC	TT	--	CC	CC
TM278	T/C	A01	5390774	AA	AA	GG	GG	GG	GG	AG	GG	GG	GG	AA	AG	GG	GG	GG	GG	GG	AA	AA	AA	AA	AA	GG	AA	GG	AA	GG	AA	AA	AA	AA	GG	GG	AA	AA	GG	AG	GG	AA	AA	AA	AA	AA	AG	GG	GG
TM279	T/C	A01	5393480	TT	TT	CC	CC	CC	CC	TC	CC	CC	CC	TT	TC	CC	CC	CC	CC	CC	TT	TT	TT	TT	TT	CC	TT	CC	TT	CC	TT	TT	TT	TT	CC	CC	TT	TT	CC	TC	CC	TT	TT	TT	TT	TT	--	CC	CC
TM280	T/C	A01	5473311	GG	GG	AA	AA	AA	AA	GG	GG	AA	AA	GG	GG	AA	AA	GG	AA	AA	GG	AA	GG	GG	GG	AA	GG	AA	GG	AA	GG	GG	GG	GG	AG	AA	AA	GG	AG	AG	GG	GG	GG	GG	AG	GG	--	AA	AA
TM281	A/G	A01	5481267	TT	TT	CC	CC	CC	CC	TT	TT	CC	CC	TT	TT	CC	CC	TT	CC	CC	TT	CC	TT	TT	TT	CC	TT	CC	TT	CC	TT	TT	TT	TT	--	CC	CC	TT	--	TC	TT	TT	TT	TT	TC	TT	--	CC	CC
TM282	T/C	A01	5548942	GG	GG	GG	GG	GG	GG	AG	AA	GG	AA	GG	AG	AA	AA	AA	AA	AA	GG	GG	GG	GG	GG	AA	GG	AA	GG	AA	GG	GG	GG	GG	AG	GG	AA	GG	AG	GG	AA	GG	GG	GG	AG	GG	GG	GG	AA
TM284	A/G	A01	5577186	GG	GG	GG	AG	GG	GG	AG	AG	AG	AG	GG	--	AG	AG	AG	AG	AG	GG	GG	GG	GG	GG	AG	AG	AG	AG	AG	AG	GG	GG	AG	AG	GG	AG	GG	GG	--	AG	AG	GG	GG	--	GG	AG	GG	GG
TM285	A/T	A01	5587535	TT	TT	TT	AA	TT	TT	--	AA	AA	AA	TT	AT	AA	AA	AA	AA	AA	TT	TT	TT	TT	TT	AA	AA	AA	AA	AA	--	TT	TT	AA	AT	TT	AA	TT	TT	AT	AA	AA	TT	TT	AT	TT	--	TT	TT
TM286	A/C	A01	5634957	GG	TT	TT	GG	TT	TT	TG	TT	GG	TT	GG	TG	TT	TT	TT	TT	TT	GG	TT	GG	GG	GG	TT	TT	TT	TT	TT	--	GG	GG	TT	TT	TT	TT	GG	TT	TG	TT	TT	TT	GG	TT	GG	TT	TT	--
TM289	T/C	A01	5650271	TT	CC	CC	TT	CC	CC	TC	CC	TT	CC	TT	TC	CC	CC	CC	CC	CC	--	CC	TT	TT	TT	CC	CC	CC	CC	CC	TC	TT	TT	CC	CC	CC	CC	TT	CC	TC	CC	CC	CC	TT	CC	TT	CC	CC	CC
TM290	A/G	A01	5665251	TT	CC	CC	CC	CC	CC	TC	CC	CC	CC	TT	TC	CC	CC	CC	CC	CC	--	CC	TT	TT	TT	CC	CC	CC	CC	CC	--	TT	TT	CC	CC	CC	CC	TT	CC	TC	CC	CC	CC	TT	CC	TT	CC	CC	CC
TM292	T/C	A01	5735578	TC	TT	TT	TT	TT	TT	--	TT	TT	TT	TC	--	TT	TT	TT	TT	TT	TC	TT	TC	TC	TC	TT	TT	TT	TT	TT	--	TC	TC	TT	TT	TT	TT	TC	TT	--	TT	TT	TT	TC	TT	TC	TT	TT	TT
TM294	T/C	A01	5793333	GG	AG	GG	AG	GG	GG	GG	GG	AG	GG	GG	GG	GG	GG	GG	GG	GG	GG	AG	GG	GG	GG	GG	GG	GG	GG	GG	GG	GG	GG	GG	GG	GG	GG	GG	--	GG	GG	GG	AG	GG	--	GG	GG	GG	AG
TM297	A/C	A01	5816566	TT	GG	GG	GG	GG	GG	TT	TT	GG	GG	TT	TT	GG	GG	TT	GG	GG	--	GG	TT	TT	TT	GG	TT	GG	TT	GG	TT	TT	TT	TT	TG	GG	GG	TT	GG	TT	TT	TT	GG	TT	TG	TT	--	GG	GG
TM298	T/C	A01	5818995	CC	TT	TT	TT	TT	TT	CC	CC	TT	TT	CC	CC	TT	TT	CC	TT	TT	CC	TT	CC	CC	CC	TT	CC	TT	CC	TT	CC	CC	CC	CC	--	TT	TT	CC	TT	CC	CC	CC	TT	CC	TC	CC	--	TT	TT
TM301	T/C	A01	5843521	AA	GG	GG	GG	GG	GG	AA	AA	GG	GG	AA	AA	GG	GG	AA	GG	GG	AA	GG	AA	AA	AA	GG	AA	GG	AA	GG	AA	AA	--	AA	AG	GG	GG	AA	GG	AA	AA	AA	GG	AA	AG	AA	AA	GG	GG
TM303	A/G	A01	5855962	GG	AA	AA	AA	AA	AA	GG	GG	AA	AA	GG	GG	AA	AA	GG	AA	AA	--	AA	GG	GG	GG	AA	GG	AA	GG	AA	GG	GG	GG	GG	AG	AA	AA	GG	AA	GG	GG	GG	AA	GG	AG	GG	--	AA	AA
TM306	A/G	A01	5905251	CC	TT	TT	TT	TT	TT	CC	CC	TT	TT	CC	CC	TT	TT	CC	TT	TT	CC	TT	CC	CC	CC	TT	CC	TT	CC	TT	CC	CC	CC	CC	--	TT	TT	CC	TT	CC	CC	CC	TT	CC	TC	CC	--	TT	TT
TM307	T/C	A01	6180947	CC	TT	TT	CC	TT	TT	TC	TT	TT	TT	CC	TC	TT	TT	TT	TT	TT	--	TT	TT	CC	CC	TT	TT	TT	TT	TT	--	CC	CC	TT	TT	CC	TT	CC	TT	TC	TT	TT	CC	CC	TT	CC	TT	--	TT
TM308	T/C	A01	6208993	AA	GG	AA	AA	GG	GG	AG	GG	AA	GG	AA	AG	GG	GG	GG	GG	GG	--	GG	AA	AA	AA	GG	GG	GG	GG	GG	AG	AA	AA	GG	GG	AA	AA	AA	AG	AG	GG	GG	AA	AA	GG	AA	GG	AG	AA
TM309	T/G	A01	6218664	AA	CC	AA	AA	CC	CC	--	CC	AA	CC	AA	AC	CC	CC	CC	CC	CC	--	CC	AA	AA	AA	CC	CC	CC	CC	CC	AC	AA	AA	CC	CC	AA	--	AA	AC	AC	CC	CC	AA	AA	CC	AA	CC	--	AA
TM310	A/C	A01	6225472	CC	AA	CC	CC	AA	AA	AC	AA	CC	AA	CC	AC	AA	AA	AA	AA	AA	--	AA	CC	CC	CC	AA	AA	AA	AA	AA	AC	CC	CC	AA	AA	CC	CC	CC	AC	AC	AA	AA	CC	CC	AA	CC	AA	AC	CC
TM311	A/G	A01	6229667	TT	CC	TT	TT	CC	CC	TC	CC	TT	CC	TT	TC	CC	CC	CC	CC	CC	--	CC	TT	TT	TT	CC	CC	CC	CC	CC	TC	TT	TT	CC	CC	TT	TT	TT	--	TC	CC	CC	TT	TT	CC	TT	CC	TC	TT
TM312	T/C	A01	6232534	CC	TT	CC	CC	TT	TT	TC	TT	TT	TT	CC	TC	TT	TT	TT	TT	TT	--	TT	CC	CC	CC	TT	TT	TT	TT	TT	--	CC	CC	TT	TT	CC	CC	CC	TT	TC	TT	TT	CC	CC	TT	CC	TT	TC	CC
TM313	A/G	A01	6236932	TT	CC	TT	TT	CC	CC	TC	CC	TT	CC	TT	TC	CC	CC	CC	CC	CC	--	CC	TT	TT	TT	CC	CC	CC	CC	CC	TC	TT	TT	CC	CC	TT	--	TT	TC	TC	CC	CC	TT	TT	CC	TT	CC	TC	TT
TM314	C/G	A01	6246728	CC	GG	CC	CC	GG	GG	GC	GG	GG	GG	CC	GC	GG	GG	GG	GG	GG	--	GG	CC	CC	CC	GG	GG	GG	GG	GG	GC	CC	CC	GG	GG	CC	CC	CC	GG	GC	GG	GG	CC	CC	GG	CC	GG	GC	CC
TM315	A/C	A01	6251807	TT	GG	TT	TT	GG	GG	TG	GG	TT	GG	TT	--	GG	GG	GG	GG	GG	--	GG	TT	TT	TT	GG	GG	GG	GG	GG	--	TT	TT	GG	GG	TT	TT	TT	TG	TG	GG	GG	TT	TT	GG	TT	GG	--	TT
TM318	T/G	A01	6278934	CC	AA	CC	CC	AA	AA	AC	AA	CC	AA	CC	AC	AA	AA	AA	AA	AA	--	AA	CC	CC	CC	AA	AA	AA	AA	AA	AC	CC	CC	AA	AA	CC	--	CC	AC	AC	AA	AA	CC	CC	AA	CC	AA	--	CC
TM319	T/C	A01	6283638	AA	GG	AA	AA	GG	GG	AG	GG	GG	GG	AA	AG	GG	GG	GG	GG	GG	AA	GG	AA	AA	AA	GG	GG	GG	GG	GG	AG	AA	AA	GG	GG	AA	AA	AA	GG	AG	GG	GG	AA	AA	GG	AA	GG	--	AA
TM321	T/A	A01	6294373	TT	TA	TT	TT	TA	TA	TA	TA	TT	TA	TT	TA	TA	TA	TA	TA	TA	TA	TA	TT	TT	TT	TA	TA	TA	TA	TA	TA	TT	TT	TA	TA	TT	TT	TT	TA	TA	TA	TA	TT	TT	TA	TT	TA	TA	TT
TM324	T/C	A01	6309831	GG	AA	GG	GG	AA	AA	AG	AA	GG	AA	GG	AG	AA	AA	AA	AA	AA	--	AA	GG	GG	GG	AA	AA	AA	AA	AA	--	GG	GG	AA	AA	GG	GG	GG	AG	AG	AA	AA	GG	GG	AA	GG	AA	AG	GG
TM325	G/C	A01	6314283	GG	CC	GG	GG	CC	CC	--	CC	GG	CC	GG	GC	CC	CC	CC	CC	CC	--	CC	GG	GG	GG	CC	CC	CC	CC	CC	--	GG	GG	CC	CC	GG	GG	GG	GC	GC	CC	CC	GG	GG	CC	GG	CC	GC	GG
TM327	A/G	A01	6331579	GG	GG	GG	GG	GG	GG	GG	GG	AA	GG	GG	GG	GG	GG	GG	GG	GG	GG	GG	GG	GG	GG	GG	GG	GG	AA	GG	--	GG	GG	GG	GG	GG	GG	GG	AG	GG	GG	GG	GG	GG	AG	GG	--	GG	GG
TM328	A/C	A01	6334373	GG	GG	GG	GG	GG	GG	GG	GG	TT	GG	GG	GG	GG	GG	GG	GG	GG	GG	GG	GG	GG	GG	GG	GG	GG	TT	GG	TG	GG	GG	GG	GG	GG	--	GG	TG	GG	GG	GG	GG	GG	TG	GG	--	GG	GG
TM329	A/T	A01	6339061	TT	TT	TT	TT	TT	TT	TT	TT	AA	TT	TT	TT	TT	TT	TT	TT	TT	TT	TT	TT	TT	TT	TT	TT	TT	AA	TT	--	TT	TT	TT	TT	TT	TT	TT	AT	TT	TT	TT	TT	TT	AT	TT	--	TT	TT
TM331	A/G	A01	6356201	GG	AA	GG	GG	AA	AA	AG	AA	GG	AA	GG	AG	AA	AA	AA	AA	AA	--	AA	GG	GG	GG	AA	AA	AA	GG	AA	GG	GG	GG	AA	AA	GG	GG	GG	AG	AG	AA	AA	GG	GG	AG	GG	--	AG	GG
TM334	A/G	A01	6395091	CC	CC	CC	CC	CC	CC	CC	CC	TT	CC	CC	CC	CC	CC	CC	CC	CC	CC	CC	CC	CC	CC	CC	CC	CC	TT	CC	TC	CC	CC	CC	CC	CC	CC	CC	--	CC	CC	CC	CC	CC	TC	CC	--	CC	CC
TM335	A/G	A01	6405002	TT	TT	TT	TT	TT	TT	TT	TT	CC	TT	TT	TT	TT	TT	TT	TT	TT	TT	TT	TT	TT	TT	TT	TT	TT	CC	TT	--	TT	TT	TT	TT	TT	TT	TT	TC	TT	TT	TT	TT	TT	TC	TT	--	TT	TT
TM336	T/C	A01	6410991	CC	CC	CC	CC	CC	CC	CC	CC	TT	CC	CC	CC	CC	CC	CC	CC	CC	CC	CC	CC	CC	CC	CC	CC	CC	TT	CC	--	CC	CC	CC	CC	CC	CC	CC	TC	CC	CC	CC	CC	CC	TC	CC	--	CC	CC
TM337	T/C	A01	6415524	AA	AA	AA	AA	AA	AA	AA	AA	GG	AA	AA	AA	AA	AA	AA	AA	AA	AA	AA	AA	AA	AA	AA	AA	AA	GG	AA	AG	AA	AA	AA	AA	AA	AA	AA	AG	AA	AA	AA	AA	AA	AG	AA	--	AA	AA
TM339	T/C	A01	6428894	CC	CC	CC	CC	CC	CC	CC	CC	TT	CC	CC	CC	CC	CC	CC	CC	CC	CC	CC	CC	CC	CC	CC	CC	CC	TT	CC	--	CC	CC	CC	CC	CC	CC	CC	TC	CC	CC	CC	CC	CC	TC	CC	--	CC	CC
TM340	T/C	A01	6576386	GG	GG	GG	GG	GG	GG	AG	GG	GG	AA	GG	GG	AA	AA	GG	AA	AA	--	GG	GG	GG	GG	AA	GG	AA	AA	AA	--	GG	GG	GG	GG	GG	GG	GG	GG	GG	GG	GG	GG	GG	AG	GG	--	GG	GG
TM341	T/G	A01	6675312	CC	AA	CC	CC	CC	CC	AC	AA	AA	CC	AA	CC	CC	CC	CC	CC	CC	CC	CC	CC	CC	CC	CC	CC	CC	AA	CC	AC	CC	CC	CC	CC	CC	CC	CC	AC	CC	CC	CC	AA	CC	AC	CC	--	CC	AA
TM344	T/C	A01	6834704	GG	AG	GG	GG	GG	GG	AG	GG	AG	GG	AG	GG	GG	GG	GG	GG	GG	GG	GG	GG	GG	GG	GG	GG	GG	AG	GG	--	GG	GG	GG	GG	GG	GG	GG	--	GG	GG	GG	AG	GG	--	GG	AG	GG	GG
TM345	T/G	A01	6859500	AC	AC	AA	AA	AA	AA	AC	AA	AC	AA	AC	AC	AA	AA	AA	AA	AA	AA	AA	AA	AC	AA	AA	AA	AA	AC	AA	AC	AA	AA	AA	AC	AA	AA	AA	AC	AA	AA	AA	AC	AA	AC	AC	AC	AA	AC
TM347	T/C	A01	6913387	CC	TT	CC	CC	CC	CC	--	CC	TT	CC	TT	CC	CC	CC	CC	CC	CC	CC	CC	CC	CC	CC	CC	CC	CC	TT	CC	--	CC	CC	CC	CC	CC	CC	CC	TC	CC	CC	CC	TT	CC	TC	CC	--	CC	CC
TM348	A/C	A01	6970785	--	AA	CC	AA	CC	CC	AA	AA	AA	AA	AA	AC	AA	AA	AA	AA	AA	--	CC	CC	AA	CC	AA	CC	AA	AA	AA	AC	CC	CC	CC	AC	CC	CC	CC	AC	CC	CC	CC	AA	CC	AC	AA	--	CC	AA
TM349	A/G	A01	6977554	--	GG	AA	AA	GG	AA	AG	AA	GG	GG	GG	AA	GG	GG	GG	GG	GG	--	AA	AA	AA	AA	GG	GG	GG	GG	GG	AG	AA	AA	GG	AG	AA	AA	AA	AG	AG	AA	GG	GG	AA	AG	GG	GG	AA	AA
TM351	A/G	A01	6984057	--	TT	CC	CC	TT	CC	TC	CC	TT	TT	TT	CC	TT	TT	TT	TT	TT	CC	CC	CC	CC	CC	TT	TT	TT	TT	TT	--	CC	CC	TT	TC	CC	CC	CC	TC	TC	CC	TT	TT	CC	TC	TT	TT	CC	CC
TM352	T/G	A01	6993313	--	CC	AA	AA	CC	AA	AC	AA	CC	CC	CC	AA	CC	CC	CC	CC	CC	--	AA	AA	AA	AA	CC	CC	CC	CC	CC	AC	AA	AA	CC	AC	AA	AA	AA	AC	AC	AA	CC	CC	AA	AC	CC	CC	AA	AA
TM353	A/G	A01	7003375	--	CC	TT	TT	CC	TT	TC	TT	CC	CC	CC	TT	CC	CC	CC	CC	CC	--	TT	TT	TT	TT	CC	CC	CC	CC	CC	TC	TT	TT	CC	TC	TT	TT	TT	TC	TC	TT	CC	CC	TT	TC	CC	CC	TT	TT
TM354	A/T	A01	7010531	TA	TA	TT	TT	TA	TT	TA	TT	TA	TA	TA	TT	TA	TA	TA	TA	TA	TT	TT	TT	TT	TT	TA	TA	TA	TA	TA	TA	TT	TT	TA	--	TT	TT	TT	--	--	TT	TA	TA	TT	--	TA	TA	TT	TT
TM356	A/G	A01	7017907	--	CC	TT	TT	CC	TT	TC	TT	CC	CC	CC	TT	CC	CC	CC	CC	CC	--	TT	TT	TT	TT	CC	CC	CC	CC	CC	TC	TT	TT	CC	--	TT	TT	TT	--	--	TT	CC	CC	TT	TC	CC	CC	TT	TT
TM357	A/G	A01	7026010	--	AA	GG	GG	AA	GG	--	GG	AA	AA	AA	GG	AA	AA	AA	AA	AA	--	GG	GG	GG	GG	AA	AA	AA	AA	AA	--	GG	GG	AA	AG	GG	GG	GG	AG	AG	GG	AA	AA	GG	AG	AA	AA	GG	GG
TM358	G/C	A01	7076323	--	GG	CC	CC	GG	CC	GC	CC	GG	GG	GG	CC	GG	GG	GG	GG	GG	CC	CC	CC	CC	CC	GG	GG	GG	GG	GG	GC	CC	CC	GG	--	CC	CC	CC	--	--	CC	GG	GG	CC	GC	GG	GG	CC	CC
TM359	T/C	A01	7105874	CC	TT	CC	TT	CC	CC	CC	TT	TT	TT	TT	TC	TT	TT	TT	TT	TT	--	CC	CC	CC	CC	TT	CC	TT	CC	TT	CC	CC	CC	CC	TC	CC	CC	CC	TC	CC	CC	CC	TT	CC	TC	CC	CC	CC	CC
TM361	A/G	A01	7125641	GG	AA	GG	GG	GG	GG	GG	GG	AA	AA	GG	GG	AA	AA	AA	AA	AA	--	GG	GG	GG	GG	AA	GG	AA	GG	AA	GG	GG	GG	GG	GG	GG	GG	GG	AG	GG	GG	GG	GG	GG	GG	GG	GG	GG	GG
TM366	T/C	A01	7324199	AA	AA	--	--	AA	--	AA	AA	GG	AA	AA	AA	AA	AA	AA	AA	AA	AA	AA	AA	AA	AA	AA	AA	AA	AA	AA	AA	AA	AA	AA	AA	AA	AA	AA	AA	AA	AA	AA	AA	AA	AA	AA	AA	AA	AA
TM369	T/C	A01	7380153	--	AA	AA	AA	AA	AA	AA	AA	AA	GG	AA	AA	GG	GG	AA	GG	GG	AA	AA	AA	AA	AA	GG	AA	GG	AA	GG	AA	AA	GG	AA	--	AA	AA	AA	AA	AA	AA	AA	AA	AA	AA	GG	AA	AA	AA
TM370	A/G	A01	7390732	--	TT	TT	TT	TT	TT	TT	TT	CC	CC	TT	TT	CC	CC	TT	CC	CC	TT	TT	TT	TT	TT	CC	TT	CC	TT	CC	TT	TT	CC	TT	TT	TT	TT	TT	TT	TT	TT	TT	TT	TT	TT	CC	TT	TT	TT
TM372	T/C	A01	7566595	--	TT	TT	TT	TT	TT	TC	TT	CC	CC	TT	TT	CC	CC	TT	CC	CC	TT	TT	TT	CC	TT	CC	TT	CC	TT	CC	TT	TT	CC	TT	TT	TT	TT	TT	TT	TT	TT	TT	TT	TT	TT	CC	TT	TT	TT
TM373	T/C	A01	7609984	AA	AA	AA	AA	GG	AA	AA	AA	AA	AA	GG	AA	AA	AA	AA	AA	AA	AG	AA	GG	AA	AA	AA	GG	AA	GG	AA	--	AA	GG	GG	AG	AA	AA	AA	AA	--	AA	GG	GG	AA	--	AA	AG	AA	AA
TM374	T/G	A01	7614666	--	CC	CC	CC	AA	CC	CC	CC	CC	CC	AA	CC	CC	CC	CC	CC	CC	--	CC	AA	CC	CC	CC	AA	CC	AA	CC	AC	CC	AA	AA	AC	CC	--	CC	CC	AC	CC	AA	AA	CC	AC	AA	AC	CC	CC
TM378	T/C	A01	7637096	AA	AA	AA	AA	GG	AA	AA	AA	AA	AA	GG	AA	AA	AA	AA	AA	AA	--	AA	GG	AA	AA	AA	GG	AA	GG	AA	AG	AA	GG	GG	AG	AA	AA	AA	AA	AG	AA	GG	GG	AA	--	AA	AG	AA	AA
TM379	T/G	A01	7640973	CC	CC	CC	CC	AA	CC	CC	CC	CC	CC	AA	CC	CC	CC	CC	CC	CC	--	CC	AA	CC	CC	CC	AA	CC	AA	CC	AC	CC	AA	AA	AC	CC	CC	CC	CC	AC	CC	AA	AA	CC	--	CC	AC	CC	CC
TM381	A/G	A01	7659678	CC	CC	CC	CC	TT	CC	CC	CC	CC	CC	TT	CC	CC	CC	CC	CC	CC	--	CC	TT	CC	CC	CC	TT	CC	TT	CC	TC	CC	TT	TT	TC	CC	CC	CC	CC	TC	CC	TT	TT	CC	--	CC	TC	CC	CC
TM382	T/C	A01	7663516	CC	CC	CC	CC	TT	CC	CC	CC	CC	CC	TT	CC	CC	CC	CC	CC	CC	--	CC	TT	CC	CC	CC	TT	CC	TT	CC	--	CC	TT	TT	CC	CC	CC	CC	CC	--	CC	TT	TT	CC	CC	CC	TC	CC	CC
TM386	A/G	A01	7681532	GG	GG	GG	GG	AA	GG	GG	GG	GG	GG	AA	GG	GG	GG	GG	GG	GG	--	GG	AA	GG	GG	GG	AA	GG	AA	GG	--	GG	AA	AA	AG	GG	GG	GG	GG	AG	GG	AA	AA	GG	GG	GG	AG	GG	GG
TM389	A/G	A01	7700431	--	TT	TT	TT	CC	TT	TT	TT	TT	TT	CC	TT	TT	TT	TT	TT	TT	--	TT	CC	TT	TT	TT	CC	TT	CC	TT	TC	TT	CC	CC	TC	TT	TT	TT	TT	TC	TT	CC	CC	TT	--	CC	TC	TT	TT
TM390	T/C	A01	7707142	--	CC	CC	CC	TT	CC	CC	CC	CC	CC	TT	CC	CC	CC	CC	CC	CC	--	CC	TT	CC	CC	CC	TT	CC	TT	CC	TC	CC	TT	TT	TC	CC	CC	CC	CC	TC	CC	TT	TT	CC	--	TT	TC	CC	CC
TM391	T/C	A01	7717405	CC	CC	CC	CC	TT	CC	CC	CC	CC	CC	TT	CC	CC	CC	CC	CC	CC	--	CC	TT	CC	CC	CC	TT	CC	TT	CC	--	CC	TT	TT	--	CC	CC	CC	CC	--	CC	TT	TT	CC	CC	CC	TC	CC	CC
TM394	T/C	A01	7838126	AA	AA	AA	AA	AA	AA	AA	AA	AA	AA	AA	AA	AA	AA	AA	AA	AA	AA	AA	AA	AA	AA	AA	AA	AA	AA	AA	AA	AA	AA	AA	AA	AA	AA	AA	AA	AA	AA	AA	AA	AA	AA	AA	AA	AA	AA
TM395	C/G	A01	7848364	GG	GG	GG	GG	GG	GG	GG	GG	GG	GG	GG	GG	GG	GG	GG	GG	GG	GG	GG	GG	GG	GG	GG	GG	GG	GG	GG	GG	GG	GG	GG	GG	GG	GG	GG	GG	GG	GG	GG	GG	GG	GG	GG	GG	GG	GG
TM396	T/C	A01	7940161	CC	TT	CC	TT	CC	CC	TT	CC	CC	CC	CC	TC	CC	CC	TT	CC	CC	--	TT	CC	TT	CC	CC	CC	CC	CC	CC	CC	CC	CC	CC	--	CC	CC	CC	TC	CC	CC	CC	CC	CC	TT	CC	CC	CC	CC
TM397	A/G	A01	7943054	AA	GG	AA	GG	AA	AA	GG	AA	AA	AA	AA	AG	AA	AA	GG	AA	AA	--	GG	AA	GG	AA	AA	AA	AA	AA	AA	AA	AA	AA	AA	AG	AA	AA	AA	AG	AA	AA	AA	AA	AA	--	AA	AA	AA	AA
TM401	T/G	A01	7961396	AA	CC	AA	CC	AA	AA	CC	AA	AA	AA	AA	AC	AA	AA	CC	AA	AA	--	CC	AA	CC	AA	AA	AA	AA	AA	AA	AA	AA	AA	AA	AC	AA	AA	AA	AC	AA	AA	AA	AA	AA	--	AA	AA	AA	CC
TM403	C/G	A01	7966290	CC	GG	CC	GG	CC	CC	GG	CC	CC	CC	CC	CG	CC	CC	GG	CC	CC	--	GG	CC	GG	CC	CC	CC	CC	CC	CC	CC	CC	CC	CC	CG	CC	CC	CC	CG	CC	CC	CC	CC	CC	--	CC	CC	CC	GG
TM404	C/G	A01	7971877	GG	CC	GG	CC	GG	GG	CC	GG	GG	CC	GG	GC	CC	CC	CC	CC	CC	--	CC	GG	CC	GG	CC	GG	CC	GG	CC	GG	GG	GG	GG	GC	GG	GG	GG	GC	GG	GG	GG	GG	GG	CC	GG	GG	GG	CC
TM406	G/C	A01	7977264	CC	GG	CC	GG	CC	CC	GG	CC	CC	GG	CC	GC	GG	GG	GG	GG	GG	CC	GG	CC	GG	CC	GG	CC	GG	CC	GG	CC	CC	CC	CC	GC	CC	CC	CC	--	CC	CC	CC	CC	CC	--	CC	CC	CC	GG
TM407	T/C	A01	7983656	TT	CC	TT	CC	TT	TT	CC	TT	TT	TT	TT	TC	TT	TT	CC	TT	TT	--	CC	TT	CC	TT	TT	TT	TT	TT	TT	TT	TT	TT	TT	TC	TT	TT	TT	TC	TT	TT	TT	TT	TT	--	TT	TT	TT	TT
TM408	A/G	A01	8015331	GG	AA	GG	AA	AA	GG	AA	GG	GG	AA	AA	AG	AA	AA	AA	AA	AA	GG	AA	GG	AA	GG	AA	AA	AA	AA	AA	--	GG	GG	AA	AA	GG	GG	GG	AG	AG	GG	AA	AA	GG	--	GG	AA	GG	AA
TM409	A/G	A01	8027142	TT	TC	TT	--	--	TT	TC	TT	TT	TC	TC	TC	TC	TC	TC	TC	TC	TC	--	TT	TC	TT	TC	TC	TC	TC	TC	TC	TT	TT	--	TC	TT	TT	TT	TC	--	TT	TC	TC	TT	TC	TT	TC	TT	TT
TM410	T/C	A01	8187881	AA	GG	AA	GG	GG	AA	GG	GG	GG	GG	GG	AG	GG	GG	GG	GG	GG	--	GG	AA	GG	AA	GG	GG	GG	GG	GG	--	AA	AA	GG	GG	AA	AA	AA	AG	--	AA	GG	GG	AA	--	AA	GG	AA	AA
TM417	A/G	A01	8466795	AA	AA	AA	AA	AA	AA	AA	GG	GG	AA	AA	AA	AA	AA	AA	AA	AA	AA	AA	AA	AA	AA	AA	AA	AA	AA	AA	AA	AA	AA	AA	AA	AA	AA	AA	AA	AA	AA	AA	AA	AA	AA	AA	AA	AA	GG
TM421	G/C	A01	8518607	GG	GG	GG	GG	GG	GG	GG	CC	CC	GG	GG	GG	GG	GG	GG	GG	GG	GG	GG	GG	GG	GG	GG	GG	GG	GG	GG	GG	GG	GG	GG	GG	GG	GG	GG	GG	GG	GG	GG	GG	GG	GG	GG	GG	GG	CC
TM428	T/G	A01	8570070	TT	TT	TT	TT	TT	TT	TT	TG	TG	TG	TG	TT	TG	TG	TT	TG	TG	TT	TT	TT	TT	TT	TG	TT	TG	TT	TG	TT	TT	TT	TT	TT	TT	TT	TT	TT	TT	TT	TT	TG	TT	TT	TT	TT	TT	TG
TM430	T/C	A01	8588405	CC	CC	CC	CC	CC	CC	CC	TC	TC	TC	TC	CC	TC	TC	CC	TC	TC	CC	CC	CC	CC	CC	TC	CC	TC	CC	TC	CC	CC	CC	CC	CC	CC	CC	CC	CC	CC	CC	CC	TC	CC	CC	CC	CC	CC	TC
TM432	T/C	A01	8595431	AA	AA	AA	AA	AA	AA	AA	GG	GG	GG	GG	AA	GG	GG	AA	GG	GG	AA	AA	AA	AA	AA	GG	AA	GG	AA	GG	AA	AA	AA	AA	AA	AA	AA	AA	AA	AA	AA	AA	GG	AA	AA	AA	AA	AA	GG
TM433	A/G	A01	8604236	CC	CC	CC	CC	CC	CC	CC	TC	TC	TC	TC	CC	TC	TC	CC	TC	TC	CC	CC	CC	CC	CC	TC	CC	TC	CC	TC	CC	CC	CC	CC	CC	CC	CC	CC	CC	CC	CC	CC	TC	CC	CC	CC	CC	CC	TC
TM435	T/C	A01	8617910	TT	TT	TT	TT	TT	TT	TT	CC	CC	CC	CC	TT	CC	CC	TT	CC	CC	TT	TT	TT	TT	TT	CC	TT	CC	TT	CC	TT	TT	TT	TT	TT	TT	TT	TT	TT	TT	TT	TT	CC	TT	TT	TT	TT	TT	CC
TM436	A/C	A01	8643651	AA	AA	AA	AA	AA	AA	AA	CC	CC	CC	CC	AA	CC	CC	AA	CC	CC	AA	AA	AA	AA	AA	CC	AA	CC	AA	CC	AA	AA	AA	AA	AA	AA	AA	AA	AA	AA	AA	AA	CC	AA	AA	AA	AA	AA	CC
TM437	T/A	A01	8659310	TT	TT	TT	TT	TT	TT	TT	AA	AA	AA	AA	TT	AA	AA	TT	AA	AA	TT	TT	TT	TT	TT	AA	TT	AA	TT	AA	TT	TT	TT	TT	TT	TT	TT	TT	TT	TT	TT	TT	AA	TT	TT	TT	TT	TT	AA
TM438	T/C	A01	8663617	AA	AA	AA	AA	AA	AA	AA	AA	AA	AA	AA	AA	AA	AA	AA	AA	AA	AA	AA	AA	AA	AA	AA	AA	AA	AA	AA	AA	AA	AA	AA	AA	AA	AA	AA	AA	AA	AA	AA	AA	AA	AA	AA	AA	AA	AA
TM439	T/G	A01	8672568	GG	GG	GG	GG	GG	GG	GG	TT	TT	TT	TT	GG	TT	TT	GG	TT	TT	GG	GG	GG	GG	GG	TT	GG	TT	GG	TT	GG	GG	GG	GG	GG	GG	GG	GG	GG	GG	GG	GG	TT	GG	GG	GG	GG	GG	TT
TM441	T/C	A01	8685354	AA	AA	AA	AA	AA	AA	AA	GG	GG	GG	GG	AA	GG	GG	AA	GG	GG	AA	AA	AA	AA	AA	GG	AA	GG	AA	GG	AA	AA	AA	AA	AA	AA	AA	AA	AA	AA	AA	AA	GG	AA	AA	AA	AA	AA	GG
TM442	A/G	A01	8691499	GG	GG	GG	GG	GG	GG	GG	AA	AA	AA	AA	GG	AA	AA	GG	AA	AA	GG	GG	GG	GG	GG	AA	GG	AA	GG	AA	GG	GG	GG	GG	GG	GG	GG	GG	GG	GG	GG	GG	AA	GG	GG	GG	GG	GG	AA
TM443	A/G	A01	8693954	TT	TT	TT	TT	TT	TT	TT	TC	TC	TC	TC	TT	TC	TC	TT	TC	TC	TT	TT	TT	TT	TT	TC	TT	TC	TT	TC	TT	TT	TT	TT	TT	TT	TT	TT	TT	TT	TT	TT	TC	TT	TT	TT	TT	TT	TC
TM448	T/C	A01	8720763	AA	AA	--	--	--	--	AA	AG	AG	AG	--	AA	AG	AG	AA	AG	AG	AA	AA	AA	AA	AA	AG	AA	AG	AA	AG	AA	AA	AA	AA	AA	AA	AA	AA	AA	AA	AA	AA	AG	AA	AA	AA	AA	AA	AG
TM451	A/G	A01	8740230	AA	AA	AA	--	AA	AA	AA	AG	AG	AG	AG	AA	AG	AG	AA	AG	AG	AA	AA	AA	AA	AA	AG	AA	AG	AA	AG	AA	AA	AA	AA	AA	AA	AA	AA	AA	AA	AA	AA	AG	AA	AA	AA	AA	AA	AG
TM453	T/C	A01	8745557	TT	TT	TT	TT	TT	TT	TT	CC	CC	CC	CC	TT	CC	CC	TT	CC	CC	TT	TT	TT	TT	TT	CC	TT	CC	TT	CC	TT	TT	TT	TT	TT	TT	TT	TT	TT	TT	TT	TT	CC	TT	TT	TT	TT	TT	CC
TM454	T/C	A01	8757819	GG	GG	GG	GG	GG	GG	GG	AG	AG	AG	AG	GG	AG	AG	GG	AG	AG	GG	GG	GG	GG	GG	AG	GG	AG	GG	AG	GG	GG	GG	--	GG	GG	GG	GG	GG	GG	GG	GG	AG	GG	GG	GG	GG	GG	AG
TM455	T/C	A01	8761267	TT	TT	TT	TT	TT	TT	TT	CC	CC	CC	CC	TT	CC	CC	TT	CC	CC	TT	TT	TT	TT	TT	CC	TT	CC	TT	CC	TT	TT	TT	TT	TT	TT	TT	TT	TT	TT	TT	TT	CC	TT	TT	TT	TT	TT	CC
TM457	T/C	A01	8792701	TT	TT	TT	TT	TT	TT	TT	CC	CC	CC	CC	TT	CC	CC	TT	CC	CC	TT	TT	TT	TT	TT	CC	TT	CC	TT	CC	TT	TT	TT	TT	TT	TT	TT	TT	TT	TT	TT	TT	CC	TT	TT	TT	TT	TT	CC
TM459	A/G	A01	8803205	GG	GG	GG	GG	GG	GG	GG	AA	AA	AA	AA	GG	AA	AA	GG	AA	AA	GG	GG	GG	GG	GG	AA	GG	AA	GG	AA	GG	GG	GG	GG	GG	GG	GG	GG	GG	GG	GG	GG	AA	GG	GG	GG	GG	GG	AA
TM460	A/G	A01	8815942	TT	TT	TT	TT	TT	TT	TT	CC	CC	CC	CC	TT	CC	CC	TT	CC	CC	TT	TT	TT	TT	TT	CC	TT	CC	TT	CC	TT	TT	TT	TT	TT	TT	TT	TT	TT	TT	TT	TT	CC	TT	TT	TT	TT	TT	CC
TM461	A/G	A01	8827003	TT	TT	TT	TT	TT	TT	TT	CC	CC	CC	CC	TT	CC	CC	TT	CC	CC	TT	TT	TT	TT	TT	CC	TT	CC	TT	CC	TT	TT	TT	TT	TT	TT	TT	TT	TT	TT	TT	TT	TC	TT	TT	TT	TT	TT	CC
TM467	T/C	A01	8867495	TT	TT	TT	TT	TT	TT	TT	CC	CC	CC	CC	TT	CC	CC	TT	CC	CC	TT	TT	TT	TT	TT	CC	TT	CC	TT	CC	TT	TT	TT	TT	TT	TT	TT	TT	TT	TT	TT	TT	CC	TT	TT	TT	TT	TT	CC
TM472	A/G	A01	8900270	CC	CC	CC	CC	CC	CC	CC	TT	TT	TT	TT	CC	TT	TT	CC	TT	TT	CC	CC	CC	CC	CC	TT	CC	TT	CC	TT	CC	CC	CC	CC	CC	CC	CC	CC	CC	CC	CC	CC	TT	CC	CC	CC	CC	CC	TT
TM473	A/G	A01	8912099	AA	AA	AA	AA	AA	AA	AA	GG	GG	GG	GG	AA	GG	GG	AA	GG	GG	AA	AA	AA	AA	AA	GG	AA	GG	AA	GG	AA	AA	AA	AA	AA	AA	AA	AA	AA	AA	AA	AA	GG	AA	AA	AA	AA	AA	GG
TM474	T/C	A01	8914420	AA	AA	AA	AA	AA	AA	AA	GG	GG	GG	GG	AA	GG	GG	AA	GG	GG	AA	AA	AA	AA	AA	GG	AA	GG	AA	GG	AA	AA	AA	AA	AA	AA	AA	AA	AA	AA	AA	AA	GG	AA	AA	AA	AA	AA	GG
TM475	A/C	A01	8917366	GG	GG	GG	GG	GG	GG	GG	TT	TT	TT	TT	GG	TT	TT	GG	TT	TT	GG	GG	GG	GG	GG	TT	GG	TT	GG	TT	GG	GG	GG	GG	GG	GG	GG	GG	GG	GG	GG	GG	TT	GG	GG	GG	GG	GG	TT
TM476	A/G	A01	8921281	AA	AA	AA	AA	AA	AA	AA	GG	GG	GG	GG	AA	GG	GG	AA	GG	GG	AA	AA	AA	AA	AA	GG	AA	GG	AA	GG	AA	AA	AA	AA	AA	AA	AA	AA	AA	AA	AA	AA	GG	AA	AA	AA	AA	AA	GG
TM478	A/G	A01	8927052	TT	TT	TT	TT	TT	TT	TT	CC	CC	CC	CC	TT	CC	CC	TT	CC	CC	TT	TT	TT	TT	TT	CC	TT	CC	TT	CC	TT	TT	TT	TT	TT	TT	TT	TT	TT	TT	TT	TT	CC	TT	TT	TT	TT	TT	CC
TM479	A/G	A01	8936910	CC	CC	CC	CC	CC	CC	CC	TT	TT	TT	TT	CC	TT	TT	CC	TT	TT	CC	CC	CC	CC	CC	TT	CC	TT	CC	TT	CC	CC	CC	CC	CC	CC	CC	CC	CC	CC	CC	CC	TT	CC	CC	CC	CC	CC	TT
TM481	T/G	A01	8944940	GG	GG	GG	GG	GG	GG	GG	TG	TG	TG	TG	GG	TG	TG	GG	TG	TG	GG	GG	GG	GG	GG	TG	GG	TG	GG	TG	GG	GG	GG	GG	GG	GG	GG	GG	GG	GG	GG	GG	TG	GG	GG	GG	GG	GG	TG
TM483	T/C	A01	8951331	AA	AA	AA	AA	AA	AA	AA	GG	GG	GG	GG	AA	GG	GG	AA	GG	GG	AA	AA	AA	AA	AA	GG	AA	GG	AA	GG	AA	AA	AA	AA	AA	AA	AA	AA	AA	AA	AA	AA	GG	AA	AA	AA	AA	AA	GG
TM485	A/G	A01	8976173	AA	AA	AA	AA	AA	AA	AA	GG	GG	GG	GG	AA	GG	GG	AA	GG	GG	AA	AA	AA	AA	AA	GG	AA	GG	AA	GG	AA	AA	AA	AA	AA	AA	AA	AA	AA	AA	AA	AA	GG	AA	AA	AA	AA	AA	GG
TM487	T/C	A01	8989947	GG	GG	GG	GG	GG	GG	GG	AG	AG	AG	AG	GG	AG	AG	GG	AG	AG	GG	GG	GG	GG	GG	AG	GG	AG	GG	AG	GG	GG	GG	GG	GG	GG	GG	GG	GG	GG	GG	GG	AG	GG	GG	GG	GG	GG	AG
TM488	T/C	A01	8999148	TT	TT	TT	TT	TT	TT	TT	CC	CC	CC	CC	TT	CC	CC	TT	CC	CC	TT	TT	TT	TT	TT	CC	TT	CC	TT	CC	TT	TT	TT	TT	TT	TT	TT	TT	TT	TT	TT	TT	CC	TT	TT	TT	TT	TT	CC
TM491	A/G	A01	9020762	AA	AA	AA	AA	AA	AA	AA	GG	GG	GG	GG	AA	GG	GG	AA	GG	GG	AA	AA	AA	AA	AA	GG	AA	GG	AA	GG	AA	AA	AA	AA	AA	AA	AA	AA	AA	AA	AA	AA	GG	AA	AA	AA	AA	AA	GG
TM493	A/G	A01	9030492	TT	TT	TT	TT	TT	TT	TT	CC	CC	CC	CC	TT	CC	CC	TT	CC	CC	TT	TT	TT	TT	TT	CC	TT	CC	TT	CC	TT	TT	TT	TT	TT	TT	TT	TT	TT	TT	TT	TT	CC	TT	TT	TT	TT	TT	CC
TM496	A/G	A01	9041138	AA	AA	AA	AA	AA	AA	AA	GG	GG	GG	GG	AA	GG	GG	AA	GG	GG	AA	AA	AA	AA	AA	GG	AA	GG	AA	GG	AA	AA	AA	AA	AA	AA	AA	AA	AA	AA	AA	AA	GG	AA	AA	AA	AA	AA	GG
TM499	T/C	A01	9086778	CC	CC	CC	CC	CC	CC	CC	TT	TT	TT	TT	CC	TT	TT	CC	TT	TT	CC	CC	CC	CC	CC	TT	CC	TT	CC	TT	CC	CC	TT	CC	CC	CC	CC	CC	CC	CC	CC	CC	TT	CC	CC	CC	CC	CC	TT
TM500	T/G	A01	9094931	GG	GG	GG	GG	GG	GG	GG	TT	TT	TT	TT	GG	TT	TT	GG	TT	TT	GG	GG	GG	GG	GG	TT	GG	TT	GG	TT	GG	GG	TT	GG	GG	GG	GG	GG	GG	GG	GG	GG	TT	GG	GG	GG	GG	GG	TT
TM501	A/C	A01	9102523	CC	CC	CC	CC	CC	CC	CC	AA	AA	AA	AA	CC	AA	AA	CC	AA	AA	CC	CC	CC	CC	CC	AA	CC	AA	CC	AA	CC	CC	AA	CC	CC	CC	CC	CC	CC	CC	CC	CC	AA	CC	CC	CC	CC	CC	AA
TM503	T/C	A01	9115082	TT	TT	TT	TT	TT	TT	TT	CC	CC	CC	CC	TT	CC	CC	TT	CC	CC	TT	TT	TT	TT	TT	CC	TT	CC	TT	CC	TT	TT	CC	TT	TT	TT	TT	TT	TT	TT	TT	TT	CC	TT	TT	TT	TT	TT	CC
TM505	A/G	A01	9123138	AA	AA	AA	AA	AA	AA	AA	GG	GG	GG	GG	AA	GG	GG	AA	GG	GG	AA	AA	AA	AA	AA	GG	AA	GG	AA	GG	AA	AA	GG	AA	AA	AA	AA	AA	AA	AA	AA	AA	GG	AA	AA	AA	AA	AA	GG
TM506	T/A	A01	9131614	AA	AA	AA	AA	AA	AA	AA	TT	TT	TT	TT	AA	TT	TT	AA	TT	TT	AA	AA	AA	AA	AA	TT	AA	TT	AA	TT	AA	AA	TT	AA	AA	AA	AA	AA	AA	AA	AA	AA	TT	AA	AA	AA	AA	AA	TT
TM507	A/G	A01	9138841	GG	GG	GG	GG	GG	GG	GG	AA	AA	AA	AA	GG	AA	AA	GG	AA	AA	GG	GG	GG	GG	GG	AA	GG	AA	GG	AA	GG	GG	AA	GG	GG	GG	GG	GG	GG	GG	GG	GG	AA	GG	GG	GG	GG	GG	AA
TM508	T/C	A01	9146923	AA	AA	AA	AA	AA	AA	AA	GG	GG	GG	GG	AA	GG	GG	AA	GG	GG	AA	AA	AA	AA	AA	GG	AA	GG	AA	GG	AA	AA	GG	AA	AA	AA	AA	AA	AA	AA	AA	AA	GG	AA	AA	AA	AA	AA	GG
TM509	G/C	A01	9154436	CC	CC	CC	CC	CC	CC	CC	GC	GC	GC	GC	CC	GC	GC	CC	GC	GC	CC	CC	CC	CC	CC	GC	CC	GC	CC	GC	CC	CC	GC	CC	CC	CC	CC	CC	CC	CC	CC	CC	GC	CC	CC	CC	CC	CC	GC
TM512	T/C	A01	9166929	CC	CC	CC	CC	CC	CC	CC	TT	TT	TT	TT	CC	TT	TT	CC	TT	TT	CC	CC	CC	CC	CC	TT	CC	TT	CC	TT	CC	CC	TT	CC	CC	CC	CC	CC	CC	CC	CC	CC	TT	CC	CC	CC	CC	CC	TT
TM513	T/C	A01	9170527	GG	GG	GG	GG	GG	GG	GG	AG	AG	AG	AG	GG	AG	AG	GG	AG	AG	GG	GG	GG	GG	GG	AG	GG	AG	GG	AG	GG	GG	AG	GG	GG	GG	GG	GG	GG	GG	GG	GG	AG	GG	GG	GG	GG	GG	AG
TM514	T/C	A01	9177984	AA	AA	AA	AA	AA	AA	AA	GG	GG	GG	GG	AA	GG	GG	AA	GG	GG	AA	AA	AA	AA	AA	GG	AA	GG	AA	GG	AA	AA	GG	AA	AA	AA	AA	AA	AA	AA	AA	AA	GG	AA	AA	AA	AA	AA	GG
TM517	T/C	A01	9197612	TT	TT	TT	TT	TT	TT	TT	CC	CC	CC	CC	TT	CC	CC	TT	CC	CC	TT	TT	TT	TT	TT	CC	TT	CC	TT	CC	TT	TT	CC	TT	TT	TT	TT	TT	TT	TT	TT	TT	CC	TT	TT	TT	TT	TT	CC
TM519	T/C	A01	9207497	GG	GG	GG	GG	GG	GG	GG	AG	AG	AG	AG	GG	AG	AG	GG	AG	AG	GG	GG	GG	GG	GG	AG	GG	AG	GG	AG	GG	GG	AG	GG	GG	GG	GG	GG	GG	GG	GG	GG	AG	GG	GG	GG	GG	GG	AG
TM522	A/C	A01	9222556	GG	GG	GG	GG	GG	GG	GG	TT	TT	TT	TT	GG	TT	TT	GG	TT	TT	GG	GG	GG	GG	GG	TT	GG	TT	GG	TT	GG	GG	TT	GG	GG	GG	GG	GG	GG	GG	GG	GG	TT	GG	GG	GG	GG	GG	TT
TM524	T/C	A01	9238416	TT	TT	TT	TT	TT	TT	TT	TC	TC	TC	TC	TT	TC	TC	TT	TC	TC	TT	TT	TT	TT	TT	TC	TT	TC	TT	TC	TT	TT	TC	TT	TT	TT	TT	TT	TT	TT	TT	TT	TC	TT	TT	TT	TT	TT	TC
TM525	A/G	A01	9240577	AA	AA	AA	AA	AA	AA	AA	GG	GG	GG	GG	AA	GG	GG	AA	GG	GG	AA	AA	AA	AA	AA	GG	AA	GG	AA	GG	AA	AA	GG	AA	AA	AA	AA	AA	AA	AA	AA	AA	GG	AA	AA	AA	AA	AA	GG
TM528	T/G	A01	9261412	TT	TT	TT	TT	TT	TT	TT	GG	GG	GG	GG	TT	GG	GG	TT	GG	GG	TT	TT	TT	TT	TT	GG	TT	GG	TT	GG	TT	TT	GG	TT	TT	TT	TT	TT	TT	TT	TT	TT	GG	TT	TT	TT	TT	TT	GG
TM530	C/G	A01	9270476	GG	GG	GG	GG	GG	GG	GG	CC	CC	CC	CC	GG	CC	CC	GG	CC	CC	GG	GG	GG	GG	GG	CC	GG	CC	GG	CC	GG	GG	CC	GG	GG	GG	GG	GG	GG	GG	GG	GG	CC	GG	GG	GG	GG	GG	CC
TM535	T/C	A01	9300487	AA	AA	AA	AA	AA	AA	AA	GG	GG	GG	GG	AA	GG	GG	AA	GG	GG	AA	AA	AA	AA	AA	GG	AA	GG	AA	GG	AA	AA	GG	AA	AA	AA	AA	AA	AA	AA	AA	AA	GG	AA	AA	AA	AA	AA	GG
TM537	A/G	A01	9308942	GG	GG	GG	GG	GG	GG	GG	AG	AG	AG	AG	GG	AG	AG	GG	AG	AG	GG	GG	GG	GG	GG	AG	GG	AG	GG	AG	GG	GG	AG	GG	GG	GG	GG	GG	GG	GG	GG	GG	AG	GG	GG	GG	GG	GG	AG
TM538	C/G	A01	9316217	GG	GG	GG	GG	GG	GG	GG	CC	CC	CC	CC	GG	CC	CC	GG	CC	CC	GG	GG	GG	GG	GG	CC	GG	CC	GG	CC	GG	GG	CC	GG	GG	GG	GG	GG	GG	GG	GG	GG	CC	GG	GG	GG	GG	GG	CC
TM539	T/G	A01	9327082	AA	AA	AA	AA	AA	AA	AA	CC	CC	CC	CC	AA	CC	CC	AA	CC	CC	AA	AA	AA	AA	AA	CC	AA	CC	AA	CC	AA	AA	CC	AA	AA	AA	AA	AA	AA	AA	AA	AA	CC	AA	AA	AA	AA	AA	CC
TM540	G/C	A01	9333572	GG	GG	GG	GG	GG	GG	GG	CC	CC	CC	CC	GG	CC	CC	GG	CC	CC	GG	GG	GG	GG	GG	CC	GG	CC	GG	CC	GG	GG	CC	GG	GG	GG	GG	GG	GG	GG	GG	GG	CC	GG	GG	GG	GG	GG	CC
TM541	T/G	A01	9339577	GG	GG	GG	GG	GG	GG	GG	TT	TT	TT	TT	GG	TT	TT	GG	TT	TT	GG	GG	GG	GG	GG	TT	GG	TT	GG	TT	GG	GG	TT	GG	GG	GG	GG	GG	GG	GG	GG	GG	TT	GG	GG	GG	GG	GG	TT
TM544	T/C	A01	9358595	CC	CC	CC	CC	CC	CC	CC	TC	TC	TC	TC	CC	TC	TC	CC	TC	TC	CC	CC	CC	CC	CC	TC	CC	TC	CC	TC	CC	CC	TC	CC	CC	CC	CC	CC	CC	CC	CC	CC	TC	CC	CC	CC	CC	CC	TC
TM545	A/G	A01	9361065	AA	AA	AA	AA	AA	AA	AA	GG	GG	GG	GG	AA	GG	GG	AA	GG	GG	AA	AA	AA	AA	AA	GG	AA	GG	AA	GG	AA	AA	GG	AA	AA	AA	AA	AA	AA	AA	AA	AA	GG	AA	AA	AA	AA	AA	GG
TM548	T/C	A01	9371217	GG	GG	GG	GG	GG	GG	GG	AA	AA	AA	AA	GG	AA	AA	GG	AA	AA	GG	GG	GG	GG	GG	AA	GG	AA	GG	AA	GG	GG	AA	GG	GG	GG	GG	GG	GG	GG	GG	GG	AA	GG	GG	GG	GG	GG	AA
TM549	T/C	A01	9383153	CC	CC	CC	CC	CC	CC	CC	TT	TT	TT	TT	CC	TT	TT	CC	TT	TT	CC	CC	CC	CC	CC	TT	CC	TT	CC	TT	CC	CC	TT	CC	CC	CC	CC	CC	CC	CC	CC	CC	TT	CC	CC	CC	CC	CC	TT
TM550	A/G	A01	9397449	AA	AA	AA	AA	AA	AA	AA	AG	AG	AG	AG	AA	AG	AG	AA	AG	AG	AA	AA	AA	AA	AA	AG	AA	AG	AA	AG	AA	AA	AG	AA	AA	AA	AA	AA	AA	AA	AA	AA	AG	AA	AA	AA	AA	AA	AG
TM551	A/G	A01	9400075	TT	TT	TT	TT	TT	TT	TT	CC	CC	CC	CC	TT	CC	CC	TT	CC	CC	TT	TT	TT	TT	TT	CC	TT	CC	TT	CC	TT	TT	CC	TT	TT	TT	TT	TT	TT	TT	TT	TT	CC	TT	TT	TT	TT	TT	CC
TM552	A/C	A01	9438467	AA	AA	AA	AA	AA	AA	AA	CC	CC	CC	CC	AA	CC	CC	AA	CC	CC	AA	AA	AA	AA	AA	CC	AA	CC	AA	CC	AA	AA	CC	AA	AA	AA	AA	AA	AA	AA	AA	AA	CC	AA	AA	AA	AA	AA	CC
TM555	A/G	A01	9617017	AA	GG	AA	AA	AA	AA	AA	GG	GG	GG	GG	AA	GG	GG	AA	GG	GG	AA	AA	GG	AA	AA	GG	AA	GG	AA	GG	AA	AA	AA	AA	AA	AA	AA	AA	AG	AA	AA	AA	GG	AA	AA	AA	AA	AA	GG
TM556	T/C	A01	9691902	CC	CC	CC	CC	CC	CC	CC	TT	TT	TT	TT	CC	TT	TT	CC	TT	TT	CC	CC	CC	CC	CC	TT	CC	TT	CC	TT	CC	CC	CC	CC	CC	CC	CC	CC	CC	CC	CC	CC	TT	CC	CC	CC	CC	CC	TT
TM558	A/G	A01	9715997	AA	GG	AA	AA	--	AA	AA	GG	GG	GG	GG	AA	GG	GG	AA	GG	GG	AA	AA	AA	AA	AA	GG	AA	GG	AA	GG	AA	AA	AA	AA	AA	AA	AA	AA	AG	AA	AA	AA	GG	AA	AA	AA	AA	AA	GG
TM561	T/C	A01	9734028	TT	CC	TT	TT	TT	TT	TT	CC	CC	CC	CC	TT	CC	CC	TT	CC	CC	TT	TT	TT	TT	TT	CC	TT	CC	TT	CC	TT	TT	TT	TT	TT	TT	TT	TT	TC	TT	TT	TT	CC	TT	TT	TT	TT	TT	CC
TM564	T/C	A01	9745486	AA	--	AA	AA	AA	AA	AA	GG	GG	GG	GG	AA	GG	GG	AA	GG	GG	AA	AA	AA	AA	AA	GG	AA	GG	AA	GG	AA	AA	AA	AA	AA	AA	AA	AA	--	AA	AA	AA	GG	AA	AA	AA	AA	AA	GG
TM565	T/A	A01	9756363	TT	TA	TT	TT	TT	TT	TT	AA	AA	AA	AA	TT	AA	AA	TT	AA	AA	TT	TT	TT	TT	TT	AA	TT	AA	TT	AA	TT	TT	TT	TT	TT	TT	TT	TT	TA	TT	TT	TT	AA	TT	TT	TT	TT	TT	AA
TM566	A/T	A01	9777758	TT	TT	TT	TT	TT	TT	TT	AA	AA	TT	TT	TT	TT	TT	TT	TT	TT	TT	TT	TT	TT	TT	TT	TT	TT	TT	TT	TT	TT	TT	TT	TT	TT	TT	TT	TT	TT	TT	TT	TT	TT	TT	TT	TT	TT	AA
TM569	T/C	A01	9809304	CC	CC	CC	CC	CC	CC	TC	TT	CC	TT	TT	CC	TT	TT	CC	TT	TT	TC	CC	CC	CC	CC	TT	CC	TT	CC	TT	CC	CC	CC	CC	CC	CC	CC	CC	CC	CC	CC	CC	TT	CC	--	CC	CC	CC	TT
TM570	A/T	A01	9813136	TT	TT	TT	TT	TT	TT	AT	AA	TT	AA	AA	TT	AA	AA	TT	AA	AA	AT	TT	TT	TT	TT	AA	TT	AA	TT	AA	TT	TT	TT	TT	TT	TT	TT	TT	TT	TT	TT	TT	AA	TT	--	TT	TT	TT	AA
TM571	G/C	A01	9817502	CC	CC	CC	CC	CC	CC	CG	GG	CC	GG	GG	CC	GG	GG	CC	GG	GG	CG	CC	CC	CC	CC	GG	CC	GG	CC	GG	CC	CC	CC	CC	CC	CC	CC	CC	CC	CC	CC	CC	GG	CC	--	CC	CC	CC	GG
TM572	A/G	A01	9820565	TT	TT	TT	TT	TT	TT	TC	CC	TT	CC	CC	TT	CC	CC	TT	CC	CC	TC	TT	TT	TT	TT	CC	TT	CC	TT	CC	TT	TT	TT	TT	TT	TT	TT	TT	TT	TT	TT	TT	CC	TT	--	TT	TT	TT	CC
TM573	T/C	A01	9826701	CC	CC	CC	CC	CC	CC	TC	TT	CC	TT	TT	CC	TT	TT	CC	TT	TT	--	CC	CC	CC	CC	TT	CC	TT	CC	TT	CC	CC	CC	CC	CC	CC	CC	CC	CC	CC	CC	CC	TT	CC	--	CC	CC	CC	TT
TM575	T/C	A01	9841748	AA	AA	--	AA	AA	AA	GG	GG	AA	GG	GG	AA	GG	GG	AA	GG	GG	AG	AA	AA	AA	AA	GG	AA	GG	AA	GG	AA	AA	AA	AA	AA	AA	AA	AA	AA	AA	AA	AA	GG	AA	--	AA	AA	AA	GG
TM576	A/T	A01	9844694	TT	TT	TT	TT	TT	TT	--	AA	TT	AA	AA	TT	AA	AA	TT	AA	AA	AT	TT	TT	TT	TT	AA	TT	AA	TT	AA	TT	TT	TT	TT	TT	TT	TT	TT	TT	TT	TT	TT	AA	TT	TT	TT	TT	TT	AA
TM581	A/C	A01	9871303	CC	CC	CC	CC	CC	CC	AC	AC	CC	AC	AC	CC	AC	AC	CC	AC	AC	AC	CC	CC	CC	CC	AC	CC	AC	CC	AC	CC	CC	CC	CC	CC	CC	CC	CC	CC	CC	CC	CC	AC	CC	--	CC	CC	CC	AC
TM582	A/G	A01	9873789	GG	GG	GG	GG	GG	GG	AG	AA	GG	AA	AA	GG	AA	AA	GG	AA	AA	AG	GG	GG	GG	GG	AA	GG	AA	GG	AA	GG	GG	GG	GG	GG	GG	GG	GG	GG	GG	GG	GG	AA	GG	--	GG	GG	GG	AA
TM586	A/C	A01	9891011	GG	GG	GG	GG	GG	GG	TG	TG	GG	TG	TG	GG	TG	TG	GG	TG	TG	TG	GG	GG	GG	GG	TG	GG	TG	GG	TG	GG	GG	GG	GG	GG	GG	GG	GG	GG	GG	GG	GG	TG	GG	GG	GG	GG	GG	TG
TM587	T/C	A01	9897529	TT	TT	TT	TT	TT	TT	TC	CC	TT	CC	CC	TT	CC	CC	TT	CC	CC	TC	TT	TT	TT	TT	CC	TT	CC	TT	CC	TT	TT	TT	TT	TT	TT	TT	TT	TT	TT	TT	TT	CC	TT	--	TT	TT	TT	CC
TM588	T/G	A01	9899872	CC	CC	CC	CC	CC	CC	AC	AA	CC	AA	AA	CC	AA	AA	CC	AA	AA	AC	CC	CC	CC	CC	AA	CC	AA	CC	AA	CC	CC	CC	CC	CC	CC	CC	CC	CC	CC	CC	CC	AA	CC	CC	CC	CC	CC	AA
TM589	T/C	A01	9932709	AA	AA	AA	AA	AA	AA	AG	GG	AA	GG	GG	AA	GG	GG	AA	GG	GG	AA	AA	AA	AA	AA	GG	AA	GG	AA	GG	AA	AA	AA	AA	AA	AA	AA	AA	AA	AA	AA	AA	GG	AA	--	AA	AA	AA	GG
TM590	A/G	A01	9936529	GG	GG	GG	GG	GG	GG	AG	AA	GG	AA	AA	GG	AA	AA	GG	AA	AA	GG	GG	GG	GG	GG	AA	GG	AA	GG	AA	GG	GG	GG	GG	GG	GG	GG	GG	GG	GG	GG	GG	AA	GG	--	GG	GG	GG	AA
TM593	T/C	A01	9952955	CC	CC	CC	CC	CC	CC	TC	TT	CC	TT	TT	CC	TT	TT	CC	TT	TT	CC	CC	CC	CC	CC	TT	CC	TT	CC	TT	CC	CC	CC	CC	CC	CC	CC	CC	CC	CC	CC	CC	TT	CC	--	CC	CC	CC	TT
TM594	T/C	A01	9972774	TT	TT	TT	TT	TT	TT	TT	CC	TT	CC	CC	TT	CC	CC	TT	CC	CC	TT	TT	TT	TT	TT	CC	TT	CC	TT	--	TT	TT	TT	TT	TT	TT	TT	TT	TT	TT	TT	TT	CC	TT	--	TT	TT	TT	CC
TM595	A/G	A01	9977096	AA	AA	AA	AA	AA	AA	AA	GG	AA	GG	GG	AA	GG	GG	AA	GG	GG	AA	AA	AA	AA	AA	GG	AA	GG	AA	GG	AA	AA	AA	AA	AA	AA	AA	AA	AA	AA	AA	AA	GG	AA	--	AA	AA	AA	GG
TM597	A/G	A01	9988161	GG	GG	GG	GG	GG	GG	GG	AG	GG	AG	AG	GG	AG	AG	GG	AG	AG	GG	GG	GG	GG	GG	AG	GG	AG	GG	AG	GG	GG	GG	GG	GG	GG	GG	GG	GG	GG	GG	GG	AG	GG	GG	GG	GG	GG	AG
TM598	A/C	A01	9991730	TT	TT	TT	TT	TT	TT	TT	GG	TT	GG	GG	TT	GG	GG	TT	GG	GG	TT	TT	TT	TT	TT	GG	TT	GG	TT	GG	TT	TT	TT	TT	TT	TT	TT	TT	TT	TT	TT	TT	GG	TT	--	TT	TT	TT	GG
TM599	A/G	A01	9995293	AA	AA	AA	AA	AA	AA	AA	GG	AA	GG	GG	AA	GG	GG	AA	GG	GG	AA	AA	AA	AA	AA	GG	AA	GG	AA	GG	AA	AA	AA	AA	AA	AA	AA	AA	AA	AA	AA	AA	GG	AA	--	AA	AA	AA	GG
TM600	A/C	A01	9997700	CC	CC	CC	CC	CC	CC	CC	AA	CC	AA	AA	CC	AA	AA	CC	AA	AA	CC	CC	CC	CC	CC	AA	CC	AA	CC	AA	CC	CC	CC	CC	CC	CC	CC	CC	CC	CC	CC	CC	AA	CC	--	CC	CC	CC	AA
TM601	A/T	A01	10035415	TT	TT	TT	TT	TT	TT	TT	AA	TT	AA	AA	TT	AA	AA	TT	AA	AA	TT	TT	TT	TT	TT	AA	TT	AA	TT	AA	TT	TT	TT	TT	TT	TT	TT	TT	TT	TT	TT	TT	AA	TT	--	TT	TT	TT	AA
TM602	G/C	A01	10039202	GG	GG	GG	GG	GG	GG	GG	CC	GG	CC	CC	GG	CC	CC	GG	CC	CC	GG	GG	GG	GG	GG	CC	GG	CC	GG	CC	GG	GG	GG	GG	GG	GG	GG	GG	GG	GG	GG	GG	CC	GG	--	GG	GG	GG	CC
TM603	T/C	A01	10046652	GG	GG	GG	GG	GG	GG	GG	AA	GG	AA	AA	GG	AA	AA	GG	AA	AA	GG	GG	GG	GG	GG	AA	GG	AA	GG	AA	GG	GG	GG	GG	GG	GG	GG	GG	GG	GG	GG	GG	--	GG	--	GG	GG	GG	AA
TM615	T/C	A01	10117048	AA	AA	AA	--	--	--	AA	GG	AA	GG	GG	AA	GG	GG	AA	GG	GG	AA	AA	AA	AA	AA	GG	AA	GG	AA	GG	AA	AA	AA	AA	AA	AA	AA	AA	AA	AA	AA	AA	--	AA	--	AA	AA	AA	GG
TM616	A/G	A01	10134891	CC	CC	CC	CC	CC	CC	CC	TT	CC	TT	TT	CC	TT	TT	CC	TT	TT	CC	CC	CC	CC	CC	TT	CC	TT	CC	TT	CC	CC	CC	CC	CC	CC	CC	CC	CC	CC	CC	CC	--	CC	--	CC	CC	CC	TT
TM617	T/A	A01	10142702	TT	TT	TT	TT	TT	TT	TT	AA	TT	AA	AA	TT	AA	AA	TT	AA	AA	TT	TT	TT	TT	TT	AA	TT	AA	TT	AA	TT	TT	TT	TT	TT	TT	TT	TT	TT	TT	TT	TT	TT	TT	TT	TT	TT	TT	AA
TM618	T/C	A01	10149022	CC	CC	CC	CC	CC	CC	CC	TC	CC	TC	TC	CC	TC	TC	CC	TC	TC	CC	CC	CC	CC	CC	TC	CC	TC	CC	TC	CC	CC	CC	CC	CC	CC	CC	CC	CC	CC	CC	CC	CC	CC	CC	CC	CC	CC	TC
TM619	A/G	A01	10154092	TT	TT	TT	TT	TT	TT	TT	CC	TT	CC	CC	TT	CC	CC	TT	CC	CC	TT	TT	TT	TT	TT	CC	TT	CC	TT	CC	TT	TT	TT	TT	TT	TT	TT	TT	TT	TT	TT	TT	--	TT	--	TT	TT	TT	CC
TM620	A/C	A01	10167410	GG	GG	GG	GG	GG	GG	GG	TT	GG	TT	TT	GG	TT	TT	GG	TT	TT	GG	GG	GG	GG	GG	TT	GG	TT	GG	TT	GG	GG	GG	GG	GG	GG	GG	GG	GG	GG	GG	GG	GG	GG	GG	GG	GG	GG	TT
TM622	T/C	A01	10188236	CC	CC	CC	CC	CC	CC	CC	TT	CC	TT	TT	CC	TT	TT	CC	TT	TT	CC	CC	CC	CC	CC	TT	CC	TT	CC	TT	CC	CC	CC	CC	CC	CC	CC	CC	CC	CC	CC	CC	--	CC	--	CC	CC	CC	TT
TM626	T/C	A01	10214660	GG	GG	GG	GG	GG	GG	GG	AA	GG	AA	AA	GG	AA	AA	GG	AA	AA	GG	GG	GG	GG	GG	AA	GG	AA	GG	AA	GG	GG	GG	GG	GG	GG	GG	GG	GG	GG	GG	GG	--	GG	--	GG	GG	GG	AA
TM627	A/G	A01	10396928	GG	GG	GG	GG	GG	GG	GG	AA	GG	AA	AA	GG	AA	AA	GG	AA	AA	GG	GG	GG	GG	GG	AA	GG	AA	GG	AA	GG	GG	GG	GG	GG	GG	AA	GG	GG	GG	GG	GG	GG	GG	GG	GG	GG	GG	AA
TM630	T/G	A01	10836417	AA	AC	AA	AC	AA	AA	AC	AC	AA	AA	AA	AC	AA	AA	AA	AA	AA	AC	AA	AA	AC	AC	AA	AA	AA	AA	AA	--	AA	AA	AA	AA	AC	AC	AA	AC	AA	AA	AA	AC	AC	--	AA	AA	AC	AC
TM631	T/A	A01	10839888	AA	TA	AA	TA	AA	AA	--	TA	AA	AA	AA	TA	AA	AA	AA	AA	AA	TA	AA	AA	TA	TA	AA	AA	AA	AA	AA	TA	AA	AA	AA	AA	TA	TA	AA	TA	AA	AA	AA	TA	TA	--	AA	AA	TA	TA
TM632	T/C	A01	10845639	CC	--	CC	TT	CC	CC	TC	TT	CC	CC	CC	TC	CC	CC	CC	CC	CC	TC	CC	CC	TT	TT	CC	CC	CC	CC	CC	--	CC	CC	CC	CC	TT	TT	CC	TC	CC	CC	CC	TT	TT	--	CC	CC	TT	TT
TM634	T/C	A01	10869475	TT	TC	TT	CC	TT	TT	TC	CC	TT	TT	TT	TC	TT	TT	TT	TT	TT	TC	TT	TT	CC	CC	TT	TT	TT	TT	TT	--	TT	TT	TT	TT	CC	CC	TT	TC	TT	TT	TT	--	CC	--	TT	TT	CC	CC
TM635	C/G	A01	10873746	CC	--	CC	GG	CC	CC	CG	GG	CC	CC	CC	CG	CC	CC	CC	CC	CC	--	CC	CC	GG	GG	CC	CC	CC	CC	CC	--	CC	CC	CC	CC	GG	GG	CC	CG	CC	--	CC	--	GG	--	CC	CC	GG	GG
TM636	T/C	A01	10879525	TT	TC	TT	CC	TT	TT	TC	CC	TT	TT	TT	TC	TT	TT	TT	TT	TT	TC	TT	TT	CC	CC	TT	TT	TT	TT	TT	--	TT	TT	TT	TT	CC	--	TT	TC	TT	TT	TT	TC	CC	--	TT	TT	CC	CC
TM637	A/T	A01	10882369	AA	--	AA	TT	AA	AA	AT	TT	AA	AA	AA	AT	AA	AA	AA	AA	AA	AT	AA	AA	TT	TT	AA	AA	AA	AA	AA	--	AA	AA	AA	AA	TT	TT	AA	AT	AA	AA	AA	--	TT	--	AA	AA	TT	TT
TM638	T/C	A01	10885121	AA	AG	AA	GG	AA	AA	AG	GG	AA	AA	AA	AG	AA	AA	AA	AA	AA	--	AA	AA	GG	GG	AA	AA	AA	AA	AA	--	AA	AA	AA	AA	GG	GG	AA	AG	AA	AA	AA	--	GG	--	AA	AA	GG	GG
TM646	T/C	A01	10949548	AA	--	AA	AG	AA	AA	--	AG	AA	AA	AA	--	AA	AA	AA	AA	AA	--	AA	AA	AG	AG	AA	AA	AA	AA	AA	--	AA	AA	AA	AA	AG	AG	AA	--	AA	AA	AA	AG	AG	--	AA	AA	AG	AG
TM647	T/C	A01	10953729	CC	--	CC	TC	CC	CC	CC	TC	CC	CC	CC	CC	CC	CC	CC	CC	CC	--	CC	CC	TC	TC	CC	CC	CC	CC	CC	CC	CC	CC	CC	CC	TC	TC	CC	--	CC	CC	CC	TC	TC	CC	CC	CC	TC	TC
TM648	T/A	A01	10956392	TT	--	TT	AA	TT	TT	--	AA	TT	TT	TT	AT	TT	TT	TT	TT	TT	--	TT	TT	AA	AA	TT	TT	TT	TT	TT	--	TT	TT	TT	TT	AA	AA	TT	AT	TT	TT	TT	--	AA	TT	TT	TT	AA	AA
TM649	T/C	A01	10963656	GG	AG	GG	AA	GG	GG	AG	AA	GG	GG	GG	AG	GG	GG	GG	GG	GG	AG	GG	GG	AA	AA	GG	GG	GG	GG	GG	AG	GG	GG	GG	GG	AA	AA	GG	AG	GG	GG	GG	--	AA	--	GG	GG	AA	AA
TM650	T/A	A01	10969919	AA	--	AA	TT	AA	AA	--	TT	AA	AA	AA	TA	AA	AA	AA	AA	AA	TA	AA	AA	TT	TT	AA	AA	AA	AA	AA	--	AA	AA	AA	AA	TT	--	AA	TA	AA	AA	AA	--	TT	AA	AA	AA	TT	TT
TM651	A/G	A01	11123833	CC	CC	CC	CC	TT	TT	CC	CC	CC	CC	CC	TC	CC	CC	TT	CC	CC	CC	TT	CC	CC	CC	CC	CC	CC	TT	CC	--	--	CC	CC	TT	CC	CC	CC	--	CC	TT	CC	CC	CC	--	CC	TT	CC	TT
TM653	T/C	A01	11339222	AA	AA	AA	AA	AA	AA	AG	AA	AA	AA	AA	AG	AA	AA	AA	AA	AA	AA	AA	AA	AA	AA	AA	GG	AA	AA	AA	AA	--	GG	GG	AA	AA	AA	AA	AA	GG	AA	GG	AA	AA	AA	AA	AA	AA	AA
TM654	G/C	A01	11347397	CC	CC	CC	CC	CC	CC	GC	CC	CC	CC	CC	GC	CC	CC	CC	CC	CC	CC	CC	CC	CC	CC	CC	GG	CC	CC	CC	CC	--	GG	GG	CC	CC	CC	CC	CC	GG	CC	GG	CC	CC	CC	CC	CC	CC	CC
TM656	T/A	A01	11454784	TT	TA	TT	TT	AA	AA	TT	AA	TT	AA	AA	TA	AA	AA	AA	AA	AA	AA	AA	AA	TT	TT	AA	AA	AA	AA	AA	TA	--	AA	AA	AA	TT	TT	AA	TA	AA	AA	AA	--	TT	AA	AA	AA	TT	AA
TM657	T/C	A01	11523922	CC	TC	TC	TC	CC	CC	TC	CC	TC	CC	CC	CC	CC	CC	CC	CC	CC	TC	CC	TC	TC	TC	CC	CC	CC	CC	CC	CC	CC	CC	CC	CC	TC	TC	CC	--	CC	CC	CC	TC	TC	CC	CC	CC	TC	CC
TM658	T/C	A01	11535243	--	AA	--	--	AA	GG	AA	AA	AA	AA	AA	AA	AA	AA	AA	AA	AA	AA	GG	AA	AA	AA	AA	GG	AA	GG	AA	AA	AA	GG	GG	AA	AA	AA	AA	AA	GG	GG	GG	AA	AA	--	AA	--	AA	AA
TM659	T/C	A01	11540311	--	GG	GG	GG	GG	AA	GG	GG	GG	GG	GG	GG	GG	GG	GG	GG	GG	GG	AA	GG	GG	GG	GG	AA	GG	AA	GG	GG	GG	AA	AA	GG	GG	GG	GG	GG	AA	AA	AA	GG	GG	--	GG	--	GG	GG
TM660	C/G	A01	11545274	--	GG	GG	GG	GG	CC	GG	GG	GG	GG	GG	GG	GG	GG	GG	GG	GG	GG	CC	GG	GG	GG	GG	CC	GG	CC	GG	GG	GG	CC	CC	GG	GG	GG	GG	GG	CC	CC	CC	GG	GG	--	GG	--	GG	GG
TM661	T/C	A01	11547426	--	TT	TT	TT	TT	CC	TT	TT	TT	TT	TT	TT	TT	TT	TT	TT	TT	TT	CC	TT	TT	TT	TT	CC	TT	CC	TT	TT	TT	CC	CC	TT	TT	TT	TT	TT	CC	CC	CC	TT	TT	--	TT	--	TT	TT
TM662	C/G	A01	11557130	--	CC	CC	CC	CC	GG	CC	CC	CC	CC	CC	CC	CC	CC	CC	CC	CC	CC	GG	CC	CC	CC	CC	GG	CC	GG	CC	CC	CC	GG	GG	CC	CC	CC	CC	CC	GG	GG	GG	CC	CC	--	CC	CC	CC	CC
TM663	A/C	A01	11564204	--	AA	AA	AA	AA	CC	AA	AA	AA	AA	AA	AA	AA	AA	AA	AA	AA	AA	CC	AA	AA	AA	AA	CC	AA	CC	AA	AA	AA	CC	CC	AA	AA	AA	AA	AA	CC	CC	CC	AA	AA	--	AA	--	AA	AA
TM664	T/C	A01	11576904	--	TT	TT	TT	TT	CC	TT	TT	TT	TT	TT	TT	TT	TT	TT	TT	TT	TT	CC	TT	TT	TT	TT	CC	TT	CC	TT	TT	TT	CC	CC	TT	TT	--	TT	TT	CC	CC	CC	TT	TT	--	TT	--	TT	TT
TM665	A/T	A01	11584486	--	TT	TT	TT	TT	AA	TT	TT	TT	TT	TT	TT	TT	TT	TT	TT	TT	TT	AA	TT	TT	TT	TT	AA	TT	AA	TT	TT	TT	AA	AA	TT	TT	--	TT	TT	AA	AA	AA	TT	TT	--	TT	TA	TT	TT
TM666	A/G	A01	11587484	--	AA	AA	AA	AA	GG	AA	AA	AA	AA	AA	AA	AA	AA	AA	AA	AA	AA	GG	AA	AA	AA	AA	GG	AA	GG	AA	AA	AA	GG	GG	AA	AA	AA	AA	AA	GG	GG	GG	AA	AA	--	AA	--	AA	AA
TM671	T/C	A01	11616053	GG	--	GG	GG	AG	GG	GG	AG	GG	AG	AG	--	AG	AG	AG	AG	AG	GG	GG	GG	GG	GG	AG	GG	AG	GG	AG	AG	AG	GG	GG	AG	GG	GG	AG	--	GG	GG	GG	--	GG	GG	AG	AG	GG	AG
TM672	A/T	A01	11647052	AA	TA	AA	AA	AA	AA	TA	AA	TA	AA	AA	AA	AA	AA	AA	AA	AA	TA	TA	TA	TA	TA	AA	AA	AA	AA	AA	AA	AA	AA	AA	AA	TA	TA	AA	--	AA	AA	AA	TA	TA	TA	AA	AA	TA	AA
TM673	T/A	A01	11649849	--	--	AA	AA	TT	TT	AA	TT	AA	TT	TT	TA	TT	TT	TT	TT	TT	AA	AA	AA	AA	AA	TT	TT	TT	TT	TT	TA	--	TT	TT	TT	AA	--	TT	TA	TT	TT	TT	--	AA	--	TT	TT	AA	TT
TM676	T/C	A01	11670991	--	TC	TT	TT	CC	CC	TT	CC	TT	CC	CC	TC	CC	CC	CC	CC	CC	TT	TT	TT	TT	TT	CC	CC	CC	CC	CC	TC	--	CC	CC	CC	TT	TT	CC	TC	CC	CC	CC	--	TT	--	CC	CC	TT	CC
TM677	T/C	A01	11697101	--	AG	AA	AA	GG	GG	AA	GG	AA	GG	GG	AG	GG	GG	GG	GG	GG	AA	AA	AA	AA	AA	GG	GG	GG	GG	GG	AG	AG	GG	GG	GG	AA	AA	GG	AG	GG	GG	GG	--	AA	--	GG	GG	AA	GG
TM679	A/G	A01	11754178	--	AG	GG	GG	AA	AA	GG	AA	GG	AA	AA	--	AA	AA	AA	AA	AA	GG	AA	GG	GG	GG	AA	AA	AA	AA	AA	--	--	AA	AA	AA	GG	GG	AA	AG	AA	AA	AA	--	GG	AA	GG	AA	GG	AA
TM683	A/C	A01	11865504	--	CC	CC	CC	CC	AA	CC	AA	CC	AA	AA	CC	AA	AA	CC	AA	AA	CC	AA	CC	CC	CC	AA	AA	AA	AA	AA	CC	CC	CC	AA	CC	CC	--	CC	CC	AA	AA	AA	--	CC	AA	CC	--	CC	CC
TM684	T/C	A01	11872624	--	TC	TC	TC	CC	CC	TC	CC	TC	CC	CC	--	CC	CC	CC	CC	CC	TC	CC	TC	TC	TC	CC	CC	CC	CC	CC	--	--	CC	CC	CC	TC	TC	CC	--	CC	CC	CC	TC	TC	CC	TC	CC	TC	CC
TM685	T/A	A01	11876462	--	AT	TT	TT	AA	AA	TT	AA	TT	AA	AA	AT	AA	AA	AA	AA	AA	TT	AA	TT	TT	TT	AA	AA	AA	AA	AA	AT	AT	AA	AA	AA	TT	TT	AA	AT	AA	AA	AA	--	TT	AA	TT	AA	TT	AA
TM686	T/G	A01	11879865	TT	--	TG	TG	TT	TT	TG	TT	TG	TT	TT	--	TT	TT	TT	TT	TT	TG	TT	TG	TG	TG	TT	TT	TT	TT	TT	--	TT	TT	TT	TT	TG	TG	TT	--	TT	TT	TT	TG	TG	TT	TG	TT	TG	TT
TM687	A/G	A01	11899058	AA	AG	AA	AA	GG	AA	AA	GG	AA	GG	GG	AG	GG	GG	GG	GG	GG	AA	GG	AA	AA	AA	GG	AA	GG	AA	GG	--	--	GG	AA	GG	AA	AA	GG	AG	AA	AA	AA	--	AA	GG	AA	--	AA	GG
TM689	T/C	A01	11952842	CC	--	CC	CC	TC	CC	CC	TC	CC	TC	TC	--	TC	TC	TC	TC	TC	CC	CC	CC	CC	CC	TC	CC	TC	CC	TC	TC	TC	TC	CC	TC	CC	CC	TC	--	CC	CC	CC	--	CC	--	CC	TC	CC	TC
TM694	T/C	A01	12037935	CC	--	CC	CC	TT	CC	CC	TT	CC	TT	TT	TC	TT	TT	TT	TT	TT	CC	CC	CC	CC	CC	TT	CC	TT	CC	TT	--	--	TT	CC	TT	CC	CC	TT	--	CC	CC	CC	--	CC	CC	CC	--	CC	TT
TM695	T/G	A01	12042892	AA	AC	AA	AA	CC	AA	AA	CC	AA	CC	CC	AC	CC	CC	CC	CC	CC	AA	--	AA	AA	AA	CC	AA	CC	AA	CC	AC	AC	CC	AA	CC	AA	AA	CC	AC	AA	AA	AA	--	AA	CC	AA	--	AA	CC
TM696	T/A	A01	12045131	TT	--	TT	TT	AA	TT	TT	AA	TT	AA	AA	TA	AA	AA	AA	AA	AA	TT	--	TT	TT	TT	AA	TT	AA	TT	AA	--	--	AA	TT	AA	TT	TT	AA	TA	TT	TT	TT	--	TT	AA	TT	--	TT	AA
TM697	A/T	A01	12049279	AA	--	AA	AA	TT	AA	AA	TT	AA	TT	TT	AT	TT	TT	TT	TT	TT	AA	--	AA	AA	AA	TT	AA	TT	AA	TT	--	--	TT	AA	TT	AA	AA	TT	AT	AA	AA	AA	--	AA	TT	AA	--	AA	TT
TM698	A/G	A01	12055376	CC	TC	CC	CC	TT	CC	CC	TT	CC	TT	TT	TC	TT	TT	TT	TT	TT	CC	--	CC	CC	CC	TT	CC	TT	CC	TT	--	--	TT	CC	TT	CC	CC	TT	TC	CC	CC	CC	--	CC	TT	CC	--	CC	TT
TM699	T/A	A01	12057610	TT	AT	TT	TT	AA	TT	TT	AA	TT	AA	AA	AT	AA	AA	AA	AA	AA	TT	--	TT	TT	TT	AA	TT	AA	TT	AA	AT	--	AA	TT	AA	TT	TT	AA	AT	TT	TT	TT	AT	TT	AA	TT	--	TT	AA
TM700	A/G	A01	12065006	CC	--	CC	CC	TT	CC	CC	TT	CC	TT	TT	TC	TT	TT	TT	TT	TT	CC	--	CC	CC	CC	TT	CC	TT	CC	TT	--	--	TT	CC	TT	CC	CC	TT	TC	CC	CC	CC	CC	CC	TT	CC	--	CC	TT
TM702	A/C	A01	12077048	GG	--	GG	GG	TT	GG	GG	TT	GG	TT	TT	TG	TT	TT	TT	TT	TT	GG	--	GG	GG	GG	TT	GG	TT	GG	TT	--	--	TT	GG	TT	GG	GG	TT	TG	GG	GG	GG	--	GG	TT	GG	--	GG	TT
TM708	T/G	A01	12125352	AA	CC	AA	CC	CC	AA	CC	CC	AA	CC	CC	CC	CC	CC	CC	CC	CC	CC	CC	CC	CC	CC	CC	AA	CC	AA	CC	CC	CC	CC	AA	CC	AA	AA	CC	--	AA	AA	AA	CC	AA	CC	CC	--	CC	CC
TM709	A/G	A01	12164325	AA	AG	AA	AA	GG	AA	AA	GG	AA	GG	GG	AG	GG	GG	GG	GG	GG	AA	--	AA	AA	AA	GG	AA	GG	AA	GG	--	--	GG	AA	GG	AA	AA	AA	AG	AA	AA	AA	--	AA	GG	AA	--	AA	AA
TM710	T/C	A01	12171876	TT	TC	TT	TT	CC	TT	TT	CC	TT	CC	CC	TC	CC	CC	CC	CC	CC	TT	TT	TT	TT	TT	CC	TT	CC	TT	CC	TC	TC	CC	TT	CC	TT	TT	TT	TC	TT	TT	TT	--	TT	--	TT	--	TT	TT
TM711	T/C	A01	12175885	CC	TC	CC	CC	TT	CC	CC	TT	CC	TT	TT	TC	TT	TT	TT	TT	TT	CC	CC	CC	CC	CC	TT	CC	TT	CC	TT	TC	--	TT	CC	TT	CC	CC	CC	TC	CC	CC	CC	TC	CC	TC	CC	TC	CC	CC
TM713	A/G	A01	12566894	--	AG	GG	GG	AA	GG	GG	GG	GG	AA	AA	AG	AA	AA	AA	AA	AA	GG	GG	GG	GG	GG	AA	AA	AA	GG	AA	--	--	AA	AA	AA	GG	GG	AA	GG	AA	GG	AA	GG	AA	AG	GG	--	GG	AA
TM715	A/G	A01	13148372	--	AG	AA	AA	GG	AA	AA	AA	AA	GG	GG	AG	GG	GG	GG	GG	GG	GG	--	GG	AA	AA	GG	GG	GG	AA	GG	AG	AG	GG	GG	GG	AA	AA	GG	AA	GG	AA	GG	AA	GG	GG	AA	--	AA	GG
TM718	A/T	A01	13398575	--	AT	TT	TT	AA	TT	TT	TT	TT	AA	AA	AT	AA	AA	AA	AA	AA	AA	--	AA	TT	TT	AA	AA	AA	TT	AA	AT	AT	AA	AA	AA	TT	TT	AA	TT	AA	TT	AA	TT	AA	AA	TT	--	TT	AA
TM719	T/A	A01	13415723	--	TA	TT	TT	AA	TT	TT	TT	TT	AA	AA	TA	AA	AA	AA	AA	AA	TT	--	TT	TT	TT	AA	AA	AA	TT	AA	--	--	AA	AA	AA	TT	TT	AA	TT	AA	TT	AA	TT	AA	AA	TT	--	TT	AA
TM721	A/G	A01	13556598	--	AG	AA	AA	GG	AA	AA	AA	AA	GG	GG	AG	GG	GG	GG	GG	GG	AA	--	AA	AA	AA	GG	GG	GG	AA	GG	AG	AG	GG	GG	GG	AA	AA	GG	AA	GG	AA	GG	AA	GG	GG	AA	--	AA	GG
TM723	A/G	A01	13588377	--	TC	TT	TT	CC	TT	TT	TT	TT	CC	CC	TC	CC	CC	CC	CC	CC	TT	--	TT	TT	TT	CC	CC	CC	TT	CC	TC	TC	CC	CC	CC	TT	TT	CC	TT	CC	TT	CC	TT	CC	CC	TT	--	TT	CC
TM724	T/C	A01	13592522	--	--	CC	CC	TT	CC	CC	CC	CC	TT	TT	TC	TT	TT	TT	TT	TT	CC	--	CC	CC	CC	TT	TT	TT	CC	TT	TC	TC	TT	TT	TT	CC	CC	TT	CC	TT	CC	TT	CC	TT	TT	CC	--	CC	TT
TM725	A/C	A01	13595643	TG	--	TT	TT	TG	TT	TT	TT	TT	TG	TG	--	TG	TG	TG	TG	TG	TT	TG	TT	TT	TT	TG	TG	TG	TT	TG	TG	TG	TG	TG	TG	TT	TT	TG	TT	TG	TT	TG	TT	TG	TG	TT	TG	TT	TG
TM728	A/G	A01	13619388	TC	CC	CC	CC	TC	CC	CC	CC	CC	TC	TC	--	TC	TC	TC	TC	TC	CC	TC	CC	CC	CC	TC	TC	TC	CC	TC	TC	TC	TC	TC	TC	CC	CC	TC	CC	TC	CC	TC	CC	TC	TC	CC	TC	CC	TC
TM729	A/C	A01	13622704	--	--	CC	CC	AA	CC	CC	CC	CC	AA	AA	AC	AA	AA	AA	AA	AA	CC	--	CC	CC	CC	AA	AA	AA	CC	AA	--	--	AA	AA	AA	CC	CC	AA	CC	AA	CC	AA	CC	AA	AA	CC	--	CC	AA
TM730	A/G	A01	13631890	--	TC	TT	TT	CC	TT	TT	TT	TT	CC	CC	TC	CC	CC	CC	CC	CC	TT	--	TT	TT	TT	CC	CC	CC	TT	CC	TC	TC	CC	CC	CC	TT	TT	CC	TT	CC	TT	CC	TT	CC	CC	TT	--	TT	CC
TM732	A/G	A01	13642872	TC	--	CC	CC	TC	CC	CC	CC	CC	TC	TC	--	TC	TC	TC	TC	TC	CC	TC	CC	CC	CC	TC	TC	TC	CC	TC	TC	TC	TC	TC	TC	CC	CC	TC	CC	TC	CC	TC	CC	TC	TC	CC	TC	CC	TC
TM733	T/A	A01	13650635	--	AT	TT	TT	AA	TT	TT	TT	TT	AA	AA	AT	AA	AA	AA	AA	AA	TT	AA	TT	TT	TT	AA	AA	AA	TT	AA	--	--	AA	AA	AA	TT	TT	AA	TT	AA	TT	AA	TT	AA	AA	TT	AA	TT	AA
TM734	T/G	A01	13657001	GG	--	TT	TT	GG	TT	TT	TT	TT	GG	GG	TG	GG	GG	GG	GG	GG	TT	--	TT	TT	TT	GG	GG	GG	TT	GG	--	--	GG	GG	GG	TT	TT	GG	TT	GG	TT	GG	TT	GG	GG	TT	--	TT	GG
TM735	T/C	A01	13664227	--	TC	TT	TT	CC	TT	TT	TT	TT	CC	CC	TC	CC	CC	CC	CC	CC	TT	--	TT	TT	TT	CC	CC	CC	TT	CC	TC	--	CC	CC	CC	TT	TT	CC	TT	CC	TT	CC	TT	CC	CC	TT	--	TT	CC
TM737	T/C	A01	13669686	--	--	GG	GG	AA	GG	GG	GG	GG	AA	AA	AG	AA	AA	AA	AA	AA	GG	--	GG	GG	GG	AA	AA	AA	GG	AA	--	--	AA	AA	AA	GG	GG	AA	GG	AA	GG	AA	GG	AA	AA	GG	--	GG	AA
TM738	A/G	A01	13675448	AG	--	GG	GG	AG	GG	GG	GG	GG	AG	AG	AG	AG	AG	AG	AG	AG	GG	AG	GG	GG	GG	AG	AG	AG	GG	AG	AG	AG	AG	AG	AG	GG	GG	AG	GG	AG	GG	AG	GG	AG	AG	GG	AG	GG	AG
TM739	A/T	A01	13681702	TT	TA	AA	AA	TT	AA	AA	AA	AA	TT	TT	--	TT	TT	TT	TT	TT	AA	TT	AA	AA	AA	TT	TT	TT	AA	TT	TT	TT	TT	TT	TT	AA	AA	TT	AA	TT	AA	TT	AA	TT	TT	AA	TT	AA	TT
TM740	A/G	A01	13687902	--	AG	GG	GG	AA	GG	GG	GG	GG	AA	AA	AG	AA	AA	AA	AA	AA	GG	--	GG	GG	GG	AA	AA	AA	GG	AA	AG	--	AA	AA	AA	GG	GG	AA	GG	AA	GG	AA	GG	AA	AA	GG	--	GG	AA
TM741	A/G	A01	13690356	--	TC	CC	CC	TT	CC	CC	CC	CC	TT	TT	TC	TT	TT	TT	TT	TT	CC	--	CC	CC	CC	TT	TT	TT	CC	TT	--	--	TT	TT	TT	CC	CC	TT	CC	TT	CC	TT	CC	TT	TT	CC	--	CC	TT
TM742	T/C	A01	13693994	--	TC	TT	TT	CC	TT	TT	TT	TT	CC	CC	TC	CC	CC	CC	CC	CC	TT	--	TT	TT	TT	CC	CC	CC	TT	CC	TC	TC	CC	CC	CC	TT	TT	CC	TT	CC	TT	CC	TT	CC	CC	TT	--	TT	CC
TM743	A/G	A01	13696359	--	TC	CC	CC	TT	CC	CC	CC	CC	TT	TT	TC	TT	TT	TT	TT	TT	CC	--	CC	CC	CC	TT	TT	TT	CC	TT	TC	--	TT	TT	TT	CC	CC	TT	CC	TT	CC	TT	CC	TT	TT	CC	--	CC	TT
TM746	A/G	A01	13836574	--	TC	CC	CC	TT	CC	CC	CC	CC	TT	TT	TC	TT	TT	TT	TT	TT	TT	CC	TT	CC	CC	TT	TT	TT	CC	TT	TC	--	TT	TT	TT	CC	CC	TT	CC	TT	CC	TT	CC	TT	--	CC	--	TT	TT
TM747	A/G	A01	13843512	--	AG	GG	GG	AA	GG	AA	GG	GG	AA	AA	AG	AA	AA	AA	AA	AA	AA	GG	AA	AA	GG	AA	AA	AA	GG	AA	AG	AG	AA	AA	AA	GG	GG	AA	AG	AA	GG	AA	GG	AA	--	GG	--	AA	AA
TM748	A/G	A01	13847177	TC	TC	TT	TT	CC	TT	CC	TT	TT	CC	CC	TC	CC	CC	CC	CC	CC	CC	TT	CC	CC	TT	CC	CC	CC	TT	CC	TC	TC	CC	CC	CC	TT	TT	CC	TC	CC	TT	CC	TT	CC	--	TT	TC	CC	CC
TM751	A/G	A01	14034650	--	--	AA	AA	GG	AA	GG	AA	AA	GG	GG	AG	GG	GG	GG	GG	GG	GG	AA	GG	GG	AA	GG	GG	GG	AA	GG	AG	--	GG	GG	GG	AA	AA	AA	AG	GG	AA	GG	AA	GG	--	AA	GG	AA	AA
TM752	A/G	A01	14040108	--	--	TT	TT	CC	TT	CC	TT	TT	CC	CC	TC	CC	CC	CC	CC	CC	CC	TT	CC	CC	TT	CC	CC	CC	TT	CC	TC	TC	CC	CC	CC	TT	TT	TT	TC	CC	TT	CC	TT	CC	--	TT	--	TT	TT
TM753	G/C	A01	14045497	--	CG	CC	CC	GG	CC	GG	CC	CC	GG	GG	CG	GG	GG	GG	GG	GG	GG	CC	GG	GG	CC	GG	GG	GG	CC	GG	CG	CG	GG	GG	GG	CC	CC	CC	CG	GG	CC	GG	CC	GG	CG	CC	--	CC	CC
TM758	A/G	A01	14119746	--	GG	GG	GG	AA	GG	AA	AA	GG	AA	AA	GG	AA	AA	AA	AA	AA	AA	--	AA	AA	GG	AA	GG	AA	GG	AA	AG	GG	AA	GG	AG	GG	GG	AA	AG	GG	GG	GG	GG	AA	AA	GG	--	GG	AA
TM759	A/G	A01	14123748	--	GG	GG	GG	AA	GG	AA	AA	GG	AA	AA	GG	AA	AA	AA	AA	AA	AA	--	AA	AA	GG	AA	GG	AA	GG	AA	--	GG	AA	GG	AG	GG	GG	AA	AG	GG	GG	GG	GG	AA	AA	GG	--	GG	AA
TM760	T/C	A01	14126983	--	CC	CC	CC	TT	CC	TT	TT	CC	TT	TT	CC	TT	TT	TT	TT	TT	TT	--	TT	TT	CC	TT	CC	TT	CC	TT	TC	CC	TT	CC	TC	CC	CC	TT	TC	CC	CC	CC	CC	TT	TT	CC	--	CC	TT
TM761	T/C	A01	14139788	--	CC	CC	CC	TT	CC	TT	TT	CC	TT	TT	CC	TT	TT	TT	TT	TT	TT	--	TT	TT	CC	TT	CC	TT	CC	TT	TC	CC	TT	CC	TC	CC	CC	TT	TC	CC	CC	CC	CC	TT	TT	CC	--	CC	TT
TM762	T/C	A01	14169120	--	GG	GG	GG	AA	GG	AA	AA	GG	AA	AA	GG	AA	AA	AA	AA	AA	AA	--	AA	AA	GG	AA	GG	AA	GG	AA	AG	GG	AA	GG	AG	GG	GG	AA	AG	GG	GG	GG	GG	AA	AA	GG	--	GG	AA
TM763	T/A	A01	14171411	--	TT	TT	TT	AA	TT	AA	AA	TT	AA	AA	TT	AA	AA	AA	AA	AA	AA	--	AA	AA	TT	AA	TT	AA	TT	AA	TA	TT	AA	TT	TA	TT	TT	AA	TA	TT	TT	TT	TT	AA	AA	TT	TA	TT	AA
TM764	T/C	A01	14173944	--	AA	AA	AA	GG	AA	GG	GG	AA	GG	GG	AA	GG	GG	GG	GG	GG	GG	--	GG	GG	AA	GG	AA	GG	AA	GG	AG	AA	GG	AA	AG	AA	AA	GG	AG	AA	AA	AA	AA	GG	GG	AA	--	AA	GG
TM766	A/G	A01	14187356	--	CC	CC	CC	TT	CC	TT	TT	CC	TT	TT	CC	TT	TT	TT	TT	TT	TT	--	TT	TT	CC	TT	CC	TT	CC	TT	TC	CC	TT	CC	TC	CC	CC	TT	TC	CC	CC	CC	CC	TT	TT	CC	--	CC	TT
TM767	A/T	A01	14191853	--	AA	AA	AA	TT	AA	TT	TT	AA	TT	TT	AA	TT	TT	TT	TT	TT	TT	--	TT	TT	AA	TT	AA	TT	AA	TT	AT	AA	TT	AA	--	AA	AA	TT	AT	AA	AA	AA	AA	TT	TT	AA	--	AA	TT
TM768	T/C	A01	14197193	--	CC	CC	CC	TT	CC	TT	TT	CC	TT	TT	CC	TT	TT	TT	TT	TT	TT	TT	TT	TT	CC	TT	CC	TT	CC	TT	--	CC	TT	CC	TC	CC	CC	TT	TC	CC	CC	CC	CC	TT	TT	CC	--	CC	TT
TM769	A/C	A01	14213467	CC	AA	AA	AA	CC	AA	CC	CC	AA	CC	CC	AA	CC	CC	CC	CC	CC	CC	CC	CC	CC	AA	CC	AA	CC	AA	CC	--	AA	CC	AA	AC	AA	AA	CC	AC	AA	AA	AA	AA	CC	CC	AA	--	AA	CC
TM770	T/C	A01	14218525	TC	TT	TT	TT	TC	TT	TC	TC	TT	TC	TC	TT	TC	TC	TC	TC	TC	TC	TC	TC	TC	TT	TC	TT	TC	TT	TC	TC	TT	TC	TT	--	TT	TT	TC	TT	TT	TT	TT	TT	TC	TC	TT	TC	TT	TC
TM771	A/G	A01	14227395	--	GG	GG	GG	AA	GG	AA	AA	GG	AA	AA	GG	AA	AA	AA	AA	AA	AA	--	AA	AA	GG	AA	GG	AA	GG	AA	--	GG	AA	GG	AG	GG	GG	AA	AG	GG	GG	GG	GG	AA	AA	GG	--	GG	AA
TM772	A/G	A01	14231324	--	AA	AA	AA	GG	AA	GG	GG	AA	GG	GG	AA	GG	GG	GG	GG	GG	GG	--	GG	GG	AA	GG	AA	GG	AA	GG	AG	AA	GG	AA	AG	AA	AA	GG	AG	AA	AA	AA	AA	GG	GG	AA	--	AA	GG
TM773	T/G	A01	14235701	--	GG	GG	GG	TT	GG	TT	TT	GG	TT	TT	GG	TT	TT	TT	TT	TT	TT	--	TT	TT	GG	TT	GG	TT	GG	TT	TG	GG	TT	GG	--	GG	GG	TT	TG	GG	GG	GG	GG	TT	TT	GG	--	GG	TT
TM774	A/T	A01	14239396	--	TT	TT	TT	AA	TT	AA	AA	TT	AA	AA	TT	AA	AA	AA	AA	AA	AA	--	AA	AA	TT	AA	TT	AA	TT	AA	TA	TT	AA	TT	TA	TT	TT	AA	--	TT	TT	TT	TT	AA	AA	TT	--	TT	AA
TM775	T/C	A01	14251159	--	TT	TT	TT	CC	TT	CC	CC	TT	CC	CC	TT	CC	CC	CC	CC	CC	CC	--	CC	CC	TT	CC	TT	CC	TT	CC	--	TT	CC	TT	TC	TT	TT	CC	TC	TT	TT	TT	TT	CC	CC	TT	--	TT	CC
TM776	T/C	A01	14254094	--	CC	CC	CC	TT	CC	TT	TT	CC	TT	TT	CC	TT	TT	TT	TT	TT	TT	--	TT	TT	CC	TT	CC	TT	CC	TT	--	CC	TT	CC	TC	CC	CC	TT	TC	CC	CC	CC	CC	TT	TT	CC	--	CC	TT
TM777	T/C	A01	14260182	--	CC	CC	CC	TT	CC	TT	TT	CC	TT	TT	CC	TT	TT	TT	TT	TT	TT	--	TT	TT	CC	TT	CC	TT	CC	TT	TC	CC	TT	CC	TC	CC	CC	TT	TC	CC	CC	CC	CC	TT	TT	CC	--	CC	TT
TM778	T/C	A01	14275104	AG	GG	GG	GG	AG	GG	AG	AG	GG	AG	AG	GG	AG	AG	AG	AG	AG	AG	AG	AG	AG	GG	AG	GG	AG	GG	AG	AG	GG	AG	GG	GG	GG	GG	AG	GG	GG	GG	GG	GG	AG	AG	GG	AG	GG	AG
TM780	G/C	A01	14292512	--	CC	CC	CC	GG	CC	GG	GG	CC	GG	GG	CC	GG	GG	GG	GG	GG	GG	--	GG	GG	CC	GG	CC	GG	CC	GG	--	CC	GG	CC	CG	CC	CC	GG	--	CC	CC	CC	CC	GG	GG	CC	--	CC	GG
TM781	T/G	A01	14301679	--	GG	GG	GG	TT	GG	TT	TT	GG	TT	TT	GG	TT	TT	TT	TT	TT	TT	--	TT	TT	GG	TT	GG	TT	GG	TT	TG	GG	TT	GG	TG	GG	GG	TT	TG	GG	GG	GG	GG	TT	TT	GG	TG	GG	TT
TM783	A/G	A01	14497617	--	TT	TT	TT	CC	TT	CC	CC	TT	CC	CC	TT	CC	CC	CC	CC	CC	CC	--	CC	CC	TT	CC	TT	CC	TT	CC	TC	TT	CC	TT	TC	TT	TT	CC	TC	TT	TT	TT	TT	CC	CC	CC	--	TT	CC
TM784	T/C	A01	14674106	TC	TT	TT	TT	--	TT	TC	TC	TT	TC	TC	TT	TC	TC	TC	TC	TC	TC	TC	TC	TC	TC	TC	TT	TC	TT	TC	TC	TT	TC	TT	--	TT	TT	TC	--	TT	TT	TT	TT	TC	TC	TC	TC	TT	TC
TM785	A/C	A01	14734583	--	AA	AA	AA	CC	AA	CC	CC	AA	CC	CC	AA	CC	CC	CC	CC	CC	CC	--	CC	CC	CC	CC	AA	CC	AA	CC	AC	AA	CC	AA	AC	AA	AA	CC	AC	AA	AA	AA	AA	CC	CC	CC	--	AA	CC
TM786	T/C	A01	14770055	AG	GG	GG	GG	AG	GG	AG	AG	GG	AG	AG	GG	AG	AG	AG	AG	AG	AG	GG	AG	AG	AG	AG	GG	AG	GG	AG	AG	GG	AG	GG	--	GG	GG	GG	--	GG	GG	GG	GG	AG	GG	AG	AG	GG	GG
TM789	T/G	A01	14873544	AC	CC	CC	CC	AC	CC	AC	AC	CC	AC	AC	CC	AC	AC	AC	AC	AC	AC	CC	AC	AC	AC	AC	CC	AC	CC	AC	AC	CC	AC	CC	CC	CC	CC	CC	--	CC	CC	CC	CC	AC	CC	AC	AC	CC	CC
TM790	A/G	A01	14887485	--	AA	--	--	GG	AA	GG	GG	AA	GG	GG	AA	GG	GG	GG	GG	GG	GG	--	GG	GG	GG	GG	AA	GG	AA	GG	--	AA	GG	AA	AG	AA	AA	GG	AG	AA	AA	AA	AA	GG	GG	GG	--	AA	GG
TM791	A/G	A01	14961321	--	AA	AA	AA	GG	AA	GG	GG	AA	GG	GG	AA	GG	GG	GG	GG	GG	GG	AA	GG	GG	GG	GG	AA	GG	AA	GG	--	AA	GG	AA	AG	AA	AA	AA	AG	AA	AA	AA	AA	GG	--	GG	--	AA	AA
TM793	T/C	A01	14995314	--	CC	CC	CC	TT	CC	TT	TT	CC	TT	TT	CC	TT	TT	TT	TT	TT	TT	CC	TT	TT	TT	TT	CC	TT	CC	TT	--	CC	TT	CC	TC	CC	CC	CC	TC	CC	CC	CC	CC	TT	CC	TT	--	CC	CC
TM794	T/C	A01	15011608	--	CC	CC	CC	TT	CC	TT	TT	CC	TT	TT	CC	TT	TT	TT	TT	TT	TT	CC	TT	TT	TT	TT	CC	TT	CC	TT	TC	CC	TT	CC	TC	CC	CC	CC	TC	CC	CC	CC	CC	TT	--	TT	--	CC	CC
TM795	A/G	A01	15061874	GG	AA	GG	GG	GG	GG	GG	GG	GG	GG	GG	AG	GG	GG	GG	GG	GG	GG	--	GG	GG	GG	GG	GG	GG	GG	GG	AG	--	GG	GG	AG	GG	GG	GG	GG	GG	GG	GG	AA	GG	GG	GG	GG	GG	GG
TM796	A/T	A01	15168420	TA	TT	TT	TT	TA	TT	TA	TA	TT	TA	TA	TT	TA	TA	TA	TA	TA	TA	TT	TA	TA	TA	TA	TT	TA	TT	TA	TA	TT	TA	TT	--	TT	TT	TT	--	TT	TT	TT	TT	TA	TT	TA	TA	TT	TT
TM797	T/C	A01	15186020	--	AA	AA	AA	GG	AA	GG	GG	AA	GG	GG	AA	GG	GG	GG	GG	GG	GG	AA	GG	GG	GG	GG	AA	GG	AA	GG	AG	AA	GG	AA	AG	AA	AA	AA	AG	AA	AA	AA	AA	GG	--	GG	AG	AA	AA
TM799	T/C	A01	15211534	AG	GG	GG	GG	AG	GG	AG	AG	GG	AG	AG	GG	AG	AG	AG	AG	AG	AG	GG	AG	AG	AG	AG	GG	AG	GG	AG	--	GG	AG	GG	GG	GG	GG	GG	--	GG	GG	GG	GG	AG	GG	AG	AG	GG	GG
TM800	T/C	A01	15323235	TC	CC	CC	CC	TC	CC	TC	TC	CC	TC	TC	CC	TC	TC	TC	TC	TC	TC	CC	TC	TC	TC	TC	CC	TC	CC	TC	TC	CC	TC	CC	CC	CC	CC	CC	CC	CC	CC	CC	CC	TC	CC	TC	TC	CC	CC
TM801	A/C	A01	15405670	CC	AC	CC	CC	CC	CC	CC	CC	CC	CC	CC	CC	CC	CC	CC	CC	CC	CC	CC	CC	CC	CC	CC	CC	CC	CC	CC	--	CC	CC	CC	CC	CC	CC	CC	CC	CC	CC	CC	AC	CC	CC	CC	CC	CC	CC
TM803	T/C	A01	15516421	--	CC	CC	CC	TT	CC	TT	TT	CC	TT	TT	CC	TT	TT	TT	TT	TT	TT	CC	TT	TT	TT	TT	CC	TT	CC	TT	TC	CC	TT	CC	TC	CC	CC	TT	TC	CC	CC	CC	CC	CC	--	TT	--	CC	TT
TM804	T/C	A01	15518724	--	CC	CC	CC	TT	CC	TT	TT	CC	TT	TT	CC	TT	TT	TT	TT	TT	TT	CC	TT	TT	TT	TT	CC	TT	CC	TT	TC	CC	TT	CC	TC	CC	CC	TT	TC	CC	CC	CC	CC	CC	--	TT	--	CC	TT
TM806	A/G	A01	15535470	--	AA	AA	AA	GG	AA	GG	GG	AA	GG	GG	AA	GG	GG	GG	GG	GG	GG	AA	GG	GG	GG	GG	AA	GG	AA	GG	AG	AA	GG	AA	AG	AA	AA	GG	AG	AA	AA	AA	AA	AA	--	GG	--	AA	GG
TM807	T/C	A01	15539683	--	AA	AA	--	GG	AA	GG	GG	AA	GG	GG	AA	GG	GG	GG	GG	GG	GG	AA	GG	GG	GG	GG	AA	GG	AA	GG	--	AA	GG	AA	AA	AA	AA	GG	--	AA	AA	AA	AA	AA	AA	GG	--	AA	GG
TM808	A/G	A01	15544500	--	GG	GG	GG	AA	GG	AA	AA	GG	AA	AA	GG	AA	AA	AA	AA	AA	AA	GG	AA	AA	AA	AA	GG	AA	GG	AA	--	GG	AA	GG	AG	GG	GG	AA	AG	GG	GG	GG	GG	GG	--	AA	--	GG	AA
TM811	A/G	A01	15575185	--	GG	GG	GG	AA	GG	AA	AA	GG	AA	AA	GG	AA	AA	AA	AA	AA	AA	GG	AA	AA	AA	AA	GG	AA	GG	AA	--	GG	AA	GG	AG	GG	GG	AA	AG	GG	GG	GG	GG	GG	--	AA	--	GG	AA
TM818	T/C	A01	15634584	--	GG	GG	GG	AA	GG	AA	AA	GG	AA	AA	GG	AA	AA	AA	AA	AA	AA	--	AA	AA	AA	AA	GG	AA	GG	AA	AG	GG	AA	GG	AG	GG	GG	AA	AG	GG	GG	GG	GG	GG	AA	AA	AG	GG	AA
TM819	T/C	A01	15641558	TC	CC	CC	CC	TC	CC	TC	TC	CC	TC	TC	CC	TC	TC	TC	TC	TC	TC	TC	TC	TC	TC	TC	CC	TC	CC	TC	TC	CC	TC	CC	--	CC	CC	TC	--	CC	CC	CC	CC	CC	TC	TC	--	CC	TC
TM820	A/G	A01	15645415	--	GG	GG	GG	AA	GG	AA	AA	GG	AA	AA	GG	AA	AA	AA	AA	AA	AA	--	AA	AA	AA	AA	GG	AA	GG	AA	--	GG	AA	GG	AG	GG	GG	AA	AG	GG	GG	GG	GG	GG	AA	AA	--	GG	AA
TM822	T/C	A01	15654305	--	CC	CC	CC	TT	CC	TT	TT	CC	TT	TT	CC	TT	TT	TT	TT	TT	TT	--	TT	TT	TT	TT	CC	TT	CC	TT	TC	CC	TT	CC	TC	CC	CC	TT	TC	CC	CC	CC	CC	CC	TT	TT	--	CC	TT
TM823	T/C	A01	15658763	--	CC	CC	CC	TT	CC	TT	TT	CC	TT	TT	CC	TT	TT	TT	TT	TT	TT	--	TT	TT	TT	TT	CC	TT	CC	TT	--	CC	TT	CC	--	CC	CC	TT	--	CC	CC	CC	CC	CC	TT	TT	--	CC	TT
TM824	A/G	A01	15668879	--	CC	CC	CC	TT	CC	TT	TT	CC	TT	TT	CC	TT	TT	TT	TT	TT	TT	TT	TT	TT	TT	TT	CC	TT	CC	TT	--	CC	TT	CC	TC	CC	CC	TT	TC	CC	CC	CC	CC	CC	TT	TT	--	CC	TT
TM827	T/C	A01	15691855	--	CC	CC	CC	TT	CC	TT	TT	CC	TT	TT	CC	TT	TT	TT	TT	TT	TT	--	TT	TT	TT	TT	CC	TT	CC	TT	TC	CC	TT	CC	TC	CC	CC	TT	TC	CC	CC	CC	CC	CC	TT	TT	--	CC	TT
TM831	T/C	A01	15712643	TC	CC	CC	CC	TC	CC	TC	TC	CC	TC	TC	CC	TC	TC	TC	TC	TC	TC	TC	TC	TC	TC	TC	CC	TC	CC	TC	TC	CC	TC	CC	--	CC	CC	TC	--	CC	CC	CC	CC	CC	TC	TC	TC	CC	TC
TM832	T/C	A01	15720040	AG	GG	GG	GG	AG	GG	AG	AG	GG	AG	AG	GG	AG	AG	AG	AG	AG	AG	AG	AG	AG	AG	AG	GG	AG	GG	AG	AG	GG	AG	GG	--	GG	GG	AG	--	GG	GG	GG	GG	GG	AG	AG	AG	GG	AG
TM834	A/G	A01	15731381	--	AA	AA	AA	GG	AA	GG	GG	AA	GG	GG	AA	GG	GG	GG	GG	GG	GG	--	GG	GG	GG	GG	AA	GG	AA	GG	AG	AA	GG	AA	AG	AA	AA	GG	AG	AA	AA	AA	AA	AA	GG	GG	--	AA	GG
TM835	A/C	A01	15736881	--	GG	GG	GG	TT	GG	TT	TT	GG	TT	TT	GG	TT	TT	TT	TT	TT	TT	--	TT	TT	TT	TT	GG	TT	GG	TT	TG	GG	TT	GG	TG	GG	GG	TT	TG	GG	GG	GG	GG	GG	TT	TT	--	GG	TT
TM837	T/C	A01	15760925	--	GG	GG	GG	GG	GG	AA	AA	GG	AA	AA	GG	AA	AA	AA	AA	AA	AA	--	AA	AA	AA	AA	GG	AA	GG	AA	--	GG	AA	GG	GG	GG	GG	AA	AG	GG	GG	GG	GG	GG	AA	AA	--	GG	AA
TM838	T/A	A01	15763446	--	TT	TT	TT	TT	TT	AA	AA	TT	AA	AA	TT	AA	AA	AA	AA	AA	AA	--	AA	AA	AA	AA	TT	AA	TT	AA	--	TT	AA	TT	TT	TT	TT	AA	TA	TT	TT	TT	TT	TT	AA	AA	--	TT	AA
TM839	G/C	A01	15765594	--	GG	GG	GG	GG	GG	CC	CC	GG	CC	CC	GG	CC	CC	CC	CC	CC	CC	--	CC	CC	CC	CC	GG	CC	GG	CC	CG	GG	CC	GG	GG	GG	GG	CC	CG	GG	GG	GG	GG	GG	CC	CC	--	GG	CC
TM841	T/C	A01	15777129	--	GG	GG	GG	GG	GG	AA	AA	GG	AA	AA	GG	AA	AA	AA	AA	AA	AA	--	AA	AA	AA	AA	GG	AA	GG	AA	AG	GG	AA	GG	GG	GG	GG	GG	AG	GG	GG	GG	GG	GG	AA	AA	--	GG	GG
TM842	T/C	A01	15786291	--	TT	TT	TT	TT	TT	CC	CC	TT	CC	CC	TT	CC	CC	CC	CC	CC	CC	--	CC	CC	CC	CC	TT	CC	TT	CC	TC	TT	CC	TT	TT	TT	TT	TT	TC	TT	TT	TT	TT	TT	CC	CC	--	TT	TT
TM846	T/C	A01	15808570	--	TT	TT	TT	TT	TT	CC	CC	TT	CC	CC	TT	CC	CC	CC	CC	CC	CC	--	CC	CC	CC	CC	TT	CC	TT	CC	TC	TT	CC	TT	TT	TT	TT	TT	TC	TT	TT	TT	TT	TT	CC	CC	--	TT	TT
TM847	G/C	A01	15820933	--	CC	CC	CC	CC	CC	GG	GG	CC	GG	GG	CC	GG	GG	GG	GG	GG	GG	GG	GG	GG	GG	GG	CC	GG	CC	GG	GC	CC	GG	CC	CC	CC	CC	CC	GC	CC	CC	CC	CC	CC	GG	GG	--	CC	CC
TM848	T/C	A01	15824679	--	AA	AA	AA	AA	AA	GG	GG	AA	GG	GG	AA	GG	GG	GG	GG	GG	GG	--	GG	GG	GG	GG	AA	GG	AA	GG	AG	AA	GG	AA	--	AA	AA	AA	AG	AA	AA	AA	AA	AA	GG	GG	--	AA	AA
TM849	A/C	A01	15826911	--	AA	AA	AA	AA	AA	CC	CC	AA	CC	CC	AA	CC	CC	CC	CC	CC	CC	--	CC	CC	CC	CC	AA	CC	AA	CC	AC	AA	CC	AA	AA	AA	AA	AA	AC	AA	AA	AA	AA	AA	CC	CC	--	AA	AA
TM850	T/C	A01	15829171	--	CC	CC	CC	CC	CC	TT	TT	CC	TT	TT	CC	TT	TT	TT	TT	TT	TT	--	TT	TT	TT	TT	CC	TT	CC	TT	TC	CC	TT	CC	CC	CC	CC	CC	TC	CC	CC	CC	CC	CC	TT	TT	--	CC	CC
TM854	T/C	A01	15848295	--	AA	AA	AA	AA	AA	GG	GG	AA	GG	GG	AA	GG	GG	GG	GG	GG	GG	--	GG	GG	GG	GG	AA	GG	AA	GG	AG	AA	GG	AA	AA	AA	AA	AA	AG	AA	AA	AA	AA	AA	GG	GG	--	AA	AA
TM855	A/C	A01	15890678	--	CC	CC	CC	CC	CC	AA	AA	CC	AA	AA	CC	AA	AA	AA	AA	AA	AA	CC	AA	AA	AA	AA	CC	AA	CC	AA	AC	CC	AA	CC	CC	CC	CC	CC	AC	CC	CC	CC	CC	CC	--	AA	--	CC	CC
TM857	T/C	A01	16003540	--	GG	GG	GG	AA	AA	AA	AA	GG	AA	AA	GG	AA	AA	AA	AA	AA	AA	GG	AA	AA	AA	AA	GG	AA	AA	AA	--	GG	AA	GG	--	GG	AA	GG	--	GG	AA	GG	GG	GG	GG	AA	AA	GG	GG
TM858	T/C	A01	16083828	TC	CC	CC	CC	TC	TC	TC	CC	CC	TC	TC	CC	TC	TC	TC	TC	TC	TC	CC	TC	TC	TC	TC	CC	TC	TC	TC	--	CC	TC	CC	CC	CC	TC	CC	CC	CC	TC	CC	CC	CC	CC	--	TC	CC	CC
TM859	A/G	A01	16120098	--	TT	TT	TT	CC	CC	CC	TT	TT	CC	CC	TT	CC	CC	CC	CC	CC	CC	TT	CC	CC	CC	CC	TT	CC	CC	CC	TC	TT	CC	TT	TC	TT	CC	TT	TC	TT	CC	TT	TT	TT	--	CC	CC	TT	TT
TM860	T/C	A01	16122785	TC	CC	CC	CC	TT	TT	TT	CC	CC	TT	TT	CC	TT	TT	TT	TT	TT	TT	CC	TT	TT	TT	TT	CC	TT	TT	TT	TC	CC	TT	CC	TC	CC	TT	CC	TC	CC	TT	CC	CC	CC	--	TT	TT	CC	CC
TM866	T/C	A01	16157524	TC	CC	CC	CC	TC	TC	TC	CC	CC	TC	TC	CC	TC	TC	TC	TC	TC	TC	CC	TC	TC	TC	TC	CC	TC	TC	TC	TC	CC	TC	CC	--	CC	TC	CC	--	CC	TC	CC	CC	CC	CC	TC	TC	CC	CC
TM868	A/G	A01	16168084	--	CC	CC	CC	TT	TT	TT	CC	CC	TT	TT	CC	TT	TT	TT	TT	TT	TT	CC	TT	TT	TT	TT	CC	TT	TT	TT	TC	CC	TT	CC	--	CC	TT	CC	--	CC	TT	CC	CC	CC	CC	TT	TT	CC	CC
TM870	A/G	A01	16178558	AG	AA	AA	AA	AG	AG	AG	AA	AA	AG	AG	AA	AG	AG	AG	AG	AG	AG	AA	AG	AG	AG	AG	AA	AG	AG	AG	AG	AA	AG	AA	AG	AA	AG	AA	--	AA	AG	AA	AA	AA	--	AG	AG	AA	AA
TM872	T/C	A01	16185041	TC	CC	CC	CC	TC	TC	TC	CC	CC	TC	TC	CC	TC	TC	TC	TC	TC	TC	CC	TC	TC	TC	TC	CC	TC	TC	TC	TC	CC	TC	CC	--	CC	TC	CC	--	CC	TC	CC	CC	CC	CC	TC	TC	CC	CC
TM875	T/C	A01	16200250	AG	AA	AA	AA	AG	AG	AG	AA	AA	AG	AG	AA	AG	AG	AG	AG	AG	AG	AA	AG	AG	AG	AG	AA	AG	AG	AG	AG	AA	AG	AA	AG	AA	AG	AA	AG	AA	AG	AA	AA	AA	--	AG	AG	AA	AA
TM876	T/A	A01	16207568	--	AA	AA	AA	TT	TT	TT	AA	AA	TT	TT	AA	TT	TT	TT	TT	TT	TT	AA	TT	TT	TT	TT	AA	TT	TT	TT	AT	AA	TT	AA	AA	AA	TT	AA	--	AA	TT	AA	AA	AA	AA	TT	TT	AA	AA
TM878	T/C	A01	16216693	AG	GG	GG	GG	AG	AG	AG	GG	GG	AG	AG	GG	AG	AG	AG	AG	AG	AG	GG	AG	AG	AG	AG	GG	AG	AG	AG	AG	GG	AG	GG	--	GG	AG	GG	GG	GG	AG	GG	GG	GG	GG	AG	AG	GG	GG
TM879	A/G	A01	16224332	--	AA	AA	AA	GG	GG	GG	AA	AA	GG	GG	AA	GG	GG	GG	GG	GG	GG	AA	GG	GG	GG	GG	AA	GG	GG	GG	AG	AA	GG	AA	AG	AA	GG	AA	AG	AA	GG	AA	AA	AA	--	GG	GG	AA	AA
TM881	A/C	A01	16235925	--	TT	TT	TT	GG	GG	GG	TT	TT	GG	GG	TT	GG	GG	GG	GG	GG	GG	TT	GG	GG	GG	GG	TT	GG	GG	GG	TG	TT	GG	TT	TG	TT	GG	TT	TG	TT	GG	TT	TT	TT	TG	GG	GG	TT	TT
TM883	T/A	A01	16249349	--	TT	TT	TT	AA	AA	AA	TT	TT	AA	AA	TT	AA	AA	AA	AA	AA	AA	TT	AA	AA	AA	AA	TT	AA	AA	AA	AT	TT	AA	TT	AT	TT	AA	TT	AT	TT	AA	TT	TT	TT	--	AA	AA	TT	TT
TM884	A/C	A01	16252313	--	TT	TT	TT	GG	GG	GG	TT	TT	GG	GG	TT	GG	GG	GG	GG	GG	GG	TT	GG	GG	GG	GG	TT	GG	GG	GG	TG	TT	GG	TT	--	TT	GG	TT	TG	TT	GG	TT	TT	TT	--	GG	GG	TT	TT
TM886	A/G	A01	16272228	--	TT	TT	TT	CC	CC	CC	TT	TT	CC	CC	TT	CC	CC	CC	CC	CC	CC	TT	CC	CC	CC	CC	TT	CC	CC	CC	TC	TT	CC	TT	TC	TT	CC	TT	TC	TT	CC	TT	TT	TT	--	CC	CC	TT	TT
TM887	T/C	A01	16276735	--	CC	CC	CC	TT	TT	TT	CC	CC	TT	TT	CC	TT	TT	TT	TT	TT	TT	CC	TT	TT	TT	TT	CC	TT	TT	TT	TC	CC	TT	CC	TC	CC	TT	CC	TC	CC	TT	CC	CC	CC	--	TT	TT	CC	CC
TM888	T/A	A01	16281718	--	TT	TT	TT	AA	AA	AA	TT	TT	AA	AA	TT	AA	AA	AA	AA	AA	AA	TT	AA	AA	AA	AA	TT	AA	AA	AA	--	TT	AA	TT	TT	TT	AA	TT	AT	TT	AA	TT	TT	TT	TT	AA	AA	TT	TT
TM889	A/G	A01	16284725	--	TT	TT	TT	CC	CC	CC	TT	TT	CC	CC	TT	CC	CC	CC	CC	CC	CC	TT	CC	CC	CC	CC	TT	CC	CC	CC	TC	TT	CC	TT	TC	TT	CC	TT	TC	TT	CC	TT	TT	TT	--	CC	CC	TT	TT
TM892	T/C	A01	16295703	AG	AA	AA	AA	GG	GG	GG	AA	AA	GG	GG	AA	GG	GG	GG	GG	GG	GG	AA	GG	GG	GG	GG	AA	GG	GG	GG	AG	AA	GG	AA	AG	AA	GG	AA	AG	AA	GG	AA	AA	AA	--	GG	GG	AA	AA
TM895	A/G	A01	16311893	--	GG	GG	GG	AA	AA	AA	GG	GG	AA	AA	GG	AA	AA	AA	AA	AA	AA	GG	AA	AA	AA	AA	GG	AA	AA	AA	--	GG	AA	GG	AG	GG	AA	GG	AG	GG	AA	GG	GG	GG	--	AA	AA	GG	GG
TM899	T/C	A01	16374922	--	AA	AA	AA	GG	GG	GG	AA	AA	GG	GG	AA	GG	GG	GG	GG	GG	GG	AA	GG	GG	GG	GG	AA	GG	GG	GG	AG	AA	GG	AA	AG	AA	GG	AA	AG	AA	GG	AA	AA	AA	--	GG	GG	AA	AA
TM900	A/G	A01	16377444	AG	AA	AA	AA	AG	AG	AG	AA	AA	AG	AG	AA	AG	AG	AG	AG	AG	AG	AA	AG	AG	AG	AG	AA	AG	AG	AG	AG	AA	AG	AA	--	AA	AG	AA	--	AA	AG	AA	AA	AA	--	AG	AG	AA	AA
TM901	T/C	A01	16383488	--	CC	CC	CC	TT	TT	TT	CC	CC	TT	TT	CC	TT	TT	TT	TT	TT	TT	CC	TT	TT	TT	TT	CC	TT	TT	TT	--	CC	TT	CC	TC	CC	TT	CC	TC	CC	TT	CC	CC	CC	--	TT	TT	CC	CC
TM902	A/T	A01	16387190	--	AA	AA	AA	TT	TT	TT	AA	AA	TT	TT	AA	TT	TT	TT	TT	TT	TT	AA	TT	TT	TT	TT	AA	TT	TT	TT	TA	AA	TT	AA	TA	AA	TT	AA	TA	AA	TT	AA	AA	AA	--	TT	TT	AA	AA
TM903	A/G	A01	16405455	--	AA	AA	AA	GG	GG	GG	AA	AA	GG	GG	AA	GG	GG	GG	GG	GG	GG	AA	GG	GG	GG	GG	AA	GG	GG	GG	AG	AA	GG	AA	AG	AA	GG	AA	AG	AA	GG	AA	AA	AA	--	GG	GG	AA	AA
TM904	A/G	A01	16446835	--	CC	CC	CC	TT	TT	TT	CC	CC	TT	TT	CC	TT	TT	TT	TT	TT	TT	CC	TT	TT	TT	TT	CC	TT	TT	TT	--	CC	TT	CC	TC	CC	TT	CC	TC	CC	TT	CC	CC	CC	--	TT	TT	CC	CC
TM905	A/C	A01	16483572	--	AC	AA	AA	CC	CC	CC	AA	AA	CC	CC	AA	CC	CC	CC	CC	CC	CC	--	CC	CC	CC	CC	AA	CC	CC	CC	CC	AA	CC	AA	AC	AA	CC	CC	AC	AA	CC	AA	CC	AA	--	CC	CC	AA	CC
TM909	T/C	A01	16516466	--	TC	CC	CC	TT	TT	TT	CC	CC	TT	TT	CC	TT	TT	TT	TT	TT	TT	TT	TT	TT	TT	TT	CC	TT	TT	TT	TT	CC	TT	CC	TC	CC	TT	TT	TC	CC	TT	CC	TT	CC	TT	TT	TT	CC	TT
TM910	T/C	A01	16519446	AG	AG	AG	AG	GG	GG	GG	AG	AG	GG	GG	AG	GG	GG	GG	GG	GG	GG	GG	GG	GG	GG	GG	AG	GG	GG	GG	GG	AG	GG	AG	AG	AG	GG	GG	AG	AG	GG	AG	GG	AG	GG	--	GG	AG	GG
TM912	A/C	A01	16529399	--	--	GG	GG	TT	TT	TT	GG	GG	TT	TT	GG	TT	TT	TT	TT	TT	TT	--	TT	TT	TT	TT	GG	TT	TT	TT	TT	GG	TT	GG	TG	GG	TT	TT	TG	GG	TT	GG	TT	GG	--	TT	TT	GG	TT
TM913	T/C	A01	16536218	--	AG	AA	AA	GG	GG	GG	AA	AA	GG	GG	AA	GG	GG	GG	GG	GG	GG	GG	GG	GG	GG	GG	AA	GG	GG	GG	GG	AA	GG	AA	AG	AA	GG	GG	AG	AA	GG	AA	GG	AA	GG	GG	GG	AA	GG
TM914	A/C	A01	16539968	--	TG	TT	TT	GG	GG	GG	TT	TT	GG	GG	TT	GG	GG	GG	GG	GG	GG	--	GG	GG	GG	GG	TT	GG	GG	GG	GG	TT	GG	TT	--	TT	GG	GG	TG	TT	GG	TT	GG	TT	--	GG	GG	TT	GG
TM915	C/G	A01	16545319	CG	CG	GG	GG	CC	CC	CC	GG	GG	CC	CC	GG	CC	CC	CC	CC	CC	CC	--	CC	CC	CC	CC	GG	CC	CC	CC	CC	GG	CC	GG	CG	GG	CC	CC	CG	GG	CC	GG	CC	GG	--	CC	CC	GG	CC
TM917	A/C	A01	16566970	--	--	GG	GG	TT	TT	TT	GG	GG	TT	TT	GG	TT	TT	TT	TT	TT	TT	TT	TT	TT	TT	TT	GG	TT	TT	TT	TT	GG	TT	GG	TG	GG	TT	TT	TG	GG	TT	GG	TT	GG	TT	TT	TT	GG	TT
TM918	T/A	A01	16572545	--	AT	TT	TT	AA	AA	AA	TT	TT	TT	TT	TT	TT	TT	AA	TT	TT	AA	AA	AA	AA	AA	TT	TT	TT	AA	TT	AA	TT	AA	TT	--	TT	AA	AA	AT	TT	AA	TT	AA	TT	--	AA	AA	TT	AA
TM919	A/G	A01	16599119	GG	--	AG	AG	GG	GG	GG	AG	AG	GG	GG	AG	GG	GG	GG	GG	GG	GG	GG	GG	GG	GG	GG	AG	GG	GG	GG	GG	AG	GG	AG	--	AG	GG	GG	--	AG	GG	AG	GG	AG	GG	GG	GG	AG	GG
TM920	T/C	A01	16614342	--	TC	TT	TT	CC	CC	CC	TT	TT	CC	CC	TT	CC	CC	CC	CC	CC	CC	CC	CC	CC	CC	CC	TT	CC	CC	CC	CC	TT	CC	TT	TC	TT	CC	CC	TC	TT	CC	TT	CC	TT	CC	CC	CC	TT	CC
TM921	A/G	A01	16634678	--	--	GG	GG	GG	GG	AG	GG	GG	GG	GG	GG	GG	GG	AG	GG	GG	AG	AG	AG	AG	AG	GG	GG	GG	AG	GG	AG	GG	AG	GG	--	GG	AG	AG	GG	GG	AG	GG	AG	GG	AG	AG	AG	GG	AG
TM924	T/G	A01	16646466	--	--	CC	CC	AA	AA	AA	CC	CC	CC	CC	CC	CC	CC	AA	CC	CC	AA	--	AA	AA	AA	CC	CC	CC	AA	CC	AA	CC	AA	CC	--	CC	AA	AA	AC	CC	AA	CC	AA	CC	CC	AA	AA	CC	AA
TM927	A/G	A01	17008424	TC	--	CC	CC	TC	TC	TC	CC	CC	CC	CC	CC	CC	CC	TC	CC	CC	TC	CC	TC	TC	TC	CC	CC	CC	TC	CC	TC	CC	CC	CC	--	CC	TC	TC	--	CC	TC	CC	TC	CC	CC	TC	TC	CC	TC
TM929	T/G	A01	17251266	--	TG	TT	TT	GG	GG	GG	TT	TT	GG	GG	TT	GG	GG	GG	GG	GG	GG	GG	GG	GG	GG	GG	TT	GG	GG	GG	GG	TT	GG	TT	TG	TT	GG	GG	TG	TT	GG	TT	GG	TT	GG	GG	GG	TT	GG
TM931	T/G	A01	17327875	--	AC	CC	CC	AA	AA	AA	CC	CC	AA	AA	CC	AA	AA	AA	AA	AA	AA	AA	AA	AA	AA	AA	CC	AA	AA	AA	AA	CC	AA	CC	AC	CC	AA	AA	AC	CC	AA	CC	AA	CC	AA	AA	AA	CC	AA
TM935	T/C	A01	18871381	--	--	CC	CC	TT	TT	TT	CC	CC	TT	TT	CC	TT	TT	TT	TT	TT	TT	--	TT	TT	TT	TT	CC	TT	TT	TT	TT	CC	TT	CC	--	CC	TT	TT	TC	CC	TT	CC	TC	CC	CC	TT	TT	CC	TT
TM936	A/G	A01	18937848	--	AG	AA	AA	GG	GG	GG	AA	AA	GG	GG	AA	GG	GG	GG	GG	GG	GG	--	GG	GG	GG	GG	AA	GG	GG	GG	GG	AA	GG	AA	AG	AA	GG	GG	AG	AA	GG	AA	AG	AA	AA	GG	GG	AA	GG
TM937	T/G	A01	18950643	--	TG	TT	TT	GG	GG	GG	TT	TT	GG	GG	TT	GG	GG	GG	GG	GG	GG	--	GG	GG	GG	GG	TT	GG	GG	GG	GG	TT	GG	TT	TG	TT	GG	GG	TG	TT	GG	TT	TG	TT	TT	GG	GG	TT	GG
TM938	T/C	A01	18956573	--	TC	TT	TT	CC	CC	CC	TT	TT	CC	CC	TT	CC	CC	CC	CC	CC	CC	TT	CC	CC	CC	CC	TT	CC	CC	CC	CC	TT	CC	TT	TC	TT	CC	CC	TC	TT	CC	TT	TC	TT	TT	CC	CC	TT	CC
TM940	T/C	A01	18966820	--	TC	CC	CC	TT	TT	TT	CC	CC	TT	TT	CC	TT	TT	TT	TT	TT	TT	--	TT	TT	TT	TT	CC	TT	TT	TT	TT	CC	TT	CC	TC	CC	TT	TT	TC	CC	TT	CC	TC	CC	CC	TT	TT	CC	TT
TM942	T/C	A01	18981727	--	TC	TT	TT	CC	CC	CC	TT	TT	CC	CC	TT	CC	CC	CC	CC	CC	CC	--	CC	CC	CC	CC	TT	CC	CC	CC	CC	TT	CC	TT	TC	TT	CC	CC	TC	TT	CC	TT	TC	TT	TT	CC	CC	TT	CC
TM943	A/G	A01	18989500	--	AG	AA	AA	GG	GG	GG	AA	AA	GG	GG	AA	GG	GG	GG	GG	GG	GG	--	GG	GG	GG	GG	AA	GG	GG	GG	GG	AA	GG	AA	AG	AA	GG	GG	AG	AA	GG	AA	AG	AA	AA	GG	GG	AA	GG
TM944	T/C	A01	19037208	--	TC	TT	TT	CC	CC	CC	TT	TT	CC	CC	TT	CC	CC	CC	CC	CC	CC	--	CC	CC	CC	CC	TT	CC	CC	CC	CC	TT	CC	TT	TC	TT	CC	CC	TC	TT	CC	TT	TC	TT	TT	CC	CC	TT	CC
TM945	T/G	A01	19039357	AC	AC	CC	CC	AA	AA	AA	CC	CC	AA	AA	CC	AA	AA	AA	AA	AA	AA	--	AA	AA	AA	AA	CC	AA	AA	AA	AA	CC	AA	CC	AC	CC	AA	AA	AC	CC	AA	CC	AC	CC	CC	AA	AA	CC	AA
TM946	A/C	A01	19042627	--	AC	AA	AA	CC	CC	CC	AA	AA	CC	CC	AA	CC	CC	CC	CC	CC	CC	--	CC	CC	CC	CC	AA	CC	CC	CC	CC	AA	CC	AA	AC	AA	CC	CC	AC	AA	CC	AA	AC	AA	AA	CC	CC	AA	CC
TM947	A/G	A01	19048174	TC	TC	TT	TT	CC	CC	CC	TT	TT	CC	CC	TT	CC	CC	CC	CC	CC	CC	--	CC	CC	CC	CC	TT	CC	CC	CC	CC	TT	CC	TT	TC	TT	CC	CC	TC	TT	CC	TT	TC	TT	TT	CC	CC	TT	CC
TM948	T/C	A01	19051982	--	AG	GG	GG	AA	AA	AA	GG	GG	AA	AA	GG	AA	AA	AA	AA	AA	AA	--	AA	AA	AA	AA	GG	AA	AA	AA	AA	GG	AA	GG	AG	GG	AA	AA	AG	GG	AA	GG	AG	GG	GG	AA	AA	GG	AA
TM950	T/A	A01	19066599	--	AT	AA	AA	TT	TT	TT	AA	AA	TT	TT	AA	TT	TT	TT	TT	TT	TT	--	TT	TT	TT	TT	AA	TT	TT	TT	TT	AA	TT	AA	AT	AA	TT	TT	AT	AA	TT	AA	AT	AA	AA	TT	TT	AA	TT
TM951	A/G	A01	19078477	--	AG	GG	GG	AA	AA	AA	GG	GG	AA	AA	GG	AA	AA	AA	AA	AA	AA	AA	AA	AA	AA	AA	GG	AA	AA	AA	AA	GG	AA	GG	AG	GG	AA	AA	AG	GG	AA	GG	AG	GG	--	AA	AA	GG	AA
TM955	T/C	A01	19090749	--	TC	CC	CC	TT	TT	TT	CC	CC	TT	TT	CC	TT	TT	TT	TT	TT	TT	--	TT	TT	TT	TT	CC	TT	TT	TT	TT	CC	TT	CC	TC	CC	TT	TT	TC	CC	TT	CC	TC	CC	CC	TT	TT	CC	TT
TM956	A/C	A01	19098709	--	AC	AA	AA	CC	CC	CC	AA	AA	CC	CC	AA	CC	CC	CC	CC	CC	CC	--	CC	CC	CC	CC	AA	CC	CC	CC	CC	AA	CC	AA	AC	AA	CC	CC	AC	AA	CC	AA	AC	AA	AA	CC	CC	AA	CC
TM958	T/C	A01	19167032	--	--	TT	TT	CC	CC	CC	TT	TT	CC	CC	TT	CC	CC	CC	CC	CC	CC	CC	CC	CC	CC	CC	TT	CC	CC	CC	CC	TT	CC	TT	TC	TT	CC	CC	TC	TT	CC	TT	TC	TT	--	CC	CC	TT	CC
TM959	T/G	A01	19184566	--	--	CC	CC	AA	AA	AA	CC	CC	AA	AA	CC	AA	AA	AA	AA	AA	AA	AA	AA	AA	AA	AA	CC	AA	AA	AA	AA	CC	AA	CC	AC	CC	AA	AA	AC	CC	AA	CC	AC	CC	AA	AA	AA	CC	AA
TM960	T/G	A01	19189335	--	--	CC	CC	AA	AA	AA	CC	CC	AA	AA	CC	AA	AA	AA	AA	AA	AA	AA	AA	AA	AA	AA	CC	AA	AA	AA	AA	CC	AA	CC	AC	CC	AA	AA	AC	CC	AA	CC	AC	CC	AA	AA	AA	CC	AA
TM962	G/C	A01	19201775	--	--	CC	CC	GG	GG	GG	CC	CC	GG	GG	CC	GG	GG	GG	GG	GG	GG	GG	GG	GG	GG	GG	CC	GG	GG	GG	GG	CC	GG	CC	CG	CC	GG	GG	CG	CC	GG	CC	--	CC	GG	GG	GG	CC	GG
TM963	A/G	A01	19210576	GG	--	AG	AG	GG	GG	GG	AG	AG	GG	GG	AG	GG	GG	GG	GG	GG	GG	GG	GG	GG	GG	GG	AG	GG	GG	GG	GG	AG	GG	AG	--	AG	GG	GG	--	AG	GG	AG	--	AG	GG	GG	GG	AG	GG
TM964	T/C	A01	19224534	--	AG	AA	AA	GG	GG	GG	AA	AA	GG	GG	AA	GG	GG	GG	GG	GG	GG	GG	GG	GG	GG	GG	AA	GG	GG	GG	GG	AA	GG	AA	AG	AA	GG	GG	AG	AA	GG	AA	AG	AA	GG	GG	GG	AA	GG
TM965	A/C	A01	19239448	--	AC	CC	CC	AA	AA	AA	CC	CC	AA	AA	CC	AA	AA	AA	AA	AA	AA	--	AA	AA	AA	AA	CC	AA	AA	AA	AA	CC	AA	CC	AC	CC	AA	AA	AC	CC	AA	CC	AC	CC	CC	AA	AA	CC	AA
TM967	T/C	A01	19247882	--	AG	GG	GG	AA	AA	AA	GG	GG	AA	AA	GG	AA	AA	AA	AA	AA	AA	--	AA	AA	AA	AA	GG	AA	AA	AA	AA	GG	AA	GG	AG	GG	AA	AA	AG	GG	AA	GG	AG	GG	--	AA	AA	GG	AA
TM968	T/C	A01	19253974	--	AG	GG	GG	AA	AA	AA	GG	GG	AA	AA	GG	AA	AA	AA	AA	AA	AA	AA	AA	AA	AA	AA	GG	AA	AA	AA	AA	GG	AA	GG	AG	GG	AA	AA	AG	GG	AA	GG	AG	GG	AA	AA	AA	GG	AA
TM971	T/G	A01	19323458	--	TG	TT	TT	GG	GG	GG	TT	TT	GG	GG	TT	GG	GG	GG	GG	GG	GG	GG	GG	GG	GG	GG	TT	GG	GG	GG	GG	TT	GG	TT	TG	TT	GG	GG	TG	TT	GG	TT	TG	TT	GG	GG	GG	TT	GG
TM972	T/A	A01	19329518	--	--	AA	AA	TT	TT	TT	AA	AA	TT	TT	AA	TT	TT	TT	TT	TT	TT	TT	TT	TT	TT	TT	AA	TT	TT	TT	TT	AA	TT	AA	AT	AA	TT	TT	AT	AA	TT	AA	AT	AA	TT	TT	TT	AA	TT
TM973	T/A	A01	19333224	--	TA	TT	TT	AA	AA	AA	TT	TT	AA	AA	TT	AA	AA	AA	AA	AA	AA	AA	AA	AA	AA	AA	TT	AA	AA	AA	AA	TT	AA	TT	TA	TT	AA	AA	TA	TT	AA	TT	TA	TT	AA	AA	AA	TT	AA
TM974	A/G	A01	19337011	--	AG	AA	AA	GG	GG	GG	AA	AA	GG	GG	AA	GG	GG	GG	GG	GG	GG	GG	GG	GG	GG	GG	AA	GG	GG	GG	GG	AA	GG	AA	AG	AA	GG	GG	AG	AA	GG	AA	AG	AA	GG	GG	GG	AA	GG
TM975	T/A	A01	19340225	AA	--	TA	TA	AA	AA	AA	TA	TA	AA	AA	TA	AA	AA	AA	AA	AA	AA	AA	AA	AA	AA	AA	TA	AA	AA	AA	AA	TA	AA	TA	TA	TA	AA	AA	--	TA	AA	TA	AA	TA	AA	AA	AA	TA	AA
TM977	T/C	A01	19348963	GG	--	AA	AA	GG	GG	GG	AA	AA	GG	GG	AA	GG	GG	GG	GG	GG	GG	GG	GG	GG	GG	GG	AA	GG	GG	GG	GG	AA	GG	AA	--	AA	GG	GG	--	AA	GG	AA	--	AA	GG	GG	GG	AA	GG
TM978	T/C	A01	19351875	--	--	CC	CC	TT	TT	TT	CC	CC	TT	TT	CC	TT	TT	TT	TT	TT	TT	TT	TT	TT	TT	TT	CC	TT	TT	TT	TT	CC	TT	CC	--	CC	TT	TT	TC	CC	TT	CC	TC	CC	TT	TT	TT	CC	TT
TM981	T/G	A01	19583204	TT	TT	TT	TT	TT	TT	TT	TT	TT	TT	TT	TT	TT	TT	TT	TT	TT	TT	TT	TT	TT	TT	TT	TT	TT	TT	TT	TT	TT	TT	TT	TT	TT	TT	GG	TT	TT	TT	TT	--	TT	--	TT	TT	TT	GG
TM985	T/G	A01	19708610	AA	AA	AA	AA	AA	AA	AA	AA	AA	AA	AA	AA	AA	AA	AA	AA	AA	AA	AA	AA	AA	AA	AA	AA	AA	AA	AA	AA	AA	AA	AA	AA	AA	AA	CC	AA	AA	AA	AA	AA	AA	AC	AA	AA	AA	CC
TM989	A/C	A01	19777090	AA	AA	AA	AA	AA	AA	AA	AA	AA	AA	AA	AA	AA	AA	AA	AA	AA	AA	AA	AA	AA	AA	AA	AA	AA	AA	AA	AA	AA	AA	AA	AA	AA	AA	CC	AA	AA	AA	AA	AC	AA	AC	AA	AA	AA	CC
TM991	A/C	A01	19793965	TT	TT	TT	TT	TT	TT	TT	TT	TT	TT	TT	TT	TT	TT	TT	TT	TT	TT	TT	TT	TT	TT	TT	TT	TT	TT	TT	TT	TT	TT	TT	TT	TT	TT	GG	TT	TT	TT	TT	TT	TT	--	TT	TT	TT	GG
TM993	T/C	A01	19829481	CC	CC	CC	CC	CC	CC	CC	CC	CC	CC	CC	CC	CC	CC	CC	CC	CC	CC	CC	CC	CC	CC	CC	CC	CC	CC	CC	CC	CC	CC	CC	CC	CC	CC	TT	CC	CC	CC	CC	CC	CC	--	CC	CC	CC	TT
TM994	A/G	A01	19837129	TT	TT	TT	TT	TT	TT	TT	TT	TT	TT	TT	TT	TT	TT	TT	TT	TT	TT	TT	TT	TT	TT	TT	TT	TT	TT	TT	TT	TT	TT	TT	TT	TT	TT	CC	TT	TT	TT	TT	TT	TT	--	TT	TT	TT	CC
TM995	T/C	A01	19841936	CC	CC	CC	CC	CC	CC	CC	CC	CC	CC	CC	CC	CC	CC	CC	CC	CC	CC	CC	CC	CC	CC	CC	CC	CC	CC	CC	CC	CC	CC	CC	CC	CC	CC	TT	CC	CC	CC	CC	CC	CC	--	CC	CC	CC	TT
TM997	T/A	A01	19869466	AA	AA	AA	AA	AA	AA	AA	AA	AA	AA	AA	AA	AA	AA	AA	AA	AA	AA	AA	AA	AA	AA	AA	AA	AA	AA	AA	AA	AA	AA	AA	AA	AA	AA	TT	AA	AA	AA	AA	AT	AA	AT	AA	AA	AA	TT
TM998	C/G	A01	19889992	CC	CC	CC	CC	CC	CC	CC	CC	CC	CC	CC	CC	CC	CC	CC	CC	CC	CC	CC	CC	CC	CC	CC	CC	CC	CC	CC	CC	CC	CC	CC	CC	CC	CC	GG	CC	CC	CC	CC	CC	CC	GC	CC	CC	CC	GG
TM999	T/G	A01	19933273	TT	TT	TT	TT	TT	TT	TT	TT	TT	TT	TT	TT	TT	TT	TT	TT	TT	TT	TT	TT	TT	TT	TT	TT	TT	TT	TT	TT	TT	TT	TT	TT	TT	TT	GG	TT	TT	TT	TT	--	TT	--	TT	TT	TT	GG
TM1000	T/C	A01	19948549	CC	CC	CC	CC	CC	CC	CC	CC	CC	CC	CC	CC	CC	CC	CC	CC	CC	CC	CC	CC	CC	CC	CC	CC	CC	CC	CC	CC	CC	CC	CC	CC	CC	CC	TT	CC	CC	CC	CC	CC	CC	--	CC	CC	CC	TT
TM1001	T/G	A01	19984257	--	--	CC	CC	AA	AA	AA	CC	CC	AA	AA	CC	AA	AA	AA	AA	AA	AA	CC	AA	AA	AA	AA	CC	AA	AA	AA	AA	CC	AA	CC	--	CC	AA	CC	AC	CC	AA	CC	AA	CC	CC	AA	AA	CC	CC
TM1004	A/G	A01	20064971	--	AG	AA	AA	GG	GG	GG	AA	AA	GG	GG	AA	GG	GG	GG	GG	GG	GG	GG	GG	GG	GG	GG	AA	GG	GG	GG	GG	AA	GG	AA	--	AA	GG	AA	AG	AA	GG	AA	--	AA	--	GG	GG	AA	AA
TM1009	A/G	A01	20114084	--	TC	CC	CC	TT	TT	TT	CC	CC	TT	TT	CC	TT	TT	TT	TT	TT	TT	TT	TT	TT	TT	TT	CC	TT	TT	TT	TT	CC	TT	CC	TC	CC	TT	CC	TC	CC	TT	CC	TT	CC	--	TT	TT	CC	CC
TM1011	T/G	A01	20134692	--	--	GG	GG	TT	TT	TT	GG	GG	TT	TT	GG	TT	TT	TT	TT	TT	TT	TT	TT	TT	TT	TT	GG	TT	TT	TT	TT	GG	TT	GG	--	GG	TT	GG	TG	GG	TT	GG	--	GG	--	TT	TT	GG	GG
TM1012	A/G	A01	20145704	--	TC	CC	CC	TT	TT	TT	CC	CC	TT	TT	CC	TT	TT	TT	TT	TT	TT	TT	TT	TT	TT	TT	CC	TT	TT	TT	TT	CC	TT	CC	TC	CC	TT	CC	TC	CC	TT	CC	TT	CC	--	TT	TT	CC	CC
TM1015	A/G	A01	20170734	AG	AG	AA	AA	GG	GG	GG	AA	AA	GG	GG	AA	GG	GG	GG	GG	GG	GG	GG	GG	GG	GG	GG	AA	GG	GG	GG	GG	AA	GG	AA	AG	AA	GG	AA	AG	AA	GG	AA	GG	AA	AG	GG	GG	AA	AA
TM1016	T/C	A01	20173984	--	TC	CC	CC	TT	TT	TT	CC	CC	TT	TT	CC	TT	TT	TT	TT	TT	TT	TT	TT	TT	TT	TT	CC	TT	TT	TT	TT	CC	TT	CC	--	CC	TT	CC	TC	CC	TT	CC	--	CC	--	TT	TT	CC	CC
TM1017	A/C	A01	20179506	--	--	AA	AA	CC	CC	CC	AA	AA	CC	CC	AA	CC	CC	CC	CC	CC	CC	CC	CC	CC	CC	CC	AA	CC	CC	CC	CC	AA	CC	AA	AC	AA	CC	AA	AC	AA	CC	AA	--	AA	CC	CC	CC	AA	AA
TM1019	T/G	A01	20185254	--	--	AA	AA	CC	CC	CC	AA	AA	CC	CC	AA	CC	CC	CC	CC	CC	CC	CC	CC	CC	CC	CC	AA	CC	CC	CC	CC	AA	CC	AA	AC	AA	CC	AA	AC	AA	CC	AA	AC	AA	--	CC	CC	AA	AA
TM1020	T/C	A01	20195545	TT	TC	TT	TT	CC	CC	CC	TT	TT	CC	CC	TT	CC	CC	CC	CC	CC	CC	CC	CC	CC	CC	CC	TT	CC	CC	CC	CC	TT	CC	TT	TC	TT	CC	TT	TC	TT	CC	TT	TC	TT	--	CC	CC	TT	TT
TM1021	T/C	A01	20204232	TT	TC	TT	TT	CC	CC	CC	TT	TT	CC	CC	TT	CC	CC	CC	CC	CC	CC	CC	CC	CC	CC	CC	TT	CC	CC	CC	CC	TT	CC	TT	TC	TT	CC	TT	TC	TT	CC	TT	TC	TT	TC	CC	CC	TT	TT
TM1022	T/C	A01	20208761	TC	TT	TC	TC	TT	TT	TT	TC	TC	TT	TT	TC	TT	TT	TT	TT	TT	TT	TT	TT	TT	TT	TT	TC	TT	TT	TT	TT	--	TT	TC	--	TC	TT	--	TT	TC	TT	TC	TT	TC	TT	TT	TT	TC	TC
TM1023	A/C	A01	20220916	CC	AC	CC	CC	AC	AC	AC	CC	CC	AC	AC	CC	AC	AC	AC	AC	AC	AC	AC	AC	AC	AC	AC	CC	AC	AC	AC	AC	CC	AC	CC	CC	CC	AC	CC	CC	CC	AC	CC	--	CC	AC	AC	AC	CC	CC
TM1024	T/C	A01	20233696	AA	AG	AA	AA	GG	GG	GG	AA	AA	GG	GG	AA	GG	GG	GG	GG	GG	GG	GG	GG	GG	GG	GG	AA	GG	GG	GG	GG	AA	GG	AA	AG	AA	GG	AA	AG	AA	GG	AA	AG	AA	--	GG	GG	AA	AA
TM1025	T/C	A01	20239615	GG	AG	GG	GG	AG	AG	AG	GG	GG	AG	AG	GG	AG	AG	AG	AG	AG	AG	AG	AG	AG	AG	AG	GG	AG	AG	AG	AG	GG	AG	GG	GG	GG	AG	GG	GG	GG	AG	GG	--	GG	AG	AG	AG	GG	GG
TM1027	T/C	A01	20250387	CC	TC	CC	CC	TT	TT	TT	CC	CC	TT	TT	CC	TT	TT	TT	TT	TT	TT	TT	TT	TT	TT	TT	CC	TT	TT	TT	TT	CC	TT	CC	TC	CC	TT	CC	TC	CC	TT	CC	TC	CC	--	TT	TT	CC	CC
TM1031	A/T	A01	20282791	AA	--	AA	AA	TT	TT	TT	AA	AA	TT	TT	AA	TT	TT	TT	TT	TT	TT	TT	TT	TT	TT	TT	AA	TT	TT	TT	TT	AA	TT	AA	AT	AA	TT	AA	--	AA	TT	AA	--	AA	TT	TT	TT	AA	AA
TM1034	A/G	A01	20308393	TT	TC	TT	TT	CC	CC	CC	TT	TT	CC	CC	TT	CC	CC	CC	CC	CC	CC	CC	CC	CC	CC	CC	TT	CC	CC	CC	CC	TT	CC	TT	TC	TT	CC	TT	TC	TT	CC	TT	TC	TT	--	CC	CC	TT	TT
TM1037	A/G	A01	20322085	GG	--	GG	GG	AA	AA	AA	GG	GG	AA	AA	GG	AA	AA	AA	AA	AA	AA	AA	AA	AA	AA	AA	GG	AA	AA	AA	AA	GG	AA	GG	--	GG	AA	GG	--	GG	AA	GG	AG	GG	--	AA	AA	GG	GG
TM1039	A/G	A01	20335319	CC	--	CC	CC	TT	TT	TT	CC	CC	TT	TT	CC	TT	TT	TT	TT	TT	TT	TT	TT	TT	TT	TT	CC	TT	TT	TT	TT	CC	TT	CC	TC	CC	TT	CC	TC	CC	TT	CC	--	CC	--	TT	TT	CC	CC
TM1041	A/G	A01	20345805	AA	AG	AA	AA	GG	GG	GG	AA	AA	GG	GG	AA	GG	GG	GG	GG	GG	GG	GG	GG	GG	GG	GG	AA	GG	GG	GG	GG	AA	GG	AA	AG	AA	GG	AA	AG	AA	GG	AA	AG	AA	--	GG	GG	AA	AA
TM1042	A/G	A01	20349791	TT	TC	TT	TT	CC	CC	CC	TT	TT	CC	CC	TT	CC	CC	CC	CC	CC	CC	CC	CC	CC	CC	CC	TT	CC	CC	CC	CC	TT	CC	TT	TC	TT	CC	TT	TC	TT	CC	TT	TC	TT	--	CC	CC	TT	TT
TM1044	A/C	A01	20418621	GG	--	GG	GG	TT	TT	TT	GG	GG	TT	TT	GG	TT	TT	TT	TT	TT	TT	TT	TT	TT	TT	TT	GG	TT	TT	TT	TT	GG	TT	GG	--	GG	TT	GG	TG	GG	TT	GG	TG	GG	--	TT	TT	GG	GG
TM1046	T/G	A01	20424767	AA	AC	AA	AA	CC	CC	CC	AA	AA	CC	CC	AA	CC	CC	CC	CC	CC	CC	CC	CC	CC	CC	CC	AA	CC	CC	CC	CC	AA	CC	AA	AC	AA	CC	AA	AC	AA	CC	AA	AC	AA	--	CC	CC	AA	AA
TM1047	T/G	A01	20427472	GG	--	GG	GG	TT	TT	TT	GG	GG	TT	TT	GG	TT	TT	TT	TT	TT	TT	TT	TT	TT	TT	TT	GG	TT	TT	TT	TT	GG	TT	GG	TG	GG	TT	GG	TG	GG	TT	GG	--	GG	--	TT	TT	GG	GG
TM1050	A/G	A01	20449055	AA	AG	--	AA	GG	GG	GG	AA	AA	GG	GG	AA	GG	GG	GG	GG	GG	GG	GG	GG	GG	GG	GG	AA	GG	GG	GG	GG	AA	GG	AA	AG	AA	GG	AA	--	AA	GG	AA	AG	AA	--	GG	GG	AA	AA
TM1052	A/G	A01	20456114	TT	TC	TT	TT	CC	CC	CC	TT	TT	CC	CC	TT	CC	CC	CC	CC	CC	CC	CC	CC	CC	CC	CC	TT	CC	CC	CC	CC	TT	CC	TT	TC	TT	CC	TT	TC	TT	CC	TT	TC	TT	TC	CC	CC	TT	TT
TM1054	C/G	A01	20471053	CC	CG	CC	CC	GG	GG	GG	CC	CC	GG	GG	CC	GG	GG	GG	GG	GG	GG	GG	GG	GG	GG	GG	CC	GG	GG	GG	GG	CC	GG	CC	--	CC	GG	CC	--	CC	GG	CC	CG	CC	--	GG	GG	CC	CC
TM1055	T/C	A01	20480770	TT	--	TT	TT	TC	TC	TC	TT	TT	TC	TC	TT	TC	TC	TC	TC	TC	TC	TC	TC	TC	TC	TC	TT	TC	TC	TC	TC	TT	TC	TT	--	TT	TC	TT	--	TT	TC	TT	--	TT	TC	TC	TC	TT	TT
TM1056	T/G	A01	20484381	TT	TG	TT	TT	GG	GG	GG	TT	TT	GG	GG	TT	GG	GG	GG	GG	GG	GG	GG	GG	GG	GG	GG	TT	GG	GG	GG	GG	TT	GG	TT	TG	TT	GG	TT	--	TT	GG	TT	TG	TT	--	GG	GG	TT	TT
TM1061	T/C	A01	20548587	--	GG	GG	GG	GG	GG	GG	GG	GG	GG	GG	GG	GG	GG	GG	GG	GG	GG	GG	GG	GG	GG	GG	GG	GG	GG	GG	GG	GG	GG	GG	GG	GG	GG	AA	GG	GG	GG	GG	GG	GG	GG	GG	GG	GG	AA
TM1064	T/G	A01	20573106	TT	TG	TT	TT	GG	GG	GG	TT	TT	GG	GG	TT	GG	GG	GG	GG	GG	GG	GG	GG	GG	GG	GG	TT	GG	GG	GG	GG	TT	GG	TT	--	TT	GG	TT	--	TT	GG	TT	TG	TT	--	GG	GG	TT	TT
TM1065	A/T	A01	20576920	TT	--	TT	TT	AA	AA	AA	TT	TT	AA	AA	TT	AA	AA	AA	AA	AA	AA	AA	AA	AA	AA	AA	TT	AA	AA	AA	AA	TT	AA	TT	--	TT	AA	TT	--	TT	AA	TT	AT	TT	--	AA	AA	TT	TT
TM1066	T/G	A01	20579636	CC	AC	CC	CC	AA	AA	AA	CC	CC	AA	AA	CC	AA	AA	AA	AA	AA	AA	AA	AA	AA	AA	AA	CC	AA	AA	AA	AA	CC	AA	CC	AC	CC	AA	CC	AC	CC	AA	CC	AC	CC	--	AA	AA	CC	CC
TM1071	T/C	A01	20624777	AA	AG	AA	AA	GG	GG	GG	AA	AA	GG	GG	AA	GG	GG	GG	GG	GG	GG	GG	GG	GG	GG	GG	AA	GG	GG	GG	GG	AA	GG	AA	AG	AA	GG	AA	AG	AA	GG	AA	AG	AA	AG	GG	GG	AA	AA
TM1073	A/T	A01	20757446	AA	AT	AA	AA	AA	AA	AA	AA	AA	AA	AA	AA	AA	AA	AA	AA	AA	TT	AA	TT	AA	AA	AA	AA	AA	AA	AA	AT	AA	AA	AA	AA	AA	AA	AA	AA	AA	AA	AA	AT	AA	AA	AA	AA	AA	AA
TM1075	A/T	A01	20863020	AA	AT	AA	AA	AA	AA	AA	AA	AA	AA	AA	AA	AA	AA	AA	AA	AA	TT	AA	TT	AA	AA	AA	AA	AA	AA	AA	--	AA	AA	AA	AA	AA	AA	AA	AA	AA	AA	AA	AT	AA	AA	AA	AA	AA	AA
TM1076	T/G	A01	20885949	TT	TG	TT	TT	GG	GG	GG	TT	TT	GG	GG	TT	GG	GG	GG	GG	GG	GG	TT	GG	GG	TT	GG	TT	GG	GG	GG	--	TT	GG	TT	TG	TT	GG	GG	TG	TT	GG	TT	TG	TT	TT	GG	TT	TT	GG
TM1077	A/C	A01	20888543	CC	AC	CC	CC	AC	AC	AC	CC	CC	AC	AC	CC	AC	AC	AC	AC	AC	AC	CC	AC	AC	CC	AC	CC	AC	AC	AC	--	CC	AC	CC	CC	CC	AC	AC	--	CC	AC	CC	AC	CC	CC	AC	CC	CC	AC
TM1078	T/G	A01	20893677	CC	AC	CC	CC	AA	AA	AA	CC	CC	AA	AA	CC	AA	AA	AA	AA	AA	AA	CC	AA	AA	CC	AA	CC	AA	AA	AA	AC	CC	AA	CC	AC	CC	AA	AA	AC	CC	AA	CC	AC	CC	CC	AA	CC	CC	AA
TM1083	T/C	A01	20919193	AA	AG	AA	AA	GG	GG	GG	AA	AA	GG	GG	AA	GG	GG	GG	GG	GG	GG	AA	GG	GG	AA	GG	AA	GG	GG	GG	AG	AA	GG	AA	AG	AA	GG	GG	AG	AA	GG	AA	AG	AA	AA	GG	AA	AA	GG
TM1086	A/G	A01	20944120	TT	TC	TT	TT	CC	CC	CC	TT	TT	CC	CC	TT	CC	CC	CC	CC	CC	CC	TT	CC	CC	TT	CC	TT	CC	CC	CC	TC	TT	CC	TT	TC	TT	CC	CC	TC	TT	CC	TT	TC	TT	TT	CC	TT	TT	CC
TM1088	A/G	A01	20950126	TT	--	TT	TT	CC	CC	CC	TT	TT	CC	CC	TT	CC	CC	CC	CC	CC	CC	TT	CC	CC	TT	CC	TT	CC	CC	CC	TC	TT	CC	TT	TC	TT	CC	CC	TC	TT	CC	TT	TC	TT	TT	CC	TT	TT	CC
TM1090	T/C	A01	20962439	CC	--	CC	CC	TT	TT	TT	CC	CC	TT	TT	CC	TT	TT	TT	TT	TT	TT	CC	TT	TT	TT	TT	CC	TT	TT	TT	TT	CC	TT	CC	--	CC	TT	TT	--	CC	TT	CC	--	CC	CC	TT	TT	CC	TT
TM1092	T/C	A01	20977089	AA	AG	AA	AA	GG	GG	GG	AA	AA	GG	GG	AA	GG	GG	GG	GG	GG	GG	AA	GG	GG	GG	GG	AA	GG	GG	GG	GG	AA	GG	AA	AG	AA	GG	GG	AG	AA	GG	AA	AG	AA	AA	GG	GG	AA	GG
TM1093	T/C	A01	20984084	AA	AG	AA	AA	GG	GG	GG	AA	AA	GG	GG	AA	GG	GG	GG	GG	GG	GG	AA	GG	GG	GG	GG	AA	GG	GG	GG	GG	AA	GG	AA	AG	AA	GG	GG	AG	AA	GG	AA	AG	AA	AA	GG	GG	AA	GG
TM1094	T/C	A01	21052439	CC	TC	CC	CC	TC	TC	TC	CC	CC	TC	TC	CC	TC	TC	TC	TC	TC	TC	CC	TC	TC	TC	TC	CC	TC	TC	TC	TC	CC	TC	CC	CC	CC	TC	TC	CC	CC	TC	CC	TC	CC	CC	TC	TC	CC	TC
TM1095	A/G	A01	21057704	CC	--	CC	CC	TT	TT	TT	CC	CC	TT	TT	CC	TT	TT	TT	TT	TT	TT	CC	TT	TT	TT	TT	CC	TT	TT	TT	TT	CC	TT	CC	TC	CC	TT	TT	TC	CC	TT	CC	TC	CC	CC	TT	TT	CC	TT
TM1098	A/G	A01	21086547	TT	--	TT	TT	CC	CC	CC	TT	TT	CC	CC	TT	CC	CC	CC	CC	CC	CC	TT	CC	CC	CC	CC	TT	CC	CC	CC	CC	TT	CC	TT	TC	TT	CC	CC	TC	TT	CC	TT	--	TT	TT	CC	CC	TT	CC
TM1099	A/G	A01	21094392	CC	TC	CC	CC	TT	TT	TT	CC	CC	TT	TT	CC	TT	TT	TT	TT	TT	TT	CC	TT	TT	TT	TT	CC	TT	TT	TT	TT	CC	TT	CC	TC	CC	TT	TT	TC	CC	TT	CC	TC	CC	CC	TT	TT	CC	TT
TM1103	T/C	A01	21119301	CC	--	CC	CC	TT	TT	TT	CC	CC	TT	TT	CC	TT	TT	TT	TT	TT	TT	CC	TT	TT	TT	TT	CC	TT	TT	TT	TT	CC	TT	CC	TC	CC	TT	TT	TC	CC	TT	CC	TC	CC	CC	TT	TT	CC	TT
TM1104	T/C	A01	21127465	AA	AG	AA	AA	GG	GG	GG	AA	AA	GG	GG	AA	GG	GG	GG	GG	GG	GG	AA	GG	GG	GG	GG	AA	GG	GG	GG	GG	AA	GG	AA	AG	AA	GG	GG	AG	AA	GG	AA	AG	AA	AA	GG	GG	AA	GG
TM1105	T/A	A01	21162128	AA	AT	AA	AA	TT	TT	TT	AA	AA	TT	TT	AA	TT	TT	TT	TT	TT	TT	AA	TT	TT	TT	TT	AA	TT	TT	TT	TT	AA	TT	AA	AT	AA	TT	TT	AT	AA	TT	AA	AT	AA	AA	TT	TT	AA	TT
TM1106	A/G	A01	21168115	AA	--	AA	AA	GG	GG	GG	AA	AA	GG	GG	AA	GG	GG	GG	GG	GG	GG	AA	GG	GG	GG	GG	AA	GG	GG	GG	GG	AA	GG	AA	AG	AA	GG	GG	AG	AA	GG	AA	--	AA	AA	GG	GG	AA	GG
TM1107	A/G	A01	21179876	CC	TC	CC	CC	TT	TT	TT	CC	CC	TT	TT	CC	TT	TT	TT	TT	TT	TT	CC	TT	TT	CC	TT	CC	TT	TT	TT	--	CC	TT	CC	TC	CC	TT	TT	TC	CC	TT	CC	TC	CC	CC	TT	CC	CC	TT
TM1109	T/C	A01	21217427	CC	TC	CC	CC	TT	TT	TT	CC	CC	TT	TT	CC	TT	TT	TT	TT	TT	TT	CC	TT	TT	CC	TT	CC	TT	TT	TT	TC	CC	TT	CC	TC	CC	TT	TT	TC	CC	TT	CC	TC	CC	CC	TT	CC	CC	TT
TM1112	T/A	A01	21244263	AA	TA	AA	AA	TT	TT	TT	AA	AA	TT	TT	AA	TT	TT	TT	TT	TT	TT	TT	TT	TT	AA	TT	AA	TT	TT	TT	TA	AA	TT	AA	TA	AA	TT	TT	TA	AA	TT	AA	TA	AA	TA	TT	AA	AA	TT
TM1113	T/C	A01	21253788	TT	TC	TT	TT	CC	CC	CC	TT	TT	CC	CC	TT	CC	CC	CC	CC	CC	CC	TT	CC	CC	CC	CC	TT	CC	CC	CC	CC	TT	CC	TT	TC	TT	CC	CC	TC	TT	CC	TT	TC	TT	TT	CC	CC	TT	CC
TM1114	A/G	A01	21271842	AA	AG	AA	AA	GG	GG	GG	AA	AA	GG	GG	AA	GG	GG	GG	GG	GG	GG	AA	GG	GG	GG	GG	AA	GG	GG	GG	GG	AA	GG	AA	--	AA	GG	GG	AG	AA	GG	AA	AG	AA	AA	GG	GG	AA	GG
TM1117	T/G	A01	21324935	GG	TG	GG	GG	GG	GG	GG	GG	GG	GG	GG	GG	GG	GG	GG	GG	GG	TT	GG	TT	GG	GG	GG	GG	GG	GG	GG	TG	GG	GG	GG	GG	GG	GG	GG	GG	GG	GG	GG	TG	GG	GG	GG	GG	GG	GG
TM1118	T/G	A01	21327956	GG	TG	GG	GG	GG	GG	GG	GG	GG	GG	GG	GG	GG	GG	GG	GG	GG	TG	GG	TG	GG	GG	GG	GG	GG	GG	GG	--	GG	GG	GG	GG	GG	GG	GG	GG	GG	GG	GG	TG	GG	GG	GG	GG	GG	GG
TM1120	T/C	A01	21356143	CC	TC	CC	CC	CC	CC	CC	CC	CC	CC	CC	CC	CC	CC	CC	CC	CC	TC	CC	TC	CC	CC	CC	CC	CC	CC	CC	TC	CC	CC	CC	CC	CC	CC	CC	CC	CC	CC	CC	TC	CC	CC	CC	CC	CC	CC
TM1121	T/C	A01	21367045	CC	TC	CC	CC	CC	CC	CC	CC	CC	CC	CC	CC	CC	CC	CC	CC	CC	TT	CC	TT	CC	CC	CC	CC	CC	CC	CC	TC	CC	CC	CC	CC	CC	CC	CC	CC	CC	CC	CC	TC	CC	CC	CC	CC	CC	CC
TM1122	T/C	A01	21372960	CC	--	CC	CC	CC	CC	CC	CC	CC	CC	CC	CC	CC	CC	CC	CC	CC	TT	CC	TT	CC	CC	CC	CC	CC	CC	CC	TC	CC	CC	CC	CC	CC	CC	CC	CC	CC	CC	CC	TC	CC	CC	CC	CC	CC	CC
TM1124	T/C	A01	21467597	CC	TC	CC	CC	CC	CC	CC	CC	CC	CC	CC	CC	CC	CC	CC	CC	CC	TT	CC	TT	CC	CC	CC	CC	CC	CC	CC	TC	CC	CC	CC	CC	CC	CC	CC	CC	CC	CC	CC	TC	CC	CC	CC	CC	CC	CC
TM1125	A/G	A01	21477709	AA	AG	AA	AA	AA	AA	AA	AA	AA	AA	AA	AA	AA	AA	AA	AA	AA	GG	AA	GG	AA	GG	AA	AA	AA	AA	AA	GG	AA	AA	AA	AA	AA	AA	AA	AA	AA	AA	AA	AG	AA	AA	AA	GG	AA	AA
TM1126	T/C	A01	21522888	CC	TC	CC	CC	CC	CC	CC	CC	CC	CC	CC	CC	CC	CC	CC	CC	CC	TT	CC	TT	CC	CC	CC	CC	CC	CC	CC	TC	CC	CC	CC	CC	CC	CC	CC	CC	CC	CC	CC	TC	CC	CC	CC	CC	CC	CC
TM1127	T/C	A01	21526117	GG	--	GG	GG	GG	GG	GG	GG	GG	GG	GG	GG	GG	GG	GG	GG	GG	AG	GG	AG	GG	GG	GG	GG	GG	GG	GG	GG	GG	GG	GG	GG	GG	GG	GG	GG	GG	GG	GG	--	GG	GG	GG	GG	GG	GG
TM1129	T/C	A01	21538216	TT	TC	TT	TT	TT	TT	TT	TT	TT	TT	TT	TT	TT	TT	TT	TT	TT	CC	TT	CC	TT	TT	TT	TT	TT	TT	TT	TC	TT	TT	TT	TT	TT	TT	TT	TT	TT	TT	TT	TC	TT	TT	TT	TT	TT	TT
TM1130	T/C	A01	21544193	TT	TC	TT	TT	TT	TT	TT	TT	TT	TT	TT	TT	TT	TT	TT	TT	TT	CC	TT	CC	TT	TT	TT	TT	TT	TT	TT	TC	TT	TT	TT	TT	TT	TT	TT	TT	TT	TT	TT	TC	TT	TT	TT	TT	TT	TT
TM1131	A/G	A01	21569305	GG	--	GG	GG	GG	GG	GG	GG	GG	GG	GG	GG	GG	GG	GG	GG	GG	AG	GG	AG	GG	GG	GG	GG	GG	GG	GG	--	GG	GG	GG	GG	GG	GG	GG	GG	GG	GG	GG	--	GG	GG	GG	GG	GG	GG
TM1134	T/C	A01	21586758	TT	TC	TT	TT	TT	TT	TT	TT	TT	TT	TT	TT	TT	TT	TT	TT	TT	CC	TT	CC	TT	TT	TT	TT	TT	TT	TT	TC	TT	TT	TT	TT	TT	TT	TT	TT	TT	TT	TT	TC	TT	TT	TT	TT	TT	TT
TM1138	T/C	A01	21619264	CC	TC	CC	CC	CC	CC	CC	CC	CC	CC	CC	CC	CC	CC	CC	CC	CC	TC	CC	TC	CC	CC	CC	CC	CC	CC	CC	--	CC	CC	CC	CC	CC	CC	CC	CC	CC	CC	CC	TC	CC	CC	CC	CC	CC	CC
TM1139	A/C	A01	21634937	CC	AC	CC	CC	CC	CC	CC	CC	CC	CC	CC	CC	CC	CC	CC	CC	CC	AA	CC	AA	CC	CC	CC	CC	CC	CC	CC	AC	CC	CC	CC	CC	CC	CC	CC	CC	CC	CC	CC	AC	CC	CC	CC	CC	CC	CC
TM1140	T/A	A01	21644090	TT	TA	TT	TT	TT	TT	TT	TT	TT	TT	TT	TT	TT	TT	TT	TT	TT	AA	TT	AA	TT	TT	TT	TT	TT	TT	TT	TA	TT	TT	TT	TT	TT	TT	TT	TT	TT	TT	TT	TA	TT	TT	TT	TT	TT	TT
TM1147	A/G	A01	24181826	GG	--	GG	GG	AG	AG	GG	GG	GG	GG	GG	GG	GG	GG	GG	GG	GG	AG	GG	AG	GG	GG	GG	GG	GG	AG	GG	GG	GG	GG	GG	GG	GG	AG	GG	GG	GG	AG	GG	GG	GG	GG	GG	GG	GG	GG
TM1148	T/C	A01	25714194	TT	TT	TT	TT	TT	TT	TT	TT	TT	TT	TT	TT	TT	TT	TT	TT	TT	TT	CC	TT	TT	TC	TT	TT	TT	TT	TT	TC	TT	CC	TT	TT	TT	TT	TT	TT	TT	TT	TT	TT	TT	TT	TT	CC	TT	TT
TM1150	A/G	A01	26542136	CC	--	TC	TC	CC	CC	TC	CC	CC	CC	CC	TC	CC	CC	CC	CC	CC	CC	CC	CC	CC	CC	CC	CC	CC	CC	CC	CC	TC	CC	CC	TC	CC	CC	CC	CC	CC	CC	CC	--	TC	--	CC	CC	TC	CC
TM1154	A/C	A01	30294217	GG	GG	TG	TG	GG	GG	TG	GG	GG	GG	GG	TG	GG	GG	GG	GG	GG	GG	GG	GG	GG	GG	GG	GG	GG	GG	GG	GG	TG	GG	GG	--	GG	GG	GG	GG	GG	GG	GG	--	TG	TG	GG	GG	TG	GG
TM1156	A/T	A01	32107600	TT	--	TA	TA	TT	TT	TA	TT	TT	TT	TT	TA	TT	TA	TT	TT	TT	TT	TT	TT	TT	TT	TT	TT	TT	TT	TT	TT	TA	TA	TT	TA	TT	TT	TT	TT	TT	TT	TT	TA	TA	TA	TT	TT	TA	TT
TM1160	A/G	A01	32553765	CC	--	CC	TC	CC	CC	--	CC	CC	CC	CC	TC	CC	TC	TC	CC	CC	CC	CC	CC	CC	CC	CC	CC	CC	CC	CC	CC	TC	TC	CC	--	CC	CC	CC	CC	CC	CC	CC	--	TC	TC	CC	CC	TC	CC
TM1162	T/C	A01	32990531	AA	AA	AA	GG	AA	AA	--	AA	AA	AA	AA	GG	AA	GG	GG	AA	AA	GG	GG	GG	AA	AA	AA	AA	AA	AA	AA	AA	GG	AA	AA	AG	AA	AA	AA	AA	AA	AA	AA	AG	GG	GG	AA	AA	GG	AA
TM1164	A/G	A01	34294268	CC	CC	CC	TT	CC	CC	TT	CC	CC	TT	CC	TT	TT	TT	TT	TT	TT	TT	CC	TT	TT	CC	TT	CC	TT	CC	TT	CC	TT	CC	CC	TC	CC	CC	CC	TC	CC	CC	CC	TC	TT	TT	CC	CC	TT	CC
TM1165	T/C	A01	34374141	CC	CC	CC	TT	CC	CC	TT	CC	CC	TT	CC	TT	TT	TT	TT	TT	TT	TT	CC	TT	TT	CC	TT	CC	TT	CC	TT	CC	TT	CC	CC	TC	CC	CC	CC	--	CC	CC	CC	TC	TT	TT	CC	CC	TT	CC
TM1167	C/G	A01	34828983	GG	GG	GG	CG	GG	GG	CG	GG	GG	CG	GG	CG	CG	CG	CG	CG	CG	CG	GG	CG	CG	GG	CG	GG	CG	GG	CG	GG	CG	GG	GG	CG	GG	GG	GG	GG	GG	GG	GG	CG	CG	CG	GG	GG	CG	GG
TM1172	T/C	A01	35627683	AA	AA	AA	--	AA	AA	AG	AA	AA	AG	AA	AG	AG	AG	AG	AG	AG	AG	AG	AG	AG	AA	AG	AA	AG	AA	AG	AA	AG	AA	AA	--	AA	AA	AA	AA	AA	AA	AA	--	AG	AG	AA	AA	AG	AA
TM1173	A/G	A01	35848121	CC	CC	CC	TC	CC	CC	TC	CC	CC	TC	CC	TC	TC	TC	TC	TC	TC	TC	TC	TC	TC	CC	TC	CC	TC	CC	TC	CC	TC	CC	CC	--	CC	CC	CC	CC	CC	CC	CC	--	TC	TC	CC	CC	TC	CC
TM1174	T/G	A01	35935360	TT	TT	TT	GG	TT	TT	GG	TT	TT	GG	TT	GG	GG	GG	GG	GG	GG	GG	GG	GG	GG	TT	GG	TT	GG	TT	GG	TT	GG	TT	TT	TG	TT	TT	TT	TT	TT	TT	TT	TG	GG	GG	TT	TT	GG	TT
TM1175	A/G	A01	36234499	CC	CC	CC	TC	CC	CC	TC	CC	CC	TC	CC	TC	TC	TC	TC	TC	--	TC	TC	--	TC	CC	TC	CC	--	CC	--	CC	TC	CC	CC	CC	CC	CC	CC	CC	CC	CC	CC	--	TC	TC	CC	CC	TC	CC
TM1178	T/C	A01	37227532	CC	CC	CC	TT	CC	CC	TT	CC	CC	TT	CC	TT	TT	TT	TT	TT	TT	TT	TT	TT	TT	CC	TT	CC	TT	CC	TT	CC	TT	CC	CC	TC	CC	CC	CC	--	CC	CC	CC	TC	TT	TT	CC	CC	TT	CC
TM1181	A/T	A01	38003896	AA	AA	AA	TA	AA	AA	TA	AA	AA	TA	AA	TA	TA	TA	TA	TA	TA	TA	AA	TA	TA	AA	TA	AA	TA	AA	TA	AA	TA	AA	AA	TA	AA	AA	AA	--	AA	AA	AA	TA	TA	TA	AA	AA	TA	AA
TM1183	T/C	A01	38453865	TT	TT	--	--	TT	TT	CC	TT	TT	CC	TT	CC	CC	CC	CC	CC	CC	CC	CC	CC	CC	TT	CC	TT	CC	TT	CC	TT	CC	TT	TT	--	TT	TT	TT	TC	TT	TT	TT	--	CC	CC	TT	TT	CC	TT
TM1184	A/C	A01	38457103	CC	CC	CC	CC	CC	CC	AC	CC	CC	AC	CC	AC	AC	AC	AC	AC	AC	AC	AC	AC	AC	CC	AC	CC	AC	CC	AC	CC	AC	CC	CC	AC	CC	CC	CC	AC	CC	CC	CC	AC	AC	AC	CC	CC	AC	CC
TM1185	T/C	A01	38461007	CC	CC	CC	CC	CC	CC	TT	CC	CC	TT	CC	TT	TT	TT	TT	TT	TT	TT	TT	TT	TT	CC	TT	CC	TT	CC	TT	CC	TT	CC	CC	TC	CC	CC	CC	TC	CC	CC	CC	TC	TT	TT	CC	CC	TT	CC
TM1187	A/G	A01	38480345	CC	CC	CC	CC	CC	CC	TT	CC	CC	TT	CC	TT	TT	TT	TT	TT	TT	TT	TT	TT	TT	CC	TT	CC	TT	CC	TT	CC	TT	CC	CC	TC	CC	CC	CC	TC	CC	CC	CC	TC	TT	TT	CC	CC	TT	CC
TM1190	A/C	A01	38572357	CC	CC	CC	CC	CC	CC	AA	CC	CC	AA	CC	AA	AA	AA	AA	AA	AA	AA	AA	AA	AA	CC	AA	CC	AA	CC	AA	CC	AA	CC	CC	AC	CC	CC	CC	AC	CC	CC	CC	AC	AA	AA	CC	CC	AA	CC
TM1194	A/G	A01	38599858	GG	GG	GG	GG	GG	GG	AG	GG	GG	AG	GG	AG	AG	AG	AG	AG	AG	AG	AG	AG	AG	GG	AG	GG	AG	GG	AG	GG	AG	GG	GG	GG	GG	GG	GG	GG	GG	GG	GG	GG	AG	AG	GG	GG	AG	GG
TM1195	A/G	A01	38618598	GG	GG	GG	GG	GG	GG	AA	GG	GG	AA	GG	AA	AA	AA	AA	AA	AA	AA	AA	AA	AA	GG	AA	GG	AA	GG	AA	GG	AA	GG	GG	AG	GG	GG	GG	AG	GG	GG	GG	AG	AA	AA	GG	GG	AA	GG
TM1197	A/C	A01	38629231	TT	TT	TT	--	TT	TT	TG	TT	TT	TG	TT	TG	TG	TG	TG	TG	TG	TG	TG	TG	TG	TT	TG	TT	TG	TT	TG	TT	TG	TT	TT	--	TT	TT	TT	TT	TT	TT	TT	--	TG	TG	TT	TT	TG	TT
TM1198	T/C	A01	38633091	TT	TT	TT	TT	TT	TT	CC	TT	TT	CC	TT	CC	CC	CC	CC	CC	CC	CC	CC	CC	CC	TT	CC	TT	CC	TT	CC	TT	CC	TT	TT	--	TT	TT	TT	--	TT	TT	TT	TC	CC	CC	TT	TT	CC	TT
TM1199	T/C	A01	38637598	GG	GG	GG	GG	GG	GG	AA	GG	GG	AA	GG	AA	AA	AA	AA	AA	AA	AA	AA	AA	AA	GG	AA	GG	AA	GG	AA	GG	AA	GG	GG	--	GG	GG	GG	AG	GG	GG	GG	--	AA	AA	GG	GG	AA	GG
TM1206	T/C	A01	38775087	TT	TT	TT	TT	TT	TT	TC	TT	TT	TC	TT	TC	TC	TC	TC	TC	TC	TC	TC	TC	TC	TT	TC	TT	TC	TT	TC	TT	TC	TT	TT	TC	TT	TT	TT	TC	TT	TT	TT	TC	TC	TC	TT	TT	TC	TT
TM1209	T/C	A01	38789858	AA	AA	AA	AA	AA	AA	AG	AA	AA	AG	AA	AG	AG	AG	AG	AG	AG	AG	AG	AG	AG	AA	AG	AA	AG	AA	AG	AA	AG	AA	AA	AG	AA	AA	AA	--	AA	AA	AA	--	AG	AG	AA	AA	AG	AA
TM1218	A/G	A01	38874172	GG	GG	GG	GG	GG	GG	AG	GG	GG	AG	GG	AG	AG	AG	AG	AG	AG	AG	AG	AG	AG	GG	AG	GG	AG	GG	AG	GG	AG	GG	GG	--	GG	GG	GG	--	GG	GG	GG	--	AG	AG	GG	GG	AG	GG
TM1220	C/G	A01	38890003	GG	GG	GG	GG	GG	GG	CC	GG	GG	CC	GG	CC	CC	CC	GG	CC	CC	CC	GG	CC	CC	GG	CC	GG	CC	GG	CC	GG	CC	GG	GG	GC	GG	GG	GG	GC	GG	GG	GG	GC	CC	CC	GG	GG	CC	GG
TM1223	T/C	A01	38914114	GG	GG	GG	GG	GG	GG	AG	GG	GG	AG	GG	AG	AG	AG	AG	AG	AG	AG	AG	AG	AG	GG	AG	GG	AG	GG	AG	GG	AG	GG	GG	--	GG	GG	GG	--	GG	GG	GG	--	AG	AG	GG	GG	AG	GG
TM1224	A/G	A01	38921539	GG	GG	GG	GG	GG	GG	AG	GG	GG	AG	GG	AG	AG	AG	AG	AG	AG	AG	AG	AG	AG	GG	AG	GG	AG	GG	AG	GG	AG	GG	GG	AG	GG	GG	GG	--	GG	GG	GG	--	AG	AG	GG	GG	AG	GG
TM1233	A/G	A01	38988666	GG	GG	GG	GG	GG	GG	AG	GG	GG	AG	GG	AG	AG	AG	AG	AG	AG	AG	AG	AG	AG	GG	AG	GG	AG	GG	AG	GG	AG	GG	GG	AG	GG	GG	GG	--	GG	GG	GG	AG	AG	AG	GG	GG	AG	GG
TM1239	T/C	A01	39086997	CC	CC	CC	CC	CC	CC	TT	CC	CC	TT	CC	TT	TT	TT	CC	TT	TT	TT	CC	TT	TT	CC	TT	CC	TT	CC	TT	CC	TT	CC	CC	TC	CC	CC	CC	TC	CC	CC	CC	TC	TT	TT	CC	CC	TT	CC
TM1240	A/G	A01	39351358	AA	AA	AA	--	AA	AA	GG	AA	AA	GG	AA	GG	GG	GG	GG	GG	GG	GG	AA	GG	GG	AA	GG	AA	GG	AA	GG	AA	GG	AA	AA	--	AA	AA	AA	--	AA	AA	AA	--	GG	GG	AA	AA	GG	AA
TM1241	A/G	A01	39628929	TT	TT	TT	TT	TT	TT	CC	TT	TT	CC	TT	CC	CC	CC	CC	CC	CC	CC	CC	CC	CC	TT	CC	TT	CC	TT	CC	TT	CC	TT	TT	--	TT	TT	TT	TC	TT	TT	TT	TC	CC	CC	TT	TT	CC	TT
TM1242	T/G	A01	39762555	CC	CC	CC	CC	CC	CC	AA	CC	CC	AA	CC	AA	AA	CC	CC	AA	AA	AA	CC	AA	AA	CC	AA	CC	AA	CC	AA	CC	AA	CC	CC	AC	CC	CC	CC	AC	CC	CC	CC	AC	AA	AA	CC	CC	AA	CC
TM1243	T/A	A01	39870012	TT	TT	TT	AA	TT	TT	AA	TT	TT	AA	TT	AA	AA	TT	AA	AA	AA	AA	AA	AA	AA	TT	AA	TT	AA	TT	AA	TT	AA	TT	TT	TA	TT	TT	TT	--	TT	TT	TT	TA	AA	AA	TT	TT	AA	TT
TM1244	T/C	A01	39911067	CC	CC	CC	TC	CC	CC	TC	CC	CC	TC	CC	TC	TC	CC	TC	TC	TC	TC	CC	TC	TC	CC	TC	CC	TC	CC	TC	CC	TC	CC	CC	TC	CC	CC	CC	CC	CC	CC	CC	--	TC	TC	CC	CC	TC	CC
TM1245	A/G	A01	39916205	TT	TT	TT	CC	TT	TT	CC	TT	TT	CC	TT	CC	CC	TT	CC	CC	CC	CC	TT	CC	CC	TT	CC	TT	CC	TT	CC	TT	CC	TT	TT	TC	TT	TT	TT	--	TT	TT	TT	TC	CC	CC	TT	TT	CC	TT
TM1247	T/C	A01	39945792	CC	CC	CC	TT	CC	CC	TT	CC	CC	TT	CC	TT	TT	CC	TT	TT	TT	TT	CC	TT	TT	CC	TT	CC	TT	CC	TT	CC	TT	CC	CC	--	CC	CC	CC	--	CC	CC	CC	--	TT	TT	CC	CC	TT	CC
TM1249	T/G	A01	39969091	AA	AA	AA	CC	AA	AA	CC	AA	AA	CC	AA	CC	CC	AA	CC	CC	CC	CC	AA	CC	CC	AA	CC	AA	CC	AA	CC	AA	CC	AA	AA	AC	AA	AA	AA	--	AA	AA	AA	AC	CC	CC	AA	AA	CC	AA
TM1250	A/C	A01	39973947	TT	TT	TT	TG	TT	TT	TG	TT	TT	TG	TT	TG	TG	TT	TG	TG	TG	TG	TT	TG	TG	TT	TG	TT	TG	TT	TG	TT	TG	TT	TT	TG	TT	TT	TT	TT	TT	TT	TT	--	TG	TG	TT	TT	TG	TT
TM1251	T/C	A01	39985812	GG	GG	GG	AG	GG	GG	AG	GG	GG	AG	GG	AG	AG	GG	AG	AG	AG	AG	GG	AG	AG	GG	AG	GG	AG	GG	AG	GG	AG	GG	GG	GG	GG	GG	GG	GG	GG	GG	GG	--	AG	AG	GG	GG	AG	GG
TM1253	T/C	A01	40003449	TT	TT	TT	TC	TT	TT	TC	TT	TT	TC	TT	TC	TC	TT	TC	TC	TC	TC	TT	TC	TC	TT	TC	TT	TC	TT	TC	TT	TC	TT	TT	TC	TT	TT	TT	TT	TT	TT	TT	--	TC	TC	TT	TT	TC	TT
TM1254	T/C	A01	40017015	GG	GG	GG	AA	GG	GG	AA	GG	GG	AA	GG	AA	AA	GG	AA	AA	AA	AA	GG	AA	AA	GG	AA	GG	AA	GG	AA	GG	AA	GG	GG	AG	GG	GG	GG	--	GG	GG	GG	AG	AA	AA	GG	GG	AA	GG
TM1255	A/G	A01	40030073	AA	AA	AA	GG	AA	AA	GG	AA	AA	GG	AA	GG	GG	AA	GG	GG	GG	GG	AA	GG	GG	AA	GG	AA	GG	AA	GG	AA	GG	AA	AA	AG	AA	AA	AA	--	AA	AA	AA	--	GG	GG	AA	AA	GG	AA
TM1257	G/C	A01	40049404	GG	GG	GG	CC	GG	GG	CC	GG	GG	CC	GG	CC	CC	GG	CC	CC	CC	CC	GG	CC	CC	GG	CC	GG	CC	GG	CC	GG	CC	GG	GG	GC	GG	GG	GG	--	GG	GG	GG	GC	CC	CC	GG	GG	CC	GG
TM1258	A/G	A01	40062861	CC	CC	CC	TT	CC	CC	TT	CC	CC	TT	CC	TT	TT	CC	TT	TT	TT	TT	CC	TT	TT	CC	TT	CC	TT	CC	TT	CC	TT	CC	CC	--	CC	CC	CC	--	CC	CC	CC	TC	TT	TT	CC	CC	TT	CC
TM1260	T/C	A01	40081687	TT	TT	TT	CC	TT	TT	CC	TT	TT	CC	TT	CC	CC	TT	CC	CC	CC	CC	TT	CC	CC	TT	CC	TT	CC	TT	CC	TT	CC	TT	TT	TC	TT	TT	TT	TT	TT	TT	TT	TC	CC	CC	TT	TT	CC	TT
TM1261	C/G	A01	40087959	CC	CC	CC	GC	CC	CC	GC	CC	CC	GC	CC	GC	GC	CC	GC	GC	GC	GC	CC	GC	GC	CC	GC	CC	GC	CC	GC	CC	GC	CC	CC	--	CC	CC	CC	--	CC	CC	CC	GC	GC	GC	CC	CC	GC	CC
TM1264	G/C	A01	40121526	CC	CC	CC	GG	CC	CC	GG	CC	CC	GG	CC	GG	GG	CC	GG	GG	GG	GG	CC	GG	GG	CC	GG	CC	GG	CC	GG	CC	GG	CC	CC	--	CC	CC	CC	--	CC	CC	CC	CG	GG	GG	CC	CC	GG	CC
TM1265	A/G	A01	40136674	GG	GG	GG	AA	GG	GG	AA	GG	GG	AA	GG	AA	AA	GG	AA	AA	AA	AA	GG	AA	AA	GG	AA	GG	AA	GG	AA	GG	AA	GG	GG	--	GG	GG	GG	GG	GG	GG	GG	AG	AA	AA	GG	GG	AA	GG
TM1266	T/C	A01	40139474	AA	AA	AA	GG	AA	AA	GG	AA	AA	GG	AA	GG	GG	AA	GG	GG	GG	GG	AA	GG	GG	AA	GG	AA	GG	AA	GG	AA	GG	AA	AA	AG	AA	AA	AA	--	AA	AA	AA	AG	GG	GG	AA	AA	GG	AA
TM1267	A/C	A01	40142262	CC	CC	CC	AC	CC	CC	AC	CC	CC	AC	CC	AC	AC	CC	AC	AC	AC	AC	CC	AC	AC	CC	AC	CC	AC	CC	AC	CC	AC	CC	CC	--	CC	CC	CC	--	CC	CC	CC	--	AC	AC	CC	CC	AC	CC
TM1268	A/C	A01	40153125	CC	CC	CC	AA	CC	CC	AA	CC	CC	AA	CC	AA	AA	CC	AA	AA	AA	AA	CC	AA	AA	CC	AA	CC	AA	CC	AA	CC	AA	CC	CC	AC	CC	CC	CC	AC	CC	CC	CC	AC	AA	AA	CC	CC	AA	CC
TM1272	T/C	A01	40191032	AA	AA	AA	--	AA	AA	AG	AA	AA	AG	AA	AG	AG	AA	AG	AG	AG	AG	AA	AG	AG	AA	AG	AA	AG	AA	AG	AA	AG	AA	AA	--	AA	AA	AA	AA	AA	AA	AA	--	AG	AG	AA	AA	AG	AA
TM1277	T/C	A01	40218292	GG	GG	GG	GG	GG	GG	AG	GG	GG	AG	GG	AG	AG	GG	AG	AG	AG	AG	GG	AG	AG	GG	AG	GG	AG	GG	AG	GG	AG	GG	GG	GG	GG	GG	GG	GG	GG	GG	GG	--	AG	AG	GG	GG	AG	GG
TM1279	A/G	A01	40224078	CC	CC	CC	--	CC	CC	TT	CC	CC	TT	CC	TT	TT	CC	TT	TT	TT	TT	CC	TT	TT	CC	TT	CC	TT	CC	TT	CC	TT	CC	CC	--	CC	CC	CC	TC	CC	CC	CC	TC	TT	TT	CC	CC	TT	CC
TM1283	T/G	A01	40239801	CC	CC	CC	AC	CC	CC	AC	CC	CC	AC	CC	AC	AC	CC	AC	AC	AC	AC	CC	AC	AC	CC	AC	CC	AC	CC	AC	CC	AC	CC	CC	--	CC	CC	CC	CC	CC	CC	CC	--	AC	AC	CC	CC	AC	CC
TM1285	T/G	A01	40254425	CC	CC	CC	AA	CC	CC	AA	CC	CC	AA	CC	AA	AA	CC	AA	AA	AA	AA	CC	AA	AA	CC	AA	CC	AA	CC	AA	CC	AA	CC	CC	--	CC	CC	CC	--	CC	CC	CC	--	AA	AA	CC	CC	AA	CC
TM1287	A/G	A01	40265160	GG	GG	GG	--	GG	GG	AG	GG	GG	AG	GG	AG	AG	GG	AG	AG	AG	AG	GG	AG	AG	GG	AG	GG	AG	GG	AG	GG	AG	GG	GG	AG	GG	GG	GG	GG	GG	GG	GG	AG	AG	AG	GG	GG	AG	GG
TM1288	T/C	A01	40283066	TT	TT	TT	CC	TT	TT	CC	TT	TT	CC	TT	CC	CC	TT	CC	CC	CC	CC	TT	CC	CC	TT	CC	TT	CC	TT	CC	TT	CC	TT	TT	TC	TT	TT	TT	--	TT	TT	TT	TC	CC	CC	TT	TT	CC	TT
TM1291	A/G	A01	40300237	GG	GG	GG	AA	GG	GG	AA	GG	GG	AA	GG	AA	AA	GG	AA	AA	AA	AA	GG	AA	AA	GG	AA	GG	AA	GG	AA	GG	AA	GG	GG	AG	GG	GG	GG	--	GG	GG	GG	AG	AA	AA	GG	GG	AA	GG
TM1293	T/C	A01	40320677	GG	GG	GG	AA	GG	GG	AA	GG	GG	AA	GG	AA	AA	GG	AA	AA	AA	AA	GG	AA	AA	GG	AA	GG	AA	GG	AA	GG	AA	GG	GG	--	GG	GG	GG	--	GG	GG	GG	AG	AA	AA	GG	GG	AA	GG
TM1294	A/G	A01	40325844	CC	CC	CC	TT	CC	CC	TT	CC	CC	TT	CC	TT	TT	CC	TT	TT	TT	TT	CC	TT	TT	CC	TT	CC	TT	CC	TT	CC	TT	CC	CC	TC	CC	CC	CC	TC	CC	CC	CC	TC	TT	TT	CC	CC	TT	CC
TM1295	A/G	A01	40339706	CC	CC	CC	TC	CC	CC	TC	CC	CC	TC	CC	TC	TC	CC	TC	TC	TC	TC	CC	TC	TC	CC	TC	CC	TC	CC	TC	CC	TC	CC	CC	--	CC	CC	CC	CC	CC	CC	CC	--	TC	TC	CC	CC	TC	CC
TM1296	T/C	A01	40354527	CC	CC	CC	TC	CC	CC	TC	CC	CC	TC	CC	TC	TC	CC	TC	TC	TC	TC	CC	TC	TC	CC	TC	CC	TC	CC	TC	CC	TC	CC	CC	TC	CC	CC	CC	CC	CC	CC	CC	CC	TC	TC	CC	CC	TC	CC
TM1297	A/C	A01	40360328	GG	GG	GG	GG	GG	GG	--	GG	GG	--	GG	--	TG	GG	--	TG	TG	TG	GG	TG	TG	GG	TG	GG	TG	GG	TG	GG	TG	GG	GG	GG	GG	GG	GG	GG	GG	GG	GG	GG	TG	TG	GG	GG	TG	GG
TM1299	T/C	A01	40380614	AA	AA	AA	GG	AA	AA	GG	AA	AA	GG	AA	GG	GG	AA	GG	GG	GG	GG	AA	GG	GG	AA	GG	AA	GG	AA	GG	AA	GG	AA	AA	AG	AA	AA	AA	--	AA	AA	AA	AG	GG	GG	AA	AA	GG	AA
TM1301	T/C	A01	40390699	AA	AA	AA	GG	AA	AA	GG	AA	AA	GG	AA	GG	GG	AA	GG	GG	GG	GG	AA	GG	GG	AA	GG	AA	GG	AA	GG	AA	GG	AA	AA	AG	AA	AA	AA	AA	AA	AA	AA	--	GG	GG	AA	AA	GG	AA
TM1304	A/C	A01	40419149	AA	AA	AA	CC	AA	AA	CC	AA	AA	CC	AA	CC	CC	AA	CC	CC	CC	CC	AA	CC	CC	AA	CC	AA	CC	AA	CC	AA	CC	AA	AA	AC	AA	AA	AA	--	AA	AA	AA	AC	CC	CC	AA	AA	CC	AA
TM1305	A/C	A01	40423817	GG	GG	GG	TG	GG	GG	TG	GG	GG	TG	GG	TG	TG	GG	TG	TG	TG	TG	GG	TG	TG	GG	TG	GG	TG	GG	TG	GG	TG	GG	GG	GG	GG	GG	GG	GG	GG	GG	GG	--	TG	TG	GG	GG	TG	GG
TM1308	T/G	A01	40447126	TT	TT	TT	GG	TT	TT	GG	TT	TT	GG	TT	GG	GG	TT	GG	GG	GG	GG	TT	GG	GG	TT	GG	TT	GG	TT	GG	TT	GG	TT	TT	--	TT	TT	TT	--	TT	TT	TT	TG	GG	GG	TT	TT	GG	TT
TM1310	T/C	A01	40461060	CC	CC	CC	TT	CC	CC	TT	CC	CC	TT	CC	TT	TT	CC	TT	TT	TT	TT	CC	TT	TT	CC	TT	CC	TT	CC	TT	CC	TT	CC	CC	TC	CC	CC	CC	TC	CC	CC	CC	TC	TT	TT	CC	CC	TT	CC
TM1311	T/G	A01	40464769	TT	TT	TT	GG	TT	TT	GG	TT	TT	GG	TT	GG	GG	TT	GG	GG	GG	GG	TT	GG	GG	TT	GG	TT	GG	TT	GG	TT	GG	TT	TT	TG	TT	TT	TT	TG	TT	TT	TT	TG	GG	GG	TT	TT	GG	TT
TM1312	T/C	A01	40469076	TT	TT	TT	--	TT	TT	TC	TT	TT	TC	TT	TC	TC	TT	TC	TC	TC	TC	TT	TC	TC	TT	TC	TT	TC	TT	TC	TT	TC	TT	TT	--	TT	TT	TT	TT	TT	TT	TT	--	TC	TC	TT	TT	TC	TT
TM1313	T/C	A01	40471270	TT	TT	TT	TC	TT	TT	TC	TT	TT	TC	TT	TC	TC	TT	TC	TC	TC	TC	TT	TC	TC	TT	TC	TT	TC	TT	TC	TT	TC	TT	TT	TC	TT	TT	TT	--	TT	TT	TT	TC	TC	TC	TT	TT	TC	TT
TM1315	T/C	A01	40485136	AA	AA	AA	GG	AA	AA	GG	AA	AA	GG	AA	GG	GG	AA	GG	GG	GG	GG	AA	GG	GG	AA	GG	AA	GG	AA	GG	AA	GG	AA	AA	AG	AA	AA	AA	--	AA	AA	AA	AG	GG	GG	AA	AA	GG	AA
TM1317	T/G	A01	40496774	GG	GG	GG	--	GG	GG	TG	GG	GG	TG	GG	TG	TG	GG	TG	TG	TG	TG	GG	TG	TG	GG	TG	GG	TG	GG	TG	GG	TG	GG	GG	TG	GG	GG	GG	GG	GG	GG	GG	--	TG	TG	GG	GG	TG	GG
TM1318	T/C	A01	40498975	CC	CC	CC	TT	CC	CC	TT	CC	CC	TT	CC	TT	TT	CC	TT	TT	TT	TT	CC	TT	TT	CC	TT	CC	TT	CC	TT	CC	TT	CC	CC	--	CC	CC	CC	TC	CC	CC	CC	--	TT	TT	CC	CC	TT	CC
TM1319	T/G	A01	40502656	TT	TT	TT	GG	TT	TT	GG	TT	TT	GG	TT	GG	GG	TT	GG	GG	GG	GG	TT	GG	GG	TT	GG	TT	GG	TT	GG	TT	GG	TT	TT	TG	TT	TT	TT	--	TT	TT	TT	TG	GG	GG	TT	TT	GG	TT
TM1321	A/G	A01	40522619	GG	GG	GG	AG	GG	GG	AG	GG	GG	AG	GG	AG	AG	GG	AG	AG	AG	AG	GG	AG	AG	GG	AG	GG	AG	GG	AG	GG	AG	GG	GG	AG	GG	GG	GG	--	GG	GG	GG	AG	AG	AG	GG	GG	AG	GG
TM1323	T/G	A01	40533247	CC	CC	CC	AA	CC	CC	AA	CC	CC	AA	CC	AA	AA	CC	AA	AA	AA	AA	CC	AA	AA	CC	AA	CC	AA	CC	AA	CC	AA	CC	CC	--	CC	CC	CC	--	CC	CC	CC	--	AA	AA	CC	CC	AA	CC
TM1324	A/G	A01	40538255	GG	GG	GG	AG	GG	GG	AG	GG	GG	AG	GG	AG	AG	GG	AG	AG	AG	AG	GG	AG	AG	GG	AG	GG	AG	GG	AG	GG	--	GG	GG	GG	GG	GG	GG	GG	GG	GG	GG	GG	AG	AG	GG	GG	AG	GG
TM1325	A/G	A01	40557419	CC	CC	CC	TT	CC	CC	TT	CC	CC	TT	CC	TT	TT	CC	TT	TT	TT	TT	CC	TT	TT	CC	TT	CC	TT	CC	TT	CC	TT	CC	CC	TC	CC	CC	CC	CC	CC	CC	CC	TC	TT	TT	CC	CC	TT	CC
TM1328	T/G	A01	40576765	GG	GG	GG	TG	GG	GG	TG	GG	GG	TG	GG	TG	TG	GG	TG	TG	TG	TG	GG	TG	TG	GG	TG	GG	TG	GG	TG	GG	TG	GG	GG	--	GG	GG	GG	GG	GG	GG	GG	--	TG	TG	GG	GG	TG	GG
TM1332	T/C	A01	40594557	CC	CC	CC	TC	CC	CC	TC	CC	CC	TC	CC	TC	TC	CC	TC	TC	TC	TC	CC	TC	TC	CC	TC	CC	TC	CC	TC	CC	TC	CC	CC	TC	CC	CC	CC	CC	CC	CC	CC	TC	TC	TC	CC	CC	TC	CC
TM1333	T/C	A01	40607979	AA	AA	AA	GG	AA	AA	GG	AA	AA	GG	AA	GG	GG	AA	GG	GG	GG	GG	GG	GG	GG	AA	GG	AA	GG	AA	GG	AA	GG	AA	AA	AG	AA	AA	AA	--	AA	AA	AA	AG	GG	GG	AA	AA	GG	AA
TM1341	G/C	A01	40679839	GG	GG	GG	CC	GG	GG	CC	GG	GG	CC	GG	CC	CC	GG	CC	CC	CC	CC	GG	CC	CC	GG	CC	GG	CC	GG	CC	GG	CC	GG	GG	--	GG	GG	GG	--	GG	GG	GG	--	CC	CC	GG	GG	CC	GG
TM1342	T/C	A01	40687182	TT	TT	TT	TC	TT	TT	TC	TT	TT	TC	TT	TC	TC	TT	TC	TC	TC	TC	TT	TC	TC	TT	TC	TT	TC	TT	TC	TT	TC	TT	TT	TC	TT	TT	TT	TT	TT	TT	TT	TC	TC	TC	TT	TT	TC	TT
TM1343	A/G	A01	40690953	GG	GG	GG	AG	GG	GG	AG	GG	GG	AG	GG	AG	AG	GG	AG	AG	AG	AG	GG	AG	AG	GG	AG	GG	AG	GG	AG	GG	AG	GG	GG	AG	GG	GG	GG	GG	GG	GG	GG	--	AG	AG	GG	GG	AG	GG
TM1345	T/C	A01	40719235	CC	CC	CC	TC	CC	CC	TC	CC	CC	TC	CC	TC	TC	CC	TC	TC	TC	TC	CC	TC	TC	CC	--	CC	TC	CC	TC	CC	--	CC	CC	CC	CC	CC	CC	CC	CC	CC	CC	TC	TC	TC	CC	CC	TC	CC
TM1346	T/A	A01	40721760	TT	TT	TT	TT	TT	TT	TA	TT	TT	TA	TT	TA	TA	TT	TA	TA	TA	TA	TT	TA	TA	TT	TA	TT	TA	TT	TA	TT	TA	TT	TT	TT	TT	TT	TT	TT	TT	TT	TT	TA	TA	TA	TT	TT	TA	TT
TM1347	A/G	A01	40725937	CC	CC	CC	TC	CC	CC	TC	CC	CC	TC	CC	TC	TC	CC	TC	TC	TC	TC	CC	TC	TC	CC	TC	CC	TC	CC	TC	CC	TC	CC	CC	--	CC	CC	CC	CC	CC	CC	CC	--	TC	TC	CC	CC	TC	CC
TM1351	A/G	A01	40757613	GG	GG	GG	AG	GG	GG	AG	GG	GG	AG	GG	AG	AG	GG	AG	AG	AG	AG	GG	AG	AG	GG	AG	GG	AG	GG	AG	GG	AG	GG	GG	--	GG	GG	GG	GG	GG	GG	GG	AG	AG	AG	GG	GG	AG	GG
TM1353	A/G	A01	40774266	AA	AA	AA	GG	AA	AA	GG	AA	AA	GG	AA	GG	GG	AA	GG	GG	GG	GG	AA	GG	GG	AA	GG	AA	GG	AA	GG	AA	GG	AA	AA	--	AA	AA	AA	--	AA	AA	AA	AG	GG	GG	AA	AA	GG	AA
TM1355	T/C	A01	40785054	CC	CC	CC	TT	CC	CC	TT	CC	CC	TT	CC	TT	TT	CC	TT	TT	TT	TT	CC	TT	TT	CC	TT	CC	TT	CC	TT	CC	TT	CC	CC	TC	CC	CC	CC	--	CC	CC	CC	TC	TT	TT	CC	CC	TT	CC
TM1356	A/G	A01	40787783	CC	CC	CC	TC	CC	CC	TC	CC	CC	TC	CC	TC	TC	CC	TC	TC	TC	TC	CC	TC	TC	CC	TC	CC	TC	CC	TC	CC	TC	CC	CC	--	CC	CC	CC	CC	CC	CC	CC	--	TC	TC	CC	CC	TC	CC
TM1357	T/C	A01	40791358	AA	AA	AA	AG	AA	AA	AG	AA	AA	AG	AA	AG	AG	AA	AG	AG	AG	AG	AA	AG	AG	AA	AG	AA	AG	AA	AG	AA	AG	AA	AA	AG	AA	AA	AA	--	AA	AA	AA	AG	AG	AG	AA	AA	AG	AA
TM1358	C/G	A01	40795498	CC	CC	CC	GG	CC	CC	GG	CC	CC	GG	CC	GG	GG	CC	GG	GG	GG	GG	CC	GG	GG	CC	GG	CC	GG	CC	GG	CC	GG	CC	CC	CG	CC	CC	CC	CG	CC	CC	CC	CG	GG	GG	CC	CC	GG	CC
TM1360	A/G	A01	40803574	CC	CC	CC	TT	CC	CC	TT	CC	CC	TT	CC	TT	TT	CC	TT	TT	TT	TT	CC	TT	TT	CC	TT	CC	TT	CC	TT	CC	TT	CC	CC	TC	CC	CC	CC	TC	CC	CC	CC	TC	TT	TT	CC	CC	TT	CC
TM1362	T/C	A01	40833298	CC	CC	CC	TC	CC	CC	TC	CC	CC	TC	CC	TC	TC	CC	TC	TC	TC	TC	CC	TC	TC	CC	TC	CC	TC	CC	TC	CC	TC	CC	CC	--	CC	CC	CC	CC	CC	CC	CC	--	TC	TC	CC	CC	TC	CC
TM1363	T/C	A01	40847043	CC	CC	CC	TT	CC	CC	TT	CC	CC	TT	CC	TT	TT	CC	TT	TT	TT	TT	CC	TT	TT	CC	TT	CC	TT	CC	TT	CC	TT	CC	CC	TC	CC	CC	CC	TC	CC	CC	CC	TC	TT	TT	CC	CC	TT	CC
TM1364	A/G	A01	40851699	CC	CC	CC	TC	CC	CC	--	CC	CC	TC	CC	--	TC	CC	TC	TC	TC	TC	CC	TC	TC	CC	TC	CC	TC	CC	TC	CC	TC	CC	CC	CC	CC	CC	CC	CC	CC	CC	CC	--	TC	--	CC	CC	TC	CC
TM1365	T/C	A01	40875330	GG	GG	GG	--	GG	GG	AG	GG	GG	AG	GG	AG	AG	GG	AG	AG	AG	AG	GG	AG	AG	GG	AG	GG	AG	GG	AG	GG	AG	GG	GG	--	GG	GG	GG	GG	GG	GG	GG	--	AG	AG	GG	GG	AG	GG
TM1366	T/C	A01	40877611	CC	CC	CC	TT	CC	CC	TT	CC	CC	TT	CC	TT	TT	CC	TT	TT	TT	TT	CC	TT	TT	CC	TT	CC	TT	CC	TT	CC	TT	CC	CC	TC	CC	CC	CC	CC	CC	CC	CC	TC	TT	TT	CC	CC	TT	CC
TM1367	T/G	A01	40891622	GG	GG	GG	TG	GG	GG	TG	GG	GG	TG	GG	TG	TG	GG	TG	TG	TG	TG	GG	TG	TG	GG	TG	GG	TG	GG	TG	GG	TG	GG	GG	--	GG	GG	GG	GG	GG	GG	GG	--	TG	TG	GG	GG	TG	GG
TM1368	T/C	A01	40897012	CC	CC	CC	TC	CC	CC	TC	CC	CC	TC	CC	TC	TC	CC	TC	TC	TC	TC	CC	TC	TC	CC	TC	CC	TC	CC	TC	CC	TC	CC	CC	TC	CC	CC	CC	CC	CC	CC	CC	CC	TC	TC	CC	CC	TC	CC
TM1369	T/C	A01	40902422	CC	CC	CC	TT	CC	CC	TT	CC	CC	TT	CC	TT	TT	TT	TT	TT	TT	TT	CC	TT	TT	CC	TT	CC	TT	CC	TT	CC	TT	CC	CC	TC	CC	CC	CC	--	CC	CC	CC	TC	TT	TT	CC	CC	TT	CC
TM1370	A/G	A01	40907148	AA	AA	AA	GG	AA	AA	GG	AA	AA	GG	AA	GG	GG	GG	GG	GG	GG	GG	AA	GG	GG	AA	GG	AA	GG	AA	GG	AA	GG	AA	AA	AG	AA	AA	AA	--	AA	AA	AA	AG	GG	GG	AA	AA	GG	AA
TM1371	T/C	A01	40911274	TT	TT	TT	CC	TT	TT	CC	TT	TT	CC	TT	CC	CC	CC	CC	CC	CC	CC	TT	CC	CC	TT	CC	TT	CC	TT	CC	TT	CC	TT	TT	TC	TT	TT	TT	--	TT	TT	TT	TC	CC	CC	TT	TT	CC	TT
TM1372	G/C	A01	40916891	CC	CC	CC	GG	CC	CC	GG	CC	CC	GG	CC	GG	GG	GG	GG	GG	GG	GG	CC	GG	GG	CC	GG	CC	GG	CC	GG	CC	GG	CC	CC	GC	CC	CC	CC	--	CC	CC	CC	GC	GG	GG	CC	CC	GG	CC
TM1374	T/C	A01	40926348	AA	AA	AA	GG	AA	AA	GG	AA	AA	GG	AA	GG	GG	GG	GG	GG	GG	GG	AA	GG	GG	AA	GG	AA	GG	AA	GG	AA	GG	AA	AA	AG	AA	AA	AA	--	AA	AA	AA	AG	GG	GG	AA	AA	GG	AA
TM1375	A/G	A01	40935049	CC	CC	CC	TC	CC	CC	TC	CC	CC	TC	CC	TC	TC	TC	TC	TC	TC	TC	CC	TC	TC	CC	TC	CC	TC	CC	TC	CC	TC	CC	CC	--	CC	CC	CC	--	CC	CC	CC	--	TC	TC	CC	CC	TC	CC
TM1376	A/G	A01	40944088	GG	GG	GG	--	GG	GG	AA	GG	GG	AA	GG	AA	AA	AA	AA	AA	AA	AA	GG	AA	AA	GG	AA	GG	AA	GG	AA	GG	AA	GG	GG	AG	GG	GG	GG	--	GG	GG	GG	AG	AA	AA	GG	GG	AA	GG
TM1377	T/C	A01	40950189	GG	GG	GG	AA	GG	GG	AA	GG	GG	AA	GG	AA	AA	AA	AA	AA	AA	AA	GG	AA	AA	GG	AA	GG	AA	GG	AA	GG	AA	GG	GG	AG	GG	GG	GG	AG	GG	GG	GG	AG	AA	AA	GG	GG	AA	GG
TM1378	A/C	A01	40963258	GG	GG	GG	TG	GG	GG	TG	GG	GG	TG	GG	TG	TG	TG	TG	TG	TG	TG	GG	TG	TG	GG	TG	GG	TG	GG	TG	GG	TG	GG	GG	TG	GG	GG	GG	GG	GG	GG	GG	TG	TG	TG	GG	GG	TG	GG
TM1380	T/G	A01	40975774	TT	TT	TT	TG	TT	TT	TG	TT	TT	TG	TT	TG	TG	TG	TG	TG	TG	TG	TT	TG	TG	TT	TG	TT	TG	TT	TG	TT	TG	TT	TT	TG	TT	TT	TT	--	TT	TT	TT	--	TG	TG	TT	TT	TG	TT
TM1381	T/C	A01	40978709	AA	AA	AA	GG	AA	AA	GG	AA	AA	GG	AA	GG	GG	GG	GG	GG	GG	GG	AA	GG	GG	AA	GG	AA	GG	AA	GG	AA	GG	AA	AA	AG	AA	AA	AA	--	AA	AA	AA	AG	GG	GG	AA	AA	GG	AA
TM1383	A/G	A01	40998990	GG	GG	GG	AA	GG	GG	AA	GG	GG	AA	GG	AA	AA	AA	AA	AA	AA	AA	GG	AA	AA	GG	AA	GG	AA	GG	AA	GG	AA	GG	GG	AG	GG	GG	GG	AG	GG	GG	GG	AG	AA	AA	GG	GG	AA	GG
TM1384	T/C	A01	41003214	CC	CC	CC	TT	CC	CC	TT	CC	CC	TT	CC	TT	TT	TT	TT	TT	TT	TT	CC	TT	TT	CC	TT	CC	TT	CC	TT	CC	TT	CC	CC	--	CC	CC	CC	CC	CC	CC	CC	TC	TT	TT	CC	CC	TT	CC
TM1385	T/G	A01	41006098	CC	CC	CC	AA	CC	CC	AA	CC	CC	AA	CC	AA	AA	AA	AA	AA	AA	AA	CC	AA	AA	CC	AA	CC	AA	CC	AA	CC	AA	CC	CC	AC	CC	CC	CC	--	CC	CC	CC	AC	AA	AA	CC	CC	AA	CC
TM1386	T/C	A01	41010954	AA	--	AG	--	AA	AA	AG	AA	AA	AG	AA	AG	AG	AG	--	AG	AG	AG	AA	AG	AG	AA	AG	AA	AG	AA	AG	AA	AG	AA	AA	--	AA	AA	AA	AA	AA	AA	AA	--	AG	AG	AA	AA	AG	AA
TM1387	G/C	A01	41017874	GG	GG	GG	--	GG	GG	CG	GG	GG	CG	GG	CG	CG	CG	CG	CG	CG	CG	GG	CG	CG	GG	CG	GG	CG	GG	CG	GG	CG	GG	GG	--	GG	GG	GG	GG	GG	GG	GG	--	CG	CG	GG	GG	CG	GG
TM1388	A/G	A01	41022750	GG	GG	GG	AA	GG	GG	AA	GG	GG	AA	GG	AA	AA	AA	AA	AA	AA	AA	GG	AA	AA	GG	AA	GG	AA	GG	AA	GG	AA	GG	GG	AG	GG	GG	GG	--	GG	GG	GG	AG	AA	AA	GG	GG	AA	GG
TM1389	T/C	A01	41026179	GG	GG	GG	AA	GG	GG	AA	GG	GG	AA	GG	AA	AA	AA	AA	AA	AA	AA	GG	AA	AA	GG	AA	GG	AA	GG	AA	GG	AA	GG	GG	AG	GG	GG	GG	--	GG	GG	GG	AG	AA	AA	GG	GG	AA	GG
TM1390	G/C	A01	41029946	CC	CC	CC	GG	CC	CC	GG	CC	CC	GG	CC	GG	GG	GG	GG	GG	GG	GG	CC	GG	GG	CC	GG	CC	GG	CC	GG	CC	GG	CC	CC	CG	CC	CC	CC	CG	CC	CC	CC	CG	GG	GG	CC	CC	GG	CC
TM1391	A/T	A01	41034539	TT	TT	TT	AA	TT	TT	AA	TT	TT	AA	TT	AA	AA	AA	AA	AA	AA	AA	TT	AA	AA	TT	AA	TT	AA	TT	AA	TT	AA	TT	TT	TA	TT	TT	TT	TT	TT	TT	TT	TA	AA	AA	TT	TT	AA	TT
TM1392	A/C	A01	41049327	TT	TT	TT	GG	TT	TT	GG	TT	TT	GG	TT	GG	GG	GG	GG	GG	GG	GG	TT	GG	GG	TT	GG	TT	GG	TT	GG	TT	GG	TT	TT	--	TT	TT	TT	--	TT	TT	TT	TG	GG	GG	TT	TT	GG	TT
TM1396	T/C	A01	41069866	GG	GG	GG	--	GG	GG	AG	GG	GG	AG	GG	AG	AG	AG	AG	AG	AG	AG	GG	AG	AG	GG	AG	GG	AG	GG	AG	GG	AG	GG	GG	--	GG	GG	GG	GG	GG	GG	GG	--	AG	AG	GG	GG	AG	GG
TM1397	A/G	A01	41084490	CC	CC	CC	TT	CC	CC	TT	CC	CC	TT	CC	TT	TT	TT	TT	TT	TT	TT	CC	TT	TT	CC	TT	CC	TT	CC	TT	CC	TT	CC	CC	TC	CC	CC	CC	TC	CC	CC	CC	TC	TT	TT	CC	CC	TT	CC
TM1400	T/G	A01	41748827	AA	AA	AA	CC	--	AA	CC	CC	AA	CC	AA	CC	CC	CC	CC	CC	CC	CC	AA	CC	CC	AA	CC	AA	CC	AA	CC	AA	CC	AA	--	CC	AA	AA	CC	CC	AA	AA	AA	CC	AA	CC	AA	AA	CC	CC
TM1401	A/G	A01	41754975	GG	GG	GG	GG	GG	GG	AG	AG	GG	AG	GG	AG	AG	AG	AG	AG	AG	AG	GG	AG	AG	GG	AG	GG	AG	GG	AG	GG	AG	GG	GG	GG	GG	GG	AG	--	GG	GG	GG	AG	GG	AG	GG	GG	AG	AG
TM1403	T/C	A01	41768555	CC	CC	CC	TT	CC	CC	TT	TT	CC	TT	CC	TT	TT	TT	TT	TT	TT	TT	CC	TT	TT	CC	TT	CC	TT	CC	TT	CC	TT	CC	CC	TC	CC	CC	TT	TC	CC	CC	CC	TC	CC	TT	CC	CC	TT	TT
TM1405	A/C	A01	41780534	CC	CC	CC	AC	CC	CC	AC	AC	CC	AC	CC	AC	AC	AC	AC	AC	AC	AC	CC	AC	AC	CC	AC	CC	AC	CC	AC	CC	AC	CC	CC	AC	CC	CC	AC	AC	CC	CC	CC	AC	CC	AC	CC	CC	AC	AC
TM1409	A/G	A01	41805296	CC	CC	CC	TT	CC	CC	TT	TT	CC	TT	CC	TT	TT	TT	TT	TT	TT	TT	CC	TT	TT	CC	TT	CC	TT	CC	TT	CC	TT	CC	CC	TC	CC	CC	TT	TC	CC	CC	CC	TC	CC	TT	CC	CC	TT	TT
TM1411	A/G	A01	41812826	TT	TT	TT	CC	TT	TT	CC	CC	TT	CC	TT	CC	CC	CC	CC	CC	CC	CC	TT	CC	CC	TT	CC	TT	CC	TT	CC	TT	CC	TT	TT	TC	TT	TT	CC	TC	TT	TT	TT	TC	TT	CC	TT	TT	CC	CC
TM1412	A/G	A01	41818042	GG	GG	GG	AA	GG	GG	AA	AA	GG	AA	GG	AA	AA	AA	AA	AA	AA	AA	GG	AA	AA	GG	AA	GG	AA	GG	AA	GG	AA	GG	GG	AG	GG	GG	AA	AG	GG	GG	GG	AG	GG	AA	GG	GG	AA	AA
TM1413	T/C	A01	41824523	TT	TT	TT	CC	TT	TT	CC	CC	TT	CC	TT	CC	CC	CC	CC	CC	CC	CC	TT	CC	CC	TT	CC	TT	CC	TT	CC	TT	CC	TT	TT	TC	TT	TT	CC	TC	TT	TT	TT	TC	TT	CC	TT	TT	CC	CC
TM1414	A/G	A01	41827652	GG	GG	GG	AG	GG	GG	AG	AG	GG	AG	GG	AG	AG	AG	AG	AG	AG	AG	GG	AG	AG	GG	AG	GG	AG	GG	AG	GG	AG	GG	GG	--	GG	GG	AG	--	GG	GG	GG	AG	GG	AG	GG	GG	AG	AG
TM1415	T/C	A01	41832139	TT	TT	TT	CC	TT	TT	CC	CC	TT	CC	TT	CC	CC	CC	CC	CC	CC	CC	TT	CC	CC	TT	CC	TT	CC	TT	CC	TT	CC	TT	TT	TC	TT	TT	CC	TC	TT	TT	TT	TC	TT	CC	TT	TT	CC	CC
TM1419	T/C	A01	43234016	--	CC	CC	CC	CC	CC	TT	TT	CC	TT	CC	TT	TT	CC	CC	TT	TT	TT	CC	TT	TT	CC	TT	CC	TT	CC	TT	CC	TT	CC	CC	--	TT	CC	TT	TT	CC	TT	CC	TC	CC	TT	CC	CC	TT	TT
TM1422	A/G	A01	44627921	--	GG	AA	AA	AA	GG	GG	GG	AA	GG	AA	GG	GG	GG	GG	GG	GG	GG	GG	GG	GG	AG	GG	AA	GG	GG	GG	GG	GG	GG	AA	AG	GG	GG	GG	GG	AA	GG	AA	GG	GG	GG	GG	GG	GG	GG
TM1424	T/C	A01	44697658	--	TT	TT	TT	TT	TT	CC	CC	TT	CC	TT	CC	CC	TT	CC	CC	CC	CC	CC	CC	CC	TT	CC	TT	CC	TT	CC	TT	CC	TT	TT	TC	CC	TT	CC	CC	TT	CC	TT	--	CC	CC	CC	TT	CC	CC
TM1425	T/C	A01	44738997	--	CC	CC	CC	CC	CC	TC	TC	CC	TC	CC	TC	TC	CC	CC	TC	TC	TC	CC	TC	TC	CC	TC	CC	TC	CC	TC	CC	TC	CC	CC	TC	TC	CC	TC	TC	CC	TC	CC	--	CC	TC	CC	CC	TC	TC
TM1430	A/G	A01	45638164	GG	AG	AG	AG	AG	AG	GG	GG	AG	GG	AG	GG	GG	AG	GG	GG	GG	GG	GG	GG	GG	AG	GG	AG	GG	AG	GG	AG	GG	AG	AG	GG	GG	AG	AG	GG	AG	GG	AG	GG	GG	GG	GG	AG	GG	AG
TM1431	A/G	A01	45649881	TC	CC	CC	CC	CC	CC	TC	TC	CC	TC	CC	TC	TC	CC	CC	TC	TC	TC	CC	TC	TC	CC	TC	CC	TC	CC	TC	CC	TC	CC	CC	--	TC	CC	CC	TC	CC	TC	CC	--	CC	TC	CC	CC	TC	CC
TM1432	T/C	A01	45764007	GG	GG	GG	GG	GG	GG	GG	AA	GG	GG	GG	AG	GG	GG	GG	GG	GG	AA	GG	AA	GG	GG	GG	GG	GG	GG	GG	GG	GG	GG	GG	GG	AA	GG	GG	AA	GG	AA	GG	GG	GG	GG	GG	GG	AA	GG
TM1433	T/C	A01	45972819	--	GG	GG	GG	GG	GG	AA	AA	GG	AA	GG	AA	AA	GG	AA	AA	AA	AA	GG	AA	AA	GG	AA	GG	AA	GG	AA	GG	AA	GG	GG	AG	AA	GG	GG	AG	GG	AA	GG	AG	GG	AA	GG	GG	AA	GG
TM1434	T/C	A01	46001772	--	TT	TT	TT	TT	TT	CC	CC	TT	CC	TT	CC	CC	TT	CC	CC	CC	CC	CC	CC	CC	TT	CC	TT	CC	TT	CC	TT	CC	TT	TT	TC	CC	TT	TT	TC	TT	CC	TT	TC	CC	CC	CC	TT	CC	TT
TM1437	A/G	A01	46258618	AG	AA	AA	AA	AA	AA	AG	AG	AA	AG	AA	AG	AG	AA	AG	AG	AG	AG	AA	AG	AG	AA	AG	AA	AG	AA	AG	AA	AG	AA	AA	AG	AG	AA	AA	AG	AA	AG	AA	AG	AA	AG	AA	AA	AG	AA
TM1438	T/C	A01	46381483	--	TT	TT	TT	TT	TT	CC	CC	TT	CC	TT	CC	CC	TT	CC	CC	CC	CC	--	CC	CC	TT	CC	TT	CC	TT	CC	TT	CC	TT	TT	TC	CC	TT	TT	TC	TT	CC	TT	TC	--	CC	--	TT	CC	TT
TM1439	T/C	A01	46400955	--	CC	CC	CC	CC	CC	TT	TT	CC	TT	CC	TT	TT	CC	CC	TT	TT	TT	CC	TT	TT	CC	TT	CC	TT	CC	TT	CC	TT	CC	CC	TC	TT	CC	CC	TC	CC	TT	CC	TC	CC	TT	CC	CC	TT	CC
TM1447	T/C	A01	48925981	--	GG	GG	GG	GG	GG	AA	AA	GG	AA	GG	AA	AA	GG	AA	AA	AA	AA	--	AA	AA	GG	AA	GG	AA	GG	AA	GG	AA	GG	GG	AG	AA	GG	GG	AG	GG	AA	GG	AG	--	AA	--	GG	AA	GG
TM1449	A/G	A01	48989958	GG	AG	AG	AG	AG	AG	GG	GG	AG	GG	AG	GG	GG	GG	GG	GG	GG	GG	GG	GG	GG	AG	GG	AG	GG	AG	GG	AG	GG	GG	AG	GG	GG	AG	GG	GG	AG	GG	AG	GG	GG	GG	GG	AG	GG	GG
TM1452	A/G	A01	49180537	--	TT	TT	TT	TT	TT	CC	CC	TT	CC	TT	CC	CC	TT	CC	CC	CC	CC	--	CC	CC	TT	CC	TT	CC	TT	CC	TT	CC	CC	TT	TC	CC	TT	CC	TC	TT	CC	TT	TC	--	CC	--	TT	CC	CC
TM1456	A/T	A01	49520222	--	TA	TA	TA	TA	TA	AA	AA	TA	AA	TA	AA	AA	TA	AA	AA	AA	AA	AA	AA	AA	TA	AA	TA	AA	TA	AA	TA	AA	AA	TA	TA	AA	TA	AA	TA	TA	AA	TA	TA	AA	AA	AA	TA	TA	AA
TM1459	A/G	A01	50455190	--	CC	CC	CC	CC	CC	TC	TC	CC	TC	CC	CC	TC	CC	TC	TC	TC	TC	CC	TC	TC	CC	TC	CC	TC	CC	TC	CC	TC	CC	CC	CC	TC	CC	CC	--	CC	TC	CC	CC	CC	--	CC	CC	CC	CC
TM1461	A/G	A01	50797987	GG	AG	AG	AG	AG	AG	GG	GG	AG	GG	AG	AG	GG	AG	GG	GG	GG	GG	GG	GG	GG	AG	GG	AG	GG	AG	GG	AG	--	GG	AG	AG	GG	AG	GG	--	AG	GG	AG	AG	GG	AG	GG	AG	AG	GG
TM1462	T/C	A01	50883169	--	TT	TT	TT	TT	TT	CC	CC	TT	CC	TT	TC	CC	TT	CC	CC	CC	CC	CC	CC	CC	TT	CC	TT	CC	TT	CC	TT	TC	CC	TT	TT	CC	TT	CC	TC	TT	CC	TT	TT	CC	TC	CC	TT	TT	CC
TM1465	T/C	A01	51490330	GG	AG	AG	AG	AG	AG	GG	GG	AG	GG	AG	--	GG	GG	GG	GG	GG	GG	GG	GG	GG	AG	GG	AG	GG	AG	GG	AG	GG	GG	--	AG	GG	AG	GG	--	AG	GG	AG	AG	GG	--	GG	AG	AG	GG
TM1467	A/G	A01	51776953	AG	GG	GG	GG	GG	GG	AG	AG	GG	AG	GG	GG	AG	GG	AG	AG	AG	AG	GG	AG	AG	GG	AG	GG	AG	GG	AG	GG	AG	GG	GG	GG	AG	GG	GG	AG	GG	AG	GG	GG	GG	GG	GG	GG	GG	GG
TM1468	T/G	A01	51921148	TT	TT	TT	TT	TT	TT	TT	TT	TT	TT	TT	TT	TT	TT	TT	TT	TT	TT	GG	TT	TT	TT	TT	TT	TT	TT	TT	TT	TT	GG	TT	TT	TT	TT	GG	TT	TT	TT	TT	TT	GG	TT	GG	TT	TT	GG
TM1469	A/G	A01	51993517	GG	AG	AG	AG	AG	AG	GG	GG	AG	GG	AG	AG	GG	AG	GG	GG	GG	GG	GG	GG	GG	AG	GG	AG	GG	AG	GG	AG	--	GG	AG	AG	GG	AG	GG	--	AG	GG	AG	AG	GG	--	GG	AG	AG	GG
TM1470	A/G	A01	52013757	GG	GG	GG	GG	GG	GG	GG	AA	GG	GG	GG	GG	GG	GG	GG	GG	GG	AA	GG	AA	GG	GG	GG	GG	GG	GG	GG	GG	GG	GG	GG	GG	GG	GG	GG	GG	GG	GG	GG	GG	GG	GG	GG	GG	GG	GG
TM1480	T/C	A01	53325529	TC	CC	CC	CC	CC	CC	TC	TC	CC	TC	CC	CC	TC	CC	TC	TC	TC	TC	CC	TC	TC	CC	TC	CC	TC	CC	TC	CC	TC	CC	CC	CC	TC	CC	CC	--	CC	TC	CC	CC	CC	CC	CC	CC	CC	CC
TM1481	A/G	A01	53495705	GG	AA	AA	AA	AA	AA	GG	GG	AA	GG	AA	AG	GG	AA	GG	GG	GG	GG	AA	GG	GG	AA	GG	AA	GG	AA	GG	AA	--	AA	AA	AA	GG	AA	AA	AG	AA	GG	AA	AA	AA	AG	AA	AA	AA	AA
TM1482	T/C	A01	53864613	AA	GG	GG	GG	GG	GG	AA	AA	GG	AA	GG	AG	AA	GG	AA	AA	AA	AA	GG	AA	AA	GG	AA	GG	AA	GG	AA	GG	AA	GG	GG	--	AA	GG	GG	AG	GG	AA	GG	GG	GG	GG	GG	GG	GG	GG
TM1483	A/G	A01	54017284	--	AA	AA	AA	AA	AA	GG	GG	AA	GG	AA	AG	GG	AA	GG	GG	GG	GG	GG	GG	GG	AA	GG	AA	GG	AA	GG	AA	--	GG	AA	AA	GG	AA	GG	AG	AA	GG	AA	AA	GG	AG	GG	AA	AA	GG
TM1484	A/G	A01	54119723	--	GG	GG	GG	GG	GG	AA	AA	GG	AA	GG	--	AA	GG	AA	AA	AA	AA	GG	AA	AA	GG	AA	GG	AA	GG	AA	GG	--	GG	GG	GG	AA	GG	GG	AG	GG	AA	GG	GG	GG	AG	GG	GG	GG	GG
TM1485	T/C	A01	54121970	--	GG	GG	GG	GG	GG	AA	AA	GG	AA	GG	AG	AA	GG	AA	AA	AA	AA	AA	AA	AA	GG	AA	GG	AA	GG	AA	GG	--	AA	GG	GG	AA	GG	AA	AG	GG	AA	GG	GG	AA	AG	AA	GG	GG	AA
TM1487	A/T	A01	54351640	AA	TT	TT	TT	TT	TT	AA	AA	TT	AA	TT	TA	AA	TT	AA	AA	AA	AA	TT	AA	AA	TT	AA	TT	AA	TT	AA	TT	AA	TT	TT	TT	AA	TT	TT	TA	TT	AA	TT	TT	TT	TA	TT	TT	TT	TT
TM1488	T/C	A01	54421650	CC	CC	CC	CC	CC	CC	TC	TC	CC	TC	CC	CC	TC	CC	TC	TC	TC	TC	CC	TC	TC	CC	TC	CC	TC	CC	TC	CC	TC	CC	CC	CC	TC	CC	CC	CC	CC	TC	CC	CC	CC	CC	CC	CC	CC	CC
TM1490	A/G	A01	54570546	--	TT	TT	--	TT	--	CC	CC	TT	CC	TT	TC	CC	TT	CC	CC	CC	CC	CC	CC	CC	TT	CC	TT	CC	TT	CC	TT	TC	CC	TT	TT	CC	TT	CC	TC	TT	CC	TT	TT	CC	TC	CC	TT	TT	CC
TM1492	T/C	A01	54676205	TC	CC	CC	CC	CC	CC	TT	TT	CC	TT	CC	TC	TT	CC	TT	TT	TT	TT	CC	TT	TT	CC	TT	CC	TT	CC	TT	CC	TC	CC	CC	CC	TT	CC	CC	TC	CC	TT	CC	CC	CC	TC	CC	CC	CC	CC
TM1496	T/C	A01	55062232	--	TT	TT	TT	TT	TT	CC	CC	TT	CC	TT	TC	CC	TT	CC	CC	CC	CC	TT	CC	CC	TT	CC	TT	CC	TT	CC	TT	TC	TT	--	--	CC	TT	TT	TC	TT	CC	TT	TT	TT	TC	TT	TT	TT	TT
TM1497	T/C	A01	55091161	AG	AA	AA	AA	AA	AA	GG	GG	AA	GG	AA	AG	GG	AA	GG	GG	GG	GG	GG	GG	GG	AA	GG	AA	GG	AA	GG	AA	AG	GG	AA	AA	GG	AA	GG	AG	AA	GG	AA	AA	GG	AG	--	AA	AA	GG
TM1499	A/G	A01	55302103	AG	AA	AA	AA	AA	AA	GG	GG	AA	GG	AA	AG	GG	AA	GG	GG	GG	GG	AA	GG	GG	AA	GG	AA	GG	AA	GG	AA	AG	AA	AA	AA	GG	AA	AA	AG	AA	GG	AA	AA	AA	AG	AA	AA	AA	AA
TM1500	A/C	A01	55516973	--	GG	GG	GG	GG	GG	TT	TT	GG	TT	GG	TG	TT	GG	TT	TT	TT	TT	GG	TT	TT	GG	TT	GG	TT	GG	TT	GG	--	GG	GG	GG	TT	GG	GG	TG	GG	TT	GG	GG	GG	TG	GG	GG	GG	GG
TM1504	C/G	A01	55646269	--	GG	GG	GG	GG	GG	CC	CC	GG	CC	GG	GC	CC	GG	CC	CC	CC	CC	CC	CC	CC	GG	CC	GG	CC	GG	CC	GG	--	CC	GG	GG	CC	GG	CC	GC	GG	CC	GG	GG	CC	GC	CC	GG	GG	CC
TM1505	A/G	A01	56012168	--	TT	TT	TT	TT	TT	CC	CC	TT	CC	TT	TC	CC	TT	CC	CC	CC	CC	TT	CC	CC	TT	CC	TT	CC	TT	CC	TT	TC	TT	TT	TT	CC	TT	TT	TC	TT	CC	TT	TT	TT	TC	TT	TT	TT	TT
TM1506	T/C	A01	56099472	CC	CC	CC	CC	CC	CC	CC	TC	CC	CC	CC	TC	CC	CC	CC	CC	CC	TC	CC	TC	CC	CC	CC	CC	CC	CC	CC	CC	CC	CC	CC	CC	TC	CC	CC	TC	CC	TC	CC	CC	CC	CC	CC	CC	CC	CC
TM1507	A/G	A01	56212658	--	AA	AA	AG	AA	AA	GG	GG	AA	GG	AA	AG	GG	AA	GG	GG	GG	GG	GG	GG	GG	AA	GG	AA	GG	AA	GG	AA	--	GG	--	--	GG	AA	GG	GG	AA	GG	AA	AA	GG	--	GG	AA	AA	GG
TM1510	T/C	A01	56611242	GG	AG	GG	--	--	AG	GG	GG	AG	GG	AG	GG	GG	AG	GG	GG	GG	GG	GG	GG	GG	AG	GG	AG	GG	AG	GG	AG	--	GG	AG	AG	GG	AG	GG	--	AG	GG	AG	AG	GG	--	GG	AG	AG	GG
TM1511	T/C	A01	56652335	AG	GG	GG	GG	GG	GG	AG	AG	GG	AG	GG	--	AG	GG	AG	AG	AG	AG	GG	AG	AG	GG	AG	GG	AG	GG	AG	GG	AG	GG	GG	GG	AG	GG	GG	--	GG	AG	GG	GG	GG	--	GG	GG	GG	GG
TM1513	T/G	A01	57455519	--	GG	GG	GG	GG	GG	TT	TT	GG	TT	GG	TG	TT	TT	TT	TT	TT	TT	TT	TT	TT	GG	TT	GG	TT	GG	TT	GG	--	TT	GG	GG	TT	GG	TT	TG	GG	TT	GG	GG	TT	TG	TT	GG	GG	TT
TM1517	T/G	A01	57746113	TG	GG	GG	GG	GG	GG	TG	TG	GG	TG	GG	--	TG	GG	TG	TG	TG	TG	GG	TG	TG	GG	TG	GG	TG	GG	TG	GG	TG	GG	GG	GG	TG	GG	GG	--	GG	TG	GG	GG	GG	--	GG	GG	GG	GG
TM1518	T/C	A01	57784901	--	AA	AA	AA	AA	AA	GG	GG	AA	GG	AA	AG	GG	AA	GG	GG	GG	GG	GG	GG	GG	AA	GG	AA	GG	AA	GG	AA	AG	GG	AA	AA	GG	AA	GG	AG	AA	GG	AA	AA	GG	AG	GG	AA	AA	GG
TM1519	T/G	A01	57838880	GG	TG	TG	TG	TG	TG	GG	GG	TG	GG	TG	--	GG	GG	GG	GG	GG	GG	GG	GG	GG	TG	GG	TG	GG	TG	GG	TG	--	GG	TG	TG	GG	TG	GG	--	TG	GG	TG	TG	GG	TG	GG	TG	TG	GG
TM1529	T/C	A01	58976999	--	TC	TC	TC	TC	TC	TT	TT	TC	TT	TC	TC	TT	TT	TT	TT	TT	TT	TT	TT	TT	TC	TT	TC	TT	TC	TT	TC	--	TT	TC	TC	TT	TC	TT	--	TC	TT	TC	TC	TT	--	TT	TC	TC	TT
TM1530	A/G	A01	59025005	--	GG	AG	AG	AG	GG	GG	GG	AG	GG	AG	GG	GG	GG	GG	GG	GG	GG	GG	GG	GG	--	GG	GG	GG	GG	GG	GG	GG	GG	GG	--	GG	GG	GG	GG	GG	GG	GG	GG	GG	GG	GG	GG	GG	GG
TM1536	T/C	A01	59439073	--	GG	GG	GG	GG	GG	AA	AA	GG	AA	GG	AG	AA	GG	AA	AA	AA	AA	GG	AA	AA	GG	AA	GG	AA	GG	AA	GG	--	GG	GG	GG	AA	GG	GG	AG	GG	AA	GG	GG	GG	AG	GG	GG	GG	GG
TM1537	T/C	A01	59547649	--	AA	AA	AA	AA	AA	GG	GG	AA	GG	AA	AG	GG	AA	GG	GG	GG	GG	--	GG	GG	AA	GG	AA	GG	AA	GG	AA	AG	GG	AA	AA	GG	AA	GG	AG	AA	GG	AA	AA	--	AG	--	AA	AA	GG
TM1539	C/G	A01	60247971	CC	CC	CC	CC	CC	CC	CC	CC	CC	CC	CC	CC	CC	CC	CC	CC	CC	CC	GG	CC	CC	CC	CC	CC	CC	CC	CC	CC	CC	GG	CC	CC	CC	CC	GG	CC	CC	CC	CC	CC	GG	CC	GG	CC	CC	GG
TM1540	A/G	A01	60455966	AA	AA	AA	AA	AA	AA	AG	AA	AA	AG	AA	AA	AG	AA	AG	AG	AG	AA	AA	AA	AG	AA	AG	AA	AG	AA	AG	AA	AG	AA	AA	AA	AA	AA	AA	AA	AA	AA	AA	AA	AA	--	AA	AA	AA	AA
TM1542	T/G	A01	60649238	AC	CC	CC	CC	CC	CC	AC	AC	CC	AC	CC	--	AC	CC	AC	AC	AC	AC	CC	AC	AC	CC	AC	CC	AC	CC	AC	CC	AC	CC	CC	CC	AC	CC	CC	--	CC	AC	CC	CC	CC	--	CC	CC	CC	CC
TM1543	A/G	A01	60781860	GG	AG	AG	AG	AG	AG	GG	GG	AG	GG	AG	AG	GG	AG	GG	GG	GG	GG	--	GG	GG	AG	GG	AG	GG	AG	GG	AG	GG	GG	AG	AG	GG	AG	GG	--	AG	GG	AG	AG	GG	AG	--	AG	AG	GG
TM1544	T/G	A01	60948513	--	TT	TT	TT	TT	TT	GG	GG	TT	GG	TT	TG	GG	TT	GG	GG	GG	GG	GG	GG	GG	TT	GG	TT	GG	TT	GG	TT	--	GG	TT	TT	GG	TT	GG	TG	TT	GG	TT	TT	GG	TG	GG	TT	TT	GG
TM1546	T/C	A01	61081311	TT	TT	TT	TT	TT	TT	TC	TC	TT	TC	TT	--	TC	TT	TC	TC	TC	TC	TC	TC	TC	TT	TC	TT	TC	TT	TC	TT	--	TC	TT	TT	TC	TT	TC	--	TT	TC	TT	TT	TC	--	TC	TT	TT	TC
TM1548	A/G	A01	61334379	TC	TC	--	--	TC	TC	CC	CC	TC	CC	TC	--	CC	TC	CC	CC	CC	CC	CC	CC	CC	TC	CC	TC	CC	TC	CC	TC	--	CC	TC	TC	CC	TC	CC	--	TC	CC	TC	TC	CC	--	CC	TC	TC	CC
TM1549	T/C	A01	61438545	CC	CC	CC	CC	CC	CC	TC	TC	CC	TC	CC	CC	TC	CC	TC	TC	TC	TC	CC	TC	TC	CC	TC	CC	TC	CC	TC	CC	--	CC	CC	CC	TC	CC	CC	--	CC	TC	CC	CC	CC	--	CC	CC	CC	CC
TM1550	T/C	A01	61649401	TT	TT	TT	TT	TT	TT	TT	TT	TT	TT	TT	TT	TT	TT	TT	TT	TT	TT	TC	TT	TT	TT	TT	TT	TT	TT	TT	TT	TT	TC	TT	TT	TT	TT	TC	TT	TT	TT	TT	TT	TC	TT	TC	TT	TT	TC
TM1552	T/A	A01	61719693	--	AA	AA	AA	AA	AA	TT	TT	AA	TT	AA	AT	TT	AA	TT	TT	TT	TT	AA	TT	TT	AA	TT	AA	TT	AA	TT	AA	--	AA	AA	AA	TT	AA	AA	AT	AA	TT	AA	AA	AA	AT	AA	AA	AA	AA
TM1556	T/C	A01	62500149	--	CC	CC	CC	CC	CC	TT	TT	CC	TT	CC	TC	TT	CC	TT	TT	TT	TT	CC	TT	TT	CC	TT	CC	TT	CC	TT	CC	TC	CC	CC	CC	TT	CC	CC	TC	CC	TT	CC	CC	CC	TC	CC	CC	CC	CC
TM1559	T/G	A01	63387811	--	GG	GG	GG	GG	GG	TT	TT	GG	TT	GG	TG	TT	TT	TT	TT	TT	TT	TT	TT	TT	GG	TT	GG	TT	GG	TT	GG	--	TT	GG	GG	TT	GG	TT	TG	GG	TT	GG	GG	TT	TG	TT	GG	GG	TT
TM1560	T/A	A01	63469230	TT	TT	TT	TT	TT	TT	TT	AA	TT	TT	TT	TA	TT	TT	TT	TT	TT	AA	TT	AA	TT	TT	TT	TT	TT	TT	TT	TT	TT	TT	TT	TT	AA	TT	TT	TA	TT	AA	TT	TT	TT	TA	TT	TT	TT	TT
TM1561	C/G	A01	63517307	GG	GG	GG	GG	GG	GG	GG	CC	GG	GG	GG	CG	GG	GG	GG	GG	GG	CC	GG	CC	GG	GG	GG	GG	GG	GG	GG	GG	GG	GG	GG	GG	CC	GG	GG	CG	GG	CC	GG	GG	GG	CG	GG	GG	GG	GG
TM1562	C/G	A01	63685926	CC	CC	CC	CC	CC	CC	CC	GG	CC	CC	CC	CG	CC	CC	CC	CC	CC	GG	GG	GG	CC	CC	CC	CC	CC	CC	CC	CC	CC	GG	CC	CC	GG	CC	GG	CG	CC	GG	CC	CC	GG	CG	GG	CC	CC	GG
TM1565	A/G	A01	63925707	CC	CC	CC	CC	CC	CC	CC	TT	CC	CC	CC	TC	CC	CC	CC	CC	CC	TT	CC	TT	CC	CC	CC	CC	CC	CC	CC	CC	CC	CC	CC	CC	TT	CC	CC	TC	CC	TT	CC	CC	CC	TC	CC	CC	CC	CC
TM1568	T/C	A01	64336810	--	TC	TC	TC	TC	TC	TT	TT	TC	TT	TC	TC	TT	TT	TT	TT	TT	TT	TT	TT	TT	TC	TT	TC	TT	TC	TT	TC	--	TT	TC	TC	TT	TC	TT	--	TC	TT	TC	TC	TT	TC	TT	TC	TC	TT
TM1570	T/C	A01	64423810	AA	AA	AA	AA	AA	AA	AA	AG	AA	AA	AA	AG	AA	AA	AA	AA	AA	AG	AG	AG	AA	AA	AA	AA	AA	AA	AA	AA	AA	AG	AA	AA	AG	AA	AG	AG	AA	AG	AA	AA	AG	--	AG	AA	AA	AG
TM1575	T/C	A01	64765822	GG	GG	GG	GG	GG	GG	GG	AA	GG	GG	GG	AG	GG	GG	GG	GG	GG	AA	GG	AA	GG	GG	GG	GG	GG	GG	GG	GG	GG	GG	GG	GG	AA	GG	GG	AG	GG	AA	GG	GG	GG	AG	GG	GG	GG	GG
TM1579	T/C	A01	65464081	GG	GG	GG	GG	GG	GG	GG	AA	GG	GG	GG	AG	GG	GG	GG	GG	GG	AA	GG	AA	GG	GG	GG	GG	GG	GG	GG	GG	GG	GG	GG	GG	AA	GG	GG	AG	GG	AA	GG	GG	GG	AG	GG	GG	GG	GG
TM1583	T/C	A01	66202939	GG	GG	GG	GG	GG	GG	GG	AA	GG	GG	GG	AG	GG	GG	GG	GG	GG	AA	GG	AA	GG	GG	GG	GG	GG	GG	GG	GG	GG	GG	GG	GG	AA	GG	GG	AG	GG	AA	GG	GG	GG	AG	GG	GG	GG	GG
TM1584	T/C	A01	66253315	GG	GG	GG	GG	GG	GG	GG	AG	GG	GG	GG	--	GG	GG	GG	GG	GG	AG	GG	AG	GG	GG	GG	GG	GG	GG	GG	GG	GG	GG	GG	GG	AG	GG	GG	AG	GG	AG	GG	GG	GG	--	GG	GG	GG	GG
TM1586	T/C	A01	66358049	CC	CC	CC	CC	CC	CC	CC	TC	CC	CC	CC	--	CC	CC	CC	CC	CC	TC	CC	TC	CC	CC	CC	CC	CC	CC	CC	CC	CC	CC	CC	CC	TC	CC	CC	--	CC	TC	CC	CC	CC	--	CC	CC	CC	CC
TM1588	A/T	A01	66631162	AA	AA	AA	AA	AA	AA	AA	AT	AA	AA	AA	--	AA	AA	AA	AA	AA	AT	AA	AT	AA	AA	AA	AA	AA	AA	AA	AA	AA	AA	AA	AA	AT	AA	AA	AT	AA	AT	AA	AA	AA	--	AA	AA	AA	AA
TM1589	T/C	A01	66791593	CC	CC	CC	CC	CC	CC	CC	TT	CC	CC	CC	TC	CC	CC	CC	CC	CC	TT	TT	TT	CC	CC	CC	CC	CC	CC	CC	CC	CC	TT	CC	CC	TT	CC	TT	TC	CC	TT	CC	CC	TT	TC	TT	CC	CC	TT
TM1591	A/G	A01	67004650	GG	GG	GG	GG	GG	GG	GG	AA	GG	GG	GG	AG	GG	GG	GG	GG	GG	AA	GG	AA	GG	GG	GG	GG	GG	GG	GG	GG	GG	GG	GG	GG	AA	GG	GG	AG	GG	AA	GG	GG	GG	AG	GG	GG	GG	GG
TM1596	T/C	A01	67719341	GG	GG	GG	GG	GG	GG	GG	AA	GG	GG	GG	AG	GG	GG	GG	GG	GG	AA	GG	AA	GG	GG	GG	GG	GG	GG	GG	GG	GG	GG	GG	GG	AA	GG	GG	AG	GG	AA	GG	GG	GG	AG	GG	GG	GG	GG
TM1598	T/C	A01	67820683	GG	GG	GG	GG	GG	GG	GG	AG	GG	GG	GG	--	GG	GG	GG	GG	GG	AG	GG	AG	GG	GG	GG	GG	GG	GG	GG	GG	GG	GG	GG	GG	AG	GG	GG	--	GG	AG	GG	GG	GG	--	GG	GG	GG	GG
TM1599	A/C	A01	68014271	GG	GG	GG	GG	GG	GG	GG	TG	GG	GG	GG	--	GG	GG	GG	GG	GG	TG	GG	TG	GG	GG	GG	GG	GG	GG	GG	GG	GG	GG	GG	GG	TG	GG	GG	TG	GG	TG	GG	GG	GG	TG	GG	GG	GG	GG
TM1600	T/C	A01	68121930	TT	TT	TT	TT	TT	TT	TT	CC	TT	TT	TT	TC	TT	TT	TT	TT	TT	CC	TT	CC	TT	TT	TT	TT	TT	TT	TT	TT	TT	TT	TT	TT	CC	TT	TT	TC	TT	CC	TT	TT	TT	TC	TT	TT	TT	TT
TM1602	A/C	A01	68297843	TT	TT	TT	TT	TT	TT	TT	GG	TT	TT	TT	TG	TT	TT	TT	TT	TT	GG	GG	GG	TT	TT	TT	TT	TT	TT	TT	TT	TT	GG	TT	TT	GG	TT	GG	TG	TT	GG	TT	TT	GG	TG	GG	TT	TT	GG
TM1605	A/G	A01	68389936	AA	AA	AA	AA	AA	AA	AA	AG	AA	AA	AA	AG	AA	AA	AA	AA	AA	AG	AG	AG	AA	AA	AA	AA	AA	AA	AA	AA	AA	AG	AA	AA	AG	AA	AG	--	AA	AG	AA	AA	AG	--	AG	AA	AA	AG
TM1607	T/C	A01	68551368	CC	TC	TC	CC	CC	CC	CC	CC	CC	TC	CC	--	TC	CC	CC	TC	TC	TC	TC	TC	CC	CC	TC	CC	TC	CC	TC	CC	TC	CC	CC	TC	CC	CC	CC	--	CC	CC	CC	TC	CC	CC	TC	CC	CC	TC
TM1613	T/C	A01	69400014	CC	CC	CC	CC	CC	CC	CC	TT	CC	CC	CC	--	CC	CC	CC	CC	CC	TT	TT	TT	CC	CC	CC	CC	CC	CC	CC	CC	CC	TT	CC	CC	TT	CC	TT	TC	CC	TT	CC	CC	TT	TC	TT	CC	CC	TT
TM1620	A/G	A01	70492855	AA	AA	AA	AA	AA	AA	AA	GG	AA	AA	AA	AG	AA	AA	AA	AA	AA	GG	GG	GG	AA	AA	AA	AA	AA	AA	AA	AA	AA	AA	AA	AA	GG	AA	AA	AG	AA	GG	AA	AA	GG	AG	GG	AA	AA	AA
TM1621	A/G	A01	70518138	AA	AG	AG	AG	AG	AG	AA	AA	AG	AA	AG	AG	AA	AA	AA	AA	AA	AA	AA	AA	AA	AG	AA	AG	AA	AG	AA	AG	AA	AA	AG	AG	AA	AG	AA	--	AG	AA	AG	AG	AA	AG	AA	AG	AG	AA
TM1623	A/G	A01	70626030	TT	TT	TT	TT	TT	TT	TT	TC	TT	TT	TT	--	TT	TT	TT	TT	TT	TC	TC	TC	TT	TT	TT	TT	TT	TT	TT	TT	TT	TT	TT	TT	TC	TT	TC	--	TT	TC	TT	TT	TC	--	TC	TT	TT	TC
TM1625	T/C	A01	70649895	GG	GG	GG	GG	GG	GG	GG	AA	GG	GG	GG	AG	GG	GG	GG	GG	GG	AA	GG	AA	GG	GG	GG	GG	GG	GG	GG	GG	GG	GG	GG	GG	AA	GG	GG	AG	GG	AA	GG	GG	GG	AG	GG	GG	GG	GG
TM1626	T/G	A01	70875956	AA	AA	AA	AA	AA	AA	AA	AC	AA	AA	AA	AC	AA	AA	AA	AA	AA	AC	AA	AC	AA	AA	AA	AA	AA	AA	AA	AA	AA	AA	AA	AA	AC	AA	AA	AC	AA	AC	AA	AA	AA	AC	AA	AA	AA	AA
TM1627	T/C	A01	70949688	GG	GG	GG	GG	GG	GG	GG	AA	GG	GG	GG	AG	GG	GG	GG	GG	GG	AA	AA	AA	GG	GG	GG	GG	GG	GG	GG	GG	GG	GG	GG	GG	AA	GG	AA	AG	GG	AA	GG	GG	AA	AG	AA	GG	GG	AA
TM1628	A/G	A01	71068892	GG	GG	GG	GG	GG	GG	GG	AG	GG	GG	GG	GG	GG	GG	GG	GG	GG	AG	AG	AG	GG	GG	GG	GG	GG	GG	GG	GG	GG	GG	GG	GG	AG	GG	GG	--	GG	AG	GG	GG	AG	--	AG	GG	GG	GG
TM1634	A/C	A01	71269009	TT	TT	TT	TT	TT	TT	TT	GG	TT	TT	TT	TG	TT	TT	TT	TT	TT	GG	GG	GG	TT	TT	TT	TT	TT	TT	TT	TT	TT	GG	TT	TT	GG	TT	GG	TG	TT	GG	TT	TT	GG	TG	GG	TT	TT	GG
TM1636	T/A	A01	71279946	AA	AA	AA	AA	AA	AA	AA	TT	AA	AA	AA	AT	AA	AA	AA	AA	AA	TT	AA	TT	AA	AA	AA	AA	AA	AA	AA	AA	AA	AA	AA	AA	TT	AA	AA	AT	AA	TT	AA	AA	AA	AT	AA	AA	AA	AA
TM1637	A/G	A01	71290349	AA	AA	AA	AA	AA	AA	AA	AG	AA	AA	AA	AG	AA	AA	AA	AA	AA	AG	AG	AG	AA	AA	AA	AA	AA	AA	AA	AA	AA	AG	AA	AA	AG	AA	AG	AG	AA	AG	AA	AA	AG	AG	AG	AA	AA	AG
TM1639	T/A	A01	71491374	TT	TT	TT	TT	TT	TT	TT	AA	TT	TT	TT	TA	TT	TT	TT	TT	TT	AA	TT	AA	TT	TT	TT	TT	TT	TT	TT	TT	TT	TT	TT	TT	AA	TT	TT	--	TT	AA	TT	TT	TT	TA	TT	TT	TT	TT
TM1643	A/G	A01	71964236	CC	CC	CC	CC	CC	CC	TT	TT	CC	TT	CC	TC	TT	CC	TT	TT	TT	TT	CC	TT	TT	CC	TT	CC	TT	CC	TT	CC	--	CC	CC	CC	TT	CC	CC	TC	CC	TT	CC	CC	CC	TC	CC	CC	CC	CC
TM1644	T/C	A01	71987124	--	TC	TC	TC	TC	TC	TT	TT	TC	TT	TC	TC	TT	TT	TT	TT	TT	TT	TT	TT	TT	TC	TT	TC	TT	TC	TT	TC	--	TT	TC	TC	TT	TC	TT	--	TC	TT	TC	TC	TT	--	TT	TC	TC	TT
TM1649	A/G	A01	72125982	AA	AA	AA	AA	AA	AA	GG	GG	AA	GG	AA	AG	GG	AA	GG	GG	GG	GG	GG	GG	GG	AA	GG	AA	GG	AA	GG	AA	AG	GG	AA	AA	GG	AA	GG	AG	AA	GG	AA	AA	GG	AG	GG	AA	AA	GG
TM1651	T/C	A01	72351555	CC	CC	CC	CC	CC	CC	TT	TT	CC	TT	CC	TC	TT	CC	TT	TT	TT	TT	CC	TT	TT	CC	TT	CC	TT	CC	TT	CC	--	CC	CC	CC	TT	CC	CC	--	CC	TT	CC	CC	CC	TC	CC	CC	CC	CC
TM1652	T/C	A01	72552764	CC	CC	CC	CC	CC	CC	TT	TT	CC	TT	CC	TC	TT	CC	TT	TT	TT	TT	CC	TT	TT	CC	TT	CC	TT	CC	TT	CC	TT	CC	CC	CC	TT	CC	CC	--	CC	TT	CC	CC	CC	TC	CC	CC	CC	CC
TM1655	A/G	A01	72952527	CC	CC	CC	CC	CC	CC	CC	TT	CC	CC	CC	TC	CC	CC	CC	CC	CC	TT	CC	TT	CC	CC	CC	CC	CC	CC	CC	CC	CC	CC	CC	CC	TT	CC	CC	TC	CC	TT	CC	CC	CC	CC	CC	CC	CC	CC
TM1656	T/C	A01	73017099	GG	GG	GG	GG	GG	GG	GG	AG	GG	GG	GG	GG	GG	GG	GG	GG	GG	AG	GG	AG	GG	GG	GG	GG	GG	GG	GG	GG	GG	GG	GG	GG	AG	GG	GG	--	GG	AG	GG	GG	GG	--	GG	GG	GG	GG
TM1660	T/A	A01	73372017	AA	AA	AA	AA	AA	AA	AA	AT	AA	AA	AA	--	AA	AA	AA	AA	AA	AT	AA	AT	AA	AA	AA	AA	AA	AA	AA	AA	AA	AA	AA	AA	AT	AA	AA	--	AA	AT	AA	AA	AA	--	AA	AA	AA	AA
TM1665	T/C	A01	74024522	CC	CC	CC	CC	CC	CC	CC	TT	CC	CC	CC	TC	CC	CC	CC	CC	CC	TT	CC	TT	CC	CC	CC	CC	CC	CC	CC	CC	CC	CC	CC	CC	TT	CC	CC	TC	CC	TT	CC	CC	CC	TC	CC	CC	CC	CC
TM1666	A/G	A01	74028108	TT	TT	TT	TT	TT	TT	TT	CC	TT	TT	TT	TC	TT	TT	TT	TT	TT	CC	CC	CC	TT	TT	TT	TT	TT	TT	TT	TT	TT	TT	TT	TT	CC	TT	CC	TC	TT	CC	TT	TT	CC	TC	CC	TT	TT	CC
TM1667	A/G	A01	74051124	CC	CC	CC	CC	CC	CC	CC	TT	CC	CC	CC	TC	CC	CC	CC	CC	CC	TT	TT	TT	CC	CC	CC	CC	CC	CC	CC	CC	CC	CC	CC	CC	TT	CC	CC	TC	CC	TT	CC	CC	TT	TC	TT	CC	CC	CC
TM1670	A/G	A01	74180336	AA	AA	AA	AA	AA	AA	AA	AG	AA	AA	AA	AG	AA	AA	AA	AA	AA	AG	AA	AG	AA	AA	AA	AA	AA	AA	AA	AA	AA	AA	AA	AA	AG	AA	AA	AG	AA	AG	AA	AA	AA	--	AA	AA	AA	AA
TM1678	A/G	A01	74634338	AA	AA	AA	AA	AA	AA	AA	AG	AA	AA	AA	AG	AA	AA	AA	AA	AA	AG	AG	AG	AA	AA	AA	AA	AA	AA	AA	AA	AA	AA	AA	AA	AG	AA	AA	--	AA	AG	AA	AA	AG	--	AG	AA	AA	AA
TM1681	A/C	A01	74780475	CC	CC	CC	CC	CC	CC	CC	AA	CC	CC	CC	AC	CC	CC	CC	CC	CC	AA	CC	AA	CC	CC	CC	CC	CC	CC	CC	CC	CC	CC	CC	CC	AA	CC	CC	AC	CC	AA	CC	CC	CC	AC	CC	CC	CC	CC
TM1688	T/C	A01	75045830	GG	GG	GG	GG	GG	GG	GG	AA	GG	GG	GG	GG	GG	GG	GG	GG	GG	AA	GG	AA	GG	GG	GG	GG	GG	GG	GG	GG	GG	GG	GG	GG	GG	GG	GG	GG	GG	GG	GG	GG	GG	GG	GG	GG	GG	GG
TM1689	T/C	A01	75101601	--	TT	TT	TT	TT	TT	CC	CC	TT	CC	TT	TC	CC	TT	CC	CC	CC	CC	CC	CC	CC	TT	CC	TT	CC	TT	CC	TT	--	CC	TT	TT	CC	TT	CC	TC	TT	CC	TT	TT	CC	TC	CC	--	TT	CC
TM1690	A/G	A01	75116054	--	TT	TT	TT	TT	TT	CC	CC	TT	CC	TT	TC	CC	TT	CC	CC	CC	CC	CC	CC	CC	TT	CC	TT	CC	TT	CC	TT	TC	CC	TT	TT	CC	TT	CC	TC	TT	CC	TT	TT	CC	TC	CC	--	TT	CC
TM1691	A/G	A01	75267551	--	AA	AA	AA	AA	AA	GG	GG	AA	GG	AA	AG	GG	AA	GG	GG	GG	GG	GG	GG	GG	AA	GG	AA	GG	AA	GG	AA	--	GG	AA	AA	GG	AA	GG	AG	AA	GG	AA	AA	GG	--	GG	--	AA	GG
TM1692	A/G	A01	75338455	--	GG	GG	GG	GG	GG	GG	AA	GG	AA	GG	AG	AA	GG	AA	AA	AA	AA	GG	AA	GG	GG	AA	GG	AA	GG	AA	GG	--	GG	GG	GG	AA	GG	AA	AG	GG	AA	GG	GG	GG	AG	GG	--	GG	AA
TM1693	T/C	A01	75498045	TT	CC	TT	TT	TT	CC	TT	TT	TT	TT	CC	TC	TT	CC	TT	TT	TT	TT	CC	TT	TT	TT	TT	CC	TT	CC	TT	--	--	TT	CC	--	TT	CC	TT	TC	CC	TT	CC	CC	CC	TC	CC	TT	CC	TT
TM1694	T/C	A01	75501642	TT	CC	TT	TT	TT	CC	TT	TT	TT	TT	CC	TC	TT	CC	TT	TT	TT	TT	CC	TT	TT	TT	TT	CC	TT	CC	TT	--	--	TT	CC	--	TT	CC	TT	TC	CC	TT	CC	CC	CC	TC	CC	TT	CC	TT
TM1695	T/A	A01	75504439	AA	TA	AA	AA	AA	TA	AA	AA	AA	AA	TA	TA	AA	TA	AA	AA	AA	AA	TA	AA	AA	AA	AA	TA	AA	TA	AA	--	TA	AA	TA	TA	AA	TA	AA	TA	TA	AA	TA	TA	TA	TA	TA	AA	TA	AA
TM1696	A/G	A01	75509085	GG	AA	GG	GG	GG	AA	GG	GG	GG	GG	AA	AG	GG	AA	GG	GG	GG	GG	AA	GG	GG	GG	GG	AA	GG	AA	GG	AG	AG	GG	AA	AG	GG	AA	GG	AG	AA	GG	AA	AA	AA	AG	AA	GG	AA	GG
TM1700	T/C	A01	75530218	AA	GG	AA	AA	AA	GG	AA	AA	AA	AA	GG	AG	AA	GG	AA	AA	AA	AA	GG	AA	AA	AA	AA	GG	AA	GG	AA	AG	--	AA	GG	AG	AA	GG	AA	AG	GG	AA	GG	GG	GG	AG	GG	AA	GG	AA
TM1702	A/G	A01	75604772	CC	TC	CC	CC	CC	TC	CC	CC	CC	CC	TC	--	CC	TC	CC	CC	CC	CC	TC	CC	CC	CC	CC	TC	CC	TC	CC	--	--	CC	TC	--	CC	TC	CC	--	TC	CC	TC	TC	TC	--	TC	CC	TC	CC
TM1703	T/C	A01	75612562	TT	CC	TT	TT	TT	CC	CC	TT	TT	TT	CC	TC	TT	CC	TT	TT	TT	TT	CC	TT	CC	TT	TT	CC	TT	CC	TT	TC	--	CC	CC	TC	TT	CC	TT	TC	CC	TT	CC	CC	CC	TC	CC	TT	CC	TT
TM1704	T/C	A01	75620175	GG	AA	GG	GG	GG	AA	GG	GG	GG	GG	AA	AG	GG	AA	GG	GG	GG	GG	AA	GG	GG	GG	GG	AA	GG	AA	GG	AG	AG	GG	AA	--	GG	AA	GG	AG	AA	GG	AA	AA	AA	AG	AA	GG	AA	GG
TM1705	A/G	A01	75629929	GG	AG	GG	GG	GG	AG	GG	GG	GG	GG	AG	--	GG	AG	GG	GG	GG	GG	GG	GG	GG	GG	GG	AG	GG	AG	GG	--	GG	GG	--	AG	GG	AG	GG	--	AG	GG	AG	AG	GG	--	GG	GG	AG	GG
TM1707	A/G	A01	75640935	CC	TC	CC	CC	CC	TC	CC	CC	CC	CC	TC	--	CC	TC	CC	CC	CC	CC	CC	CC	CC	CC	CC	TC	CC	TC	CC	CC	CC	CC	TC	TC	CC	TC	CC	CC	TC	CC	TC	TC	CC	--	CC	CC	TC	CC
TM1708	T/A	A01	75643519	AA	TA	AA	AA	AA	--	AA	AA	AA	AA	TA	--	AA	TA	AA	AA	AA	AA	AA	AA	AA	AA	AA	TA	AA	TA	AA	AA	AA	AA	TA	AA	AA	TA	AA	AA	TA	AA	TA	TA	AA	--	AA	AA	TA	AA
TM1709	T/C	A01	75649599	CC	TT	CC	CC	CC	TT	CC	CC	CC	CC	TT	TC	CC	TT	CC	CC	CC	CC	CC	CC	CC	CC	CC	TT	CC	TT	CC	TC	TC	CC	TT	TC	CC	TT	CC	TC	TT	CC	TT	TT	CC	TC	CC	CC	TT	CC
TM1711	A/T	A01	75769804	AA	AT	AA	AA	AA	AT	AA	AA	AA	AA	AT	AT	AA	AT	AA	AA	AA	AA	AA	AA	AA	AA	AA	AT	AA	AT	AA	--	--	AA	AT	AT	AA	AT	AA	AT	AT	AA	AT	AT	AA	AT	AA	AA	AT	AA
TM1713	G/C	A01	75795236	GG	CC	GG	GG	GG	CC	CC	GG	GG	GG	CC	GC	GG	CC	GG	GG	GG	GG	CC	GG	CC	GG	GG	CC	GG	CC	GG	GC	GC	CC	CC	GC	GG	CC	GG	GC	CC	GG	CC	CC	CC	GC	CC	GG	CC	GG
TM1714	A/G	A01	75831854	GG	AA	GG	GG	GG	AA	GG	GG	GG	GG	AA	AG	GG	AA	GG	GG	GG	GG	GG	GG	GG	GG	GG	AA	GG	AA	GG	AG	--	GG	AA	AG	GG	AA	GG	AG	AA	GG	AA	AA	GG	AG	GG	GG	AA	GG
TM1715	A/G	A01	75835573	AA	GG	AA	AA	AA	GG	AA	AA	AA	AA	GG	AG	AA	GG	AA	AA	AA	AA	AA	AA	AA	AA	AA	GG	AA	GG	AA	--	--	AA	GG	AG	AA	GG	AA	AG	GG	AA	GG	GG	AA	AG	AA	AA	GG	AA
TM1718	A/G	A01	75849507	TT	CC	TT	TT	TT	CC	TT	TT	TT	TT	CC	TC	TT	CC	TT	TT	TT	TT	CC	TT	TT	TT	TT	CC	TT	CC	TT	--	--	TT	CC	--	TT	CC	TT	TC	CC	TT	CC	CC	CC	TC	CC	TT	CC	TT
TM1721	A/G	A01	75865779	CC	TT	CC	CC	CC	TT	CC	CC	CC	CC	TT	TC	CC	TT	CC	CC	CC	CC	CC	CC	CC	CC	CC	TT	CC	TT	CC	TC	--	CC	TT	--	CC	TT	CC	TC	TT	CC	TT	TT	CC	TC	CC	CC	TT	CC
TM1722	T/C	A01	75876908	GG	AG	GG	GG	GG	AG	GG	GG	GG	GG	AG	--	GG	AG	GG	GG	GG	GG	GG	GG	GG	GG	GG	AG	GG	AG	GG	--	--	GG	AG	GG	GG	AG	GG	--	AG	GG	AG	AG	GG	--	GG	GG	AG	GG
TM1724	T/C	A01	75897710	AA	GG	AA	AA	AA	GG	AA	AA	AA	AA	GG	AG	AA	GG	AA	AA	AA	AA	GG	AA	AA	AA	AA	GG	AA	GG	AA	AG	AG	AA	GG	AG	AA	GG	AA	AG	GG	AA	GG	GG	GG	AG	GG	AA	GG	AA
TM1727	T/C	A01	75909280	GG	AA	GG	GG	GG	AA	GG	GG	GG	GG	AA	AG	GG	AA	GG	GG	GG	GG	GG	GG	GG	GG	GG	AA	GG	AA	GG	AG	AG	GG	AA	AG	GG	AA	GG	AG	AA	GG	AA	AA	GG	AG	GG	GG	AA	GG
TM1729	T/C	A01	75922409	GG	AA	GG	GG	GG	AA	GG	GG	GG	GG	AA	AG	GG	AA	GG	GG	GG	GG	GG	GG	GG	GG	GG	AA	GG	AA	GG	--	--	GG	AA	AG	GG	AA	GG	AG	AA	GG	AA	AA	GG	AG	GG	GG	AA	GG
TM1738	A/G	A01	75982426	TT	CC	TT	TT	TT	CC	TT	TT	TT	TT	CC	TC	TT	CC	TT	TT	TT	TT	CC	TT	TT	TT	TT	CC	TT	CC	TT	--	--	TT	CC	TC	TT	CC	TT	TC	CC	TT	CC	CC	CC	TC	CC	TT	CC	TT
TM1741	T/C	A01	75997190	AA	GG	AA	AA	AA	GG	AA	AA	AA	AA	GG	AG	AA	GG	AA	AA	AA	AA	GG	AA	AA	AA	AA	GG	AA	GG	AA	AG	--	AA	GG	AG	AA	GG	AA	AG	GG	AA	GG	GG	GG	AG	GG	AA	GG	AA
TM1742	T/G	A01	76001605	AA	CC	AA	AA	AA	CC	AA	AA	AA	AA	CC	AC	AA	CC	AA	AA	AA	AA	CC	AA	AA	AA	AA	CC	AA	CC	AA	AC	AC	AA	CC	AC	AA	CC	AA	AC	CC	AA	CC	CC	CC	AC	CC	AA	CC	AA
TM1746	A/G	A01	76028531	GG	AG	GG	GG	GG	AG	GG	GG	GG	GG	AG	--	GG	AG	GG	GG	GG	GG	GG	GG	GG	GG	GG	AG	GG	AG	GG	--	--	GG	AG	--	GG	AG	GG	--	AG	GG	AG	AG	GG	--	GG	GG	AG	GG
TM1755	T/C	A01	76085262	GG	AG	GG	GG	GG	AG	GG	GG	GG	GG	AG	--	GG	AG	GG	GG	GG	GG	GG	GG	GG	GG	GG	AG	GG	AG	GG	--	--	GG	AG	AG	GG	AG	GG	--	AG	GG	AG	AG	GG	--	GG	GG	AG	GG
TM1757	T/C	A01	76098442	CC	TC	CC	CC	CC	TC	CC	CC	CC	CC	TC	--	CC	TC	CC	CC	CC	CC	CC	CC	CC	CC	CC	TC	CC	TC	CC	--	--	CC	TC	--	CC	TC	CC	--	TC	CC	TC	TC	CC	--	CC	CC	TC	CC
TM1761	A/C	A01	76125247	CC	AA	CC	CC	CC	AA	CC	CC	CC	CC	AA	AC	CC	AA	CC	CC	CC	CC	CC	CC	CC	CC	CC	AA	CC	AA	CC	AC	--	CC	AA	--	CC	AA	CC	AC	AA	CC	AA	AA	CC	AC	CC	CC	AA	CC
TM1766	A/T	A01	76153965	TT	AA	TT	TT	TT	AA	TT	TT	TT	TT	AA	TA	TT	AA	TT	TT	TT	TT	TT	TT	TT	TT	TT	AA	TT	AA	TT	TA	--	TT	AA	--	TT	AA	TT	TA	AA	TT	AA	AA	TT	TA	TT	TT	AA	TT
TM1768	A/G	A01	76179788	AA	GG	AA	AA	AA	GG	AA	AA	AA	AA	GG	AG	AA	GG	AA	AA	AA	AA	GG	AA	AA	AA	AA	GG	AA	GG	AA	AG	AA	AA	GG	AG	AA	GG	AA	AG	GG	AA	GG	GG	GG	AG	GG	AA	GG	AA
TM1769	T/C	A01	76192181	GG	AA	GG	GG	GG	AA	GG	GG	GG	GG	AA	AG	GG	AA	GG	GG	GG	GG	GG	GG	GG	GG	GG	AA	GG	AA	GG	--	--	GG	AA	AG	GG	AA	GG	AG	AA	GG	AA	AA	GG	AG	GG	GG	AA	GG
TM1770	T/A	A01	76211083	TT	AA	TT	TT	TT	AA	TT	TT	TT	TT	AA	TA	TT	AA	TT	TT	TT	TT	AA	TT	TT	TT	TT	AA	TT	AA	TT	TA	TA	TT	AA	TA	TT	AA	TT	TA	AA	TT	AA	AA	AA	TA	AA	TT	AA	TT
TM1771	A/G	A01	76216265	CC	TT	CC	CC	CC	TT	CC	CC	CC	CC	TT	TC	CC	TT	CC	CC	CC	CC	CC	CC	CC	CC	CC	TT	CC	TT	CC	--	CC	CC	TT	TC	CC	TT	CC	--	TT	CC	TT	TT	CC	TC	CC	CC	TT	CC
TM1772	A/C	A01	76234128	TT	TG	TT	TT	TT	TG	TT	TT	TT	TT	TG	TG	TT	TG	TT	TT	TT	TT	TT	TT	TT	TT	TT	TG	TT	TG	TT	--	TT	TT	TG	--	TT	TG	TT	--	TG	TT	TG	TG	TT	TG	TT	TT	TG	TT
TM1774	T/C	A01	76241646	CC	TT	CC	CC	CC	TT	CC	CC	CC	CC	TT	TC	CC	TT	CC	CC	CC	CC	TT	CC	CC	CC	CC	TT	CC	TT	CC	TC	TC	CC	TT	TC	CC	TT	CC	TC	TT	CC	TT	TT	TT	TC	TT	CC	TT	CC
TM1777	T/A	A01	76319891	TT	AA	TT	TT	TT	AA	TT	TT	TT	TT	AA	TA	TT	AA	TT	TT	TT	TT	TT	TT	TT	TT	TT	AA	TT	AA	TT	--	--	TT	AA	AA	TT	AA	TT	TA	AA	TT	AA	AA	TT	TA	TT	TT	AA	TT
TM1779	T/C	A01	76332764	AA	GG	AA	AA	AA	GG	GG	AA	AA	AA	GG	AG	AA	GG	AA	AA	AA	AA	GG	AA	GG	AA	AA	GG	AA	GG	AA	AG	--	GG	GG	AG	AA	GG	AA	AG	GG	AA	GG	GG	GG	AG	GG	AA	GG	AA
TM1782	T/C	A01	76351152	TT	CC	TT	TT	TT	CC	TT	TT	TT	TT	CC	TC	TT	CC	TT	TT	TT	TT	CC	TT	TT	TT	TT	CC	TT	CC	TT	--	--	TT	CC	TC	TT	CC	TT	TC	CC	TT	CC	CC	CC	TC	CC	TT	CC	TT
TM1783	T/C	A01	76356893	TT	CC	TT	TT	TT	CC	TT	TT	TT	TT	CC	TC	TT	CC	TT	TT	TT	TT	TT	TT	TT	TT	TT	CC	TT	CC	TT	TC	--	TT	CC	TC	TT	CC	TT	TC	CC	TT	CC	CC	TT	TC	TT	TT	CC	TT
TM1785	T/C	A01	76364067	CC	TT	CC	CC	CC	TT	CC	CC	CC	CC	TT	TC	CC	TT	CC	CC	CC	CC	CC	CC	CC	CC	CC	TT	CC	TT	CC	TC	TC	CC	TT	TC	CC	TT	CC	TC	TT	CC	TT	TT	CC	TC	CC	CC	TT	CC
TM1788	A/G	A01	76380315	TT	CC	TT	TT	TT	CC	TT	TT	TT	TT	CC	TC	TT	CC	TT	TT	TT	TT	TT	TT	TT	TT	TT	CC	TT	CC	TT	TC	--	TT	CC	TC	TT	CC	TT	TC	CC	TT	CC	CC	TT	TC	TT	TT	CC	TT
TM1790	A/G	A01	76398207	AA	GG	AA	AA	AA	GG	AA	AA	AA	AA	GG	AG	AA	GG	AA	AA	AA	AA	AA	AA	AA	AA	AA	GG	AA	GG	AA	AG	--	AA	GG	AG	AA	GG	AA	AG	GG	AA	GG	GG	AA	AG	AA	AA	GG	AA
TM1793	T/C	A01	76414905	CC	TT	CC	CC	CC	TT	CC	CC	CC	CC	TT	TC	CC	TT	CC	CC	CC	CC	CC	CC	CC	CC	CC	TT	CC	TT	CC	TC	--	CC	TT	--	CC	TT	CC	TC	TT	CC	TT	TT	CC	TC	CC	CC	TT	CC
TM1795	T/C	A01	76428633	GG	AG	GG	GG	GG	AG	GG	GG	GG	GG	AG	--	GG	AG	GG	GG	GG	GG	GG	GG	GG	GG	GG	AG	GG	AG	GG	--	GG	GG	AG	AG	GG	AG	GG	GG	AG	GG	AG	AG	GG	--	GG	GG	AG	GG
TM1798	A/G	A01	76441520	GG	AA	GG	GG	GG	AA	GG	GG	GG	GG	AA	AG	GG	AA	GG	GG	GG	GG	GG	GG	GG	GG	GG	AA	GG	AA	GG	AG	--	GG	AA	AG	GG	AA	GG	AG	AA	GG	AA	AA	GG	AG	GG	GG	AA	GG
TM1800	A/G	A01	76468237	CC	TC	CC	CC	CC	TC	CC	CC	CC	CC	TC	--	CC	TC	CC	CC	CC	CC	CC	CC	CC	CC	CC	TC	CC	TC	CC	CC	--	CC	TC	TC	CC	TC	CC	CC	TC	CC	TC	TC	CC	TC	CC	CC	TC	CC
TM1801	A/G	A01	76471315	CC	TT	CC	CC	CC	TT	CC	CC	CC	CC	TT	TC	CC	TT	CC	CC	CC	CC	CC	CC	CC	CC	CC	TT	CC	TT	CC	TC	TC	CC	TT	TC	CC	TT	CC	TC	TT	CC	TT	TT	CC	TC	CC	CC	TT	CC
TM1802	C/G	A01	76485086	CC	GG	CC	CC	CC	GG	CC	CC	CC	CC	GG	GC	CC	GG	CC	CC	CC	CC	CC	CC	CC	CC	CC	GG	CC	GG	CC	GC	--	CC	GG	GC	CC	GG	CC	GC	GG	CC	GG	GG	CC	GC	CC	CC	GG	CC
TM1803	A/G	A01	76490016	GG	AA	GG	GG	GG	AA	GG	GG	GG	GG	AA	AG	GG	AA	GG	GG	GG	GG	GG	GG	GG	GG	GG	AA	GG	AA	GG	AG	--	GG	AA	AG	GG	AA	GG	AG	AA	GG	AA	AA	GG	AG	GG	GG	AA	GG
TM1804	A/C	A01	76497366	CC	AC	CC	CC	CC	--	CC	CC	CC	CC	AC	CC	CC	AC	CC	CC	CC	CC	CC	CC	CC	CC	CC	AC	CC	AC	CC	CC	CC	CC	AC	CC	CC	AC	CC	CC	AC	CC	AC	AC	CC	CC	CC	CC	AC	CC
TM1806	A/G	A01	76506554	TT	CC	TT	TT	TT	CC	TT	TT	TT	TT	CC	--	TT	CC	TT	TT	TT	TT	CC	TT	TT	TT	TT	CC	TT	CC	TT	--	--	TT	CC	--	TT	CC	TT	TC	CC	TT	CC	CC	CC	--	CC	TT	CC	TT
TM1807	A/G	A01	76508782	TT	CC	TT	TT	TT	CC	TT	TT	TT	TT	CC	TC	TT	CC	TT	TT	TT	TT	CC	TT	TT	TT	TT	CC	TT	CC	TT	--	TT	TT	CC	TC	TT	CC	TT	--	CC	TT	CC	CC	CC	TC	CC	TT	CC	TT
TM1809	A/G	A01	76529849	TT	TC	TT	TT	TT	TC	TT	TT	TT	TT	TC	TC	TT	TC	TT	TT	TT	TT	TT	TT	TT	TT	TT	TC	TT	TC	TT	--	--	TT	TC	--	TT	TC	TT	--	TC	TT	TC	TC	TT	--	TT	TT	TC	TT
TM1810	T/G	A01	76534174	GG	TT	GG	GG	GG	TT	GG	GG	GG	GG	TT	TG	GG	TT	GG	GG	GG	GG	GG	GG	GG	GG	GG	TT	GG	TT	GG	TG	--	GG	TT	TG	GG	TT	GG	TG	TT	GG	TT	TT	GG	TG	GG	GG	TT	GG
TM1812	A/G	A01	76549338	CC	TT	CC	CC	CC	TT	CC	CC	CC	CC	TT	TC	CC	TT	CC	CC	CC	CC	CC	CC	CC	CC	CC	TT	CC	TT	CC	TC	TC	CC	TT	TC	CC	TT	CC	TC	TT	CC	TT	TT	CC	TC	CC	CC	TT	CC
TM1813	C/G	A01	76555225	GG	CC	GG	GG	GG	CC	GG	GG	GG	GG	CC	GC	GG	CC	GG	GG	GG	GG	CC	GG	GG	GG	GG	CC	GG	CC	GG	GC	GC	GG	CC	GC	GG	CC	GG	GC	CC	GG	CC	CC	CC	GC	CC	GG	CC	GG
TM1814	A/G	A01	76561062	TT	CC	TT	TT	TT	CC	TT	TT	TT	TT	CC	TC	TT	CC	TT	TT	TT	TT	CC	TT	TT	TT	TT	CC	TT	CC	TT	--	--	TT	CC	TC	TT	CC	TT	TC	CC	TT	CC	CC	CC	TC	CC	TT	CC	TT
TM1815	T/C	A01	76567593	GG	AA	GG	GG	GG	AA	GG	GG	GG	GG	AA	AG	GG	AA	GG	GG	GG	GG	GG	GG	GG	GG	GG	AA	GG	AA	GG	--	--	GG	AA	--	GG	AA	GG	AG	AA	GG	AA	AA	GG	AG	GG	GG	AA	GG
TM1818	A/C	A01	76581475	TT	TG	TT	TT	TT	TG	TT	TT	TT	TT	TG	TG	TT	TG	TT	TT	TT	TT	TT	TT	TT	TT	TT	TG	TT	TG	TT	--	--	TT	TG	--	TT	TG	TT	TG	TG	TT	TG	TG	TT	TG	TT	TT	TG	TT
TM1819	G/C	A01	76589079	CC	GG	CC	CC	CC	GG	CC	CC	CC	CC	GG	GC	CC	GG	CC	CC	CC	CC	CC	CC	CC	CC	CC	GG	CC	GG	CC	GC	--	CC	GG	GC	CC	GG	CC	GC	GG	CC	GG	GG	CC	GC	CC	CC	GG	CC
TM1820	T/C	A01	76591603	CC	TC	CC	CC	CC	TC	CC	CC	CC	CC	TC	CC	CC	TC	CC	CC	CC	CC	CC	CC	CC	CC	CC	TC	CC	TC	CC	--	CC	CC	TC	--	CC	TC	CC	--	TC	CC	TC	TC	CC	--	CC	CC	TC	CC
TM1823	T/C	A01	76623564	CC	TC	CC	CC	CC	TC	CC	CC	CC	CC	TC	--	CC	TC	CC	CC	CC	CC	CC	CC	CC	CC	CC	TC	CC	TC	CC	--	--	CC	--	TC	CC	--	CC	--	TC	CC	TC	TC	CC	TC	CC	CC	--	CC
TM1826	T/G	A01	76712769	GG	TG	GG	GG	GG	TG	GG	GG	GG	GG	TG	TG	GG	TG	GG	GG	GG	GG	GG	GG	GG	GG	GG	TG	GG	TG	GG	--	--	GG	TG	TG	GG	TG	GG	TG	TG	GG	TG	TG	GG	TG	GG	GG	TG	GG
TM1832	T/C	A01	76752757	CC	TC	CC	CC	CC	TC	CC	CC	CC	CC	TC	CC	CC	TC	CC	CC	CC	CC	CC	CC	CC	CC	CC	TC	CC	TC	CC	--	--	CC	TC	CC	CC	TC	CC	CC	TC	CC	TC	TC	CC	--	CC	CC	TC	CC
TM1833	T/C	A01	76756891	GG	AA	GG	GG	GG	AA	GG	GG	GG	GG	AA	AG	GG	AA	GG	GG	GG	GG	AA	GG	GG	GG	GG	AA	GG	AA	GG	AG	--	GG	AA	AG	GG	AA	GG	AG	AA	GG	AA	AA	AA	AG	AA	GG	AA	GG
TM1834	A/G	A01	76767990	GG	AA	GG	GG	GG	AA	GG	GG	GG	GG	AA	AG	GG	AA	GG	GG	GG	GG	GG	GG	GG	GG	GG	AA	GG	AA	GG	AG	AG	GG	AA	AG	GG	AA	GG	AG	AA	GG	AA	AA	GG	AG	GG	GG	AA	GG
TM1836	T/C	A01	76780210	TT	TC	TT	TT	TT	TC	TT	TT	TT	TT	TC	TC	TT	TC	TT	TT	TT	TT	TT	TT	TT	TT	TT	TC	TT	TC	TT	--	TT	TT	TC	TC	TT	TC	TT	TC	TC	TT	TC	TC	TT	TC	TT	TT	TC	TT
TM1837	T/A	A01	76785907	TT	AA	TT	TT	TT	AA	TT	TT	TT	TT	AA	AT	TT	AA	TT	TT	TT	TT	TT	TT	TT	TT	TT	AA	TT	AA	TT	--	--	TT	AA	AT	TT	AA	TT	AT	AA	TT	AA	AA	TT	AT	TT	TT	AA	TT
TM1841	T/C	A01	76826761	CC	TT	CC	CC	CC	TT	CC	CC	CC	CC	TT	TC	CC	TT	CC	CC	CC	CC	CC	CC	CC	CC	CC	TT	CC	TT	CC	TC	--	CC	TT	TC	CC	TT	CC	TC	TT	CC	TT	TT	CC	TC	CC	CC	TT	CC
TM1843	T/C	A01	76844000	AA	GG	AA	AA	AA	GG	AA	AA	AA	AA	GG	AG	AA	GG	AA	AA	AA	AA	GG	AA	AA	AA	AA	GG	AA	GG	AA	AG	--	AA	GG	AG	AA	GG	AA	AG	GG	AA	GG	GG	GG	AG	GG	AA	GG	AA
TM1844	A/G	A01	76850390	CC	TT	CC	CC	CC	TT	CC	CC	CC	CC	TT	TC	CC	TT	CC	CC	CC	CC	CC	CC	CC	CC	CC	TT	CC	TT	CC	TC	TC	CC	TT	TC	CC	TT	CC	TC	TT	CC	TT	TT	CC	TC	CC	CC	TT	CC
TM1848	T/C	A01	76872833	AA	GG	AA	AA	AA	GG	AA	AA	AA	AA	GG	AG	AA	GG	AA	AA	AA	AA	GG	AA	AA	AA	AA	GG	AA	GG	AA	--	AA	AA	GG	--	AA	GG	AA	AG	GG	AA	GG	GG	GG	AG	GG	AA	GG	AA
TM1851	T/A	A01	76901505	TT	AT	TT	TT	TT	AT	TT	TT	TT	TT	AT	AT	TT	AT	TT	TT	TT	TT	TT	TT	TT	TT	TT	AT	TT	AT	TT	--	--	TT	AT	AT	TT	AT	TT	AT	AT	TT	AT	AT	TT	AT	TT	TT	AT	TT
TM1852	A/G	A01	76910192	GG	AA	GG	GG	GG	AA	GG	GG	GG	GG	AA	AG	GG	AA	GG	GG	GG	GG	GG	GG	GG	GG	GG	AA	GG	AA	GG	AG	AG	GG	AA	AG	GG	AA	GG	AG	AA	GG	AA	AA	GG	AG	GG	GG	AA	GG
TM1855	A/G	A01	76920023	AA	GG	AA	AA	AA	GG	AA	AA	AA	AA	GG	AG	AA	GG	AA	AA	AA	AA	GG	AA	AA	AA	AA	GG	AA	GG	AA	--	--	AA	GG	AG	AA	GG	AA	AG	GG	AA	GG	GG	GG	AG	GG	AA	GG	AA
TM1856	A/G	A01	76923938	GG	AA	GG	GG	GG	AA	GG	GG	GG	GG	AA	AG	GG	AA	GG	GG	GG	GG	GG	GG	GG	GG	GG	AA	GG	AA	GG	AG	--	GG	AA	AG	GG	AA	GG	AG	AA	GG	AA	AA	GG	AG	GG	GG	AA	GG
TM1857	T/C	A01	76926613	TT	CC	TT	TT	TT	CC	CC	TT	TT	TT	CC	TC	TT	CC	TT	TT	TT	TT	CC	TT	CC	TT	TT	CC	TT	CC	TT	TC	--	CC	CC	TC	TT	CC	TT	TC	CC	TT	CC	CC	CC	TC	CC	TT	CC	TT
TM1858	A/G	A01	76932119	TT	CC	TT	TT	TT	CC	TT	TT	TT	TT	CC	TC	TT	CC	TT	TT	TT	TT	CC	TT	TT	TT	TT	CC	TT	CC	TT	--	TT	TT	CC	TC	TT	CC	TT	--	CC	TT	CC	CC	CC	TC	CC	TT	CC	TT
TM1859	T/C	A01	76935905	CC	TC	CC	CC	CC	TC	CC	CC	CC	CC	TC	--	CC	TC	CC	CC	CC	CC	CC	CC	CC	CC	CC	TC	CC	TC	CC	--	--	CC	TC	TC	CC	TC	CC	--	TC	CC	TC	TC	CC	TC	CC	CC	TC	CC
TM1862	T/A	A01	76948661	AA	AT	AA	AA	AA	AT	AA	AA	AA	AA	AT	AT	AA	AT	AA	AA	AA	AA	AA	AA	AA	AA	AA	AT	AA	AT	AA	--	AA	AA	AT	AT	AA	AT	AA	AT	AT	AA	AT	AT	AA	--	AA	AA	AT	AA
TM1864	T/A	A01	76956525	TT	AT	TT	TT	TT	AT	TT	TT	TT	TT	AT	AT	TT	AT	TT	TT	TT	TT	TT	TT	TT	TT	TT	AT	TT	AT	TT	--	TT	TT	AT	AT	TT	AT	TT	AT	AT	TT	AT	AT	TT	AT	TT	TT	AT	TT
TM1871	T/C	A01	77016410	AA	GG	AA	AA	AA	GG	AA	AA	AA	AA	GG	AG	AA	GG	AA	AA	AA	AA	GG	AA	AA	AA	AA	GG	AA	GG	AA	--	AA	AA	GG	AG	AA	GG	AA	--	GG	AA	GG	GG	GG	AG	GG	AA	GG	AA
TM1872	A/G	A01	77023104	CC	TT	CC	CC	CC	TT	CC	CC	CC	CC	TT	TC	CC	TT	CC	CC	CC	CC	CC	CC	CC	CC	CC	TT	CC	TT	CC	TC	TC	CC	TT	TC	CC	TT	CC	TC	TT	CC	TT	TT	CC	TC	CC	CC	TT	CC
TM1873	T/C	A01	77039309	GG	AA	GG	GG	GG	AA	GG	GG	GG	GG	AA	AG	GG	AA	GG	GG	GG	GG	AA	GG	GG	GG	GG	AA	GG	AA	GG	AG	--	GG	AA	AG	GG	AA	GG	AG	AA	GG	AA	AA	AA	AG	AA	GG	AA	GG
TM1874	T/C	A01	77041510	CC	TT	CC	CC	CC	TT	CC	CC	CC	CC	TT	TC	CC	TT	CC	CC	CC	CC	CC	CC	CC	CC	CC	TT	CC	TT	CC	--	--	CC	TT	TC	CC	TT	CC	TC	TT	CC	TT	TT	CC	TC	CC	CC	TT	CC
TM1875	T/C	A01	77044722	TT	CC	TT	TT	TT	CC	TT	TT	TT	TT	CC	TC	TT	CC	TT	TT	TT	TT	CC	TT	TT	TT	TT	CC	TT	CC	TT	TC	TC	TT	CC	TC	TT	CC	TT	TC	CC	TT	CC	CC	CC	TC	CC	TT	CC	TT
TM1882	A/G	A01	77119640	GG	AA	GG	GG	GG	AA	GG	GG	GG	GG	AA	AG	GG	AA	GG	GG	GG	GG	GG	GG	GG	GG	GG	AA	GG	AA	GG	--	--	GG	AA	AG	GG	AA	GG	AG	AA	GG	AA	AA	GG	AG	GG	GG	AA	GG
TM1885	T/C	A01	77135186	GG	AA	GG	GG	GG	AA	GG	GG	GG	GG	AA	AG	GG	AA	GG	GG	GG	GG	GG	GG	GG	GG	GG	AA	GG	AA	GG	--	--	GG	AA	AG	GG	AA	GG	AG	AA	GG	AA	AA	GG	AG	GG	GG	AA	GG
TM1886	A/G	A01	77141918	AA	GG	AA	AA	AA	GG	AA	AA	AA	AA	GG	AG	AA	GG	AA	AA	AA	AA	AA	AA	AA	AA	AA	GG	AA	GG	AA	--	--	AA	GG	AG	AA	GG	AA	AG	GG	AA	GG	GG	AA	AG	AA	AA	GG	AA
TM1889	T/C	A01	77197237	AA	GG	AA	AA	AA	GG	GG	AA	AA	AA	GG	--	AA	GG	AA	AA	AA	AA	GG	AA	GG	AA	AA	GG	AA	GG	AA	--	--	GG	GG	GG	AA	GG	AA	AG	GG	AA	GG	GG	GG	--	GG	AA	GG	AA
TM1890	T/C	A01	77373300	CC	TT	CC	CC	CC	TT	CC	CC	CC	CC	TT	TC	CC	TT	CC	CC	CC	CC	TT	CC	CC	CC	CC	TT	CC	TT	CC	TC	--	CC	TT	TC	CC	TT	CC	TC	TT	CC	TT	TT	TT	TC	TT	CC	TT	CC
TM1891	A/C	A01	77376436	GG	TT	GG	GG	GG	TT	GG	GG	GG	GG	TT	TG	GG	TT	GG	GG	GG	GG	TT	GG	GG	GG	GG	TT	GG	TT	GG	TG	--	GG	TT	TG	GG	TT	GG	TG	TT	GG	TT	TT	TT	TG	TT	GG	TT	GG
TM1892	A/G	A01	77379413	CC	TT	CC	CC	CC	TT	CC	CC	CC	CC	TT	TC	CC	TT	CC	CC	CC	CC	TT	CC	CC	CC	CC	TT	CC	TT	CC	--	--	CC	TT	TC	CC	TT	CC	TC	TT	CC	TT	TT	TT	TC	TT	CC	TT	CC
TM1893	A/G	A01	77381770	AA	GG	AA	AA	AA	GG	AA	AA	AA	AA	GG	AG	AA	GG	AA	AA	AA	AA	GG	AA	AA	AA	AA	GG	AA	GG	AA	AG	--	AA	GG	AG	AA	GG	AA	AG	GG	AA	GG	GG	GG	AG	GG	AA	GG	AA
TM1894	T/A	A01	77391546	AA	TT	AA	AA	AA	TT	AA	AA	AA	AA	TT	AT	AA	TT	AA	AA	AA	AA	TT	AA	AA	AA	AA	TT	AA	TT	AA	AT	AT	AA	TT	AT	AA	TT	AA	AT	TT	AA	TT	TT	TT	AT	TT	AA	TT	AA
TM1896	A/G	A01	77407855	GG	AA	GG	GG	GG	AA	GG	GG	GG	GG	AA	AG	GG	AA	GG	GG	GG	GG	AA	GG	GG	GG	GG	AA	GG	AA	GG	--	--	GG	AA	AG	GG	AA	GG	AG	AA	GG	AA	AA	AA	AG	AA	GG	AA	GG
TM1897	G/C	A01	77421561	CC	CG	CC	CC	CC	CG	CC	CC	CC	CC	CG	CG	CC	CG	CC	CC	CC	CC	CG	CC	CC	CC	CC	CG	CC	CG	CC	CG	--	CC	CG	CG	CC	CG	CC	CG	CG	CC	CG	CG	CG	CG	CG	CC	CG	CC
TM1898	T/C	A01	77423691	GG	AA	GG	GG	GG	AA	GG	GG	GG	GG	AA	AG	GG	AA	GG	GG	GG	GG	AA	GG	GG	GG	GG	AA	GG	AA	GG	AG	AG	GG	AA	AG	GG	AA	GG	AG	AA	GG	AA	AA	AA	AG	AA	GG	AA	GG
TM1900	T/C	A01	77430143	AA	GG	AA	AA	AA	GG	AA	AA	AA	AA	GG	AG	AA	GG	AA	AA	AA	AA	GG	AA	AA	AA	AA	GG	AA	GG	AA	AG	--	AA	GG	AG	AA	GG	AA	AG	GG	AA	GG	GG	GG	AG	GG	AA	GG	AA
TM1902	T/G	A01	77441004	CC	AA	CC	CC	CC	AA	CC	CC	CC	CC	AA	AC	CC	AA	CC	CC	CC	CC	AA	CC	CC	CC	CC	AA	CC	AA	CC	AC	AC	CC	AA	AC	CC	AA	CC	AC	AA	CC	AA	AA	AA	AC	AA	CC	AA	CC
TM1903	A/G	A01	77451410	TT	CC	TT	TT	TT	CC	TT	TT	TT	TT	CC	TC	TT	CC	TT	TT	TT	TT	CC	TT	TT	TT	TT	CC	TT	CC	TT	--	--	TT	CC	TC	TT	CC	TT	--	CC	TT	CC	CC	CC	TC	CC	TT	CC	TT
TM1904	A/G	A01	77454068	GG	AA	GG	GG	GG	AA	GG	GG	GG	GG	AA	AG	GG	AA	GG	GG	GG	GG	AA	GG	GG	GG	GG	AA	GG	AA	GG	--	--	GG	AA	AG	GG	AA	GG	AG	AA	GG	AA	AA	AA	AG	AA	GG	AA	GG
TM1913	A/G	A01	77497632	GG	AG	GG	GG	GG	AG	GG	GG	GG	GG	AG	AG	GG	AG	GG	GG	GG	GG	GG	GG	GG	GG	GG	AG	GG	AG	GG	--	--	GG	AG	AG	GG	AG	GG	AG	AG	GG	AG	AG	GG	AG	GG	GG	AG	GG
TM1917	C/G	A01	77518064	CC	GG	CC	CC	CC	GG	CC	CC	CC	CC	GG	CG	CC	GG	CC	CC	CC	CC	GG	CC	CC	CC	CC	GG	CC	GG	CC	--	--	CC	GG	--	CC	GG	CC	CG	GG	CC	GG	GG	GG	CG	GG	CC	GG	CC
TM1919	A/G	A01	77527624	AA	GG	AA	AA	AA	GG	AA	AA	AA	AA	GG	AG	AA	GG	AA	AA	AA	AA	GG	AA	AA	AA	AA	GG	AA	GG	AA	AG	--	AA	GG	AG	AA	GG	AA	AG	GG	AA	GG	GG	GG	AG	GG	AA	GG	AA
TM1920	T/C	A01	77538294	CC	TT	CC	CC	CC	TT	CC	CC	CC	CC	TT	TC	CC	TT	CC	CC	CC	CC	TT	CC	CC	CC	CC	TT	CC	TT	CC	TC	--	CC	TT	TC	CC	TT	CC	TC	TT	CC	TT	TT	TT	TC	TT	CC	TT	CC
TM1923	A/G	A01	77557626	TT	CC	TT	TT	TT	CC	TT	TT	TT	TT	CC	TC	TT	CC	TT	TT	TT	TT	CC	TT	TT	TT	TT	CC	TT	CC	TT	--	--	TT	CC	TC	TT	CC	TT	TC	CC	TT	CC	CC	CC	TC	CC	TT	CC	TT
TM1924	A/C	A01	77559805	GG	TT	GG	GG	GG	TT	GG	GG	GG	GG	TT	TG	GG	TT	GG	GG	GG	GG	TT	GG	GG	GG	GG	TT	GG	TT	GG	TG	TG	GG	TT	TG	GG	TT	GG	TG	TT	GG	TT	TT	TT	TG	TT	GG	TT	GG
TM1926	T/G	A01	77573842	TT	GG	TT	TT	TT	GG	TT	TT	TT	TT	GG	TG	TT	GG	TT	TT	TT	TT	GG	TT	TT	TT	TT	GG	TT	GG	TT	--	--	TT	GG	GG	TT	GG	TT	TG	GG	TT	GG	GG	GG	TG	GG	TT	GG	TT
TM1934	A/G	A01	77635624	GG	AA	GG	GG	GG	AA	GG	GG	GG	GG	AA	AG	GG	AA	GG	GG	GG	GG	AA	GG	GG	GG	GG	AA	GG	AA	GG	AG	--	GG	AA	AG	GG	AA	GG	AG	AA	GG	AA	AA	AA	AG	AA	GG	AA	GG
TM1935	A/G	A01	77638945	GG	AA	GG	GG	GG	AA	GG	GG	GG	GG	AA	AG	GG	AA	GG	GG	GG	GG	AA	GG	GG	GG	GG	AA	GG	AA	GG	--	--	GG	AA	AG	GG	AA	GG	AG	AA	GG	AA	AA	AA	AG	AA	GG	AA	GG
TM1937	T/C	A01	77651878	TT	CC	TT	TT	TT	CC	TT	TT	TT	TT	CC	TC	TT	CC	TT	TT	TT	TT	CC	TT	TT	TT	TT	CC	TT	CC	TT	--	--	TT	CC	TC	TT	CC	TT	TC	CC	TT	CC	CC	CC	TC	CC	TT	CC	TT
TM1939	T/C	A01	77679350	GG	AA	GG	GG	GG	AA	GG	GG	GG	GG	AA	AG	GG	AA	GG	GG	GG	GG	AA	GG	GG	GG	GG	AA	GG	AA	GG	AG	AG	GG	AA	AG	GG	AA	GG	AG	AA	GG	AA	AA	AA	AG	AA	GG	AA	GG
TM1945	T/C	A01	77716315	TT	CC	TT	TT	TT	CC	TT	TT	TT	TT	CC	TC	TT	CC	TT	TT	TT	TT	CC	TT	TT	TT	TT	CC	TT	CC	TT	TC	TC	TT	CC	TC	TT	CC	TT	TC	CC	TT	CC	CC	CC	TC	CC	TT	CC	TT
TM1946	A/G	A01	77726971	AA	GG	AA	AA	AA	GG	AA	AA	AA	AA	GG	AG	AA	GG	AA	AA	AA	AA	GG	AA	AA	AA	AA	GG	AA	GG	AA	AG	AG	AA	GG	AG	AA	GG	AA	AG	GG	AA	GG	GG	GG	AG	GG	AA	GG	AA
TM1947	A/G	A01	77729361	GG	AA	GG	GG	GG	AA	GG	GG	GG	GG	AA	AG	GG	AA	GG	GG	GG	GG	AA	GG	GG	GG	GG	AA	GG	AA	GG	AG	--	GG	AA	AG	GG	AA	GG	AG	AA	GG	AA	AA	AA	AG	AA	GG	AA	GG
TM1948	A/G	A01	77738079	AA	GG	AA	AA	AA	GG	AA	AA	AA	AA	GG	AG	AA	GG	AA	AA	AA	AA	GG	AA	AA	AA	AA	GG	AA	GG	AA	--	--	AA	GG	AG	AA	GG	AA	AG	GG	AA	GG	GG	GG	AG	GG	AA	GG	AA
TM1949	A/T	A01	77741848	AA	TT	AA	AA	AA	TT	AA	AA	AA	AA	TT	TA	AA	TT	AA	AA	AA	AA	TT	AA	AA	AA	AA	TT	AA	TT	AA	--	--	AA	TT	TA	AA	TT	AA	TA	TT	AA	TT	TT	TT	TA	TT	AA	TT	AA
TM1953	T/C	A01	77757196	CC	TC	CC	CC	CC	TC	CC	CC	CC	CC	TC	TC	CC	TC	CC	CC	CC	CC	TC	CC	CC	CC	CC	TC	CC	TC	CC	--	--	CC	TC	TC	CC	TC	CC	TC	TC	CC	TC	TC	TC	TC	TC	CC	TC	CC
TM1957	A/C	A01	77793014	CC	AA	CC	CC	CC	AA	CC	CC	CC	CC	AA	AC	CC	AA	CC	CC	CC	CC	AA	CC	CC	CC	CC	AA	CC	AA	CC	AC	AC	CC	AA	AC	CC	AA	CC	AC	AA	CC	AA	AA	AA	AC	AA	CC	AA	CC
TM1958	A/C	A01	77797755	GG	TT	GG	GG	GG	TT	GG	GG	GG	GG	TT	TG	GG	TT	GG	GG	GG	GG	TT	GG	GG	GG	GG	TT	GG	TT	GG	--	--	GG	TT	TG	GG	TT	GG	TG	TT	GG	TT	TT	TT	TG	TT	GG	TT	GG
TM1959	T/C	A01	77801744	CC	TT	CC	CC	CC	TT	CC	CC	CC	CC	TT	TC	CC	TT	CC	CC	CC	CC	TT	CC	CC	CC	CC	TT	CC	TT	CC	TC	TC	CC	TT	TC	CC	TT	CC	TC	TT	CC	TT	TT	TT	TC	TT	CC	TT	CC
TM1960	A/G	A01	77813386	TT	CC	TT	TT	TT	CC	TT	TT	TT	TT	CC	TC	TT	CC	TT	TT	TT	TT	CC	TT	TT	TT	TT	CC	TT	CC	TT	--	--	TT	CC	TC	TT	CC	TT	TC	CC	TT	CC	CC	CC	TC	CC	TT	CC	TT
TM1961	A/G	A01	77821951	GG	AA	GG	GG	GG	AA	GG	GG	GG	GG	AA	AG	GG	AA	GG	GG	GG	GG	AA	GG	GG	GG	GG	AA	GG	AA	GG	AG	AG	GG	AA	AG	GG	AA	GG	AG	AA	GG	AA	AA	AA	AG	AA	GG	AA	GG
TM1965	T/C	A01	77856081	CC	TT	CC	CC	CC	TT	CC	CC	CC	CC	TT	TC	CC	TT	CC	CC	CC	CC	TT	CC	CC	CC	CC	TT	CC	TT	CC	TC	--	CC	TT	TC	CC	TT	CC	TC	TT	CC	TT	TT	TT	TC	TT	CC	TT	CC
TM1966	A/G	A01	77862500	CC	TT	CC	CC	CC	TT	CC	CC	CC	CC	TT	TC	CC	TT	CC	CC	CC	CC	TT	CC	CC	CC	CC	TT	CC	TT	CC	--	--	CC	TT	TC	CC	TT	CC	TC	TT	CC	TT	TT	TT	TC	TT	CC	TT	CC
TM1968	A/G	A01	77880809	GG	AA	GG	GG	GG	AA	GG	GG	GG	GG	AA	AG	GG	AA	GG	GG	GG	GG	GG	GG	GG	GG	GG	AA	GG	AA	GG	AG	--	GG	AA	AG	GG	AA	GG	AG	AA	GG	AA	AA	GG	AG	GG	GG	AA	GG
TM1972	A/G	A01	77913898	CC	TT	CC	CC	CC	TT	CC	CC	CC	CC	TT	TC	CC	TT	CC	CC	CC	CC	TT	CC	CC	CC	CC	TT	CC	TT	CC	--	TC	CC	TT	TC	CC	TT	CC	TC	TT	CC	TT	TT	TT	TC	TT	CC	TT	CC
TM1973	A/G	A01	77916704	AA	GG	AA	AA	AA	GG	AA	AA	AA	AA	GG	AG	AA	GG	AA	AA	AA	AA	GG	AA	AA	AA	AA	GG	AA	GG	AA	--	--	AA	GG	--	AA	GG	AA	AG	GG	AA	GG	GG	GG	AG	GG	AA	GG	AA
TM1974	A/G	A01	77921802	GG	AA	GG	GG	GG	AA	GG	GG	GG	GG	AA	AG	GG	AA	GG	GG	GG	GG	AA	GG	GG	GG	GG	AA	GG	AA	GG	--	AG	GG	AA	AG	GG	AA	GG	AG	AA	GG	AA	AA	AA	AG	AA	GG	AA	GG
TM1976	T/C	A01	77930085	CC	TT	CC	CC	CC	TT	CC	CC	CC	CC	TT	TC	CC	TT	CC	CC	CC	CC	TT	CC	CC	CC	CC	TT	CC	TT	CC	--	--	CC	TT	TC	CC	TT	CC	TC	TT	CC	TT	TT	TT	TC	TT	CC	TT	CC
TM1977	T/G	A01	77936821	TT	GG	TT	TT	TT	GG	TT	TT	TT	TT	GG	TG	TT	GG	TT	TT	TT	TT	GG	TT	TT	TT	TT	GG	TT	GG	TT	TG	--	TT	GG	TG	TT	GG	TT	TG	GG	TT	GG	GG	GG	TG	GG	TT	GG	TT
TM1979	T/C	A01	77964124	GG	AA	GG	GG	GG	AA	GG	GG	GG	GG	AA	AG	GG	AA	GG	GG	GG	GG	AA	GG	GG	GG	GG	AA	GG	AA	GG	--	--	GG	AA	AG	GG	AA	GG	AG	AA	GG	AA	AA	AA	AG	AA	GG	AA	GG
TM1980	T/C	A01	77966584	TT	CC	TT	TT	TT	CC	TT	TT	TT	TT	CC	TC	TT	CC	TT	TT	TT	TT	CC	TT	TT	TT	TT	CC	TT	CC	TT	TC	--	TT	CC	TC	TT	CC	TT	TC	CC	TT	CC	CC	CC	TC	CC	TT	CC	TT
TM1981	T/C	A01	77980428	TT	CC	TT	TT	TT	CC	TT	TT	TT	TT	CC	TC	TT	CC	TT	TT	TT	TT	CC	TT	TT	TT	TT	CC	TT	CC	TT	--	--	TT	CC	TC	TT	CC	TT	TC	CC	TT	CC	CC	CC	TC	CC	TT	CC	TT
TM1986	A/G	A01	78026408	GG	AG	GG	GG	GG	AG	GG	GG	GG	GG	AG	--	GG	AG	GG	GG	GG	GG	AG	GG	GG	GG	GG	AG	GG	AG	GG	--	--	GG	AG	--	GG	AG	GG	--	AG	GG	AG	AG	AG	--	AG	GG	AG	GG
TM1988	A/G	A01	78034393	GG	AA	GG	GG	GG	AA	GG	GG	GG	GG	AA	AG	GG	AA	GG	GG	GG	GG	AA	GG	GG	GG	GG	AA	GG	AA	GG	AG	--	GG	AA	AG	GG	AA	GG	AG	AA	GG	AA	AA	AA	AG	AA	GG	AA	GG
TM1989	T/G	A01	78039780	AA	CC	AA	AA	AA	CC	AA	AA	AA	AA	CC	AC	AA	CC	AA	AA	AA	AA	CC	AA	AA	AA	AA	CC	AA	CC	AA	--	--	AA	CC	AC	AA	CC	AA	AC	CC	AA	CC	CC	CC	AC	CC	AA	CC	AA
TM1993	T/C	A01	78068510	GG	AG	GG	GG	GG	AG	GG	GG	GG	GG	AG	GG	GG	AG	GG	GG	GG	GG	AG	GG	GG	GG	GG	AG	GG	AG	GG	GG	GG	GG	AG	AG	GG	AG	GG	GG	AG	GG	AG	AG	AG	--	AG	GG	AG	GG
TM1996	A/G	A01	78091338	CC	TT	CC	CC	CC	TT	CC	CC	CC	CC	TT	TC	CC	TT	CC	CC	CC	CC	TT	CC	CC	CC	CC	TT	CC	TT	CC	TC	TC	CC	TT	TC	CC	TT	CC	TC	TT	CC	TT	TT	TT	TC	TT	CC	TT	CC
TM1998	T/C	A01	78107178	GG	AA	GG	GG	GG	AA	GG	GG	GG	GG	AA	AG	GG	AA	GG	GG	GG	GG	AA	GG	GG	GG	GG	AA	GG	AA	GG	AG	AG	GG	AA	AG	GG	AA	GG	AG	AA	GG	AA	AA	AA	AG	AA	GG	AA	GG
TM2000	T/C	A01	78143103	CC	TC	CC	CC	CC	TC	CC	CC	CC	CC	TC	--	CC	TC	CC	CC	CC	CC	TC	CC	CC	CC	CC	TC	CC	TC	CC	--	CC	CC	TC	--	CC	TC	CC	--	TC	CC	TC	TC	TC	TC	TC	CC	TC	CC
TM2001	T/C	A01	78151806	GG	AG	GG	GG	GG	AG	GG	GG	GG	GG	AG	--	GG	AG	GG	GG	GG	GG	AG	GG	GG	GG	GG	AG	GG	AG	GG	--	--	GG	AG	--	GG	AG	GG	--	AG	GG	AG	AG	AG	--	AG	GG	AG	GG
TM2002	A/G	A01	78162206	TT	TC	TT	TT	TT	--	TT	TT	TT	TT	TC	--	TT	TC	TT	TT	TT	TT	TC	TT	TT	TT	TT	TC	TT	TC	TT	TT	TT	TT	TC	--	TT	TC	TT	--	TC	TT	TC	TC	TC	--	TC	TT	TC	TT
TM2003	T/C	A01	78168858	CC	TT	CC	CC	CC	TT	CC	CC	CC	CC	TT	TC	CC	TT	CC	CC	CC	CC	TT	CC	CC	CC	CC	TT	CC	TT	CC	TC	--	CC	TT	TC	CC	TT	CC	TC	TT	CC	TT	TT	TT	TC	TT	CC	TT	CC
TM2004	T/C	A01	78189895	CC	TT	CC	CC	CC	TT	CC	CC	CC	CC	TT	TC	CC	TT	CC	CC	CC	CC	TT	CC	CC	CC	CC	TT	CC	TT	CC	TC	TC	CC	TT	TC	CC	TT	CC	TC	TT	CC	TT	TT	TT	TC	TT	CC	TT	CC
TM2005	T/C	A01	78200210	AA	GG	AA	AA	AA	GG	AA	AA	AA	AA	GG	AG	AA	GG	AA	AA	AA	AA	GG	AA	AA	AA	AA	GG	AA	GG	AA	--	--	AA	GG	AG	AA	GG	AA	AG	GG	AA	GG	GG	GG	AG	GG	AA	GG	AA
TM2006	T/C	A01	78203821	CC	TC	CC	CC	CC	TC	CC	CC	CC	CC	TC	CC	CC	TC	CC	CC	CC	CC	TC	CC	CC	CC	CC	TC	CC	TC	CC	--	CC	CC	TC	--	CC	TC	CC	CC	TC	CC	TC	TC	TC	CC	TC	CC	TC	CC
TM2008	A/G	A01	78215194	AA	GG	AA	AA	AA	GG	AA	AA	AA	AA	GG	AG	AA	GG	AA	AA	AA	AA	GG	AA	AA	AA	AA	GG	AA	GG	AA	--	--	AA	GG	--	AA	GG	AA	AG	GG	AA	GG	GG	GG	AG	GG	AA	GG	AA
TM2009	A/G	A01	78221732	TT	CC	TT	TT	TT	CC	TT	TT	TT	TT	CC	TC	TT	CC	TT	TT	TT	TT	CC	TT	TT	TT	TT	CC	TT	CC	TT	TC	--	TT	CC	TC	TT	CC	TT	TC	CC	TT	CC	CC	CC	TC	CC	TT	CC	TT
TM2012	A/G	A01	78247883	CC	TT	CC	CC	CC	TT	CC	CC	CC	CC	TT	TC	CC	TT	CC	CC	CC	CC	TT	CC	CC	CC	CC	TT	CC	TT	CC	--	--	CC	TT	TC	CC	TT	CC	TC	TT	CC	TT	TT	TT	TC	TT	CC	TT	CC
TM2013	A/G	A01	78250133	GG	AA	GG	GG	GG	AA	GG	GG	GG	GG	AA	AG	GG	AA	GG	GG	GG	GG	AA	GG	GG	GG	GG	AA	GG	AA	GG	AG	AG	GG	AA	AG	GG	AA	GG	AG	AA	GG	AA	AA	AA	AG	AA	GG	AA	GG
TM2018	T/A	A01	78277647	TT	AA	TT	TT	TT	AA	TT	TT	TT	TT	AA	--	TT	AA	TT	TT	TT	TT	AA	TT	TT	TT	TT	AA	TT	AA	TT	TA	TA	TT	AA	--	TT	AA	TT	TA	AA	TT	AA	AA	AA	TA	AA	TT	AA	TT
TM2020	T/C	A01	78297459	TT	CC	TT	TT	TT	CC	TT	TT	TT	TT	CC	TC	TT	CC	TT	TT	TT	TT	CC	TT	TT	TT	TT	CC	TT	CC	TT	--	--	TT	CC	TC	TT	CC	TT	TC	CC	TT	CC	CC	CC	TC	CC	TT	CC	TT
TM2023	T/C	A01	78314146	AA	GG	AA	AA	AA	GG	AA	AA	AA	AA	GG	AG	AA	GG	AA	AA	AA	AA	GG	AA	AA	AA	AA	GG	AA	GG	AA	--	--	AA	GG	AG	AA	GG	AA	AG	GG	AA	GG	GG	GG	--	GG	AA	GG	AA
TM2026	A/G	A01	78334074	GG	AA	GG	GG	GG	AA	GG	GG	GG	GG	AA	AG	GG	AA	GG	GG	GG	GG	AA	GG	GG	GG	GG	AA	GG	AA	GG	AG	AG	GG	AA	AG	GG	AA	GG	AG	AA	GG	AA	AA	AA	AG	AA	GG	AA	GG
TM2028	T/C	A01	78344568	AA	AG	AA	AA	AA	AG	AA	AA	AA	AA	AG	AG	AA	AG	AA	AA	AA	AA	AG	AA	AA	AA	AA	AG	AA	AG	AA	--	--	AA	AG	AG	AA	AG	AA	--	AG	AA	AG	AG	AG	AG	AG	AA	AG	AA
TM2030	A/G	A01	78352421	CC	TC	CC	CC	CC	TC	CC	CC	CC	CC	TC	--	CC	TC	CC	CC	CC	CC	TC	CC	CC	CC	CC	TC	CC	TC	CC	CC	CC	CC	TC	CC	CC	TC	CC	--	TC	CC	TC	TC	TC	--	TC	CC	TC	CC
TM2032	T/G	A01	78365071	TT	GG	TT	TT	TT	GG	TT	TT	TT	TT	GG	TG	TT	GG	TT	TT	TT	TT	GG	TT	TT	TT	TT	GG	TT	GG	TT	TG	--	TT	GG	TG	TT	GG	TT	TG	GG	TT	GG	GG	GG	TG	GG	TT	GG	TT
TM2033	A/T	A01	78378719	AA	TT	AA	AA	AA	TT	AA	AA	AA	AA	TT	AT	AA	TT	AA	AA	AA	AA	AA	AA	AA	AA	AA	TT	AA	TT	AA	AT	--	AA	TT	--	AA	TT	AA	AT	TT	AA	TT	TT	AA	AT	AA	AA	TT	AA
TM2034	T/C	A01	78385114	CC	TT	CC	CC	CC	TT	CC	CC	CC	CC	TT	TC	CC	TT	CC	CC	CC	CC	TT	CC	CC	CC	CC	TT	CC	TT	CC	--	--	CC	TT	TC	CC	TT	CC	TC	TT	CC	TT	TT	TT	TC	TT	CC	TT	CC
TM2037	A/G	A01	78397744	GG	AA	GG	GG	GG	AA	GG	GG	GG	GG	AA	AG	GG	AA	GG	GG	GG	GG	AA	GG	GG	GG	GG	AA	GG	AA	GG	AG	--	GG	AA	AG	GG	AA	GG	AG	AA	GG	AA	AA	AA	AG	AA	GG	AA	GG
TM2038	T/C	A01	78402098	CC	TT	CC	CC	CC	TT	CC	CC	CC	CC	TT	TC	CC	TT	CC	CC	CC	CC	TT	CC	CC	CC	CC	TT	CC	TT	CC	--	--	CC	TT	TC	CC	TT	CC	TC	TT	CC	TT	TT	TT	TC	TT	CC	TT	CC
TM2039	T/C	A01	78404933	TT	CC	TT	TT	TT	CC	TT	TT	TT	TT	CC	--	TT	CC	TT	TT	TT	TT	CC	TT	TT	TT	TT	CC	TT	CC	TT	--	--	TT	CC	--	TT	CC	TT	TC	CC	TT	CC	CC	CC	TC	CC	TT	CC	TT
TM2042	A/G	A01	78438648	AA	GG	AA	AA	AA	GG	AA	AA	AA	AA	GG	AG	AA	GG	AA	AA	AA	AA	GG	AA	AA	AA	AA	GG	AA	GG	AA	AG	--	AA	GG	AG	AA	GG	AA	AG	GG	AA	GG	GG	GG	AG	GG	AA	GG	AA
TM2043	T/C	A01	78442994	TT	TC	TT	TT	TT	TC	TT	TT	TT	TT	TC	TC	TT	TC	TT	TT	TT	TT	TC	TT	TT	TT	TT	TC	TT	TC	TT	TC	--	TT	TC	TC	TT	TC	TT	TC	TC	TT	TC	TC	TC	TC	TC	TT	TC	TT
TM2052	T/G	A01	78493567	CC	AA	CC	CC	CC	AA	CC	CC	CC	CC	AA	--	CC	AA	CC	CC	CC	CC	AA	CC	CC	CC	CC	AA	CC	AA	CC	AC	--	CC	AA	AA	CC	AA	CC	AC	AA	CC	AA	AA	AA	AC	AA	CC	AA	CC
TM2055	T/C	A01	78505103	AA	AG	AA	AA	AA	AG	AA	AA	AA	AA	AG	AG	AA	AG	AA	AA	AA	AA	AG	AA	AA	AA	AA	AG	AA	AG	AA	AG	AA	AA	AG	AG	AA	AG	AA	AG	AG	AA	AG	AG	AG	AG	AG	AA	AG	AA
TM2058	T/C	A01	78522877	CC	TC	CC	CC	CC	TC	CC	CC	CC	CC	TC	TC	CC	TC	CC	CC	CC	CC	TC	CC	CC	CC	CC	TC	CC	TC	CC	--	CC	CC	TC	TC	CC	TC	CC	--	TC	CC	TC	TC	TC	TC	TC	CC	TC	CC
TM2063	T/C	A01	78545212	AA	AG	AA	AA	AA	AG	AA	AA	AA	AA	AG	--	AA	AG	AA	AA	AA	AA	AG	AA	AA	AA	AA	AG	AA	AG	AA	--	AA	AA	AG	--	AA	AG	AA	--	AG	AA	AG	AG	AG	--	AG	AA	AG	AA
TM2064	A/G	A01	78548109	CC	TT	CC	CC	CC	TT	CC	CC	CC	CC	TT	TC	CC	TT	CC	CC	CC	CC	TT	CC	CC	CC	CC	TT	CC	TT	CC	--	--	CC	TT	--	CC	TT	CC	TC	TT	CC	TT	TT	TT	TC	TT	CC	TT	CC
TM2066	T/C	A01	78562857	AA	GG	AA	AA	AA	GG	AA	AA	AA	AA	GG	AG	AA	GG	AA	AA	AA	AA	GG	AA	AA	AA	AA	GG	AA	GG	AA	AG	AG	AA	GG	AG	AA	GG	AA	AG	GG	AA	GG	GG	GG	AG	GG	AA	GG	AA
TM2071	T/C	A01	78598883	CC	TT	CC	CC	CC	TT	CC	CC	CC	CC	TT	TC	CC	TT	CC	CC	CC	CC	TT	CC	CC	CC	CC	TT	CC	TT	CC	TC	TC	CC	TT	TC	CC	TT	CC	TC	TT	CC	TT	TT	TT	TC	TT	CC	TT	CC
TM2072	A/G	A01	78606385	AA	AG	--	--	AA	--	AA	AA	AA	AA	AG	--	AA	AG	AA	AA	AA	AA	AG	AA	AA	AA	AA	AG	AA	AG	AA	--	AA	AA	AG	--	AA	AG	AA	--	AG	AA	AG	AG	AG	--	AG	AA	AG	AA
TM2079	A/G	A01	78656044	GG	AA	GG	GG	GG	--	GG	GG	GG	GG	AA	AG	GG	AA	GG	GG	GG	GG	AA	GG	GG	GG	GG	AA	GG	AA	GG	--	--	GG	AA	--	GG	AA	GG	--	AA	GG	AA	AA	AA	--	AA	GG	AA	GG
TM2081	T/C	A01	78662256	CC	TC	CC	CC	CC	TC	CC	CC	CC	CC	TC	--	CC	TC	CC	CC	CC	CC	TC	CC	CC	CC	CC	TC	CC	TC	CC	CC	CC	CC	TC	--	CC	TC	CC	CC	TC	CC	TC	TC	TC	TC	TC	CC	TC	CC
TM2082	A/G	A01	78665425	AA	AG	AA	AA	AA	AG	AA	AA	AA	AA	AG	AG	AA	AG	AA	AA	AA	AA	AG	AA	AA	AA	AA	AG	AA	AG	AA	--	AA	AA	AG	AG	AA	AG	AA	--	AG	AA	AG	AG	AG	AG	AG	AA	AG	AA
TM2083	A/G	A01	78667777	GG	AG	GG	GG	GG	AG	GG	GG	GG	GG	AG	--	GG	AG	GG	GG	GG	GG	AG	GG	GG	GG	GG	AG	GG	AG	GG	--	--	GG	AG	--	GG	AG	GG	--	AG	GG	AG	AG	AG	--	AG	GG	AG	GG
TM2086	A/G	A01	78701913	GG	AA	GG	GG	GG	AA	GG	GG	GG	GG	AA	AG	GG	AA	GG	GG	GG	GG	AA	GG	GG	GG	GG	AA	GG	AA	GG	AG	--	GG	AA	--	GG	AA	GG	AG	AA	GG	AA	AA	AA	AG	AA	GG	AA	GG
TM2088	T/C	A01	78717943	TT	CC	TT	TT	TT	CC	TT	TT	TT	TT	CC	TC	TT	CC	TT	TT	TT	TT	CC	TT	TT	TT	TT	CC	TT	CC	TT	--	TT	TT	CC	TC	TT	CC	TT	TC	CC	TT	CC	CC	CC	TC	CC	TT	CC	TT
TM2092	G/C	A01	78734559	CC	GG	CC	CC	CC	GG	CC	CC	CC	CC	GG	CG	CC	GG	CC	CC	CC	CC	GG	CC	CC	CC	CC	GG	CC	GG	CC	CG	--	CC	GG	--	CC	GG	CC	CG	GG	CC	GG	GG	GG	CG	GG	CC	GG	CC
TM2093	G/C	A01	78737586	GG	CC	GG	GG	GG	CC	GG	GG	GG	GG	CC	GC	GG	CC	GG	GG	GG	GG	CC	GG	GG	GG	GG	CC	GG	CC	GG	GC	GC	GG	CC	GC	GG	CC	GG	GC	CC	GG	CC	CC	CC	GC	CC	GG	CC	GG
TM2094	A/G	A01	78741641	AA	GG	AA	AA	AA	GG	AA	AA	AA	AA	GG	AG	AA	GG	AA	AA	AA	AA	GG	AA	AA	AA	AA	GG	AA	GG	AA	--	--	AA	GG	AG	AA	GG	AA	AG	GG	AA	GG	GG	GG	AG	GG	AA	GG	AA
TM2095	T/C	A01	78747068	CC	TT	CC	CC	CC	TT	CC	CC	CC	CC	TT	TC	CC	TT	CC	CC	CC	CC	TT	CC	CC	CC	CC	TT	CC	TT	CC	TC	--	CC	TT	TC	CC	TT	CC	TC	TT	CC	TT	TT	TT	TC	TT	CC	TT	CC
TM2096	T/C	A01	78750167	AA	GG	AA	AA	AA	GG	AA	AA	AA	AA	GG	AG	AA	GG	AA	AA	AA	AA	GG	AA	AA	AA	AA	GG	AA	GG	AA	AG	--	AA	GG	AG	AA	GG	AA	AG	GG	AA	GG	GG	GG	AG	GG	AA	GG	AA
TM2098	T/C	A01	78766557	CC	TT	CC	CC	CC	TT	CC	CC	CC	CC	TT	TC	CC	TT	CC	CC	CC	CC	TT	CC	CC	CC	CC	TT	CC	TT	CC	TC	TC	CC	TT	TC	CC	TT	CC	TC	TT	CC	TT	TT	TT	TC	TT	CC	TT	CC
TM2099	A/G	A01	78770172	TT	CC	TT	TT	TT	CC	TT	TT	TT	TT	CC	TC	TT	CC	TT	TT	TT	TT	CC	TT	TT	TT	TT	CC	TT	CC	TT	TC	--	TT	CC	TC	TT	CC	TT	TC	CC	TT	CC	CC	CC	TC	CC	TT	CC	TT
TM2101	A/G	A01	78794361	TT	CC	TT	TT	TT	CC	TT	TT	TT	TT	CC	TC	TT	CC	TT	TT	TT	TT	CC	TT	TT	TT	TT	CC	TT	CC	TT	--	--	TT	CC	TC	TT	CC	TT	TC	CC	TT	CC	CC	CC	TC	CC	TT	CC	TT
TM2103	A/G	A01	78805811	AA	GG	AA	AA	AA	GG	AA	AA	AA	AA	GG	AG	AA	GG	AA	AA	AA	AA	GG	AA	AA	AA	AA	GG	AA	GG	AA	AG	--	AA	GG	AG	AA	GG	AA	AG	GG	AA	GG	GG	GG	AG	GG	AA	GG	AA
TM2104	T/C	A01	78814382	TT	CC	TT	TT	TT	CC	TT	TT	TT	TT	CC	TC	TT	CC	TT	TT	TT	TT	CC	TT	TT	TT	TT	CC	TT	CC	TT	TC	--	TT	CC	TC	TT	CC	TT	TC	CC	TT	CC	CC	CC	TC	CC	TT	CC	TT
TM2110	A/C	A01	78843000	TT	GG	TT	TT	TT	GG	TT	TT	TT	TT	GG	TG	TT	GG	TT	TT	TT	TT	GG	TT	TT	TT	TT	GG	TT	GG	TT	TG	TG	TT	GG	TG	TT	GG	TT	TG	GG	TT	GG	GG	GG	TG	GG	TT	GG	TT
TM2115	T/G	A01	78875628	TT	GG	TT	TT	TT	GG	TT	TT	TT	TT	GG	TG	TT	GG	TT	TT	TT	TT	GG	TT	TT	TT	TT	GG	TT	GG	TT	TG	--	TT	GG	TG	TT	GG	TT	TG	GG	TT	GG	GG	GG	TG	GG	TT	GG	TT
TM2116	T/C	A01	78886422	CC	TT	CC	CC	CC	TT	CC	CC	CC	CC	TT	TC	CC	TT	CC	CC	CC	CC	TT	CC	CC	CC	CC	TT	CC	TT	CC	TC	TC	CC	TT	TC	CC	TT	CC	TC	TT	CC	TT	TT	TT	TC	TT	CC	TT	CC
TM2117	A/G	A01	78897307	AA	AG	AA	AA	AA	AG	AA	AA	AA	AA	AG	AG	AA	AG	AA	AA	AA	AA	AG	AA	AA	AA	AA	AG	AA	AG	AA	--	AA	AA	AG	AG	AA	AG	AA	AG	AG	AA	AG	AG	AG	AG	AG	AA	AG	AA
TM2118	A/G	A01	78903579	GG	AA	GG	GG	GG	AA	GG	GG	GG	GG	AA	AG	GG	AA	GG	GG	GG	GG	GG	GG	GG	GG	GG	AA	GG	AA	GG	AG	AG	GG	AA	AG	GG	AA	GG	AG	AA	GG	AA	AA	GG	AG	GG	GG	AA	GG
TM2120	T/A	A01	78912408	TT	AA	TT	TT	TT	AA	TT	TT	TT	TT	AA	TA	TT	AA	TT	TT	TT	TT	TT	TT	TT	TT	TT	AA	TT	AA	TT	--	--	TT	AA	TA	TT	AA	TT	TA	AA	TT	AA	AA	TT	TA	TT	TT	AA	TT
TM2121	A/C	A01	78915657	AA	CC	AA	AA	AA	CC	AA	AA	AA	AA	CC	AC	AA	CC	AA	AA	AA	AA	CC	AA	AA	AA	AA	CC	AA	CC	AA	AC	--	AA	CC	AC	AA	CC	AA	AC	CC	AA	CC	CC	CC	AC	CC	AA	CC	AA
TM2122	T/C	A01	78922781	AA	GG	AA	AA	AA	GG	AA	AA	AA	AA	GG	--	AA	GG	AA	AA	AA	AA	GG	AA	AA	AA	AA	GG	AA	GG	AA	--	--	AA	GG	--	AA	GG	AA	AG	GG	AA	GG	GG	GG	AG	GG	AA	GG	AA
TM2127	A/G	A01	78966510	GG	AA	GG	GG	GG	AA	GG	GG	GG	GG	AA	AG	GG	AA	GG	GG	GG	GG	GG	GG	GG	GG	GG	AA	GG	AA	GG	--	--	GG	AA	--	GG	AA	GG	AG	AA	GG	AA	AA	GG	AG	GG	GG	AA	GG
TM2128	A/G	A01	78977637	AA	GG	AA	AA	AA	GG	AA	AA	AA	AA	GG	AG	AA	GG	AA	AA	AA	AA	GG	AA	AA	AA	AA	GG	AA	GG	AA	--	--	AA	GG	AG	AA	GG	AA	AG	GG	AA	GG	GG	GG	AG	GG	AA	GG	AA
TM2129	A/G	A01	78987684	TT	CC	TT	TT	TT	CC	TT	TT	TT	TT	CC	TC	TT	CC	TT	TT	TT	TT	CC	TT	TT	TT	TT	CC	TT	CC	TT	TC	--	TT	CC	TC	TT	CC	TT	TC	CC	TT	CC	CC	CC	TC	CC	TT	CC	TT
TM2131	T/C	A01	79005068	CC	TT	CC	CC	CC	TT	CC	CC	CC	CC	TT	TC	CC	TT	CC	CC	CC	CC	TT	CC	CC	CC	CC	TT	CC	TT	CC	TC	TC	CC	TT	TC	CC	TT	CC	TC	TT	CC	TT	TT	TT	TC	TT	CC	TT	CC
TM2132	A/G	A01	79011115	GG	AG	GG	GG	GG	AG	GG	GG	GG	GG	AG	--	GG	AG	GG	GG	GG	GG	AG	GG	GG	GG	GG	AG	GG	AG	GG	--	GG	GG	AG	AG	GG	AG	GG	GG	AG	GG	AG	AG	AG	--	AG	GG	AG	GG
TM2133	C/G	A01	79015905	GG	GC	GG	GG	GG	GC	GG	GG	GG	GG	GC	GC	GG	GC	GG	GG	GG	GG	GG	GG	GG	GG	GG	GC	GG	GC	GG	GC	--	GG	GC	GC	GG	GC	GG	GC	GC	GG	GC	GC	GG	GC	GG	GG	GC	GG
TM2134	A/G	A01	79018921	CC	TT	CC	CC	CC	TT	CC	CC	CC	CC	TT	TC	CC	TT	CC	CC	CC	CC	TT	CC	CC	CC	CC	TT	CC	TT	CC	TC	--	CC	TT	TC	CC	TT	CC	TC	TT	CC	TT	TT	TT	TC	TT	CC	TT	CC
TM2137	T/A	A01	79036111	AA	TT	AA	AA	AA	TT	AA	AA	AA	AA	TT	AT	AA	TT	AA	AA	AA	AA	AA	AA	AA	AA	AA	TT	AA	TT	AA	--	--	AA	TT	--	AA	TT	AA	AT	TT	AA	TT	TT	AA	--	AA	AA	TT	AA
TM2138	T/C	A01	79052038	AA	GG	AA	AA	AA	GG	AA	AA	AA	AA	GG	AG	AA	GG	AA	AA	AA	AA	GG	AA	AA	AA	AA	GG	AA	GG	AA	AG	--	AA	GG	AG	AA	GG	AA	AG	GG	AA	GG	GG	GG	AG	GG	AA	GG	AA
TM2139	A/G	A01	79057605	TT	CC	TT	TT	TT	CC	TT	TT	TT	TT	CC	TC	TT	CC	TT	TT	TT	TT	CC	TT	TT	TT	TT	CC	TT	CC	TT	--	--	TT	CC	TC	TT	CC	TT	TC	CC	TT	CC	CC	CC	TC	CC	TT	CC	TT
TM2142	A/G	A01	79072520	AA	GG	AA	AA	AA	GG	AA	AA	AA	AA	GG	AG	AA	GG	AA	AA	AA	AA	GG	AA	AA	AA	AA	GG	AA	GG	AA	--	--	AA	GG	AG	AA	GG	AA	AG	GG	AA	GG	GG	GG	AG	GG	AA	GG	AA
TM2144	T/A	A01	79089942	TT	AA	TT	TT	TT	AA	TT	TT	TT	TT	AA	AT	TT	AA	TT	TT	TT	TT	AA	TT	TT	TT	TT	AA	TT	AA	TT	AT	--	TT	AA	AT	TT	AA	TT	AT	AA	TT	AA	AA	AA	AT	AA	TT	AA	TT
TM2147	A/C	A01	79119053	TT	GG	TT	TT	TT	GG	TT	TT	TT	TT	GG	TG	TT	GG	TT	TT	TT	TT	GG	TT	TT	TT	TT	GG	TT	GG	TT	--	--	TT	GG	TG	TT	GG	TT	TG	GG	TT	GG	GG	GG	TG	GG	TT	GG	TT
TM2148	A/G	A01	79123659	TT	CC	TT	TT	TT	CC	TT	TT	TT	TT	CC	TC	TT	CC	TT	TT	TT	TT	CC	TT	TT	TT	TT	CC	TT	CC	TT	TC	--	TT	CC	TC	TT	CC	TT	TC	CC	TT	CC	CC	CC	TC	CC	TT	CC	TT
TM2149	T/G	A01	79129123	GG	TG	GG	GG	GG	TG	GG	GG	GG	GG	TG	--	GG	TG	GG	GG	GG	GG	GG	GG	GG	GG	GG	TG	GG	TG	GG	--	--	GG	TG	GG	GG	TG	GG	--	TG	GG	TG	TG	GG	--	GG	GG	TG	GG
TM2151	T/C	A01	79146356	CC	TT	CC	CC	CC	TT	CC	CC	CC	CC	TT	TC	CC	TT	CC	CC	CC	CC	TT	CC	CC	CC	CC	TT	CC	TT	CC	TC	--	CC	TT	TC	CC	TT	CC	TC	TT	CC	TT	TT	TT	TC	TT	CC	TT	CC
TM2152	A/G	A01	79148625	GG	AG	GG	GG	GG	AG	GG	GG	GG	GG	AG	GG	GG	AG	GG	GG	GG	GG	AG	GG	GG	GG	GG	AG	GG	AG	GG	GG	GG	GG	AG	--	GG	AG	GG	GG	AG	GG	AG	AG	AG	--	AG	GG	AG	GG
TM2153	T/C	A01	79151005	GG	AA	GG	GG	GG	AA	GG	GG	GG	GG	AA	AG	GG	AA	GG	GG	GG	GG	GG	GG	GG	GG	GG	AA	GG	AA	GG	--	--	GG	AA	--	GG	AA	GG	AG	AA	GG	AA	AA	GG	AG	GG	GG	AA	GG
TM2155	A/G	A01	79179029	AA	GG	AA	AA	AA	GG	AA	AA	AA	AA	GG	AG	AA	GG	AA	AA	AA	AA	GG	AA	AA	AA	AA	GG	AA	GG	AA	--	--	AA	GG	--	AA	GG	AA	AG	GG	AA	GG	GG	GG	AG	GG	AA	GG	AA
TM2160	A/C	A01	79201085	CC	AA	CC	CC	CC	AA	CC	CC	CC	CC	AA	AC	CC	AA	CC	CC	CC	CC	AA	CC	CC	CC	CC	AA	CC	AA	CC	AC	--	CC	AA	AC	CC	AA	CC	AC	AA	CC	AA	AA	AA	AC	AA	CC	AA	CC
TM2161	A/G	A01	79207003	CC	TC	CC	CC	CC	TC	CC	CC	CC	CC	TC	--	CC	TC	CC	CC	CC	CC	TC	CC	CC	CC	CC	TC	CC	TC	CC	--	CC	CC	TC	--	CC	TC	CC	--	TC	CC	TC	TC	TC	--	TC	CC	TC	CC
TM2162	A/G	A01	79210981	TT	CC	TT	TT	TT	CC	TT	TT	TT	TT	CC	TC	TT	CC	TT	TT	TT	TT	CC	TT	TT	TT	TT	CC	TT	CC	TT	--	--	TT	CC	--	TT	CC	TT	TC	CC	TT	CC	CC	CC	TC	CC	TT	CC	TT
TM2163	A/G	A01	79215026	AA	GG	--	AA	--	GG	AA	AA	AA	AA	GG	GG	AA	GG	AA	AA	AA	AA	AG	AA	AA	AA	AA	GG	AA	GG	AA	AG	--	AA	GG	AG	AA	GG	AA	AG	GG	AA	GG	GG	AG	AG	AG	AA	GG	AA
TM2167	G/C	A01	79241436	GG	CG	GG	GG	GG	CG	GG	GG	GG	GG	CG	CG	GG	CG	GG	GG	GG	GG	CG	GG	GG	GG	GG	CG	GG	CG	GG	GG	GG	GG	CG	CG	GG	CG	GG	CG	CG	GG	CG	CG	CG	CG	CG	GG	CG	GG
TM2170	T/C	A01	79267145	CC	TC	CC	CC	CC	TC	CC	CC	CC	CC	TC	--	CC	TC	CC	CC	CC	CC	TC	CC	CC	CC	CC	TC	CC	TC	CC	--	--	CC	TC	--	CC	TC	CC	--	TC	CC	TC	TC	TC	--	TC	CC	TC	CC
TM2172	T/G	A01	79274284	GG	TT	GG	GG	GG	TT	GG	GG	GG	GG	TT	TG	GG	TT	GG	GG	GG	GG	TT	GG	GG	GG	GG	TT	GG	TT	GG	--	--	GG	TT	TG	GG	TT	GG	TG	TT	GG	TT	TT	TT	TG	TT	GG	TT	GG
TM2174	A/G	A01	79283029	CC	TC	CC	CC	CC	TC	CC	CC	CC	CC	TC	--	CC	TC	CC	CC	CC	CC	TC	CC	CC	CC	CC	TC	CC	TC	CC	--	--	CC	--	TC	CC	TC	CC	TC	TC	CC	TC	TC	TC	TC	TC	CC	TC	CC
TM2177	T/C	A01	79300570	CC	TT	CC	CC	CC	TT	CC	CC	CC	CC	TT	TC	CC	TT	CC	CC	CC	CC	TT	CC	CC	CC	CC	TT	CC	TT	CC	TC	TC	CC	TT	TC	CC	TT	CC	TC	TT	CC	TT	TT	TT	TC	TT	CC	TT	CC
TM2178	T/A	A01	79308723	AA	TA	AA	AA	AA	TA	AA	AA	AA	AA	TA	TA	AA	TA	AA	AA	AA	AA	TA	AA	AA	AA	AA	TA	AA	TA	AA	AA	AA	AA	TA	TA	AA	TA	AA	--	TA	AA	TA	TA	TA	TA	TA	AA	TA	AA
TM2180	A/G	A01	79318680	TT	CC	--	--	--	CC	TT	TT	TT	TT	CC	TC	TT	CC	TT	TT	TT	TT	CC	TT	TT	TT	TT	CC	TT	CC	TT	--	--	TT	CC	TC	TT	CC	TT	TC	CC	TT	CC	CC	CC	TC	CC	TT	CC	TT
TM2188	T/G	A01	79370889	TT	GG	TT	TT	TT	GG	TT	TT	TT	TT	GG	--	TT	GG	TT	TT	TT	TT	GG	TT	TT	TT	TT	GG	TT	GG	TT	TG	--	TT	GG	GG	TT	GG	TT	TG	GG	TT	GG	GG	GG	TG	GG	TT	GG	TT
TM2189	T/A	A01	79383386	TT	AA	TT	TT	TT	AA	TT	TT	TT	TT	AA	TA	TT	AA	TT	TT	TT	TT	AA	TT	TT	TT	TT	AA	TT	AA	TT	TA	TA	TT	AA	TA	TT	AA	TT	TA	AA	TT	AA	AA	AA	TA	AA	TT	AA	TT
TM2191	T/C	A01	79396901	TT	TC	TT	TT	TT	TC	TT	TT	TT	TT	TC	--	TT	TC	TT	TT	TT	TT	TC	TT	TT	TT	TT	TC	TT	TC	TT	TT	TT	TT	TC	--	TT	TC	TT	--	TC	TT	TC	TC	TC	--	TC	TT	TC	TT
TM2192	T/A	A01	79401051	AA	TT	AA	AA	AA	TT	AA	AA	AA	AA	TT	TA	AA	TT	AA	AA	AA	AA	TT	AA	AA	AA	AA	TT	AA	TT	AA	--	--	AA	TT	TA	AA	TT	AA	--	TT	AA	TT	TT	TT	--	TT	AA	TT	AA
TM2195	T/C	A01	79416243	GG	AA	GG	GG	GG	AA	GG	GG	GG	GG	AA	AG	GG	AA	GG	GG	GG	GG	AA	GG	GG	GG	GG	AA	GG	AA	GG	AG	--	GG	AA	AG	GG	AA	GG	AG	AA	GG	AA	AA	AA	AG	AA	GG	AA	GG
TM2200	T/G	A01	79458081	TT	GG	TT	TT	TT	GG	TT	TT	TT	TT	GG	TG	TT	GG	TT	TT	TT	TT	GG	TT	TT	TT	TT	GG	TT	GG	TT	TG	--	TT	GG	TG	TT	GG	TT	TG	GG	TT	GG	GG	GG	TG	GG	TT	GG	TT
TM2204	A/G	A01	79474154	CC	TC	CC	CC	CC	TC	CC	CC	CC	CC	TC	--	CC	TC	CC	CC	CC	CC	CC	CC	CC	CC	CC	TC	CC	TC	CC	--	--	CC	TC	--	CC	TC	CC	TC	TC	CC	TC	TC	CC	TC	CC	CC	TC	CC
TM2208	T/C	A01	79505593	CC	TT	CC	CC	CC	TT	CC	CC	CC	CC	TT	TC	CC	TT	CC	CC	CC	CC	CC	CC	CC	CC	CC	TT	CC	TT	CC	TC	--	CC	TT	TC	CC	TT	CC	TC	TT	CC	TT	TT	CC	TC	CC	CC	TT	CC
TM2209	C/G	A01	79511228	CC	CG	CC	CC	CC	CG	CC	CC	CC	CC	CG	CG	CC	CG	CC	CC	CC	CC	CG	CC	CC	CC	CC	CG	CC	CG	CC	CG	CG	CC	CG	CG	CC	CG	CC	CG	CG	CC	CG	CG	CG	CG	CG	CC	CG	CC
TM2211	A/G	A01	79526160	TT	CC	TT	TT	TT	CC	TT	TT	TT	TT	CC	TC	TT	CC	TT	TT	TT	TT	CC	TT	TT	TT	TT	CC	TT	CC	TT	TC	--	TT	CC	TC	TT	CC	TT	TC	CC	TT	CC	CC	CC	TC	CC	TT	CC	TT
TM2214	A/G	A01	79544230	GG	AG	GG	GG	GG	AG	GG	GG	GG	GG	AG	AG	GG	AG	GG	GG	GG	GG	GG	GG	GG	GG	GG	AG	GG	AG	GG	--	--	--	AG	AG	GG	AG	GG	AG	AG	GG	AG	AG	GG	AG	GG	GG	AG	GG
TM2215	T/G	A01	79547505	AA	CC	AA	AA	AA	CC	AA	AA	AA	AA	CC	AC	AA	CC	AA	AA	AA	AA	CC	AA	AA	AA	AA	CC	AA	CC	AA	AC	--	AA	CC	--	AA	CC	AA	AC	CC	AA	CC	CC	CC	AC	CC	AA	CC	AA
TM2217	T/C	A01	79558146	TT	CC	TT	TT	TT	CC	TT	TT	TT	TT	CC	TC	TT	CC	TT	TT	TT	TT	CC	TT	TT	TT	TT	CC	TT	CC	TT	TC	TC	TT	CC	TC	TT	CC	TT	TC	CC	TT	CC	CC	CC	TC	CC	TT	CC	TT
TM2218	A/G	A01	79563480	GG	AA	GG	GG	GG	AA	GG	GG	GG	GG	AA	AG	GG	AA	GG	GG	GG	GG	GG	GG	GG	GG	GG	AA	GG	AA	GG	--	--	GG	AA	AG	GG	AA	GG	AG	AA	GG	AA	AA	GG	AG	GG	GG	AA	GG
TM2219	T/C	A01	79567459	GG	AA	GG	GG	GG	AA	GG	GG	GG	GG	AA	AG	GG	AA	GG	GG	GG	GG	GG	GG	GG	GG	GG	AA	GG	AA	GG	--	--	GG	AA	AG	GG	AA	GG	AG	AA	GG	AA	AA	GG	AG	GG	GG	AA	GG
TM2220	A/G	A01	79586442	CC	TT	CC	CC	CC	TT	CC	CC	CC	CC	TT	TC	CC	TT	CC	CC	CC	CC	TT	CC	CC	CC	CC	TT	CC	TT	CC	TC	--	CC	TT	TC	CC	TT	CC	TC	TT	CC	TT	TT	TT	TC	TT	CC	TT	CC
TM2221	T/C	A01	79594195	GG	AA	GG	GG	GG	AA	GG	GG	GG	GG	AA	AG	GG	AA	GG	GG	GG	GG	AA	GG	GG	GG	GG	AA	GG	AA	GG	AG	--	GG	AA	AG	GG	AA	GG	AG	AA	GG	AA	AA	AA	AG	AA	GG	AA	GG
TM2223	A/G	A01	79610391	CC	TT	CC	CC	CC	TT	CC	CC	CC	CC	TT	TC	CC	TT	CC	CC	CC	CC	TT	CC	CC	CC	CC	TT	CC	TT	CC	TC	TC	CC	TT	TC	CC	TT	CC	TC	TT	CC	TT	TT	TT	TC	TT	CC	TT	CC
TM2224	A/T	A01	79614842	AA	TT	AA	AA	AA	TT	AA	AA	AA	AA	TT	AT	AA	TT	AA	AA	AA	AA	AA	AA	AA	AA	AA	TT	AA	TT	AA	AT	AT	AA	TT	AT	AA	TT	AA	AT	TT	AA	TT	TT	AA	AT	AA	AA	TT	AA
TM2225	T/C	A01	79618986	AA	GG	AA	AA	AA	GG	AA	AA	AA	AA	GG	AG	AA	GG	AA	AA	AA	AA	GG	AA	AA	AA	AA	GG	AA	GG	AA	--	--	AA	GG	AG	AA	GG	AA	AG	GG	AA	GG	GG	GG	AG	GG	AA	GG	AA
TM2227	C/G	A01	79636865	GG	CC	GG	GG	GG	CC	GG	GG	GG	GG	CC	CG	GG	CC	GG	GG	GG	GG	CC	GG	GG	GG	GG	CC	GG	CC	GG	--	--	GG	CC	--	GG	CC	GG	CG	CC	GG	CC	CC	CC	CG	CC	GG	CC	GG
TM2228	A/T	A01	79639730	TT	AA	TT	TT	TT	AA	TT	TT	TT	TT	AA	AT	TT	AA	TT	TT	TT	TT	AA	TT	TT	TT	TT	AA	TT	AA	TT	--	--	TT	AA	AT	TT	AA	TT	AT	AA	TT	AA	AA	AA	AT	AA	TT	AA	TT
TM2230	A/C	A01	79654206	AA	CC	AA	AA	AA	CC	AA	AA	AA	AA	CC	AC	AA	CC	AA	AA	AA	AA	CC	AA	AA	AA	AA	CC	AA	CC	AA	--	--	AA	CC	AC	AA	CC	AA	AC	CC	AA	CC	CC	CC	AC	CC	AA	CC	AA
TM2231	T/G	A01	79661018	GG	TT	GG	GG	GG	TT	GG	GG	GG	GG	TT	TG	GG	TT	GG	GG	GG	GG	TT	GG	GG	GG	GG	TT	GG	TT	GG	TG	TG	GG	TT	TG	GG	TT	GG	TG	TT	GG	TT	TT	TT	TG	TT	GG	TT	GG
TM2232	A/G	A01	79667225	GG	AA	GG	GG	GG	AA	GG	GG	GG	GG	AA	AG	GG	AA	GG	GG	GG	GG	GG	GG	GG	GG	GG	AA	GG	AA	GG	AG	AG	GG	AA	AG	GG	AA	GG	AG	AA	GG	AA	AA	GG	AG	GG	GG	AA	GG
TM2233	T/C	A01	79670778	GG	AA	GG	GG	GG	AA	GG	GG	GG	GG	AA	AG	GG	AA	GG	GG	GG	GG	AA	GG	GG	GG	GG	AA	GG	AA	GG	AG	AG	GG	AA	--	GG	AA	GG	AG	AA	GG	AA	AA	AA	AG	AA	GG	AA	GG
TM2234	T/C	A01	79679430	AA	GG	AA	AA	AA	GG	AA	AA	AA	AA	GG	AG	AA	GG	AA	AA	AA	AA	GG	AA	AA	AA	AA	GG	AA	GG	AA	--	--	AA	GG	AG	AA	GG	AA	AG	GG	AA	GG	GG	GG	AG	GG	AA	GG	AA
TM2236	A/G	A01	79711595	GG	AG	GG	GG	GG	AG	GG	GG	GG	GG	AG	--	GG	AG	GG	GG	GG	GG	AG	GG	GG	GG	GG	AG	GG	AG	GG	GG	GG	GG	AG	--	GG	AG	GG	GG	AG	GG	AG	AG	AG	AG	AG	GG	AG	GG
TM2240	A/G	A01	79753902	GG	GG	GG	GG	GG	AG	GG	GG	GG	GG	AG	GG	GG	AG	GG	GG	GG	GG	GG	GG	GG	GG	GG	AG	GG	AG	GG	GG	GG	GG	--	AG	GG	AG	GG	GG	AG	GG	AG	AG	GG	GG	GG	GG	AG	GG
TM2248	A/G	A01	79807978	GG	AG	GG	GG	GG	AG	GG	GG	GG	GG	AG	GG	GG	AG	GG	GG	GG	GG	AG	GG	GG	GG	GG	AG	GG	AG	GG	--	GG	GG	--	AG	GG	AG	GG	GG	AG	GG	AG	AG	AG	--	AG	GG	AG	GG
TM2250	T/C	A01	79813565	AA	GG	AA	AA	AA	GG	AA	AA	AA	AA	GG	AG	AA	GG	AA	AA	AA	AA	GG	AA	AA	AA	AA	GG	AA	GG	AA	AG	--	AA	GG	AG	AA	GG	AA	AG	GG	AA	GG	GG	GG	AG	GG	AA	GG	AA
TM2252	T/G	A01	79824799	CC	AC	CC	CC	CC	AC	CC	CC	CC	CC	AC	--	CC	AC	CC	CC	CC	CC	AC	CC	CC	CC	CC	AC	CC	AC	CC	CC	CC	CC	AC	--	CC	AC	CC	CC	AC	CC	AC	AC	AC	AC	AC	CC	AC	CC
TM2253	T/C	A01	79832042	CC	TT	CC	CC	CC	TT	CC	CC	CC	CC	TT	TC	CC	TT	CC	CC	CC	CC	TT	CC	CC	CC	CC	TT	CC	TT	CC	TC	--	CC	TT	TC	CC	TT	CC	TC	TT	CC	TT	TT	TT	TC	TT	CC	TT	CC
TM2255	A/G	A01	79840690	GG	AA	GG	GG	GG	AA	GG	GG	GG	GG	AA	AG	GG	AA	GG	GG	GG	GG	AA	GG	GG	GG	GG	AA	GG	AA	GG	AG	AG	GG	AA	AA	GG	AA	GG	AG	AA	GG	AA	AA	AA	AG	AA	GG	AA	GG
TM2257	A/G	A01	79851280	TT	TC	TT	TT	TT	TC	TT	TT	TT	TT	TC	TC	TT	TC	TT	TT	TT	TT	TC	TT	TT	TT	TT	TC	TT	TC	TT	--	--	TT	TC	TC	TT	TC	TT	--	TC	TT	TC	TC	TC	--	TC	TT	TC	TT
TM2258	T/C	A01	79854105	CC	TC	CC	CC	CC	TC	CC	CC	CC	CC	TC	TC	CC	TC	CC	CC	CC	CC	TC	CC	CC	CC	CC	TC	CC	TC	CC	CC	--	CC	TC	CC	CC	TC	CC	--	TC	CC	TC	TC	TC	TC	TC	CC	TC	CC
TM2259	A/C	A01	79856657	TT	TG	TT	TT	TT	TG	TT	TT	TT	TT	TG	TG	TT	TG	TT	TT	TT	TT	TG	TT	TT	TT	TT	TG	TT	TG	TT	--	TT	TT	TG	--	TT	TG	TT	TG	TG	TT	TG	TG	TG	TG	TG	TT	TG	TT
TM2262	T/C	A01	79899283	GG	AG	GG	GG	GG	AG	GG	GG	GG	GG	AG	--	GG	AG	GG	GG	GG	GG	GG	GG	GG	GG	GG	AG	GG	AG	GG	GG	GG	GG	AG	GG	GG	AG	GG	GG	AG	GG	AG	AG	GG	AG	GG	GG	AG	GG
TM2264	T/C	A01	79910053	GG	AA	GG	GG	GG	AA	GG	GG	GG	GG	AA	AG	GG	AA	GG	GG	GG	GG	AA	GG	GG	GG	GG	AA	GG	AA	GG	AG	AG	GG	AA	AG	GG	AA	GG	AG	AA	GG	AA	AA	AA	AG	AA	GG	AA	GG
TM2268	A/T	A01	80004685	TT	AA	TT	TT	TT	AA	TT	TT	TT	TT	AA	AT	TT	AA	TT	TT	TT	TT	AA	TT	TT	TT	TT	AA	TT	AA	TT	AT	--	TT	AA	AT	TT	AA	TT	AT	AA	TT	AA	AA	AA	AT	AA	TT	AA	TT
TM2270	T/C	A01	80017129	AA	GG	AA	AA	AA	GG	AA	AA	AA	AA	GG	AG	AA	GG	AA	AA	AA	AA	GG	AA	AA	AA	AA	GG	AA	GG	AA	--	--	AA	GG	AG	AA	GG	AA	--	GG	AA	GG	GG	GG	AG	GG	AA	GG	AA
TM2271	T/C	A01	80021797	GG	AA	GG	GG	GG	AA	GG	GG	GG	GG	AA	AG	GG	AA	GG	GG	GG	GG	GG	GG	GG	GG	GG	AA	GG	AA	GG	AG	AG	GG	AA	AG	GG	AA	GG	AG	AA	GG	AA	AA	GG	AG	GG	GG	AA	GG
TM2274	T/C	A01	80061096	GG	AG	GG	GG	GG	AG	GG	GG	GG	GG	AG	--	GG	AG	GG	GG	GG	GG	GG	GG	GG	GG	GG	AG	GG	AG	GG	GG	GG	GG	--	--	GG	AG	GG	--	AG	GG	AG	AG	GG	--	GG	GG	AG	GG
TM2275	T/C	A01	80066073	CC	TC	CC	CC	CC	--	CC	CC	CC	CC	TC	TC	CC	TC	CC	CC	CC	CC	CC	CC	CC	CC	CC	TC	CC	TC	CC	--	--	CC	TC	TC	CC	TC	CC	--	TC	CC	TC	TC	CC	--	CC	CC	TC	CC
TM2277	A/G	A01	80076598	GG	AA	GG	GG	GG	--	GG	GG	GG	GG	AA	AG	GG	AA	GG	GG	GG	GG	AA	GG	GG	GG	GG	AA	GG	AA	GG	--	--	GG	AA	AG	GG	AA	GG	AG	AA	GG	AA	AA	AA	AG	AA	GG	AA	GG
TM2280	A/G	A01	80117747	GG	AG	GG	GG	GG	AG	GG	GG	GG	GG	AG	--	GG	AG	GG	GG	GG	GG	AG	GG	GG	GG	GG	AG	GG	AG	GG	--	--	GG	AG	--	GG	AG	GG	--	AG	GG	AG	AG	AG	--	AG	GG	AG	GG
TM2283	C/G	A01	80142258	CC	GG	CC	CC	CC	GG	CC	CC	CC	CC	GG	CG	CC	GG	CC	CC	CC	CC	GG	CC	CC	CC	CC	GG	CC	GG	CC	CG	--	CC	GG	CG	CC	GG	CC	CG	GG	CC	GG	GG	GG	CG	GG	CC	GG	CC
TM2285	T/C	A01	80157990	AA	AG	AA	AA	AA	--	AA	AA	AA	AA	AG	--	AA	AG	AA	AA	AA	AA	AG	AA	AA	AA	AA	AG	AA	AG	AA	--	AA	AA	AG	--	AA	AG	AA	--	AG	AA	AG	AG	AG	--	AG	AA	AG	AA
TM2287	T/C	A01	80175634	GG	AG	GG	GG	GG	AG	GG	GG	GG	GG	AG	--	GG	AG	GG	GG	GG	GG	AG	GG	GG	GG	GG	AG	GG	AG	GG	--	GG	GG	AG	--	GG	AG	GG	GG	AG	GG	AG	AG	AG	--	AG	GG	AG	GG
TM2289	A/C	A01	80202538	AA	CC	AA	AA	AA	CC	AA	AA	AA	AA	CC	AC	AA	CC	AA	AA	AA	AA	CC	AA	AA	AA	AA	CC	AA	CC	AA	AC	--	AA	CC	AC	AA	CC	AA	AC	CC	AA	CC	CC	CC	AC	CC	AA	CC	AA
TM2290	A/C	A01	80205107	CC	AA	CC	CC	CC	AA	CC	CC	CC	CC	AA	AC	CC	AA	CC	CC	CC	CC	AA	CC	CC	CC	CC	AA	CC	AA	CC	AC	AC	CC	AA	--	CC	AA	CC	AC	AA	CC	AA	AA	AA	AC	AA	CC	AA	CC
TM2291	T/A	A01	80208463	AA	TT	AA	AA	AA	TT	AA	AA	AA	AA	TT	AT	AA	TT	AA	AA	AA	AA	TT	AA	AA	AA	AA	TT	AA	TT	AA	--	--	AA	TT	AT	AA	TT	AA	AT	TT	AA	TT	TT	TT	AT	TT	AA	TT	AA
TM2293	T/C	A01	80220071	AA	GG	AA	AA	AA	GG	AA	AA	AA	AA	GG	AG	AA	GG	AA	AA	AA	AA	GG	AA	AA	AA	AA	GG	AA	GG	AA	AG	--	AA	GG	AG	AA	GG	AA	AG	GG	AA	GG	GG	GG	AG	GG	AA	GG	AA
TM2298	T/G	A01	80249579	GG	TT	GG	GG	GG	TT	GG	GG	GG	GG	TT	TG	GG	TT	GG	GG	GG	GG	TT	GG	GG	GG	GG	TT	GG	TT	GG	--	--	GG	TT	TG	GG	TT	GG	TG	TT	GG	TT	TT	TT	TG	TT	GG	TT	GG
TM2302	T/C	A01	80329652	TT	CC	TT	TT	TT	CC	TT	TT	TT	TT	CC	TC	TT	CC	TT	TT	TT	TT	CC	TT	TT	TT	TT	CC	TT	CC	TT	TC	--	TT	CC	TC	TT	CC	TT	TC	CC	TT	CC	CC	CC	TC	CC	TT	CC	TT
TM2304	A/G	A01	80339014	GG	AA	GG	GG	GG	AA	GG	GG	GG	GG	AA	AG	GG	AA	GG	GG	GG	GG	AA	GG	GG	GG	GG	AA	GG	AA	GG	AG	--	GG	AA	--	GG	AA	GG	AG	AA	GG	AA	AA	AA	AG	AA	GG	AA	GG
TM2305	A/G	A01	80349788	AA	GG	AA	AA	AA	GG	AA	AA	AA	AA	GG	AG	AA	GG	AA	AA	AA	AA	GG	AA	AA	AA	AA	GG	AA	GG	AA	AG	--	AA	GG	AG	AA	GG	AA	AG	GG	AA	GG	GG	GG	AG	GG	AA	GG	AA
TM2307	A/G	A01	80357885	AA	AG	AA	AA	AA	AG	AA	AA	AA	AA	AG	AG	AA	AG	AA	AA	AA	AA	AG	AA	AA	AA	AA	AG	AA	AG	AA	--	AA	AA	AG	AG	AA	AG	AA	AG	AG	AA	AG	AG	AG	AG	AG	AA	AG	AA
TM2309	T/C	A01	80374124	AA	GG	AA	AA	AA	GG	AA	AA	AA	AA	GG	AG	AA	GG	AA	AA	AA	AA	GG	AA	AA	AA	AA	GG	AA	GG	AA	AG	AG	AA	GG	AG	AA	GG	AA	AG	GG	AA	GG	GG	GG	AG	GG	AA	GG	AA
TM2310	C/G	A01	80380913	GG	CC	GG	GG	GG	CC	GG	GG	GG	GG	CC	CG	GG	CC	GG	GG	GG	GG	CC	GG	GG	GG	GG	CC	GG	CC	GG	CG	CG	GG	CC	CG	GG	CC	GG	CG	CC	GG	CC	CC	CC	CG	CC	GG	CC	GG
TM2311	T/G	A01	80383114	CC	AC	CC	CC	CC	AC	CC	CC	CC	CC	AC	--	CC	AC	CC	CC	CC	CC	CC	CC	CC	CC	CC	AC	CC	AC	CC	--	--	CC	AC	--	CC	AC	CC	--	AC	CC	AC	AC	CC	AC	CC	CC	AC	CC
TM2313	A/G	A01	80394422	CC	TC	CC	CC	CC	TC	CC	CC	CC	CC	TC	CC	CC	TC	CC	CC	CC	CC	TC	CC	CC	CC	CC	TC	CC	TC	CC	--	CC	CC	TC	--	CC	TC	CC	CC	TC	CC	TC	TC	TC	CC	TC	CC	TC	CC
TM2319	T/G	A01	80438842	CC	AA	CC	CC	CC	AA	CC	CC	CC	CC	AA	AC	CC	AA	CC	CC	CC	CC	AA	CC	CC	CC	CC	AA	CC	AA	CC	AC	AC	CC	AA	AC	CC	AA	CC	AC	AA	CC	AA	AA	AA	AC	AA	CC	AA	CC
TM2322	A/C	A01	80566043	AA	CC	AA	AA	AA	CC	AA	AA	AA	AA	CC	AC	AA	CC	AA	AA	AA	AA	CC	AA	AA	AA	AA	CC	AA	CC	AA	--	--	AA	CC	AC	AA	CC	AA	AC	CC	AA	CC	CC	CC	AC	CC	AA	CC	AA
TM2323	T/C	A01	80591514	AA	GG	AA	AA	AA	GG	AA	AA	AA	AA	GG	AG	AA	GG	AA	AA	AA	AA	GG	AA	AA	AA	AA	GG	AA	GG	AA	--	AA	AA	GG	AG	AA	GG	AA	--	GG	AA	GG	GG	GG	AG	GG	AA	GG	AA
TM2324	A/T	A01	80595289	TT	AT	TT	TT	TT	AT	TT	TT	TT	TT	AT	AT	TT	AT	TT	TT	TT	TT	AT	TT	TT	TT	TT	AT	TT	AT	TT	AT	--	TT	AT	AT	TT	AT	TT	AT	AT	TT	AT	AT	AT	AT	AT	TT	AT	TT
TM2325	G/C	A01	80599102	CC	GG	CC	CC	CC	GG	CC	CC	CC	CC	GG	GC	CC	GG	CC	CC	CC	CC	GG	CC	CC	CC	CC	GG	CC	GG	CC	GC	GC	CC	GG	GC	CC	GG	CC	GC	GG	CC	GG	GG	GG	GC	GG	CC	GG	CC
TM2326	A/G	A01	80601343	CC	TC	CC	CC	CC	TC	CC	CC	CC	CC	TC	--	CC	TC	CC	CC	CC	CC	CC	CC	CC	CC	CC	TC	CC	TC	CC	--	CC	CC	TC	TC	CC	TC	CC	--	TC	CC	TC	TC	CC	TC	CC	CC	TC	CC
TM2327	T/C	A01	80611250	AA	GG	AA	AA	AA	GG	AA	AA	AA	AA	GG	AG	AA	GG	AA	AA	AA	AA	GG	AA	AA	AA	AA	GG	AA	GG	AA	AG	AG	AA	GG	AG	AA	GG	AA	AG	GG	AA	GG	GG	GG	AG	GG	AA	GG	AA
TM2329	C/G	A01	80625175	GG	GC	GG	GG	GG	GC	GG	GG	GG	GG	GC	GC	GG	GC	GG	GG	GG	GG	GC	GG	GG	GG	GG	GC	GG	GC	GG	GC	--	GG	GC	--	GG	GC	GG	GC	GC	GG	GC	GC	GC	GC	GC	GG	GC	GG
TM2336	T/G	A01	80674761	CC	AA	CC	CC	CC	AA	CC	CC	CC	CC	AA	AC	CC	AA	CC	CC	CC	CC	AA	CC	CC	CC	CC	AA	CC	AA	CC	AC	AC	CC	AA	AC	CC	AA	CC	AC	AA	CC	AA	AA	AA	AC	AA	CC	AA	CC
TM2337	T/C	A01	80681857	TT	CC	TT	TT	TT	CC	TT	TT	TT	TT	CC	TC	TT	CC	TT	TT	TT	TT	CC	TT	TT	TT	TT	CC	TT	CC	TT	--	--	TT	CC	TC	TT	CC	TT	TC	CC	TT	CC	CC	CC	TC	CC	TT	CC	TT
TM2338	T/G	A01	80689653	TT	GG	TT	TT	TT	GG	TT	TT	TT	TT	GG	TG	TT	GG	TT	TT	TT	TT	GG	TT	TT	TT	TT	GG	TT	GG	TT	TG	--	TT	GG	--	TT	GG	TT	TG	GG	TT	GG	GG	GG	TG	GG	TT	GG	TT
TM2339	T/C	A01	80692781	CC	TC	CC	CC	CC	TC	CC	CC	CC	CC	TC	--	CC	TC	CC	CC	CC	CC	CC	CC	CC	CC	CC	TC	CC	TC	CC	--	--	CC	TC	--	CC	TC	CC	--	TC	CC	TC	TC	CC	--	CC	CC	TC	CC
TM2340	A/G	A01	80697511	GG	AA	GG	GG	GG	AA	GG	GG	GG	GG	AA	AG	GG	AA	GG	GG	GG	GG	GG	GG	GG	GG	GG	AA	GG	AA	GG	AG	AG	GG	AA	AG	GG	AA	GG	AG	AA	GG	AA	AA	GG	AG	GG	GG	AA	GG
TM2341	G/C	A01	80702948	CC	GG	CC	CC	CC	GG	CC	CC	CC	CC	GG	GC	CC	GG	CC	CC	CC	CC	GG	CC	CC	CC	CC	GG	CC	GG	CC	GC	--	CC	GG	GC	CC	GG	CC	GC	GG	CC	GG	GG	GG	GC	GG	CC	GG	CC
TM2342	T/C	A01	80705997	GG	AA	GG	GG	GG	AA	GG	GG	GG	GG	AA	AG	GG	AA	GG	GG	GG	GG	AA	GG	GG	GG	GG	AA	GG	AA	GG	--	--	GG	AA	AG	GG	AA	GG	AG	AA	GG	AA	AA	AA	AG	AA	GG	AA	GG
TM2343	T/C	A01	80712938	AA	GG	AA	AA	AA	GG	AA	AA	AA	AA	GG	AG	AA	GG	AA	AA	AA	AA	GG	AA	AA	AA	AA	GG	AA	GG	AA	AG	--	AA	GG	AG	AA	GG	AA	AG	GG	AA	GG	GG	GG	AG	GG	AA	GG	AA
TM2350	T/C	A01	80742393	TT	CC	TT	TT	TT	CC	TT	TT	TT	TT	CC	TC	TT	CC	TT	TT	TT	TT	CC	TT	TT	TT	TT	CC	TT	CC	TT	--	TT	TT	CC	--	TT	CC	TT	TC	CC	TT	CC	CC	CC	TC	CC	TT	CC	TT
TM2355	T/C	A01	80774145	CC	TC	CC	CC	CC	TC	CC	CC	CC	CC	TC	--	CC	TC	CC	CC	CC	CC	TC	CC	CC	CC	CC	TC	CC	TC	CC	--	--	CC	TC	TC	CC	TC	CC	--	TC	CC	TC	TC	TC	--	TC	CC	TC	CC
TM2356	A/G	A01	80780456	TT	CC	TT	TT	TT	CC	TT	TT	TT	TT	CC	TC	TT	CC	TT	TT	TT	TT	TT	TT	TT	TT	TT	CC	TT	CC	TT	--	--	TT	CC	TC	TT	CC	TT	TC	CC	TT	CC	CC	TT	TC	TT	TT	CC	TT
TM2362	T/A	A01	80889405	AA	TA	AA	AA	AA	TA	AA	AA	AA	AA	TA	TA	AA	TA	AA	AA	AA	AA	AA	AA	AA	AA	AA	TA	AA	TA	AA	AA	--	AA	TA	--	AA	TA	AA	--	TA	AA	TA	TA	AA	TA	AA	AA	TA	AA
TM2365	T/C	A01	80911827	CC	TT	CC	CC	CC	TT	CC	CC	CC	CC	TT	TC	CC	TT	CC	CC	CC	CC	CC	CC	CC	CC	CC	TT	CC	TT	CC	--	--	CC	TT	TC	CC	TT	CC	TC	TT	CC	TT	TT	CC	TC	CC	CC	TT	CC
TM2368	T/C	A01	80941254	AA	GG	AA	AA	AA	GG	AA	AA	AA	AA	GG	--	AA	GG	AA	AA	AA	AA	GG	AA	AA	AA	AA	GG	AA	GG	AA	--	AA	AA	GG	--	AA	GG	AA	AG	GG	AA	GG	GG	GG	AG	GG	AA	GG	AA
TM2372	T/C	A01	80981309	AA	GG	AA	AA	AA	GG	AA	AA	AA	AA	GG	AG	AA	GG	AA	AA	AA	AA	GG	AA	AA	AA	AA	GG	AA	GG	AA	--	--	AA	GG	AG	AA	GG	AA	AG	GG	AA	GG	GG	GG	AG	GG	AA	GG	AA
TM2373	A/G	A01	80988631	GG	AG	GG	GG	GG	AG	GG	GG	GG	GG	AG	--	GG	AG	GG	GG	GG	GG	AG	GG	GG	GG	GG	AG	GG	AG	GG	GG	--	GG	--	AG	GG	AG	GG	--	AG	GG	AG	AG	AG	--	AG	GG	AG	GG
TM2376	A/G	A01	81032871	AA	GG	AA	AA	AA	GG	AA	AA	AA	AA	GG	AG	AA	GG	AA	AA	AA	AA	GG	AA	AA	AA	AA	GG	AA	GG	AA	--	--	AA	GG	--	AA	GG	AA	AG	GG	AA	GG	GG	GG	AG	GG	AA	GG	AA
TM2377	A/G	A01	81041305	CC	TT	CC	CC	CC	TT	CC	CC	CC	CC	TT	TC	CC	TT	CC	CC	CC	CC	TT	CC	CC	CC	CC	TT	CC	TT	CC	TC	--	CC	TT	--	CC	TT	CC	TC	TT	CC	TT	TT	TT	TC	TT	CC	TT	CC
TM2378	A/G	A01	81084779	TT	CC	TT	TT	TT	CC	TT	TT	TT	TT	CC	TC	TT	CC	TT	TT	TT	TT	CC	TT	TT	TT	TT	CC	TT	CC	TT	TC	--	TT	CC	TC	TT	CC	TT	TC	CC	TT	CC	CC	CC	TC	CC	TT	CC	TT
TM2381	T/G	A01	81114321	CC	AA	CC	CC	CC	AA	CC	CC	CC	CC	AA	AC	CC	AA	CC	CC	CC	CC	CC	CC	CC	CC	CC	AA	CC	AA	CC	AC	AC	CC	AA	AC	CC	AA	CC	AC	AA	CC	AA	AA	CC	AC	CC	CC	AA	CC
TM2382	T/C	A01	81120484	GG	AA	GG	GG	GG	AA	GG	GG	GG	GG	AA	AG	GG	AA	GG	GG	GG	GG	AA	GG	GG	GG	GG	AA	GG	AA	GG	AG	--	GG	AA	AG	GG	AA	GG	AG	AA	GG	AA	AA	AA	AG	AA	GG	AA	GG
TM2385	T/C	A01	81143976	GG	AA	GG	GG	GG	AA	GG	GG	GG	GG	AA	AG	GG	AA	GG	GG	GG	GG	GG	GG	GG	GG	GG	AA	GG	AA	GG	--	--	GG	AA	AG	GG	AA	GG	AG	AA	GG	AA	AA	GG	AG	GG	GG	AA	GG
TM2387	T/C	A01	81158568	GG	AA	GG	GG	GG	AA	GG	GG	GG	GG	AA	AG	GG	AA	GG	GG	GG	GG	--	GG	GG	GG	GG	AA	GG	AA	GG	AG	AG	GG	AA	AG	GG	AA	GG	AG	AA	GG	AA	AA	AG	AG	--	GG	AA	GG
TM2390	A/C	A01	81182883	CC	AA	CC	CC	CC	AA	CC	CC	CC	CC	AA	AC	CC	AA	CC	CC	CC	CC	AA	CC	CC	CC	CC	AA	CC	AA	CC	--	--	CC	AA	AC	CC	AA	CC	AC	AA	CC	AA	AA	AA	AC	AA	CC	AA	CC
TM2394	A/G	A01	81211832	CC	TC	CC	CC	CC	TC	CC	CC	CC	CC	TC	--	CC	TC	CC	CC	CC	CC	TC	CC	CC	CC	CC	TC	CC	TC	CC	--	--	CC	TC	TC	CC	TC	CC	--	TC	CC	TC	TC	TC	--	TC	CC	TC	CC
TM2395	T/C	A01	81216611	CC	TC	CC	CC	CC	TC	CC	CC	CC	CC	TC	TC	CC	TC	CC	CC	CC	CC	TC	CC	CC	CC	CC	TC	CC	TC	CC	TC	--	CC	TC	TC	CC	TC	CC	TC	TC	CC	TC	TC	TC	TC	TC	CC	TC	CC
TM2401	A/G	A01	81253257	AA	AG	AA	AA	AA	AG	AA	AA	AA	AA	AG	--	AA	AG	AA	AA	AA	AA	AG	AA	AA	AA	AA	AG	AA	AG	AA	--	--	AA	AG	AG	AA	AG	AA	--	AG	AA	AG	AG	AG	--	AG	AA	AG	AA
TM2411	A/G	A01	81323387	TT	TC	TT	TT	TT	TC	TT	TT	TT	TT	TC	TC	TT	TC	TT	TT	TT	TT	TC	TT	TT	TT	TT	TC	TT	TC	TT	TT	TT	TT	TC	--	TT	TC	TT	--	TC	TT	TC	TC	TC	--	TC	TT	TC	TT
TM2412	T/C	A01	81337980	GG	AA	GG	GG	GG	AA	GG	GG	GG	GG	AA	AG	GG	AA	GG	GG	GG	GG	AA	GG	GG	GG	GG	AA	GG	AA	GG	AG	AG	GG	AA	AG	GG	AA	GG	AG	AA	GG	AA	AA	AA	AG	AA	GG	AA	GG
TM2413	A/G	A01	81343477	AA	AG	AA	AA	AA	--	AA	AA	AA	AA	AG	AG	AA	AG	AA	AA	AA	AA	AA	AA	AA	AA	AA	AG	AA	AG	AA	--	AA	AA	AG	AG	AA	AG	AA	AG	AG	AA	AG	AG	AA	AG	AA	AA	AG	AA
TM2414	T/G	A01	81348517	TT	GG	TT	TT	TT	GG	TT	TT	TT	TT	GG	TG	TT	GG	TT	TT	TT	TT	--	TT	TT	TT	TT	GG	TT	GG	TT	--	--	TT	GG	TG	TT	GG	TT	TG	GG	TT	GG	GG	--	TG	--	TT	GG	TT
TM2415	T/C	A01	81364387	AA	GG	AA	AA	AA	GG	AA	AA	AA	AA	GG	AG	AA	GG	AA	AA	AA	AA	GG	AA	AA	AA	AA	GG	AA	GG	AA	--	--	AA	GG	AG	AA	GG	AA	--	GG	AA	GG	GG	GG	AG	GG	AA	GG	AA
TM2417	A/G	A01	81371313	TT	CC	TT	TT	TT	CC	TT	TT	TT	TT	CC	TC	TT	CC	TT	TT	TT	TT	CC	TT	TT	TT	TT	CC	TT	CC	TT	--	--	TT	CC	TC	TT	CC	TT	TC	CC	TT	CC	CC	CC	TC	CC	TT	CC	TT
TM2420	A/G	A01	81440287	GG	AA	GG	GG	GG	AA	GG	GG	GG	GG	AA	AG	GG	AA	GG	GG	GG	GG	AA	GG	GG	GG	GG	AA	GG	AA	GG	AG	AG	GG	AA	AG	GG	AA	GG	AG	AA	GG	AA	AA	AA	AG	AA	GG	AA	GG
TM2422	A/G	A01	81463131	GG	AA	GG	GG	GG	AA	GG	GG	GG	GG	AA	AG	GG	AA	GG	GG	GG	GG	AA	GG	GG	GG	GG	AA	GG	AA	GG	AG	AG	GG	AA	AG	GG	AA	GG	AG	AA	GG	AA	AA	AA	AG	AA	GG	AA	GG
TM2423	T/C	A01	81476356	AA	AG	AA	AA	AA	AG	AA	AA	AA	AA	AG	AG	AA	AG	AA	AA	AA	AA	AG	AA	AA	AA	AA	AG	AA	AG	AA	--	--	AA	AG	--	AA	AG	AA	--	AG	AA	AG	AG	AG	AG	AG	AA	AG	AA
TM2424	A/G	A01	81480936	AA	GG	AA	AA	AA	GG	AA	AA	AA	AA	GG	AG	AA	GG	AA	AA	AA	AA	GG	AA	AA	AA	AA	GG	AA	GG	AA	AG	AG	AA	GG	AG	AA	GG	AA	AG	GG	AA	GG	GG	GG	AG	GG	AA	GG	AA
TM2427	A/G	A01	81496333	GG	AG	GG	GG	GG	AG	GG	GG	GG	GG	AG	--	GG	AG	GG	GG	GG	GG	AG	GG	GG	GG	GG	AG	GG	AG	GG	--	--	GG	AG	AG	GG	AG	GG	--	AG	GG	AG	AG	AG	--	AG	GG	AG	GG
TM2428	A/G	A01	81500723	GG	AA	GG	GG	GG	AA	GG	GG	GG	GG	AA	AG	GG	GG	GG	GG	GG	GG	GG	GG	GG	GG	GG	AA	GG	AA	GG	AG	AG	GG	AA	AG	GG	AA	GG	AG	AA	GG	AA	--	GG	AG	GG	GG	AA	GG
TM2429	A/C	A01	81506687	GG	TT	GG	GG	GG	TT	GG	GG	GG	GG	TT	TG	GG	TT	GG	GG	GG	GG	TT	GG	GG	GG	GG	TT	GG	TT	GG	TG	TG	GG	TT	TG	GG	TT	GG	TG	TT	GG	TT	TT	TT	TG	TT	GG	TT	GG
TM2433	A/G	A01	81564361	GG	AG	GG	GG	GG	AG	GG	GG	GG	GG	AG	GG	GG	AG	GG	GG	GG	GG	AG	GG	GG	GG	GG	AG	GG	AG	GG	--	GG	GG	AG	--	GG	AG	GG	--	AG	GG	AG	AG	AG	GG	AG	GG	AG	GG
TM2436	A/C	A01	81576773	AA	AC	AA	AA	AA	AC	AA	AA	AA	AA	AC	--	AA	AC	AA	AA	AA	AA	AC	AA	AA	AA	AA	AC	AA	AC	AA	--	AA	AA	AC	AA	AA	AC	AA	--	AC	AA	AC	AC	AC	--	AC	AA	AC	AA
TM2438	T/G	A01	81583728	GG	TT	GG	GG	GG	TT	GG	GG	GG	GG	TT	TG	GG	TT	GG	GG	GG	GG	TT	GG	GG	GG	GG	TT	GG	TT	GG	TG	TG	GG	TT	TG	GG	TT	GG	TG	TT	GG	TT	TT	TT	TG	TT	GG	TT	GG
TM2440	T/C	A01	81594658	GG	AA	GG	GG	GG	AA	GG	GG	GG	GG	AA	AG	GG	AA	GG	GG	GG	GG	GG	GG	GG	GG	GG	AA	GG	AA	GG	AG	AG	GG	AA	AG	GG	AA	GG	AG	AA	GG	AA	AA	GG	AG	GG	GG	AA	GG
TM2441	T/G	A01	81599226	CC	AA	CC	CC	CC	AA	CC	CC	CC	CC	AA	AC	CC	AA	CC	CC	CC	CC	AA	CC	CC	CC	CC	AA	CC	AA	CC	--	--	CC	AA	--	CC	AA	CC	AC	AA	CC	AA	AA	AA	AC	AA	CC	AA	CC
TM2443	T/C	A01	81622069	TT	CC	TT	TT	TT	CC	TT	TT	TT	TT	CC	--	TT	CC	TT	TT	TT	TT	CC	TT	TT	TT	TT	CC	TT	CC	TT	--	--	TT	CC	--	TT	CC	TT	TC	CC	TT	CC	CC	CC	--	CC	TT	CC	TT
TM2444	A/C	A01	81628607	AA	CC	AA	AA	AA	CC	AA	AA	AA	AA	CC	AC	AA	CC	AA	AA	AA	AA	CC	AA	AA	AA	AA	CC	AA	CC	AA	AC	--	AA	CC	AC	AA	CC	AA	AC	CC	AA	CC	CC	CC	AC	CC	AA	CC	AA
TM2446	T/G	A01	81642098	GG	TG	GG	GG	GG	TG	GG	GG	GG	GG	TG	--	GG	TG	GG	GG	GG	GG	TG	GG	GG	GG	GG	TG	GG	TG	GG	GG	GG	GG	--	TG	GG	TG	GG	TG	TG	GG	TG	TG	TG	TG	TG	GG	TG	GG
TM2450	A/G	A01	81726628	GG	--	GG	GG	GG	AG	GG	GG	GG	GG	AG	GG	GG	AG	GG	GG	GG	GG	GG	GG	GG	GG	GG	AG	GG	AG	GG	GG	GG	GG	AG	--	GG	AG	GG	GG	AG	GG	AG	AG	GG	--	GG	GG	AG	GG
TM2452	G/C	A01	81736486	CC	GG	CC	CC	CC	GG	CC	CC	CC	CC	GG	GC	CC	GG	CC	CC	CC	CC	GG	CC	CC	CC	CC	GG	CC	GG	CC	GC	--	CC	GG	GC	CC	GG	CC	GC	GG	CC	GG	GG	GG	GC	GG	CC	GG	CC
TM2453	A/C	A01	81739897	CC	AA	CC	CC	CC	AA	CC	CC	CC	CC	AA	AC	CC	AA	CC	CC	CC	CC	AA	CC	CC	CC	CC	AA	CC	AA	CC	AC	--	CC	AA	--	CC	AA	CC	AC	AA	CC	AA	AA	AA	AC	AA	CC	AA	CC
TM2454	A/G	A01	81747166	TT	CC	TT	TT	TT	CC	TT	TT	TT	TT	CC	TC	TT	CC	TT	TT	TT	TT	CC	TT	TT	TT	TT	CC	TT	CC	TT	TC	TC	TT	CC	TC	TT	CC	TT	TC	CC	TT	CC	CC	CC	TC	CC	TT	CC	TT
TM2459	T/G	A01	81779696	GG	TG	GG	GG	GG	TG	GG	GG	GG	GG	TG	GG	GG	TG	GG	GG	GG	GG	--	GG	GG	GG	GG	TG	GG	TG	GG	--	GG	GG	TG	GG	GG	TG	GG	--	TG	GG	TG	TG	--	--	--	GG	TG	GG
TM2460	A/C	A01	81789341	GG	TT	GG	GG	GG	TT	GG	GG	GG	GG	TT	TG	GG	TT	GG	GG	GG	GG	GG	GG	GG	GG	GG	TT	GG	TT	GG	TG	TG	GG	TT	TG	GG	TT	GG	TG	TT	GG	TT	TT	GG	TG	GG	GG	TT	GG
TM2461	A/G	A01	81795919	AA	GG	AA	AA	AA	GG	AA	AA	AA	AA	GG	AG	AA	GG	AA	AA	AA	AA	GG	AA	AA	AA	AA	GG	AA	GG	AA	--	--	AA	GG	AG	AA	GG	AA	AG	GG	AA	GG	GG	GG	AG	GG	AA	GG	AA
TM2462	A/T	A01	81805185	AA	TT	AA	AA	AA	TT	AA	AA	AA	AA	TT	TA	AA	TT	AA	AA	AA	AA	TT	AA	AA	AA	AA	TT	AA	TT	AA	TA	TA	AA	TT	TA	AA	TT	AA	TA	TT	AA	TT	TT	TT	TA	TT	AA	TT	AA
TM2463	T/C	A01	81812286	TT	CC	TT	TT	TT	CC	TT	TT	TT	TT	CC	TC	TT	CC	TT	TT	TT	TT	CC	TT	TT	TT	TT	CC	TT	CC	TT	--	--	TT	CC	TC	TT	CC	TT	TC	CC	TT	CC	CC	CC	TC	CC	TT	CC	TT
TM2464	T/C	A01	81821497	AA	AG	AA	AA	AA	AG	AA	AA	AA	AA	AG	AG	AA	AG	AA	AA	AA	AA	AG	AA	AA	AA	AA	AG	AA	AG	AA	--	--	AA	AG	AG	AA	AG	AA	AG	AG	AA	AG	AG	AG	AG	AG	AA	AG	AA
TM2468	T/C	A01	81842002	GG	AG	GG	GG	GG	AG	GG	GG	GG	GG	AG	--	GG	AG	GG	GG	GG	GG	AG	GG	GG	GG	GG	AG	GG	AG	GG	GG	GG	GG	AG	--	GG	AG	GG	--	AG	GG	AG	AG	AG	--	AG	GG	AG	GG
TM2469	T/C	A01	81846852	GG	AA	GG	GG	GG	AA	GG	GG	GG	GG	AA	AG	GG	AA	GG	GG	GG	GG	AA	GG	GG	GG	GG	AA	GG	AA	GG	AG	--	GG	AA	AG	GG	AA	GG	AG	AA	GG	AA	AA	AA	AG	AA	GG	AA	GG
TM2470	A/G	A01	81858309	GG	AA	GG	GG	GG	AA	GG	GG	GG	GG	AA	AG	GG	AA	GG	GG	GG	GG	GG	GG	GG	GG	GG	AA	GG	AA	GG	--	--	GG	AA	AG	GG	AA	GG	AG	AA	GG	AA	AA	GG	AG	GG	GG	AA	GG
TM2472	T/C	A01	81868444	TT	CC	TT	TT	TT	CC	TT	TT	TT	TT	CC	TC	TT	CC	TT	TT	TT	TT	TT	TT	TT	TT	TT	CC	TT	CC	TT	--	--	TT	CC	TC	TT	CC	TT	TC	CC	TT	CC	CC	TT	TC	TT	TT	CC	TT
TM2473	T/C	A01	81872533	CC	TT	CC	CC	CC	TT	CC	CC	CC	CC	TT	TC	CC	TT	CC	CC	CC	CC	CC	CC	CC	CC	CC	TT	CC	TT	CC	TC	TC	CC	TT	TC	CC	TT	CC	TC	TT	CC	TT	TT	CC	TC	CC	CC	TT	CC
TM2474	A/G	A01	81882967	CC	TT	CC	CC	CC	TT	CC	CC	CC	CC	TT	TC	CC	CC	CC	CC	CC	CC	TT	CC	CC	CC	CC	TT	CC	TT	CC	--	--	CC	TT	TC	CC	TT	CC	TC	TT	CC	TT	TT	TT	TC	TT	CC	TT	CC
TM2476	A/G	A01	81893474	CC	TT	CC	CC	CC	TT	CC	CC	CC	CC	TT	TC	CC	CC	CC	CC	CC	CC	TT	CC	CC	CC	CC	TT	CC	TT	CC	--	--	CC	TT	TC	CC	TT	CC	TC	TT	CC	TT	TT	TT	TC	TT	CC	TT	CC
TM2478	A/G	A01	81908924	GG	AA	GG	GG	GG	AA	GG	GG	GG	GG	AA	AG	GG	GG	GG	GG	GG	GG	GG	GG	GG	GG	GG	AA	GG	AA	GG	AG	AG	GG	AA	AG	GG	AA	GG	AG	AA	GG	AA	AA	GG	AG	GG	GG	AA	GG
TM2479	A/G	A01	81913056	AA	AG	AA	AA	AA	AG	AA	AA	AA	AA	AG	AG	AA	AA	AA	AA	AA	AA	AG	AA	AA	AA	AA	AG	AA	AG	AA	--	--	AA	AG	AG	AA	AG	AA	--	AG	AA	AG	AG	AG	--	AG	AA	AG	AA
TM2481	A/G	A01	81925210	CC	TT	CC	CC	CC	TT	CC	CC	CC	CC	TT	TC	CC	CC	CC	CC	CC	CC	TT	CC	CC	CC	CC	TT	CC	TT	CC	TC	TC	CC	TT	TC	CC	TT	CC	TC	TT	CC	TT	TT	TT	TC	TT	CC	TT	CC
TM2485	T/C	A01	81951100	AA	GG	AA	AA	AA	GG	AA	AA	AA	AA	GG	AG	AA	AA	AA	AA	AA	AA	GG	AA	AA	AA	AA	GG	AA	GG	AA	--	--	AA	GG	AG	AA	GG	AA	AG	GG	AA	GG	GG	GG	AG	GG	AA	GG	AA
TM2487	A/G	A01	81962036	CC	TC	CC	CC	CC	TC	CC	CC	CC	CC	TC	TC	CC	CC	CC	CC	CC	CC	TC	CC	CC	CC	CC	TC	CC	TC	CC	--	--	CC	TC	TC	CC	TC	CC	TC	TC	CC	TC	TC	TC	TC	TC	CC	TC	CC
TM2489	A/G	A01	81972093	TT	CC	TT	TT	TT	CC	TT	TT	TT	TT	CC	TC	TT	TT	TT	TT	TT	TT	CC	TT	TT	TT	TT	CC	TT	CC	TT	TC	--	TT	CC	TC	TT	CC	TT	TC	CC	TT	CC	CC	CC	TC	CC	TT	CC	TT
TM2490	A/G	A01	81984706	AA	AG	AA	AA	AA	AG	AA	AA	AA	AA	AG	--	AA	AA	AA	AA	AA	AA	AG	AA	AA	AA	AA	AG	AA	AG	AA	--	--	AA	AG	--	AA	AG	AA	--	AG	AA	AG	AG	AG	--	AG	AA	AG	AA
TM2495	C/G	A01	82042910	GG	CG	GG	--	--	CG	GG	GG	GG	GG	CG	--	GG	GG	GG	GG	GG	GG	CG	GG	GG	GG	GG	CG	GG	CG	GG	GG	--	GG	CG	CG	GG	CG	GG	--	CG	GG	CG	CG	CG	CG	CG	GG	CG	GG
TM2498	T/C	A01	82052467	TT	CC	TT	TT	TT	CC	TT	TT	TT	TT	CC	TC	TT	TT	TT	TT	TT	TT	CC	TT	TT	TT	TT	CC	TT	CC	TT	--	--	TT	CC	TC	TT	CC	TT	TC	CC	TT	CC	CC	CC	TC	CC	TT	CC	TT
TM2499	T/C	A01	82054994	GG	AG	GG	GG	GG	AG	GG	GG	GG	GG	AG	--	GG	GG	GG	GG	GG	GG	AG	GG	GG	GG	GG	AG	GG	AG	GG	GG	GG	GG	AG	--	GG	AG	GG	--	AG	GG	AG	AG	AG	--	AG	GG	AG	GG
TM2501	T/C	A01	82081805	GG	AA	GG	GG	GG	AA	GG	GG	GG	GG	AA	AG	GG	GG	GG	GG	GG	GG	AA	GG	GG	GG	GG	AA	GG	AA	GG	AG	AG	GG	AA	AG	GG	AA	GG	AG	AA	GG	AA	AA	AA	AG	AA	GG	AA	GG
TM2506	T/G	A01	82112827	GG	GG	TG	TG	TG	GG	GG	TG	TG	GG	GG	--	GG	GG	GG	GG	GG	TG	GG	TG	GG	TG	GG	GG	GG	GG	GG	TG	GG	GG	GG	--	TG	GG	GG	TG	GG	TG	GG	GG	GG	GG	GG	TG	GG	GG
TM2511	A/G	A01	82174286	CC	TT	CC	CC	CC	TT	CC	CC	CC	CC	TT	TC	CC	CC	CC	CC	CC	CC	CC	CC	CC	CC	CC	TT	CC	TT	CC	TC	--	CC	TT	TC	CC	TT	CC	TC	TT	CC	TT	TT	CC	TC	CC	CC	TT	CC
TM2513	A/G	A01	82183298	AA	AG	AA	AA	AA	AG	AA	AA	AA	AA	AG	AG	AA	AA	AA	AA	AA	AA	AA	AA	AA	AA	AA	AG	AA	AG	AA	--	--	AA	AG	AG	AA	AG	AA	AG	AG	AA	AG	AG	AA	AG	AA	AA	AG	AA
TM2514	A/C	A01	82189126	AA	CC	AA	AA	AA	CC	AA	AA	AA	AA	CC	AC	AA	AA	AA	AA	AA	AA	CC	AA	AA	AA	AA	CC	AA	CC	AA	AC	--	AA	CC	AC	AA	CC	AA	AC	CC	AA	CC	CC	CC	AC	CC	AA	CC	AA
TM2515	T/C	A01	82192339	TT	CC	TT	TT	TT	CC	TT	TT	TT	TT	CC	TC	TT	TT	TT	TT	TT	TT	CC	TT	TT	TT	TT	CC	TT	CC	TT	--	--	TT	CC	TC	TT	CC	TT	TC	CC	TT	CC	CC	CC	TC	CC	TT	CC	TT
TM2516	T/C	A01	82197051	AA	GG	AA	--	AA	GG	AA	AA	AA	AA	GG	--	AA	AA	AA	AA	AA	AA	GG	AA	AA	AA	AA	GG	AA	GG	AA	--	AA	AA	GG	AG	AA	GG	AA	--	GG	AA	GG	GG	GG	--	GG	AA	GG	AA
TM2518	A/G	A01	82212794	TT	CC	TT	TT	TT	CC	TT	TT	TT	TT	CC	TC	TT	TT	TT	TT	TT	TT	CC	TT	TT	TT	TT	CC	TT	CC	TT	TC	--	TT	CC	TC	TT	CC	TT	TC	CC	TT	CC	CC	CC	TC	CC	TT	CC	TT
TM2522	T/C	A01	82236714	TT	CC	TT	TT	TT	CC	TT	TT	TT	TT	CC	TC	TT	TT	TT	TT	TT	TT	CC	TT	TT	TT	TT	CC	TT	CC	TT	--	--	TT	CC	TC	TT	CC	TT	TC	CC	TT	CC	CC	CC	TC	CC	TT	CC	TT
TM2524	T/C	A01	82242611	GG	AA	GG	GG	GG	AA	GG	GG	GG	GG	AA	AG	GG	GG	GG	GG	GG	GG	AA	GG	GG	GG	GG	AA	GG	AA	GG	AG	--	GG	AA	AG	GG	AA	GG	AG	AA	GG	AA	AA	AA	AG	AA	GG	AA	GG
TM2525	A/G	A01	82257769	AA	GG	AA	AA	AA	GG	AA	AA	AA	AA	GG	AG	AA	AA	AA	AA	AA	AA	GG	AA	AA	AA	AA	GG	AA	GG	AA	AG	--	AA	GG	AG	AA	GG	AA	AG	GG	AA	GG	GG	GG	AG	GG	AA	GG	AA
TM2526	A/G	A01	82266302	CC	TC	CC	CC	CC	TC	CC	CC	CC	CC	TC	--	CC	CC	CC	CC	CC	CC	TC	CC	CC	CC	CC	TC	CC	TC	CC	--	--	CC	TC	TC	CC	TC	CC	--	TC	CC	TC	TC	TC	--	TC	CC	TC	CC
TM2528	A/C	A01	82280105	CC	AA	CC	CC	CC	AA	CC	CC	CC	CC	AA	AC	CC	CC	CC	CC	CC	CC	AA	CC	CC	CC	CC	AA	CC	AA	CC	AC	AC	CC	AA	AC	CC	AA	CC	AC	AA	CC	AA	AA	AA	AC	AA	CC	AA	CC
TM2529	A/G	A01	82289623	AA	GG	AA	AA	AA	GG	AA	AA	AA	AA	GG	AG	AA	AA	AA	AA	AA	AA	GG	AA	AA	AA	AA	GG	AA	GG	AA	AG	--	AA	GG	AG	AA	GG	AA	AG	GG	AA	GG	GG	GG	AG	GG	AA	GG	AA
TM2532	A/G	A01	82355523	CC	TT	CC	CC	CC	TT	CC	CC	CC	CC	TT	TC	CC	CC	CC	CC	CC	CC	TT	CC	CC	CC	CC	TT	CC	TT	CC	TC	TC	CC	TT	TC	CC	TT	CC	TC	TT	CC	TT	TT	TT	TC	TT	CC	TT	CC
TM2533	A/T	A01	82361231	TT	AA	TT	TT	TT	AA	TT	TT	TT	TT	AA	AT	TT	TT	TT	TT	TT	TT	AA	TT	TT	TT	TT	AA	TT	AA	TT	AT	AT	TT	AA	AT	TT	AA	TT	AT	AA	TT	AA	AA	AA	AT	AA	TT	AA	TT
TM2534	A/G	A01	82368137	TT	CC	TT	TT	TT	CC	TT	TT	TT	TT	CC	TC	TT	TT	TT	TT	TT	TT	CC	TT	TT	TT	TT	CC	TT	CC	TT	TC	TC	TT	CC	TC	TT	CC	TT	TC	CC	TT	CC	CC	CC	TC	CC	TT	CC	TT
TM2535	A/G	A01	82371745	AA	GG	AA	AA	AA	GG	AA	AA	AA	AA	GG	AG	AA	AA	AA	AA	AA	AA	GG	AA	AA	AA	AA	GG	AA	GG	AA	AA	AA	AA	GG	AG	AA	GG	AA	--	GG	AA	GG	GG	GG	AG	GG	AA	GG	AA
TM2536	A/G	A01	82384870	AA	GG	AA	AA	AA	GG	AA	AA	AA	AA	GG	AG	AA	AA	AA	AA	AA	AA	GG	AA	AA	AA	AA	GG	AA	GG	AA	AG	--	AA	GG	AG	AA	GG	AA	AG	GG	AA	GG	GG	GG	AG	GG	AA	GG	AA
TM2538	A/G	A01	82395649	GG	AG	GG	GG	GG	AG	GG	GG	GG	GG	AG	--	GG	GG	GG	GG	GG	GG	AG	GG	GG	GG	GG	AG	GG	AG	GG	--	GG	GG	AG	AG	GG	AG	GG	--	AG	GG	AG	AG	AG	--	AG	GG	AG	GG
TM2539	A/G	A01	82400399	CC	TT	CC	CC	CC	TT	CC	CC	CC	CC	TT	TC	CC	CC	CC	CC	CC	CC	TT	CC	CC	CC	CC	TT	CC	TT	CC	TC	--	CC	TT	TC	CC	TT	CC	TC	TT	CC	TT	TT	TT	TC	TT	CC	TT	CC
TM2540	T/C	A01	82426284	CC	TT	CC	CC	CC	TT	CC	CC	CC	CC	TT	TC	CC	CC	CC	CC	CC	CC	TT	CC	CC	CC	CC	TT	CC	TT	CC	--	--	CC	TT	TC	CC	TT	CC	TC	TT	CC	TT	TT	TT	TC	TT	CC	TT	CC
TM2541	A/C	A01	82437370	CC	AA	CC	CC	CC	AA	CC	CC	CC	CC	AA	AC	CC	CC	CC	CC	CC	CC	AA	CC	CC	CC	CC	AA	CC	AA	CC	CC	CC	CC	AA	AC	CC	AA	CC	--	AA	CC	AA	AA	AA	AC	AA	CC	AA	CC
TM2543	G/C	A01	82447992	GG	CC	GG	GG	GG	CC	GG	GG	GG	GG	CC	GC	GG	GG	GG	GG	GG	GG	CC	GG	GG	GG	GG	CC	GG	CC	GG	GC	--	GG	CC	--	GG	CC	GG	GC	CC	GG	CC	CC	CC	GC	CC	GG	CC	GG
TM2544	A/G	A01	82451350	TT	CC	TT	TT	TT	CC	TT	TT	TT	TT	CC	--	TT	TT	TT	TT	TT	TT	CC	TT	TT	TT	TT	CC	TT	CC	TT	--	--	TT	CC	--	TT	CC	TT	TC	CC	TT	CC	CC	CC	--	CC	TT	CC	TT
TM2546	A/C	A01	82483613	TT	TG	TT	TT	TT	TG	TT	TT	TT	TT	TG	--	TT	TT	TT	TT	TT	TT	TG	TT	TT	TT	TT	TG	TT	TG	TT	--	TT	TT	TG	TG	TT	TG	TT	--	TG	TT	TG	TG	TG	--	TG	TT	TG	TT
TM2548	T/C	A01	82492230	AA	GG	AA	AA	AA	GG	AA	AA	AA	AA	GG	AG	AA	AA	AA	AA	AA	AA	GG	AA	AA	AA	AA	GG	AA	GG	AA	--	--	AA	GG	AG	AA	GG	AA	AG	GG	AA	GG	GG	GG	AG	GG	AA	GG	AA
TM2549	T/C	A01	82498835	CC	TT	CC	CC	CC	TT	CC	CC	CC	CC	TT	TC	CC	CC	CC	CC	CC	CC	TT	CC	CC	CC	CC	TT	CC	TT	CC	TC	--	CC	TT	TC	CC	TT	CC	TC	TT	CC	TT	TT	TT	TC	TT	CC	TT	CC
TM2553	T/C	A01	82516116	AA	AG	AA	AA	AA	AG	AA	AA	AA	AA	AG	AG	AA	AA	AA	AA	AA	AA	AG	AA	AA	AA	AA	AG	AA	AG	AA	AA	AA	AA	AG	AG	AA	AG	AA	--	AG	AA	AG	AG	AG	AG	AG	AA	AG	AA
TM2555	T/C	A01	82529156	GG	AA	GG	GG	GG	AA	GG	GG	GG	GG	AA	AG	GG	GG	GG	GG	GG	GG	GG	GG	GG	GG	GG	AA	GG	AA	GG	--	--	GG	AA	AG	GG	AA	GG	AG	AA	GG	AA	AA	GG	AG	GG	GG	AA	GG
TM2556	A/G	A01	82534167	AA	GG	AA	AA	AA	GG	AA	AA	AA	AA	GG	AG	AA	AA	AA	AA	AA	AA	GG	AA	AA	AA	AA	GG	AA	GG	AA	AG	--	AA	GG	AG	AA	GG	AA	AG	GG	AA	GG	GG	GG	AG	GG	AA	GG	AA
TM2561	A/G	A01	82561670	AA	GG	AA	AA	AA	GG	AA	AA	AA	AA	GG	AG	AA	AA	AA	AA	AA	AA	GG	AA	AA	AA	AA	GG	AA	GG	AA	AG	--	AA	GG	AG	AA	GG	AA	AG	GG	AA	GG	GG	GG	AG	GG	AA	GG	AA
TM2563	T/C	A01	82567007	AA	AG	AA	AA	AA	AG	AA	AA	AA	AA	AG	AG	AA	AA	AA	AA	AA	AA	AG	AA	AA	AA	AA	AG	AA	AG	AA	--	AA	AA	AG	AG	AA	AG	AA	AG	AG	AA	AG	AG	AG	AG	AG	AA	AG	AA
TM2570	T/C	A01	82604559	AA	AG	AA	AA	AA	AG	AA	AA	AA	AA	AG	AG	AA	AA	AA	AA	AA	AA	AG	AA	AA	AA	AA	AG	AA	AG	AA	--	--	AA	--	AG	AA	AG	AA	--	AG	AA	AG	AG	AG	--	AG	AA	AG	AA
TM2571	T/C	A01	82611461	GG	AG	GG	GG	GG	AG	GG	GG	GG	GG	AG	AG	GG	GG	GG	GG	GG	GG	AG	GG	GG	GG	GG	AG	GG	AG	GG	--	--	GG	AG	--	GG	AG	GG	--	AG	GG	AG	AG	AG	AG	AG	GG	AG	GG
TM2573	A/G	A01	82629886	CC	TT	CC	CC	CC	TT	CC	CC	CC	CC	TT	TC	CC	CC	CC	CC	CC	CC	CC	CC	CC	CC	CC	TT	CC	TT	CC	TC	TC	CC	TT	TC	CC	TT	CC	TC	TT	CC	TT	TT	CC	TC	CC	CC	TT	CC
TM2575	A/G	A01	82643191	AA	GG	AA	AA	AA	GG	AA	AA	AA	AA	GG	AG	AA	AA	AA	AA	AA	AA	GG	AA	AA	AA	AA	GG	AA	GG	AA	--	--	AA	GG	AG	AA	GG	AA	AG	GG	AA	GG	GG	GG	AG	GG	AA	GG	AA
TM2576	G/C	A01	82649561	GG	CC	GG	GG	GG	CC	GG	GG	GG	GG	CC	CG	GG	GG	GG	GG	GG	GG	CC	GG	GG	GG	GG	CC	GG	CC	GG	CG	CG	GG	CC	CG	GG	CC	GG	CG	CC	GG	CC	CC	CC	CG	CC	GG	CC	GG
TM2577	A/G	A01	82660421	AA	GG	AA	AA	AA	GG	AA	AA	AA	AA	GG	AG	AA	AA	AA	AA	AA	AA	GG	AA	AA	AA	AA	GG	AA	GG	AA	--	--	AA	GG	AG	AA	GG	AA	AG	GG	AA	GG	GG	GG	AG	GG	AA	GG	AA
TM2581	A/G	A01	82681555	TT	CC	TT	TT	TT	CC	TT	TT	TT	TT	CC	TC	TT	TT	TT	TT	TT	TT	CC	TT	TT	TT	TT	CC	TT	CC	TT	TC	--	TT	CC	--	TT	CC	TT	TC	CC	TT	CC	CC	CC	TC	CC	TT	CC	TT
TM2582	A/C	A01	82685602	TT	GG	TT	TT	TT	GG	TT	TT	TT	TT	GG	--	TT	TT	TT	TT	TT	TT	GG	TT	TT	TT	TT	GG	TT	GG	TT	--	--	TT	GG	TG	TT	GG	TT	TG	GG	TT	GG	GG	GG	--	GG	TT	GG	TT
TM2584	T/C	A01	82690389	TT	CC	TT	TT	TT	CC	TT	TT	TT	TT	CC	--	TT	TT	TT	TT	TT	TT	CC	TT	TT	TT	TT	CC	TT	CC	TT	--	--	TT	CC	CC	TT	CC	TT	TC	CC	TT	CC	CC	CC	TC	CC	TT	CC	TT
TM2586	A/G	A01	82701419	TT	TC	TT	TT	TT	--	TT	TT	TT	TT	TC	TC	TT	TT	TT	TT	TT	TT	TC	TT	TT	TT	TT	TC	TT	TC	TT	--	TT	TT	TC	--	TT	TC	TT	--	TC	TT	TC	TC	TC	--	TC	TT	TC	TT
TM2587	A/G	A01	82709134	CC	TT	CC	CC	CC	TT	CC	CC	CC	CC	TT	TC	CC	CC	CC	CC	CC	CC	TT	CC	CC	CC	CC	TT	CC	TT	CC	TC	--	CC	TT	TC	CC	TT	CC	TC	TT	CC	TT	TT	TT	TC	TT	CC	TT	CC
TM2588	T/C	A01	82719018	TT	TC	TT	TT	TT	TC	TT	TT	TT	TT	TC	TC	TT	TT	TT	TT	TT	TT	TC	TT	TT	TT	TT	TC	TT	TC	TT	--	--	TT	TC	TC	TT	TC	TT	--	TC	TT	TC	TC	TC	--	TC	TT	TC	TT
TM2589	T/C	A01	82723924	TT	CC	TT	TT	TT	CC	TT	TT	TT	TT	CC	TC	TT	TT	TT	TT	TT	TT	CC	TT	TT	TT	TT	CC	TT	CC	TT	TC	--	TT	CC	TC	TT	CC	TT	TC	CC	TT	CC	CC	CC	TC	CC	TT	CC	TT
TM2590	T/C	A01	82731703	GG	AA	GG	GG	GG	AA	GG	GG	GG	GG	AA	AG	GG	GG	GG	GG	GG	GG	GG	GG	GG	GG	GG	AA	GG	AA	GG	AG	AG	GG	AA	AG	GG	AA	GG	AG	AA	GG	AA	AA	GG	AG	GG	GG	AA	GG
TM2591	T/C	A01	82740251	CC	TC	CC	CC	CC	TC	CC	CC	CC	CC	TC	--	CC	CC	CC	CC	CC	CC	TC	CC	CC	CC	CC	TC	CC	TC	CC	--	CC	CC	TC	--	CC	TC	CC	--	TC	CC	TC	TC	TC	--	TC	CC	TC	CC
TM2593	A/G	A01	82755526	CC	TC	CC	CC	CC	TC	CC	CC	CC	CC	TC	CC	CC	CC	CC	CC	CC	CC	CC	CC	CC	CC	CC	TC	CC	TC	CC	CC	--	CC	TC	TC	CC	TC	CC	--	TC	CC	TC	TC	CC	--	CC	CC	TC	CC
TM2594	A/T	A01	82765131	AA	TA	AA	AA	AA	TA	AA	AA	AA	AA	TA	--	AA	AA	AA	AA	AA	AA	TA	AA	AA	AA	AA	TA	AA	TA	AA	--	AA	AA	TA	--	AA	TA	AA	--	TA	AA	TA	TA	TA	--	TA	AA	TA	AA
TM2595	A/C	A01	82767734	TT	TG	TT	TT	TT	TG	TT	TT	TT	TT	TG	TG	TT	TT	TT	TT	TT	TT	TG	TT	TT	TT	TT	TG	TT	TG	TT	--	--	TT	TG	TG	TT	TG	TT	TG	TG	TT	TG	TG	TG	TG	TG	TT	TG	TT
TM2597	A/G	A01	82780328	AA	AG	AA	AA	AA	AG	AA	AA	AA	AA	AG	--	AA	AA	AA	AA	AA	AA	AG	AA	AA	AA	AA	AG	AA	AG	AA	--	--	AA	AG	AG	AA	AG	AA	--	AG	AA	AG	AG	AG	AG	AG	AA	AG	AA
TM2598	T/A	A01	82783662	AA	TT	AA	AA	AA	TT	AA	AA	AA	AA	TT	TA	AA	AA	AA	AA	AA	AA	TT	AA	AA	AA	AA	TT	AA	TT	AA	TA	--	AA	TT	TA	AA	TT	AA	TA	TT	AA	TT	TT	TT	TA	TT	AA	TT	AA
TM2601	T/C	A01	82798641	TT	CC	TT	TT	TT	CC	TT	TT	TT	TT	CC	TC	TT	TT	TT	TT	TT	TT	CC	TT	TT	TT	TT	CC	TT	CC	TT	--	--	TT	CC	TC	TT	CC	TT	TC	CC	TT	CC	CC	CC	TC	CC	TT	CC	TT
TM2602	T/A	A01	82803339	AA	TT	AA	AA	AA	TT	AA	AA	AA	AA	TT	AT	AA	AA	AA	AA	AA	AA	TT	AA	AA	AA	AA	TT	AA	TT	AA	AT	AT	AA	TT	AT	AA	TT	AA	AT	TT	AA	TT	TT	TT	AT	TT	AA	TT	AA
TM2605	T/C	A01	82827629	AA	GG	AA	AA	AA	GG	AA	AA	AA	AA	GG	AG	AA	AA	AA	AA	AA	AA	GG	AA	AA	AA	AA	GG	AA	GG	AA	AG	AG	AA	GG	AG	AA	GG	AA	AG	GG	AA	GG	GG	GG	AG	GG	AA	GG	AA
TM2608	C/G	A01	82844346	GG	CG	GG	GG	GG	CG	GG	GG	GG	GG	CG	CG	GG	GG	GG	GG	GG	GG	CG	GG	GG	GG	GG	CG	GG	CG	GG	--	--	GG	CG	CG	GG	CG	GG	CG	CG	GG	CG	CG	CG	CG	CG	GG	CG	GG
TM2609	T/C	A01	82847858	TT	CC	TT	TT	TT	CC	TT	TT	TT	TT	CC	TC	TT	TT	TT	TT	TT	TT	CC	TT	TT	TT	TT	CC	TT	CC	TT	--	--	TT	CC	TC	TT	CC	TT	TC	CC	TT	CC	CC	CC	TC	CC	TT	CC	TT
TM2610	T/C	A01	82851200	TT	CC	TT	TT	TT	CC	TT	TT	TT	TT	CC	TC	TT	TT	TT	TT	TT	TT	CC	TT	TT	TT	TT	CC	TT	CC	TT	--	--	TT	CC	TC	TT	CC	TT	TC	CC	TT	CC	CC	CC	TC	CC	TT	CC	TT
TM2611	G/C	A01	82855658	GG	CC	GG	GG	GG	CC	GG	GG	GG	GG	CC	GC	GG	GG	GG	GG	GG	GG	CC	GG	GG	GG	GG	CC	GG	CC	GG	GC	GC	GG	CC	GC	GG	CC	GG	GC	CC	GG	CC	CC	CC	GC	CC	GG	CC	GG
TM2612	T/C	A01	82865901	CC	TT	CC	CC	CC	TT	CC	CC	CC	CC	TT	TC	CC	CC	CC	CC	CC	CC	TT	CC	CC	CC	CC	TT	CC	TT	CC	TC	--	CC	TT	TC	CC	TT	CC	TC	TT	CC	TT	TT	TT	TC	TT	CC	TT	CC
TM2613	A/G	A01	82877598	GG	AA	GG	GG	GG	AA	GG	GG	GG	GG	AA	AG	GG	GG	GG	GG	GG	GG	AA	GG	GG	GG	GG	AA	GG	AA	GG	AG	--	GG	AA	AG	GG	AA	GG	AG	AA	GG	AA	AA	AA	AG	AA	GG	AA	GG
TM2616	C/G	A01	82887527	CC	GG	CC	CC	CC	GG	CC	CC	CC	CC	GG	CG	CC	CC	CC	CC	CC	CC	GG	CC	CC	CC	CC	GG	CC	GG	CC	CG	CG	CC	GG	CG	CC	GG	CC	CG	GG	CC	GG	GG	GG	CG	GG	CC	GG	CC
TM2617	A/G	A01	82893128	GG	AA	GG	GG	GG	AA	GG	GG	GG	GG	AA	AG	GG	GG	GG	GG	GG	GG	AA	GG	GG	GG	GG	AA	GG	AA	GG	AG	AG	GG	AA	AG	GG	AA	GG	AG	AA	GG	AA	AA	AA	AG	AA	GG	AA	GG
TM2618	A/T	A01	82898757	AA	TA	AA	AA	AA	TA	AA	AA	AA	AA	TA	TA	AA	AA	AA	AA	AA	AA	TA	AA	AA	AA	AA	TA	AA	TA	AA	--	--	AA	TA	TA	AA	TA	AA	TA	TA	AA	TA	TA	TA	TA	TA	AA	TA	AA
TM2619	A/C	A01	82902961	TT	GG	TT	TT	TT	GG	TT	TT	TT	TT	GG	TG	TT	TT	TT	TT	TT	TT	GG	TT	TT	TT	TT	GG	TT	GG	TT	--	--	TT	GG	TG	TT	GG	TT	TG	GG	TT	GG	GG	GG	TG	GG	TT	GG	TT
TM2621	G/C	A01	82910096	GG	CC	GG	GG	GG	CC	GG	GG	GG	GG	CC	GC	GG	GG	GG	GG	GG	GG	CC	GG	GG	GG	GG	CC	GG	CC	GG	GG	GG	GG	CC	GC	GG	CC	GG	--	CC	GG	CC	CC	CC	GC	CC	GG	CC	GG
TM2624	T/G	A01	82919325	GG	TT	GG	GG	GG	TT	GG	GG	GG	GG	TT	TG	GG	GG	GG	GG	GG	GG	TT	GG	GG	GG	GG	TT	GG	TT	GG	TG	TG	GG	TT	TG	GG	TT	GG	TG	TT	GG	TT	TT	TT	TG	TT	GG	TT	GG
TM2625	T/C	A01	82924963	AA	GG	AA	AA	AA	GG	AA	AA	AA	AA	GG	--	AA	AA	AA	AA	AA	AA	--	AA	AA	AA	AA	GG	AA	GG	AA	--	--	AA	GG	AG	AA	GG	AA	AG	GG	AA	GG	GG	GG	AG	--	AA	GG	AA
TM2628	T/C	A01	82942105	TT	TC	TT	TT	TT	TC	TT	TT	TT	TT	TC	--	TT	TT	TT	TT	TT	TT	TC	TT	TT	TT	TT	TC	TT	TC	TT	TT	TT	TT	TC	--	TT	TC	TT	--	TC	TT	TC	TC	TC	--	TC	TT	TC	TT
TM2629	A/C	A01	82945529	CC	AA	CC	CC	CC	AA	CC	CC	CC	CC	AA	AC	CC	CC	CC	CC	CC	CC	AA	CC	CC	CC	CC	AA	CC	AA	CC	--	--	CC	AA	AC	CC	AA	CC	AC	AA	CC	AA	AA	AA	AC	AA	CC	AA	CC
TM2630	C/G	A01	82947922	CC	GG	CC	CC	CC	GG	CC	CC	CC	CC	GG	GC	CC	CC	CC	CC	CC	CC	GG	CC	CC	CC	CC	GG	CC	GG	CC	GC	--	CC	GG	GC	CC	GG	CC	GC	GG	CC	GG	GG	GG	GC	GG	CC	GG	CC
TM2632	T/C	A01	82960549	TT	CC	TT	TT	TT	CC	TT	TT	TT	TT	CC	TC	TT	TT	TT	TT	TT	TT	CC	TT	TT	TT	TT	CC	TT	CC	TT	TC	--	TT	CC	TC	TT	CC	TT	TC	CC	TT	CC	CC	CC	TC	CC	TT	CC	TT
TM2635	T/C	A01	82995203	GG	AG	GG	GG	GG	AG	GG	GG	GG	GG	AG	--	GG	GG	GG	GG	GG	GG	AG	GG	GG	GG	GG	AG	GG	AG	GG	--	GG	GG	AG	AG	GG	AG	GG	AG	AG	GG	AG	AG	AG	AG	AG	GG	AG	GG
TM2636	A/G	A01	83000568	TT	CC	TT	TT	TT	CC	TT	TT	TT	TT	CC	TC	TT	TT	TT	TT	TT	TT	CC	TT	TT	TT	TT	CC	TT	CC	TT	--	--	TT	CC	TC	TT	CC	TT	TC	CC	TT	CC	CC	CC	TC	CC	TT	CC	TT
TM2637	A/G	A01	83003517	AA	AG	AA	AA	AA	AG	AA	AA	AA	AA	AG	--	AA	AA	AA	AA	AA	AA	AG	AA	AA	AA	AA	AG	AA	AG	AA	--	AA	AA	AG	--	AA	AG	AA	--	AG	AA	AG	AG	AG	--	AG	AA	AG	AA
TM2638	A/C	A01	83009238	AA	CC	AA	AA	AA	CC	AA	AA	AA	AA	CC	AC	AA	AA	AA	AA	AA	AA	CC	AA	AA	AA	AA	CC	AA	CC	AA	AC	--	AA	CC	AC	AA	CC	AA	AC	CC	AA	CC	CC	CC	AC	CC	AA	CC	AA
TM2641	T/C	A01	83025226	GG	AA	GG	GG	GG	AA	GG	GG	GG	GG	AA	AG	GG	GG	GG	GG	GG	GG	AA	GG	GG	GG	GG	AA	GG	AA	GG	AG	--	GG	AA	AG	GG	AA	GG	AG	AA	GG	AA	AA	AA	AG	AA	GG	AA	GG
TM2642	A/G	A01	83033920	TT	TC	TT	TT	TT	TC	TT	TT	TT	TT	TC	TC	TT	TT	TT	TT	TT	TT	TC	TT	TT	TT	TT	TC	TT	TC	TT	TC	TC	TT	TC	TC	TT	TC	TT	TC	TC	TT	TC	TC	TC	TC	TC	TT	TC	TT
TM2645	A/G	A01	83059678	CC	TC	CC	CC	CC	TC	CC	CC	CC	CC	TC	TC	CC	CC	CC	CC	CC	CC	TC	CC	CC	CC	CC	TC	CC	TC	CC	--	--	CC	TC	TC	CC	TC	CC	TC	TC	CC	TC	TC	TC	TC	TC	CC	TC	CC
TM2646	A/G	A01	83065522	TT	CC	TT	TT	TT	CC	TT	TT	TT	TT	CC	TC	TT	TT	TT	TT	TT	TT	CC	TT	TT	TT	TT	CC	TT	CC	TT	--	--	TT	CC	TC	TT	CC	TT	TC	CC	TT	CC	CC	CC	TC	CC	TT	CC	TT
TM2647	A/G	A01	83068257	AA	GG	AA	AA	AA	GG	AA	AA	AA	AA	GG	AG	AA	AA	AA	AA	AA	AA	GG	AA	AA	AA	AA	GG	AA	GG	AA	AG	--	AA	GG	AG	AA	GG	AA	AG	GG	AA	GG	GG	GG	AG	GG	AA	GG	AA
TM2648	A/G	A01	83087988	TT	CC	TT	TT	TT	CC	TT	TT	TT	TT	CC	TC	TT	TT	TT	TT	TT	TT	CC	TT	TT	TT	TT	CC	TT	CC	TT	--	--	TT	CC	TC	TT	CC	TT	TC	CC	TT	CC	CC	CC	TC	CC	TT	CC	TT
TM2649	A/C	A01	83097477	TT	GG	TT	TT	TT	GG	TT	TT	TT	TT	GG	TG	TT	TT	TT	TT	TT	TT	GG	TT	TT	TT	TT	GG	TT	GG	TT	--	--	TT	GG	TG	TT	GG	TT	TG	GG	TT	GG	GG	GG	TG	GG	TT	GG	TT
TM2650	A/G	A01	83102684	CC	TT	CC	CC	CC	TT	CC	CC	CC	CC	TT	TC	CC	CC	CC	CC	CC	CC	CC	CC	CC	CC	CC	TT	CC	TT	CC	TC	TC	CC	TT	--	CC	TT	CC	TC	TT	CC	TT	TT	CC	TC	CC	CC	TT	CC
TM2654	T/C	A01	83217696	TT	TC	TT	TT	TT	TC	TT	TT	TT	TT	TC	TC	TT	TT	TT	TT	TT	TT	TT	TT	TT	TT	TT	TC	TT	TC	TT	TC	TC	TT	TC	TC	TT	TC	TT	TC	TC	TT	TC	TC	TT	TC	TT	TT	TC	TT
TM2655	A/C	A01	83225219	AA	AC	AA	AA	AA	AC	AA	AA	AA	AA	AC	--	AA	AA	AA	AA	AA	AA	AC	AA	AA	AA	AA	AC	AA	AC	AA	AA	AA	AA	AC	--	AA	AC	AA	--	AC	AA	AC	AC	AC	--	AC	AA	AC	AA
TM2658	C/G	A01	83242107	GG	GC	GG	GG	GG	--	GG	GG	GG	GG	GC	--	GG	GG	GG	GG	GG	GG	GG	GG	GG	GG	GG	GC	GG	GC	GG	GG	--	GG	GC	GC	GG	GC	GG	--	GC	GG	GC	GC	GG	GC	GG	GG	GC	GG
TM2659	A/G	A01	83247016	GG	AA	GG	GG	GG	AA	GG	GG	GG	GG	AA	AG	GG	GG	GG	GG	GG	GG	AA	GG	GG	GG	GG	AA	GG	AA	GG	AG	--	GG	AA	AG	GG	AA	GG	AG	AA	GG	AA	AA	AA	AG	AA	GG	AA	GG
TM2660	T/G	A01	83250853	AA	CC	AA	AA	AA	CC	AA	AA	AA	AA	CC	AC	AA	AA	AA	AA	AA	AA	CC	AA	AA	AA	AA	CC	AA	CC	AA	--	--	AA	CC	AC	AA	CC	AA	AC	CC	AA	CC	CC	CC	AC	CC	AA	CC	AA
TM2663	T/C	A01	83270538	AA	GG	AA	AA	AA	GG	AA	AA	AA	AA	GG	AG	AA	AA	AA	AA	AA	AA	GG	AA	AA	AA	AA	GG	AA	GG	AA	AG	AG	AA	GG	AG	AA	GG	AA	AG	GG	AA	GG	GG	GG	AG	GG	AA	GG	AA
TM2668	A/G	A01	83304615	TT	CC	TT	TT	TT	CC	TT	TT	TT	TT	CC	TC	TT	TT	TT	TT	TT	TT	CC	TT	TT	TT	TT	CC	TT	CC	TT	TC	--	TT	CC	TC	TT	CC	TT	TC	CC	TT	CC	CC	CC	TC	CC	TT	CC	TT
TM2671	A/C	A01	83320973	TT	GG	TT	TT	TT	GG	TT	TT	TT	TT	GG	TG	TT	TT	TT	TT	TT	TT	GG	TT	TT	TT	TT	GG	TT	GG	TT	TT	TT	TT	GG	TG	TT	GG	TT	--	GG	TT	GG	GG	GG	TG	GG	TT	GG	TT
TM2672	T/C	A01	83324384	CC	TC	CC	CC	CC	TC	CC	CC	CC	CC	TC	--	CC	CC	CC	CC	CC	CC	TC	CC	CC	CC	CC	TC	CC	TC	CC	--	--	CC	TC	--	CC	TC	CC	--	TC	CC	TC	TC	TC	--	TC	CC	TC	CC
TM2673	A/G	A01	83339498	CC	TT	CC	CC	CC	TT	CC	CC	CC	CC	TT	TC	CC	CC	CC	CC	CC	CC	TT	CC	CC	CC	CC	TT	CC	TT	CC	--	CC	CC	TT	TC	CC	TT	CC	TC	TT	CC	TT	TT	TT	TC	TT	CC	TT	CC
TM2675	T/C	A01	83347770	GG	AA	GG	GG	GG	AA	GG	GG	GG	GG	AA	AG	GG	GG	GG	GG	GG	GG	GG	GG	GG	GG	GG	AA	GG	AA	GG	AG	AG	GG	AA	AG	GG	AA	GG	AG	AA	GG	AA	AA	GG	AG	GG	GG	AA	GG
TM2676	T/C	A01	83350763	CC	TT	CC	CC	CC	TT	CC	CC	CC	CC	TT	TC	CC	CC	CC	CC	CC	CC	TT	CC	CC	CC	CC	TT	CC	TT	CC	TC	TC	CC	TT	TC	CC	TT	CC	TC	TT	CC	TT	TT	TT	TC	TT	CC	TT	CC
TM2677	A/G	A01	83357119	GG	AA	GG	GG	GG	AA	GG	GG	GG	GG	AA	AG	GG	GG	GG	GG	GG	GG	AA	GG	GG	GG	GG	AA	GG	AA	GG	AG	AG	GG	AA	AG	GG	AA	GG	AG	AA	GG	AA	AA	AA	AG	AA	GG	AA	GG
TM2678	T/C	A01	83359418	TT	CC	TT	TT	TT	CC	TT	TT	TT	TT	CC	TC	TT	TT	TT	TT	TT	TT	TC	TT	TT	TT	TT	CC	TT	CC	TT	--	--	TT	CC	TC	TT	CC	TT	TC	CC	TT	CC	CC	TC	TC	TC	TT	CC	TT
TM2683	A/G	A01	83375927	GG	AA	GG	GG	GG	AA	GG	GG	GG	GG	AA	AG	GG	GG	GG	GG	GG	GG	AA	GG	GG	GG	GG	AA	GG	AA	GG	--	--	GG	AA	AG	GG	AA	GG	AG	AA	GG	AA	AA	AA	AG	AA	GG	AA	GG
TM2684	A/G	A01	83442226	GG	AA	GG	GG	GG	AA	GG	GG	GG	GG	AA	AG	GG	GG	GG	GG	GG	GG	AA	GG	GG	GG	GG	AA	GG	AA	GG	AG	--	GG	AA	AG	GG	AA	GG	AG	AA	GG	AA	AA	AA	AG	AA	GG	AA	GG
TM2685	A/G	A01	83451754	CC	TT	CC	CC	CC	TT	CC	CC	CC	CC	TT	TC	CC	CC	CC	CC	CC	CC	TT	CC	CC	CC	CC	TT	CC	TT	CC	--	--	CC	TT	TC	CC	TT	CC	TC	TT	CC	TT	TT	TT	TC	TT	CC	TT	CC
TM2686	A/C	A01	83457272	CC	AC	CC	CC	CC	AC	CC	CC	CC	CC	AC	--	CC	CC	CC	CC	CC	CC	AC	CC	CC	CC	CC	AC	CC	AC	CC	CC	CC	CC	AC	--	CC	AC	CC	--	AC	CC	AC	AC	AC	AC	AC	CC	AC	CC
TM2688	T/G	A01	83467326	TT	GG	TT	TT	TT	GG	TT	TT	TT	TT	GG	TG	TT	TT	TT	TT	TT	TT	GG	TT	TT	TT	TT	GG	TT	GG	TT	TG	TG	TT	GG	--	TT	GG	TT	TG	GG	TT	GG	GG	GG	TG	GG	TT	GG	TT
TM2689	T/C	A01	83471421	CC	TT	CC	CC	CC	TT	CC	CC	CC	CC	TT	TC	CC	CC	CC	CC	CC	CC	TT	CC	CC	CC	CC	TT	CC	TT	CC	--	--	CC	TT	TC	CC	TT	CC	TC	TT	CC	TT	TT	TT	TC	TT	CC	TT	CC
TM2690	A/G	A01	83474038	AA	GG	AA	AA	AA	GG	AA	AA	AA	AA	GG	AG	AA	AA	AA	AA	AA	AA	GG	AA	AA	AA	AA	GG	AA	GG	AA	--	--	AA	GG	AG	AA	GG	AA	AG	GG	AA	GG	GG	GG	AG	GG	AA	GG	AA
TM2694	A/G	A01	83500416	CC	TC	CC	CC	CC	TC	CC	CC	CC	CC	TC	CC	CC	CC	CC	CC	CC	CC	CC	CC	CC	CC	CC	TC	CC	TC	CC	CC	CC	CC	TC	CC	CC	TC	CC	CC	TC	CC	TC	TC	CC	CC	CC	CC	TC	CC
TM2696	A/G	A01	83513146	TT	CC	TT	--	TT	CC	CC	TT	TT	TT	CC	TC	TT	TT	TT	TT	TT	TT	CC	TT	CC	TT	TT	CC	TT	CC	TT	--	--	TT	CC	TC	TT	CC	TT	TC	CC	TT	CC	CC	CC	TC	CC	TT	CC	TT
TM2697	A/C	A01	83516018	TT	GG	TT	TT	TT	GG	TT	TT	TT	TT	GG	TG	TT	TT	TT	TT	TT	TT	GG	TT	TT	TT	TT	GG	TT	GG	TT	--	TT	TT	GG	TG	TT	GG	TT	TG	GG	TT	GG	GG	GG	TG	GG	TT	GG	TT
TM2698	T/C	A01	83519824	CC	TT	CC	CC	CC	TT	CC	CC	CC	CC	TT	TC	CC	CC	CC	CC	CC	CC	TT	CC	CC	CC	CC	TT	CC	TT	CC	TC	TC	CC	TT	TC	CC	TT	CC	TC	TT	CC	TT	TT	TT	TC	TT	CC	TT	CC
TM2699	T/C	A01	83522118	CC	TT	CC	CC	CC	TT	CC	CC	CC	CC	TT	TC	CC	CC	CC	CC	CC	CC	TT	CC	CC	CC	CC	TT	CC	TT	CC	TC	--	CC	TT	TC	CC	TT	CC	TC	TT	CC	TT	TT	TT	TC	TT	CC	TT	CC
TM2700	T/C	A01	83531633	TT	CC	TT	TT	TT	CC	TT	TT	TT	TT	CC	TC	TT	TT	TT	TT	TT	TT	CC	TT	TT	TT	TT	CC	TT	CC	TT	--	--	TT	CC	TC	TT	CC	TT	TC	CC	TT	CC	CC	CC	TC	CC	TT	CC	TT
TM2701	A/G	A01	83535427	GG	AG	GG	GG	GG	AG	GG	GG	GG	GG	AG	AG	GG	GG	GG	GG	GG	GG	--	GG	GG	GG	GG	AG	GG	AG	GG	--	--	GG	AG	AG	GG	AG	GG	--	AG	GG	AG	AG	--	AG	--	GG	AG	GG
TM2702	A/G	A01	83540083	CC	TC	CC	CC	CC	TC	CC	CC	CC	CC	TC	--	CC	CC	CC	CC	CC	CC	TC	CC	CC	CC	CC	TC	CC	TC	CC	CC	--	CC	TC	--	CC	TC	CC	--	TC	CC	TC	TC	TC	--	TC	CC	TC	CC
TM2703	A/G	A01	83542269	CC	TT	CC	CC	CC	TT	CC	CC	CC	CC	TT	TC	CC	CC	CC	CC	CC	CC	TT	CC	CC	CC	CC	TT	CC	TT	CC	--	--	CC	TT	TC	CC	TT	CC	TC	TT	CC	TT	TT	TT	TC	TT	CC	TT	CC
TM2704	T/G	A01	83550866	TT	GG	TT	TT	TT	GG	TT	TT	TT	TT	GG	TG	TT	TT	TT	TT	TT	TT	GG	TT	TT	TT	TT	GG	TT	GG	TT	TG	--	TT	GG	TG	TT	GG	TT	TG	GG	TT	GG	GG	GG	TG	GG	TT	GG	TT
TM2705	T/C	A01	83560261	CC	TT	CC	CC	CC	TT	CC	CC	CC	CC	TT	TC	CC	CC	CC	CC	CC	CC	TT	CC	CC	CC	CC	TT	CC	TT	CC	TC	TC	CC	TT	TC	CC	TT	CC	TC	TT	CC	TT	TT	TT	TC	TT	CC	TT	CC
TM2708	A/G	A01	83588812	TT	CC	TT	TT	TT	CC	TT	TT	TT	TT	CC	TC	TT	TT	TT	TT	TT	TT	CC	TT	TT	TT	TT	CC	TT	CC	TT	--	--	TT	CC	TC	TT	CC	TT	TC	CC	TT	CC	CC	CC	TC	CC	TT	CC	TT
TM2709	T/C	A01	83592489	GG	AA	GG	GG	GG	AA	GG	GG	GG	GG	AA	AG	GG	GG	GG	GG	GG	GG	AA	GG	GG	GG	GG	AA	GG	AA	GG	AG	AG	GG	AA	AG	GG	AA	GG	AG	AA	GG	AA	AA	AA	AG	AA	GG	AA	GG
TM2715	A/T	A01	83643004	TT	AA	TT	TT	TT	AA	TT	TT	TT	TT	AA	TA	TT	TT	TT	TT	TT	TT	AA	TT	TT	TT	TT	AA	TT	AA	TT	--	TT	TT	AA	--	TT	AA	TT	TA	AA	TT	AA	AA	AA	TA	AA	TT	AA	TT
TM2716	A/C	A01	83656615	GG	TT	GG	GG	GG	TT	GG	GG	GG	GG	TT	TG	GG	GG	GG	GG	GG	GG	TT	GG	GG	GG	GG	TT	GG	TT	GG	--	--	GG	TT	TG	GG	TT	GG	--	TT	GG	TT	TT	TT	TG	TT	GG	TT	GG
TM2717	A/G	A01	83659212	TT	CC	TT	TT	TT	CC	TT	TT	TT	TT	CC	TC	TT	TT	TT	TT	TT	TT	CC	TT	TT	TT	TT	CC	TT	CC	TT	--	--	TT	CC	TC	TT	CC	TT	TC	CC	TT	CC	CC	CC	TC	CC	TT	CC	TT
TM2725	A/C	A01	83711173	TT	GG	TT	TT	TT	GG	TT	TT	TT	TT	GG	TG	TT	TT	TT	TT	TT	TT	GG	TT	TT	TT	TT	GG	TT	GG	TT	--	--	TT	GG	--	TT	GG	TT	TG	GG	TT	GG	GG	GG	TG	GG	TT	GG	TT
TM2730	T/G	A01	83741577	GG	TG	GG	GG	GG	TG	GG	GG	GG	GG	TG	--	GG	GG	GG	GG	GG	GG	TG	GG	GG	GG	GG	TG	GG	TG	GG	--	--	GG	TG	--	GG	TG	GG	--	TG	GG	TG	TG	TG	--	TG	GG	TG	GG
TM2731	A/G	A01	83745812	AA	GG	AA	AA	AA	GG	AA	AA	AA	AA	GG	AG	AA	AA	AA	AA	AA	AA	GG	AA	AA	AA	AA	GG	AA	GG	AA	AG	AG	AA	GG	AG	AA	GG	AA	AG	GG	AA	GG	GG	GG	AG	GG	AA	GG	AA
TM2732	T/C	A01	83752644	GG	AA	GG	GG	GG	AA	GG	GG	GG	GG	AA	AG	GG	GG	GG	GG	GG	GG	AA	GG	GG	GG	GG	AA	GG	AA	GG	AG	--	GG	AA	AG	GG	AA	GG	AG	AA	GG	AA	AA	AA	AG	AA	GG	AA	GG
TM2734	A/G	A01	83757623	CC	TC	CC	CC	CC	TC	CC	CC	CC	CC	TC	--	CC	CC	CC	CC	CC	CC	TC	CC	CC	CC	CC	TC	CC	TC	CC	CC	--	CC	TC	TC	CC	TC	CC	--	TC	CC	TC	TC	TC	--	TC	CC	TC	CC
TM2737	A/G	A01	83811335	GG	AA	GG	GG	GG	AA	GG	GG	GG	GG	AA	AG	GG	GG	GG	GG	GG	GG	AA	GG	GG	GG	GG	AA	GG	AA	GG	AG	--	GG	AA	AG	GG	AA	GG	AG	AA	GG	AA	AA	AA	AG	AA	GG	AA	GG
TM2738	A/G	A01	83819200	GG	AA	GG	GG	GG	AA	GG	GG	GG	GG	AA	AG	GG	GG	GG	GG	GG	GG	AA	GG	GG	GG	GG	AA	GG	AA	GG	--	--	GG	AA	AG	GG	AA	GG	AG	AA	GG	AA	AA	AA	AG	AA	GG	AA	GG
TM2739	A/G	A01	83824426	CC	TT	CC	CC	CC	TT	CC	CC	CC	CC	TT	TC	CC	CC	CC	CC	CC	CC	TT	CC	CC	CC	CC	TT	CC	TT	CC	--	--	CC	TT	TC	CC	TT	CC	--	TT	CC	TT	TT	TT	TC	TT	CC	TT	CC
TM2740	T/C	A01	83828363	CC	TT	CC	CC	CC	TT	CC	CC	CC	CC	TT	TC	CC	CC	CC	CC	CC	CC	TT	CC	CC	CC	CC	TT	CC	TT	CC	--	--	CC	TT	TC	CC	TT	CC	TC	TT	CC	TT	TT	TT	TC	TT	CC	TT	CC
TM2741	T/C	A01	83831364	TT	CC	TT	TT	TT	CC	TT	TT	TT	TT	CC	TC	TT	TT	TT	TT	TT	TT	CC	TT	TT	TT	TT	CC	TT	CC	TT	TC	--	TT	CC	TC	TT	CC	TT	TC	CC	TT	CC	CC	CC	TC	CC	TT	CC	TT
TM2742	A/G	A01	83834027	AA	GG	AA	AA	AA	GG	AA	AA	AA	AA	GG	AG	AA	AA	AA	AA	AA	AA	GG	AA	AA	AA	AA	GG	AA	GG	AA	AG	AG	AA	GG	AG	AA	GG	AA	AG	GG	AA	GG	GG	GG	AG	GG	AA	GG	AA
TM2743	T/C	A01	83841348	CC	TC	CC	CC	CC	TC	CC	CC	CC	CC	TC	--	CC	CC	CC	CC	CC	CC	TC	CC	CC	CC	CC	TC	CC	TC	CC	--	--	CC	--	--	CC	TC	CC	--	TC	CC	TC	TC	TC	--	TC	CC	TC	CC
TM2744	T/C	A01	83845608	GG	AA	GG	GG	GG	AA	GG	GG	GG	GG	AA	AG	GG	GG	GG	GG	GG	GG	AA	GG	GG	GG	GG	AA	GG	AA	GG	--	--	GG	AA	AG	GG	AA	GG	AG	AA	GG	AA	AA	AA	AG	AA	GG	AA	GG
TM2746	A/G	A01	83863010	GG	AA	GG	GG	GG	AA	GG	GG	GG	GG	AA	AG	GG	GG	GG	GG	GG	GG	AA	GG	GG	GG	GG	AA	GG	AA	GG	--	--	GG	AA	AG	GG	AA	GG	AG	AA	GG	AA	AA	AA	AG	AA	GG	AA	GG
TM2750	A/G	A01	83889566	CC	TC	CC	CC	CC	TC	CC	CC	CC	CC	TC	--	CC	CC	CC	CC	CC	CC	TC	CC	CC	CC	CC	TC	CC	TC	CC	--	CC	CC	TC	--	CC	TC	CC	CC	TC	CC	TC	TC	TC	--	TC	CC	TC	CC
TM2759	A/G	A01	83994836	AA	GG	AA	AA	AA	GG	AA	AA	AA	AA	GG	AG	AA	AA	AA	AA	AA	AA	GG	AA	AA	AA	AA	GG	AA	GG	AA	AG	--	AA	GG	AG	AA	GG	AA	AG	GG	AA	GG	GG	GG	AG	GG	AA	GG	AA
TM2760	T/C	A01	83997298	CC	TT	CC	CC	CC	TT	CC	CC	CC	CC	TT	TC	CC	CC	CC	CC	CC	CC	TT	CC	CC	CC	CC	TT	CC	TT	CC	TC	--	CC	TT	TC	CC	TT	CC	TC	TT	CC	TT	TT	TT	TC	TT	CC	TT	CC
TM2763	A/G	A01	84250240	AA	GG	AA	AA	AA	GG	AA	AA	AA	AA	GG	AG	AA	AA	AA	AA	AA	AA	GG	AA	AA	AA	AA	GG	AA	GG	AA	--	--	AA	GG	--	AA	GG	AA	AG	GG	AA	GG	GG	GG	AG	GG	AA	GG	AA
TM2772	T/A	A01	84349092	--	TA	TT	TT	TA	TA	TT	TT	TA	TT	TA	TA	TT	TT	TT	TT	TT	TT	TT	TT	TT	TT	TT	TA	TT	TA	TT	--	--	TT	TA	TA	TT	TA	TT	TA	TA	TT	TA	TA	TT	TA	TT	TT	TA	TT
TM2774	T/C	A01	84360922	--	TT	CC	CC	TT	TT	CC	CC	TT	CC	TT	TC	CC	CC	CC	CC	CC	CC	TT	CC	CC	CC	CC	TT	CC	TT	CC	TC	TC	CC	TT	TT	CC	TT	CC	TC	TT	CC	TT	TT	TT	TC	TT	CC	TT	CC
TM2775	T/C	A01	84364728	--	CC	TT	TT	CC	CC	TT	TT	CC	TT	CC	TC	TT	TT	TT	TT	TT	TT	CC	TT	TT	TT	TT	CC	TT	CC	TT	TC	TC	TT	CC	CC	TT	CC	TT	TC	CC	TT	CC	CC	CC	TC	CC	TT	CC	TT
TM2776	A/G	A01	84371190	--	TT	CC	CC	TT	TT	CC	CC	TT	CC	TT	TC	CC	CC	CC	CC	CC	CC	TT	CC	CC	CC	CC	TT	CC	TT	CC	TC	TC	CC	TT	TT	CC	TT	CC	TC	TT	CC	TT	TT	TT	TC	TT	CC	TT	CC
TM2780	A/G	A01	84393459	CC	TC	CC	CC	TC	TC	CC	CC	TC	CC	TC	--	CC	CC	CC	CC	CC	CC	TC	CC	CC	CC	CC	TC	CC	TC	CC	--	--	CC	TC	TC	CC	TC	CC	--	TC	CC	TC	TC	TC	--	TC	CC	TC	CC
TM2781	T/C	A01	84398910	--	TT	CC	CC	TT	TT	CC	CC	TT	CC	TT	TC	CC	CC	CC	CC	CC	CC	TT	CC	CC	CC	CC	TT	CC	TT	CC	--	--	CC	TT	TT	CC	TT	CC	TC	TT	CC	TT	TT	TT	TC	TT	CC	TT	CC
TM2782	A/G	A01	84404873	CC	TC	CC	CC	TC	TC	CC	CC	TC	CC	TC	--	CC	CC	CC	CC	CC	CC	TC	CC	CC	CC	CC	TC	CC	TC	CC	--	CC	CC	TC	TC	CC	TC	CC	--	TC	CC	TC	TC	TC	--	TC	CC	TC	CC
TM2785	A/G	A01	84419182	TT	TC	TT	TT	TC	TC	TT	TT	TC	TT	TC	--	TT	TT	TT	TT	TT	TT	TC	TT	TT	TT	TT	TC	TT	TC	TT	TT	TT	TT	TC	TC	TT	TC	TT	--	TC	TT	TC	TC	TC	--	TC	TT	TC	TT
TM2786	T/C	A01	84424436	--	GG	AA	AA	GG	GG	AA	AA	GG	AA	GG	AG	AA	AA	AA	AA	AA	AA	GG	AA	AA	AA	AA	GG	AA	GG	AA	AG	--	AA	GG	GG	AA	GG	AA	AG	GG	AA	GG	GG	GG	AG	GG	AA	GG	AA
TM2792	A/G	A01	84453173	--	GG	AA	AA	GG	GG	AA	AA	GG	AA	GG	AG	AA	AA	AA	AA	AA	AA	GG	AA	AA	AA	AA	GG	AA	GG	AA	--	--	AA	GG	GG	AA	GG	AA	AG	GG	AA	GG	GG	GG	AG	GG	AA	GG	AA
TM2793	T/C	A01	84458402	TT	TC	TT	TT	--	--	TT	TT	TC	TT	TC	--	TT	TT	TT	TT	TT	TT	TC	TT	TT	TT	TT	TC	TT	TC	TT	--	--	TT	TC	TC	TT	TC	TT	--	TC	TT	TC	TC	TC	--	TC	TT	TC	TT
TM2796	T/C	A01	84471175	--	GG	AA	AA	GG	GG	AA	AA	GG	AA	GG	AG	AA	AA	AA	AA	AA	AA	GG	AA	AA	AA	AA	GG	AA	GG	AA	--	--	AA	GG	GG	AA	GG	AA	AG	GG	AA	GG	GG	GG	AG	GG	AA	GG	AA
TM2798	T/C	A01	84481427	TC	CC	TT	TT	CC	CC	TT	TT	CC	TT	CC	TC	TT	TT	TT	TT	TT	TT	TT	TT	TT	TT	TT	CC	TT	CC	TT	TC	TC	TT	CC	CC	TT	CC	TT	TC	CC	TT	CC	CC	TT	TC	TT	TT	CC	TT
TM2799	A/G	A01	84483726	--	CC	TT	--	CC	CC	TT	TT	CC	TT	CC	TC	TT	TT	TT	TT	TT	TT	CC	TT	TT	TT	TT	CC	TT	CC	TT	--	--	TT	CC	CC	TT	CC	TT	TC	CC	TT	CC	CC	CC	TC	CC	TT	CC	TT
TM2802	A/G	A01	84507184	GG	AG	GG	GG	AG	AG	GG	GG	AG	GG	AG	--	GG	GG	GG	GG	GG	GG	AG	GG	GG	GG	GG	AG	GG	AG	GG	GG	GG	GG	AG	AG	GG	AG	GG	--	AG	GG	AG	AG	AG	--	AG	GG	AG	GG
TM2806	T/C	A01	84537264	--	TT	CC	CC	TT	TT	CC	CC	TT	CC	TT	TC	CC	CC	CC	CC	CC	CC	TT	CC	CC	CC	CC	TT	CC	TT	CC	TC	TC	CC	TT	TT	CC	TT	CC	TC	TT	CC	TT	TT	TT	TC	TT	CC	TT	CC
TM2808	T/C	A01	84594133	CC	TC	CC	CC	TC	TC	CC	CC	TC	CC	TC	--	CC	CC	CC	CC	CC	CC	TC	CC	CC	CC	CC	TC	CC	TC	CC	--	--	CC	TC	TC	CC	TC	CC	--	TC	CC	TC	TC	TC	TC	TC	CC	TC	CC
TM2811	A/G	A01	84612125	CC	TC	CC	CC	TC	TC	CC	CC	TC	CC	TC	--	CC	CC	CC	CC	CC	CC	TC	CC	CC	CC	CC	TC	CC	TC	CC	--	--	CC	TC	TC	CC	TC	CC	--	TC	CC	TC	TC	TC	--	TC	CC	TC	CC
TM2812	T/A	A01	84615455	--	AA	TT	TT	AA	AA	TT	TT	AA	TT	AA	TA	TT	TT	TT	TT	TT	TT	AA	TT	TT	TT	TT	AA	TT	AA	TT	--	--	TT	AA	AA	TT	AA	TT	TA	AA	TT	AA	AA	AA	TA	AA	TT	AA	TT
TM2816	T/C	A01	84637500	AA	GG	AA	AA	GG	GG	AA	AA	GG	AA	GG	AG	AA	AA	AA	AA	AA	AA	GG	AA	AA	AA	AA	GG	AA	GG	AA	--	AA	AA	GG	GG	AA	GG	AA	AG	GG	AA	GG	GG	GG	AG	GG	AA	GG	AA
TM2818	T/C	A01	84650219	--	TT	CC	CC	TT	TT	CC	CC	TT	CC	TT	TC	CC	CC	CC	CC	CC	CC	TT	CC	CC	CC	CC	TT	CC	TT	CC	TC	--	CC	TT	TT	CC	TT	CC	TC	TT	CC	TT	TT	TT	TC	TT	CC	TT	CC
TM2819	T/C	A01	84654802	CC	TT	CC	CC	TT	TT	CC	CC	TT	CC	TT	TC	CC	CC	CC	CC	CC	CC	TT	CC	CC	CC	CC	TT	CC	TT	CC	--	--	CC	TT	TT	CC	TT	CC	TC	TT	CC	TT	TT	TT	TC	TT	CC	TT	CC
TM2821	T/A	A01	84666017	--	TT	AA	AA	TT	TT	AA	AA	TT	AA	TT	--	AA	AA	AA	AA	AA	AA	TT	AA	AA	AA	AA	TT	AA	TT	AA	AT	--	AA	TT	TT	AA	TT	AA	--	TT	AA	TT	TT	TT	--	TT	AA	TT	AA
TM2822	G/C	A01	84670770	--	CC	GG	GG	CC	CC	GG	GG	CC	GG	CC	GC	GG	GG	GG	GG	GG	GG	CC	GG	GG	GG	GG	CC	GG	CC	GG	GC	GC	GG	CC	CC	GG	CC	GG	GC	CC	GG	CC	CC	CC	GC	CC	GG	CC	GG
TM2823	T/C	A01	84680101	--	GG	AA	AA	GG	GG	AA	AA	GG	AA	GG	AG	AA	AA	AA	AA	AA	AA	GG	AA	AA	AA	AA	GG	AA	GG	AA	--	--	AA	GG	GG	AA	GG	AA	AG	GG	AA	GG	GG	GG	AG	GG	AA	GG	AA
TM2826	T/C	A01	84688641	--	CC	TT	TT	CC	CC	TT	TT	CC	TT	CC	TC	TT	TT	TT	TT	TT	TT	CC	TT	TT	TT	TT	CC	TT	CC	TT	--	--	TT	CC	CC	TT	CC	TT	TC	CC	TT	CC	CC	CC	TC	CC	TT	CC	TT
TM2828	T/C	A01	84698384	AA	AG	AA	AA	AG	AG	AA	AA	AG	AA	AG	AG	AA	AA	AA	AA	AA	AA	AG	AA	AA	AA	AA	AG	AA	AG	AA	--	--	AA	AG	AG	AA	AG	AA	--	AG	AA	AG	AG	AG	AG	AG	AA	AG	AA
TM2831	A/C	A01	84711246	AA	AC	AA	AA	AC	AC	AA	AA	AC	AA	AC	AC	AA	AA	AA	AA	AA	AA	AC	AA	AA	AA	AA	AC	AA	AC	AA	--	AA	AA	AC	AC	AA	AC	AA	--	AC	AA	AC	AC	AC	AC	AC	AA	AC	AA
TM2834	T/A	A01	84733236	--	AA	TT	TT	AA	AA	TT	TT	AA	TT	AA	TA	TT	TT	TT	TT	TT	TT	AA	TT	TT	TT	TT	AA	TT	AA	TT	TA	--	TT	AA	AA	TT	AA	TT	TA	AA	TT	AA	AA	AA	TA	AA	TT	AA	TT
TM2835	A/G	A01	84738006	--	GG	AA	AA	GG	GG	AA	AA	GG	AA	GG	AG	AA	AA	AA	AA	AA	AA	GG	AA	AA	AA	AA	GG	AA	GG	AA	--	--	AA	GG	GG	AA	GG	AA	AG	GG	AA	GG	GG	GG	AG	GG	AA	GG	AA
TM2843	A/G	A01	84775312	GG	AG	GG	GG	AG	AG	GG	GG	AG	GG	AG	AG	GG	GG	GG	GG	GG	GG	AG	GG	GG	GG	GG	AG	GG	AG	GG	--	GG	GG	AG	AG	GG	AG	GG	--	AG	GG	AG	AG	AG	--	AG	GG	AG	GG
TM2844	A/G	A01	84778176	--	TT	CC	CC	TT	TT	CC	CC	TT	CC	TT	TC	CC	CC	CC	CC	CC	CC	TT	CC	CC	CC	CC	TT	CC	TT	CC	TC	TC	CC	TT	TT	CC	TT	CC	TC	TT	CC	TT	TT	TT	TC	TT	CC	TT	CC
TM2846	A/G	A01	84794243	--	GG	AA	AA	GG	GG	AA	AA	GG	AA	GG	AG	AA	AA	AA	AA	AA	AA	GG	AA	AA	AA	AA	GG	AA	GG	AA	AG	--	AA	GG	GG	AA	GG	AA	AG	GG	AA	GG	GG	GG	AG	GG	AA	GG	AA
TM2847	A/G	A01	84798703	CC	TT	CC	CC	TT	TT	CC	CC	TT	CC	TT	TC	CC	CC	CC	CC	CC	CC	TT	CC	CC	CC	CC	TT	CC	TT	CC	--	--	CC	TT	TT	CC	TT	CC	TC	TT	CC	TT	TT	TT	TC	TT	CC	TT	CC
TM2848	T/C	A01	84805385	GG	AA	GG	GG	AA	AA	GG	GG	AA	GG	AA	AG	GG	GG	GG	GG	GG	GG	AA	GG	GG	GG	GG	AA	GG	AA	GG	--	--	GG	AA	AA	GG	AA	GG	AG	AA	GG	AA	AA	AA	AG	AA	GG	AA	GG
TM2855	T/G	A01	84846382	--	CC	AA	AA	CC	CC	AA	AA	CC	AA	CC	AC	AA	AA	AA	AA	AA	AA	CC	AA	AA	AA	AA	CC	AA	CC	AA	AC	--	AA	CC	CC	AA	CC	AA	AC	CC	AA	CC	CC	CC	AC	CC	AA	CC	AA
TM2859	T/G	A01	84871992	--	TT	GG	GG	TT	TT	GG	GG	TT	GG	TT	TG	GG	GG	GG	GG	GG	GG	TT	GG	GG	GG	GG	TT	GG	TT	GG	--	--	GG	TT	TT	GG	TT	GG	TG	TT	GG	TT	TT	TT	TG	TT	GG	TT	GG
TM2863	T/C	A01	84890976	--	GG	AA	AA	GG	GG	AA	AA	GG	AA	GG	AG	AA	AA	AA	AA	AA	AA	GG	AA	AA	AA	AA	GG	AA	GG	AA	AG	--	AA	GG	GG	AA	GG	AA	AG	GG	AA	GG	GG	GG	AG	GG	AA	GG	AA
TM2864	T/C	A01	84894931	--	GG	AG	--	GG	GG	AG	AG	GG	AG	GG	GG	AG	AG	AG	AG	AG	AG	GG	AG	AG	AG	AG	GG	AG	GG	AG	--	--	AG	GG	GG	AG	GG	AG	GG	GG	AG	GG	GG	GG	--	GG	AG	GG	AG
TM2866	T/G	A01	84899663	AA	AC	AA	AA	AC	AC	AA	AA	AC	AA	AC	AC	AA	AA	AA	AA	AA	AA	AC	AA	AA	AA	AA	AC	AA	AC	AA	--	--	AA	AC	AC	AA	AC	AA	--	AC	AA	AC	AC	AC	--	AC	AA	AC	AA
TM2867	T/G	A01	84905667	--	TT	GG	GG	TT	TT	GG	GG	TT	GG	TT	TG	GG	GG	GG	GG	GG	GG	TT	GG	GG	GG	GG	TT	GG	TT	GG	TG	TG	GG	TT	TT	GG	TT	GG	TG	TT	GG	TT	TT	TT	TG	TT	GG	TT	GG
TM2868	A/G	A01	84913005	--	TT	CC	CC	TT	TT	CC	CC	TT	CC	TT	TC	CC	CC	CC	CC	CC	CC	TT	CC	CC	CC	CC	TT	CC	TT	CC	TC	TC	CC	TT	TT	CC	TT	CC	TC	TT	CC	TT	TT	TT	TC	TT	CC	TT	CC
TM2869	A/G	A01	84923213	--	CC	TT	TT	CC	CC	TT	TT	CC	TT	CC	TC	TT	TT	TT	TT	TT	TT	CC	TT	TT	TT	TT	CC	TT	CC	TT	--	--	TT	CC	CC	TT	CC	TT	TC	CC	TT	CC	CC	CC	TC	CC	TT	CC	TT
TM2871	T/C	A01	84931539	TT	TC	TT	TT	TC	TC	TT	TT	TC	TT	TC	TC	TT	TT	TT	TT	TT	TT	TT	TT	TT	TT	TT	TC	TT	TC	TT	--	--	TT	TC	TC	TT	TC	TT	--	TC	TT	TC	TC	TT	TC	TT	TT	TC	TT
TM2877	T/C	A01	84987074	--	AA	GG	GG	AA	AA	GG	GG	AA	GG	AA	AG	GG	GG	GG	GG	GG	GG	GG	GG	GG	GG	GG	AA	GG	AA	GG	--	--	GG	AA	AA	GG	AA	GG	AG	AA	GG	AA	AA	GG	AG	GG	GG	AA	GG
TM2880	A/G	A01	85001391	--	CC	--	TT	CC	CC	TT	TT	CC	TT	CC	TC	TT	TT	TT	TT	TT	TT	CC	TT	TT	TT	TT	CC	TT	CC	TT	--	--	TT	CC	CC	TT	CC	TT	TC	CC	TT	CC	CC	CC	TC	CC	TT	CC	TT
TM2881	A/C	A01	85017312	GG	TT	GG	GG	--	TT	GG	GG	TT	GG	TT	TG	GG	GG	GG	GG	GG	GG	TT	GG	GG	GG	GG	TT	GG	TT	GG	--	GG	GG	TT	TT	GG	TT	GG	--	TT	GG	TT	TT	TT	TG	TT	GG	TT	GG
TM2884	T/C	A01	85029696	TT	TC	TT	TT	TC	TC	TT	TT	TC	TT	TC	TC	TT	TT	TT	TT	TT	TT	TC	TT	TT	TT	TT	TC	TT	TC	TT	TC	--	TT	TC	TC	TT	TC	TT	TC	TC	TT	TC	TC	TC	TC	TC	TT	TC	TT
TM2885	T/C	A01	85035945	--	CC	TT	TT	CC	CC	TT	TT	CC	TT	CC	TC	TT	TT	TT	TT	TT	TT	CC	TT	TT	TT	TT	CC	TT	CC	TT	TC	--	TT	CC	CC	TT	CC	TT	TC	CC	TT	CC	CC	CC	TC	CC	TT	CC	TT
TM2887	T/C	A01	85050726	--	GG	AA	AA	GG	GG	AA	AA	GG	AA	GG	AG	AA	AA	AA	AA	AA	AA	GG	AA	AA	AA	AA	GG	AA	GG	AA	--	--	AA	GG	GG	AA	GG	AA	AG	GG	AA	GG	GG	GG	AG	GG	AA	GG	AA
TM2888	T/C	A01	85057971	--	GG	AA	AA	GG	GG	AA	AA	GG	AA	GG	AG	AA	AA	AA	AA	AA	AA	GG	AA	AA	AA	AA	GG	AA	GG	AA	--	--	AA	--	GG	AA	GG	AA	AG	GG	AA	GG	GG	GG	AG	GG	AA	GG	AA
TM2890	A/G	A01	85079335	--	AA	GG	GG	AA	AA	GG	GG	AA	GG	AA	AG	GG	GG	GG	GG	GG	GG	AA	GG	GG	GG	GG	AA	GG	AA	GG	AG	--	GG	AA	AA	GG	AA	GG	AG	AA	GG	AA	AA	AA	AG	AA	GG	AA	GG
TM2891	A/C	A01	85081504	--	AA	CC	CC	AA	AA	CC	CC	AA	CC	AA	AC	CC	CC	CC	CC	CC	CC	AA	CC	CC	CC	CC	AA	CC	AA	CC	AC	--	CC	AA	AA	CC	AA	CC	AC	AA	CC	AA	AA	AA	AC	AA	CC	AA	CC
TM2892	C/G	A01	85085112	--	GG	CC	CC	GG	GG	CC	CC	GG	CC	GG	CG	CC	CC	CC	CC	CC	CC	GG	CC	CC	CC	CC	GG	CC	GG	CC	--	--	CC	GG	GG	CC	GG	CC	CG	GG	CC	GG	GG	GG	CG	GG	CC	GG	CC
TM2893	T/C	A01	85087310	--	CC	TT	TT	CC	CC	TT	TT	CC	TT	CC	TC	TT	TT	TT	TT	TT	TT	CC	TT	TT	TT	TT	CC	TT	CC	TT	TC	TC	TT	CC	CC	TT	CC	TT	TC	CC	TT	CC	CC	CC	TC	CC	TT	CC	TT
TM2894	T/C	A01	85089789	--	GG	AA	AA	GG	GG	AA	AA	GG	AA	GG	AG	AA	AA	AA	AA	AA	AA	AA	AA	AA	AA	AA	GG	AA	GG	AA	AG	--	AA	GG	GG	AA	GG	AA	AG	GG	AA	GG	GG	AA	AG	AA	AA	GG	AA
TM2896	A/G	A01	85104025	--	TC	CC	CC	TC	TC	CC	CC	TC	CC	TC	--	CC	CC	CC	CC	CC	CC	TC	CC	CC	CC	CC	TC	CC	TC	CC	--	--	CC	TC	TC	CC	TC	CC	--	TC	CC	TC	TC	TC	--	TC	CC	TC	CC
TM2897	A/G	A01	85115452	--	TT	CC	CC	TT	TT	CC	CC	TT	CC	TT	TC	CC	CC	CC	CC	CC	CC	TT	CC	CC	CC	CC	TT	CC	TT	CC	TC	--	CC	TT	TT	CC	TT	CC	TC	TT	CC	TT	TT	TT	TC	TT	CC	TT	CC
TM2898	A/C	A01	85117967	--	CC	AA	AA	CC	CC	AA	AA	CC	AA	CC	AC	AA	AA	AA	AA	AA	AA	CC	AA	AA	AA	AA	CC	AA	CC	AA	AC	AC	AA	CC	CC	AA	CC	AA	AC	CC	AA	CC	CC	CC	AC	CC	AA	CC	AA
TM2899	G/C	A01	85138219	GG	CG	GG	GG	CG	CG	GG	GG	CG	GG	CG	CG	GG	GG	GG	GG	GG	GG	GG	GG	GG	GG	GG	CG	GG	CG	GG	--	GG	GG	CG	CG	GG	CG	GG	--	CG	GG	CG	CG	GG	--	GG	GG	CG	GG
TM2903	A/G	A01	85151826	--	TC	CC	CC	TC	TC	CC	CC	TC	CC	TC	--	CC	CC	CC	CC	CC	CC	CC	CC	CC	CC	CC	TC	CC	TC	CC	--	--	CC	TC	TC	CC	TC	CC	--	TC	CC	TC	TC	CC	--	CC	CC	TC	CC
TM2905	A/G	A01	85173727	--	GG	--	--	GG	GG	AA	AA	GG	AA	GG	AG	AA	AA	AA	AA	AA	AA	GG	AA	AA	AA	AA	GG	AA	GG	AA	--	--	AA	GG	GG	AA	GG	AA	AG	GG	AA	GG	GG	GG	AG	GG	AA	GG	AA
TM2906	A/G	A01	85179052	--	GG	AA	AA	GG	GG	AA	AA	GG	AA	GG	AG	AA	AA	AA	AA	AA	AA	GG	AA	AA	AA	AA	GG	AA	GG	AA	AG	--	AA	GG	GG	AA	GG	AA	AG	GG	AA	GG	GG	GG	AG	GG	AA	GG	AA
TM2911	T/C	A01	85224007	TT	TC	TT	TT	TC	TC	TT	TT	TC	TT	TC	--	TT	TT	TT	TT	TT	TT	TC	TT	TT	TT	TT	TC	TT	TC	TT	TT	TT	TT	TC	TC	TT	TC	TT	--	TC	TT	TC	TC	TC	--	TC	TT	TC	TT
TM2912	A/T	A01	85234285	--	AT	TT	TT	AT	AT	TT	TT	AT	TT	AT	--	TT	TT	TT	TT	TT	TT	TT	TT	TT	TT	TT	AT	TT	AT	TT	--	--	TT	AT	AT	TT	AT	TT	--	AT	TT	AT	AT	TT	--	TT	TT	AT	TT
TM2913	A/G	A01	85239130	GG	AA	GG	GG	AA	AA	GG	GG	AA	GG	AA	AG	GG	GG	GG	GG	GG	GG	AA	GG	GG	GG	GG	AA	GG	AA	GG	AG	--	GG	AA	AA	GG	AA	GG	AG	AA	GG	AA	AA	AA	AG	AA	GG	AA	GG
TM2918	T/G	A01	85269124	--	CC	AA	AA	CC	CC	AA	AA	CC	AA	CC	--	AA	AA	AA	AA	AA	AA	CC	AA	AA	AA	AA	CC	AA	CC	AA	--	--	AA	CC	CC	AA	CC	AA	AC	CC	AA	CC	CC	CC	--	CC	AA	CC	AA
TM2922	A/C	A01	85292172	GG	TT	GG	GG	TT	TT	GG	GG	TT	GG	TT	TG	GG	GG	GG	GG	GG	GG	TT	GG	GG	GG	GG	TT	GG	TT	GG	--	--	GG	TT	TT	GG	TT	GG	TG	TT	GG	TT	TT	TT	TG	TT	GG	TT	GG
TM2923	A/T	A01	85296465	--	AA	TT	TT	AA	AA	TT	TT	AA	TT	AA	AT	TT	TT	TT	TT	TT	TT	AA	TT	TT	TT	TT	AA	TT	AA	TT	AT	--	TT	AA	AA	TT	AA	TT	AT	AA	TT	AA	AA	AA	AT	AA	TT	AA	TT
TM2924	T/G	A01	85306529	AC	CC	AA	AA	CC	CC	AA	AA	CC	AA	CC	AC	AA	AA	AA	AA	AA	AA	CC	AA	AA	AA	AA	CC	AA	CC	AA	AC	AC	AA	CC	CC	AA	CC	AA	AC	CC	AA	CC	CC	CC	AC	CC	AA	CC	AA
TM2925	A/G	A01	85309486	--	TT	CC	CC	TT	TT	CC	CC	TT	CC	TT	TC	CC	CC	CC	CC	CC	CC	TT	CC	CC	CC	CC	TT	CC	TT	CC	--	--	CC	TT	TT	CC	TT	CC	TC	TT	CC	TT	TT	TT	TC	TT	CC	TT	CC
TM2928	T/C	A01	85331004	--	CC	--	--	CC	CC	TT	TT	CC	TT	CC	CC	TT	TT	TT	TT	TT	TT	CC	TT	TT	TT	TT	CC	TT	CC	TT	TC	--	--	CC	CC	TT	CC	TT	TC	CC	TT	CC	CC	CC	CC	CC	TT	CC	TT
TM2931	T/C	A01	85351120	CC	TT	CC	CC	TT	TT	CC	CC	TT	CC	TT	TC	CC	CC	CC	CC	CC	CC	TT	CC	CC	CC	CC	TT	CC	TT	CC	--	--	CC	TT	TT	CC	TT	CC	TC	TT	CC	TT	TT	TT	TC	TT	CC	TT	CC
TM2933	T/C	A01	85359778	--	GG	AA	AA	GG	GG	AA	AA	GG	AA	GG	AG	AA	AA	AA	AA	AA	AA	GG	AA	AA	AA	AA	GG	AA	GG	AA	AG	--	AA	GG	GG	AA	GG	AA	AG	GG	AA	GG	GG	GG	AG	GG	AA	GG	AA
TM2934	A/G	A01	85362863	--	AA	GG	GG	AA	AA	GG	GG	AA	GG	AA	AG	GG	GG	GG	GG	GG	GG	AA	GG	GG	GG	GG	AA	GG	AA	GG	AG	--	GG	AA	AA	GG	AA	GG	AG	AA	GG	AA	AA	AA	AG	AA	GG	AA	GG
TM2936	A/G	A01	85374378	--	CC	TT	TT	CC	CC	TT	TT	CC	TT	CC	TC	TT	TT	TT	TT	TT	TT	CC	TT	TT	TT	TT	CC	TT	CC	TT	TC	--	TT	CC	CC	TT	CC	TT	TC	CC	TT	CC	CC	CC	TC	CC	TT	CC	TT
TM2937	A/G	A01	85382107	--	GG	AA	AA	GG	GG	AA	AA	GG	AA	GG	AG	AA	AA	AA	AA	AA	AA	GG	AA	AA	AA	AA	GG	AA	GG	AA	--	--	AA	GG	GG	AA	GG	AA	AG	GG	AA	GG	GG	GG	AG	GG	AA	GG	AA
TM2944	T/C	A01	85421147	--	TT	CC	CC	TT	TT	CC	CC	TT	CC	TT	TC	CC	CC	CC	CC	CC	CC	TT	CC	CC	CC	CC	TT	CC	TT	CC	TC	TC	CC	TT	TT	CC	TT	CC	TC	TT	CC	TT	TT	TT	TC	TT	CC	TT	CC
TM2946	T/C	A01	85426938	--	GG	GG	GG	AG	AG	GG	GG	AG	GG	GG	--	GG	GG	GG	GG	GG	GG	AG	GG	GG	GG	GG	AG	GG	AG	GG	--	GG	GG	AG	--	GG	AG	GG	GG	AG	GG	AG	AG	GG	GG	GG	GG	AG	GG
TM2947	T/C	A01	85436704	--	TC	CC	CC	TC	TC	CC	CC	TC	CC	TC	--	CC	CC	CC	CC	CC	CC	TC	CC	CC	CC	CC	TC	CC	TC	CC	--	--	CC	TC	TC	CC	TC	CC	--	TC	CC	TC	TC	TC	--	TC	CC	TC	CC
TM2949	T/C	A01	85454433	CC	TC	CC	CC	TC	TC	CC	CC	TC	CC	TC	--	CC	CC	CC	CC	CC	CC	TC	CC	CC	CC	CC	TC	CC	TC	CC	--	--	CC	TC	TC	CC	TC	CC	--	TC	CC	TC	TC	TC	--	TC	CC	TC	CC
TM2951	A/C	A01	85466210	TT	GG	TT	TT	GG	GG	TT	TT	GG	TT	GG	TG	TT	TT	TT	TT	TT	TT	GG	TT	TT	TT	TT	GG	TT	GG	TT	--	--	TT	GG	GG	TT	GG	TT	TG	GG	TT	GG	GG	GG	TG	GG	TT	GG	TT
TM2952	A/C	A01	85473391	--	CC	AA	AA	CC	CC	AA	AA	CC	AA	CC	AC	AA	AA	AA	AA	AA	AA	CC	AA	AA	AA	AA	CC	AA	CC	AA	--	--	AA	CC	CC	AA	CC	AA	AC	CC	AA	CC	CC	CC	AC	CC	AA	CC	AA
TM2953	T/C	A01	85479221	--	TT	CC	CC	TT	TT	CC	CC	TT	CC	TT	TC	CC	CC	CC	CC	CC	CC	TT	CC	CC	CC	CC	TT	CC	TT	CC	TC	--	CC	TT	TT	CC	TT	CC	TC	TT	CC	TT	TT	TT	TC	TT	CC	TT	CC
TM2954	A/G	A01	85482989	--	GG	AA	AA	GG	GG	AA	AA	GG	AA	GG	AG	AA	AA	AA	AA	AA	AA	GG	AA	AA	AA	AA	GG	AA	GG	AA	AG	--	AA	GG	GG	AA	GG	AA	AG	GG	AA	GG	GG	GG	AG	GG	AA	GG	AA
TM2956	A/G	A01	85488735	--	GG	AA	AA	GG	GG	AA	AA	GG	AA	GG	AG	AA	AA	AA	AA	AA	AA	GG	AA	AA	AA	AA	GG	AA	GG	AA	AG	--	AA	GG	GG	AA	GG	AA	AG	GG	AA	GG	GG	GG	AG	GG	AA	GG	AA
TM2957	T/G	A01	85493367	--	TT	GG	GG	TT	TT	GG	GG	TT	GG	TT	--	GG	GG	GG	GG	GG	GG	TT	GG	GG	GG	GG	TT	GG	TT	GG	--	--	GG	TT	TT	GG	TT	GG	TG	TT	GG	TT	TT	TT	TG	TT	GG	TT	GG
TM2958	T/C	A01	85498857	CC	TC	CC	CC	TC	TC	CC	CC	TC	CC	TC	--	CC	CC	CC	CC	CC	CC	TC	CC	CC	CC	CC	TC	CC	TC	CC	--	CC	CC	TC	TC	CC	TC	CC	--	TC	CC	TC	TC	TC	TC	TC	CC	TC	CC
TM2960	T/C	A01	85507965	GG	AG	GG	GG	AG	AG	GG	GG	AG	GG	AG	--	GG	GG	GG	GG	GG	GG	AG	GG	GG	GG	GG	AG	GG	AG	GG	--	--	GG	AG	AG	GG	AG	GG	--	AG	GG	AG	AG	AG	--	AG	GG	AG	GG
TM2962	A/C	A01	85536321	--	TG	TT	TT	TG	TG	TT	TT	TG	TT	TG	TG	TT	TT	TT	TT	TT	TT	TG	TT	TT	TT	TT	TG	TT	TG	TT	--	--	TT	TG	TG	TT	TG	TT	--	TG	TT	TG	TG	TG	--	TG	TT	TG	TT
TM2965	A/G	A01	85547640	--	TT	CC	CC	TT	TT	CC	CC	TT	CC	TT	TC	CC	CC	--	CC	CC	CC	TT	CC	CC	CC	CC	TT	CC	TT	CC	--	--	CC	TT	TT	CC	TT	CC	TC	TT	CC	TT	TT	TT	TC	TT	CC	TT	CC
TM2966	T/G	A01	85550794	--	GG	TT	TT	GG	GG	TT	TT	GG	TT	GG	GG	TT	TT	TT	TT	TT	TT	GG	TT	TT	TT	TT	GG	TT	GG	TT	--	--	TT	GG	GG	TT	GG	TT	TG	GG	TT	GG	GG	GG	--	GG	TT	GG	TT
TM2967	A/C	A01	85557459	--	GG	--	--	GG	GG	TT	TT	GG	TT	GG	TG	TT	TT	TT	TT	TT	TT	GG	TT	TT	TT	TT	GG	TT	GG	TT	--	TT	TT	GG	GG	TT	GG	TT	TG	GG	TT	GG	GG	GG	TG	GG	TT	GG	TT
TM2972	T/C	A01	85583108	--	GG	AA	AA	GG	GG	AA	AA	GG	AA	GG	--	AA	AA	AA	AA	AA	AA	GG	AA	AA	AA	AA	GG	AA	GG	AA	--	--	AA	GG	GG	AA	GG	AA	AG	GG	AA	GG	GG	GG	AG	GG	AA	GG	AA
TM2973	A/G	A01	85587161	--	AG	GG	GG	AG	AG	GG	GG	AG	GG	AG	--	GG	GG	GG	GG	GG	GG	AG	GG	GG	GG	GG	AG	GG	AG	GG	--	--	GG	AG	AG	GG	AG	GG	--	AG	GG	AG	AG	AG	--	AG	GG	AG	GG
TM2975	T/A	A01	85595171	--	AA	TT	TT	AA	AA	TT	TT	AA	TT	AA	AT	TT	TT	TT	TT	TT	TT	AA	TT	TT	TT	TT	AA	TT	AA	TT	AT	--	TT	AA	AA	TT	AA	TT	AT	AA	TT	AA	AA	AA	AT	AA	TT	AA	TT
TM2976	T/C	A01	85602468	--	CC	TT	TT	CC	CC	TT	TT	CC	TT	CC	TC	TT	TT	TT	TT	TT	TT	CC	TT	TT	TT	TT	CC	TT	CC	TT	TC	--	TT	CC	CC	TT	CC	TT	TC	CC	TT	CC	CC	CC	TC	CC	TT	CC	TT
TM2977	T/C	A01	85607794	--	TC	CC	CC	TC	TC	CC	CC	TC	CC	TC	--	CC	CC	CC	CC	CC	CC	TC	CC	CC	CC	CC	TC	CC	TC	CC	--	--	CC	TC	TC	CC	TC	CC	--	TC	CC	TC	TC	TC	TC	TC	CC	TC	CC
TM2978	A/G	A01	85612683	--	AA	GG	GG	AA	AA	GG	GG	AA	GG	AA	AG	GG	GG	GG	GG	GG	GG	AA	GG	GG	GG	GG	AA	GG	AA	GG	--	--	GG	AA	AA	GG	AA	GG	AG	AA	GG	AA	AA	AA	AG	AA	GG	AA	GG
TM2980	T/C	A01	85636640	AA	GG	AA	AA	GG	GG	AA	AA	GG	AA	GG	AG	AA	AA	AA	AA	AA	AA	GG	AA	AA	AA	AA	GG	AA	GG	AA	--	AA	AA	GG	GG	AA	GG	AA	--	GG	AA	GG	GG	GG	AG	GG	AA	GG	AA
TM2981	A/G	A01	85642081	--	CC	TT	TT	CC	CC	TT	TT	CC	TT	CC	TC	TT	TT	TT	TT	TT	TT	CC	TT	TT	TT	TT	CC	TT	CC	TT	--	--	TT	CC	CC	TT	CC	TT	TC	CC	TT	CC	CC	CC	TC	CC	TT	CC	TT
TM2983	A/T	A01	85658132	--	TA	AA	AA	TA	TA	AA	AA	TA	AA	TA	--	AA	AA	AA	AA	AA	AA	AA	AA	AA	AA	AA	TA	AA	TA	AA	--	--	AA	TA	TA	AA	TA	AA	--	TA	AA	TA	TA	AA	TA	AA	AA	TA	AA
TM2985	T/C	A01	85679304	GG	AG	GG	GG	AG	AG	GG	GG	AG	GG	AG	--	GG	GG	GG	GG	GG	GG	GG	GG	GG	GG	GG	AG	GG	AG	GG	GG	--	GG	AG	AG	GG	AG	GG	--	AG	GG	AG	AG	GG	AG	GG	GG	AG	GG
TM2986	A/T	A01	85681833	--	AT	TT	TT	--	AT	TT	TT	AT	TT	AT	AT	TT	TT	TT	TT	TT	TT	TT	TT	TT	TT	TT	AT	TT	AT	TT	--	TT	TT	AT	AT	TT	AT	TT	--	AT	TT	AT	AT	TT	AT	TT	TT	AT	TT
TM2988	T/C	A01	85691290	--	AG	GG	GG	AG	AG	GG	GG	AG	GG	AG	--	GG	GG	GG	GG	GG	GG	AG	GG	GG	GG	GG	AG	GG	AG	GG	--	--	GG	AG	AG	GG	AG	GG	--	AG	GG	AG	AG	AG	--	AG	GG	AG	GG
TM2989	A/G	A01	85698816	--	AG	GG	GG	AG	AG	GG	GG	AG	GG	AG	--	GG	GG	GG	GG	GG	GG	GG	GG	GG	GG	GG	AG	GG	AG	GG	--	--	GG	AG	AG	GG	AG	GG	--	AG	GG	AG	AG	GG	--	GG	GG	AG	GG
TM2990	T/C	A01	85703220	--	GG	AA	AA	GG	GG	AA	AA	GG	AA	GG	--	AA	AA	AA	AA	AA	AA	GG	AA	AA	AA	AA	GG	AA	GG	AA	--	--	AA	GG	GG	AA	GG	AA	AG	GG	AA	GG	GG	GG	AG	GG	AA	GG	AA
TM2991	T/C	A01	85711030	--	TT	CC	CC	TT	TT	CC	CC	TT	CC	TT	TC	CC	CC	CC	CC	CC	CC	TT	CC	CC	CC	CC	TT	CC	TT	CC	--	--	CC	TT	TT	CC	TT	CC	TC	TT	CC	TT	TT	TT	TC	TT	CC	TT	CC
TM2993	A/G	A01	85732248	--	TT	CC	CC	TT	TT	CC	CC	TT	CC	TT	TC	CC	CC	CC	CC	CC	CC	TT	CC	CC	CC	CC	TT	CC	TT	CC	--	--	CC	TT	TT	CC	TT	CC	TC	TT	CC	TT	TT	TT	--	TT	CC	TT	CC
TM2994	T/C	A01	85736634	--	GG	AA	AA	GG	GG	AA	AA	GG	AA	GG	AG	AA	AA	AA	AA	AA	AA	GG	AA	AA	AA	AA	GG	AA	GG	AA	--	--	AA	GG	GG	AA	GG	AA	AG	GG	AA	GG	GG	GG	AG	GG	AA	GG	AA
TM2995	T/C	A01	85739572	--	TT	CC	CC	TT	TT	CC	CC	TT	CC	TT	TC	CC	CC	CC	CC	CC	CC	TT	CC	CC	CC	CC	TT	CC	TT	CC	TC	--	CC	TT	TT	CC	TT	CC	TC	TT	CC	TT	TT	TT	TC	TT	CC	TT	CC
TM2997	T/C	A01	85749856	--	TT	CC	CC	TT	TT	CC	CC	TT	CC	TT	TC	CC	CC	CC	CC	CC	CC	TT	CC	CC	CC	CC	TT	CC	TT	CC	TC	TC	CC	TT	TT	CC	TT	CC	TC	TT	CC	TT	TT	TT	TC	TT	CC	TT	CC
TM2998	T/G	A01	85761140	--	GG	TT	TT	GG	GG	TT	TT	GG	TT	GG	--	TT	TT	TT	TT	TT	TT	GG	TT	TT	TT	TT	GG	TT	GG	TT	--	--	TT	GG	GG	TT	GG	TT	TG	GG	TT	GG	GG	GG	--	GG	TT	GG	TT
TM3001	A/G	A01	85770340	TC	CC	--	--	CC	CC	TT	TT	CC	TT	CC	CC	TT	TT	TT	TT	TT	TT	CC	TT	TT	TT	--	CC	TT	CC	TT	TC	TC	TT	CC	CC	TT	CC	TT	CC	CC	TT	CC	CC	CC	CC	CC	TT	CC	TT
TM3004	A/T	A01	85826434	--	TT	AA	AA	TT	TT	AA	AA	TT	AA	TT	AT	AA	AA	AA	AA	AA	AA	TT	AA	AA	AA	AA	TT	AA	TT	AA	--	--	AA	TT	TT	AA	TT	AA	AT	TT	AA	TT	TT	TT	AT	TT	AA	TT	AA
TM3006	T/C	A01	85836199	--	CC	TT	TT	CC	CC	TT	TT	CC	TT	CC	TC	TT	TT	TT	TT	TT	TT	CC	TT	TT	TT	TT	CC	TT	CC	TT	--	--	TT	CC	CC	TT	CC	TT	TC	CC	TT	CC	CC	CC	TC	CC	TT	CC	TT
TM3008	A/T	A01	85844069	AT	TT	AA	AA	TT	TT	AA	AA	TT	AA	TT	AT	AA	AA	AA	AA	AA	AA	TT	AA	AA	AA	AA	TT	AA	TT	AA	AT	AT	AA	TT	TT	AA	TT	AA	AT	TT	AA	TT	TT	TT	AT	TT	AA	TT	AA
TM3009	A/G	A01	85851293	--	CC	TT	TT	CC	CC	TT	TT	CC	TT	CC	TC	TT	TT	TT	TT	TT	TT	CC	TT	TT	TT	TT	CC	TT	CC	TT	TC	TC	TT	CC	CC	TT	CC	TT	TC	CC	TT	CC	CC	CC	TC	CC	TT	CC	TT
TM3010	T/A	A01	85857156	AT	AA	TT	TT	AA	AA	TT	TT	AA	TT	AA	AT	TT	TT	TT	TT	TT	TT	AA	TT	TT	TT	TT	AA	TT	AA	TT	AT	AT	TT	AA	AA	TT	AA	TT	AT	AA	TT	AA	AA	AA	AT	AA	TT	AA	TT
TM3011	A/G	A01	85863140	--	CC	TT	TT	CC	CC	TT	TT	CC	TT	CC	TC	TT	TT	TT	TT	TT	TT	CC	TT	TT	TT	TT	CC	TT	CC	TT	--	--	TT	CC	CC	TT	CC	TT	TC	CC	TT	CC	CC	CC	TC	CC	TT	CC	TT
TM3012	T/G	A01	85866149	--	GG	TT	TT	GG	GG	TT	TT	GG	TT	GG	TG	TT	TT	TT	TT	TT	TT	GG	TT	TT	TT	TT	GG	TT	GG	TT	TG	TG	TT	GG	GG	TT	GG	TT	TG	GG	TT	GG	GG	GG	TG	GG	TT	GG	TT
TM3013	T/G	A01	85874244	--	TT	GG	GG	TT	TT	GG	GG	TT	GG	TT	TG	GG	GG	GG	GG	GG	GG	TT	GG	GG	GG	GG	TT	GG	TT	GG	TG	TG	GG	TT	TT	GG	TT	GG	TG	TT	GG	TT	TT	TT	TG	TT	GG	TT	GG
TM3014	A/G	A01	85880887	--	CC	TT	--	CC	CC	TT	TT	CC	TT	CC	--	TT	TT	TT	TT	TT	TT	CC	TT	TT	TT	TT	CC	TT	CC	TT	--	--	TT	CC	CC	TT	CC	TT	TC	CC	TT	CC	CC	CC	TC	CC	TT	CC	TT
TM3018	A/G	A01	85896516	--	AA	GG	GG	AA	AA	GG	GG	AA	GG	AA	AG	GG	GG	GG	GG	GG	GG	AA	GG	GG	GG	GG	AA	GG	AA	GG	AG	AG	GG	AA	AA	GG	AA	GG	AG	AA	GG	AA	AA	AA	AG	AA	GG	AA	GG
TM3022	T/C	A01	85920622	--	TC	TT	TT	TC	TC	TT	TT	TC	TT	TC	TC	TT	TT	TT	TT	TT	TT	TC	TT	TT	TT	TT	TC	TT	TC	TT	TT	TT	TT	TC	TC	TT	TC	TT	--	TC	TT	TC	TC	TC	--	TC	TT	TC	TT
TM3026	T/C	A01	85938976	CC	TC	CC	CC	TC	TC	CC	CC	TC	CC	TC	--	CC	CC	CC	CC	CC	CC	TC	CC	CC	CC	CC	TC	CC	TC	CC	--	--	CC	TC	TC	CC	TC	CC	--	TC	CC	TC	TC	TC	--	TC	CC	TC	CC
TM3030	T/C	A01	85967617	--	AA	GG	GG	AA	AA	GG	GG	AA	GG	AA	AG	GG	GG	GG	GG	GG	GG	AA	GG	GG	GG	GG	AA	GG	AA	GG	AG	AG	GG	AA	AA	GG	AA	GG	AG	AA	GG	AA	AA	AA	AG	AA	GG	AA	GG
TM3031	A/T	A01	85971510	TT	AT	TT	TT	AT	AT	TT	TT	AT	TT	AT	AT	TT	TT	TT	TT	TT	TT	AT	TT	TT	TT	TT	AT	TT	AT	TT	--	TT	TT	AT	AT	TT	AT	TT	AT	AT	TT	AT	AT	AT	AT	AT	TT	AT	TT
TM3032	A/G	A01	85976355	--	AG	GG	GG	AG	AG	GG	GG	AG	GG	AG	AG	GG	GG	GG	GG	GG	GG	AG	GG	GG	GG	GG	AG	GG	AG	GG	--	--	GG	AG	AG	GG	AG	GG	AG	AG	GG	AG	AG	AG	AG	AG	GG	AG	GG
TM3033	A/C	A01	85979910	--	CC	--	AA	CC	CC	AA	AA	CC	AA	CC	--	AA	AA	AA	AA	AA	AA	AA	AA	AA	AA	AA	CC	AA	CC	AA	--	--	AA	CC	CC	AA	CC	AA	AC	CC	AA	CC	CC	AA	--	AA	AA	CC	AA
TM3034	T/G	A01	85991322	CC	AC	CC	CC	AC	AC	CC	CC	AC	CC	AC	CC	CC	CC	CC	CC	CC	CC	AC	CC	CC	CC	CC	AC	CC	AC	CC	--	--	CC	AC	AC	CC	AC	CC	--	AC	CC	AC	AC	AC	--	AC	CC	AC	CC
TM3036	T/C	A01	86002250	--	AA	GG	GG	AA	AA	GG	GG	AA	GG	AA	AG	GG	GG	GG	GG	GG	GG	GG	GG	GG	GG	GG	AA	GG	AA	GG	AG	--	GG	AA	AA	GG	AA	GG	AG	AA	GG	AA	AA	GG	AG	GG	GG	AA	GG
TM3037	T/C	A01	86007805	--	TT	CC	CC	TT	TT	CC	CC	TT	CC	TT	TC	CC	CC	CC	CC	CC	CC	TT	CC	CC	CC	CC	TT	CC	TT	CC	--	--	CC	TT	TT	CC	TT	CC	TC	TT	CC	TT	TT	TT	TC	TT	CC	TT	CC
TM3043	T/C	A01	86035876	TT	TC	TT	TT	TC	TC	TT	TT	TC	TT	TC	TC	TT	TT	TT	TT	TT	TT	TC	TT	TT	TT	TT	TC	TT	TC	TT	TT	--	TT	TC	TC	TT	TC	TT	TC	TC	TT	TC	TC	TC	TC	TC	TT	TC	TT
TM3044	T/C	A01	86047754	CC	TC	CC	CC	TC	TC	CC	CC	TC	CC	TC	--	CC	CC	CC	CC	CC	CC	TC	CC	CC	CC	CC	TC	CC	TC	CC	--	--	CC	TC	TC	CC	TC	CC	--	TC	CC	TC	TC	TC	--	TC	CC	TC	CC
TM3046	T/C	A01	86108499	CC	TC	CC	CC	TC	TC	CC	CC	TC	CC	TC	CC	CC	CC	CC	CC	CC	CC	TC	CC	CC	CC	CC	TC	CC	TC	CC	CC	CC	CC	TC	TC	CC	TC	CC	--	TC	CC	TC	TC	TC	--	TC	CC	TC	CC
TM3048	T/A	A01	86120515	--	AA	TT	TT	AA	AA	TT	TT	AA	TT	AA	AT	TT	TT	TT	TT	TT	TT	AA	TT	TT	TT	TT	AA	TT	AA	TT	--	--	TT	AA	AA	TT	AA	TT	AT	AA	TT	AA	AA	AA	AT	AA	TT	AA	TT
TM3050	T/C	A01	86126847	--	AA	GG	GG	AA	AA	GG	GG	AA	GG	AA	AG	GG	GG	GG	GG	GG	GG	AA	GG	GG	GG	GG	AA	GG	AA	GG	AG	--	GG	AA	AA	GG	AA	GG	AG	AA	GG	AA	AA	AA	AG	AA	GG	AA	GG
TM3052	T/C	A01	86138099	CC	TC	CC	CC	TC	TC	CC	CC	TC	CC	TC	--	CC	CC	CC	CC	CC	CC	TC	CC	CC	CC	CC	TC	CC	TC	CC	--	CC	CC	TC	TC	CC	TC	CC	--	TC	CC	TC	TC	TC	TC	TC	CC	TC	CC
TM3057	A/C	A01	86176808	--	CC	AA	AA	CC	CC	AA	AA	CC	AA	CC	AC	AA	AA	AA	AA	AA	AA	CC	AA	AA	AA	AA	CC	AA	CC	AA	--	--	AA	CC	CC	AA	CC	AA	AC	CC	AA	CC	CC	CC	AC	CC	AA	CC	AA
TM3058	T/G	A01	86180209	--	GG	TT	TT	GG	GG	TT	TT	GG	TT	GG	TG	TT	TT	TT	TT	TT	TT	GG	TT	TT	TT	TT	GG	TT	GG	TT	TG	--	TT	GG	GG	TT	GG	TT	TG	GG	TT	GG	GG	GG	TG	GG	TT	GG	TT
TM3059	A/G	A01	86185798	--	GG	AA	AA	GG	GG	AA	AA	GG	AA	GG	AG	AA	AA	AA	AA	AA	AA	GG	AA	AA	AA	AA	GG	AA	GG	AA	AG	AG	AA	GG	GG	AA	GG	AA	AG	GG	AA	GG	GG	GG	AG	GG	AA	GG	AA
TM3063	A/G	A01	86205922	--	TT	CC	CC	TT	TT	CC	CC	TT	CC	TT	TC	CC	CC	CC	CC	CC	CC	TT	CC	CC	CC	CC	TT	CC	TT	CC	--	--	CC	TT	TT	CC	TT	CC	TC	TT	CC	TT	TT	TT	TC	TT	CC	TT	CC
TM3064	A/T	A01	86209960	TT	AT	TT	TT	AT	AT	TT	TT	AT	TT	AT	AT	TT	TT	TT	TT	TT	TT	AT	TT	TT	TT	TT	AT	TT	AT	TT	--	TT	TT	AT	AT	TT	AT	TT	AT	AT	TT	AT	AT	AT	AT	AT	TT	AT	TT
TM3068	A/C	A01	86234327	CC	AA	CC	CC	--	--	CC	CC	AA	CC	AA	AC	CC	CC	CC	CC	CC	CC	AA	CC	CC	CC	CC	AA	CC	AA	CC	CC	--	CC	AA	AA	CC	AA	CC	--	AA	CC	AA	AA	AA	AC	AA	CC	AA	CC
TM3070	A/G	A01	86244857	--	TT	CC	CC	TT	TT	CC	CC	TT	CC	TT	--	CC	CC	CC	CC	CC	CC	TT	CC	CC	CC	CC	TT	CC	TT	CC	--	--	CC	TT	TT	CC	TT	CC	--	TT	CC	TT	TT	TT	--	TT	CC	TT	CC
TM3072	T/G	A01	86253583	--	GG	TT	TT	GG	GG	TT	TT	GG	TT	GG	TG	TT	TT	TT	TT	TT	TT	GG	TT	TT	TT	TT	GG	TT	GG	TT	--	--	TT	GG	GG	TT	GG	TT	TG	GG	TT	GG	GG	GG	TG	GG	TT	GG	TT
TM3073	A/C	A01	86262057	--	AA	CC	CC	AA	AA	CC	CC	AA	CC	AA	AC	CC	CC	CC	CC	CC	CC	AA	CC	CC	CC	CC	AA	CC	AA	CC	AC	--	CC	AA	AA	CC	AA	CC	AC	AA	CC	AA	AA	AA	AC	AA	CC	AA	CC
TM3074	T/C	A01	86266108	--	TT	CC	CC	TT	TT	CC	CC	TT	CC	TT	TC	CC	CC	CC	CC	CC	CC	TT	CC	CC	CC	CC	TT	CC	TT	CC	TC	TC	CC	TT	TT	CC	TT	CC	TC	TT	CC	TT	TT	TT	TC	TT	CC	TT	CC
TM3075	T/C	A01	86283235	TT	TC	TT	TT	CC	CC	--	TT	CC	TT	TC	TC	TT	TT	TT	TT	TT	TT	CC	TT	TT	TT	TT	TC	TT	CC	TT	--	--	TT	TC	CC	TT	CC	TT	--	CC	TT	TC	--	TC	--	CC	TT	CC	TT
TM3079	A/G	A01	86309038	GG	AG	GG	GG	AG	AG	GG	GG	AG	GG	AG	--	GG	GG	GG	GG	GG	GG	AG	GG	GG	GG	GG	AG	GG	AG	GG	--	--	GG	AG	AG	GG	AG	GG	--	AG	GG	AG	AG	AG	AG	AG	GG	AG	GG
TM3080	T/A	A01	86317750	TA	AA	TT	TT	AA	AA	TT	TT	AA	TT	AA	TA	TT	TT	TT	TT	TT	TT	AA	TT	TT	TT	TT	AA	TT	AA	TT	TA	TA	TT	AA	AA	TT	AA	TT	TA	AA	TT	AA	AA	AA	TA	AA	TT	AA	TT
TM3081	A/C	A01	86321262	CC	AC	CC	CC	AC	AC	CC	CC	AC	CC	AC	CC	CC	CC	CC	CC	CC	CC	AC	CC	CC	CC	CC	AC	CC	AC	CC	--	CC	CC	AC	--	CC	AC	CC	CC	AC	CC	AC	AC	AC	CC	AC	CC	AC	CC
TM3084	A/C	A01	86334901	GG	TG	GG	GG	TG	TG	GG	GG	TG	GG	TG	GG	GG	GG	GG	GG	GG	GG	GG	GG	GG	GG	GG	TG	GG	TG	GG	--	GG	GG	TG	TG	GG	TG	GG	GG	TG	GG	TG	TG	GG	--	GG	GG	TG	GG
TM3085	A/G	A01	86339367	--	AG	GG	GG	AG	AG	GG	GG	AG	GG	AG	--	GG	GG	GG	GG	GG	GG	AG	GG	GG	GG	GG	AG	GG	AG	GG	--	--	GG	AG	AG	GG	AG	GG	--	AG	GG	AG	AG	AG	--	AG	GG	AG	GG
TM3086	C/G	A01	86363489	--	GG	CC	CC	GG	GG	CC	CC	GG	CC	GG	GC	CC	CC	CC	CC	CC	CC	CC	CC	CC	CC	CC	GG	CC	GG	CC	GC	--	CC	GG	GG	CC	GG	CC	GC	GG	CC	GG	GG	CC	GC	CC	CC	GG	CC
TM3087	A/G	A01	86367487	GG	AG	GG	GG	AG	AG	GG	GG	AG	GG	AG	GG	GG	GG	GG	GG	GG	GG	AG	GG	GG	GG	GG	AG	GG	AG	GG	--	--	GG	AG	AG	GG	AG	GG	GG	AG	GG	AG	AG	AG	--	AG	GG	AG	GG
TM3089	T/C	A01	86379844	--	GG	AA	AA	GG	GG	AA	AA	GG	AA	GG	AG	AA	AA	AA	AA	AA	AA	GG	AA	AA	AA	AA	GG	AA	GG	AA	--	--	AA	GG	GG	AA	GG	AA	AG	GG	AA	GG	GG	GG	AG	GG	AA	GG	AA
TM3095	A/G	A01	86408135	GG	AG	GG	GG	AG	AG	GG	GG	AG	GG	AG	AG	GG	GG	GG	GG	GG	GG	AG	GG	GG	GG	GG	AG	GG	AG	GG	--	GG	GG	AG	AG	GG	AG	GG	AG	AG	GG	AG	AG	AG	AG	AG	GG	AG	GG
TM3096	A/G	A01	86416665	--	CC	TT	TT	CC	CC	TT	TT	CC	TT	CC	TC	TT	TT	TT	TT	TT	TT	CC	TT	TT	TT	TT	CC	TT	CC	TT	--	--	TT	CC	CC	TT	CC	TT	TC	CC	TT	CC	CC	CC	TC	CC	TT	CC	TT
TM3097	A/G	A01	86425973	--	TC	TT	TT	TC	TC	TT	TT	TC	TT	TC	TC	TT	TT	TT	TT	TT	TT	TC	TT	TT	TT	TT	TC	TT	TC	TT	TT	--	TT	TC	TC	TT	TC	TT	--	TC	TT	TC	TC	TC	TC	--	TT	TC	TT
TM3101	A/G	A01	86447550	CC	TC	CC	CC	TC	TC	CC	CC	TC	CC	TC	CC	CC	CC	CC	CC	CC	CC	TC	CC	CC	CC	CC	TC	CC	TC	CC	CC	CC	CC	TC	TC	CC	TC	CC	CC	TC	CC	TC	TC	TC	--	TC	CC	TC	CC
TM3103	A/G	A01	86452942	--	GG	AA	AA	GG	GG	AA	AA	GG	AA	GG	AG	AA	AA	AA	AA	AA	AA	GG	AA	AA	AA	AA	GG	AA	GG	AA	--	--	AA	GG	GG	AA	GG	AA	AG	GG	AA	GG	GG	GG	AG	GG	AA	GG	AA
TM3106	A/G	A01	86467713	--	AG	AA	AA	AG	AG	AA	AA	AG	AA	AG	--	AA	AA	AA	AA	AA	AA	AG	AA	AA	AA	AA	AG	AA	AG	AA	--	--	AA	AG	AG	AA	AG	AA	--	AG	AA	AG	AG	AG	AG	AG	AA	AG	AA
TM3107	A/G	A01	86469974	CC	TC	CC	CC	TC	TC	CC	CC	TC	CC	TC	--	CC	CC	CC	CC	CC	CC	TC	CC	CC	CC	CC	TC	CC	TC	CC	--	--	CC	TC	TC	CC	TC	CC	--	TC	CC	TC	TC	TC	--	TC	CC	TC	CC
TM3108	A/G	A01	86477378	GG	AG	GG	GG	AG	AG	GG	GG	AG	GG	AG	--	GG	GG	GG	GG	GG	GG	AG	GG	GG	GG	GG	AG	GG	AG	GG	GG	GG	GG	AG	AG	GG	AG	GG	GG	AG	GG	AG	AG	AG	--	AG	GG	AG	GG
TM3109	A/G	A01	86512353	--	TT	CC	CC	TT	TT	CC	CC	TT	CC	TT	TC	CC	CC	CC	CC	CC	CC	TT	CC	CC	CC	CC	TT	CC	TT	CC	TC	TC	CC	TT	TT	CC	TT	CC	TC	TT	CC	TT	TT	TT	TC	TT	CC	TT	CC
TM3110	A/G	A01	86517599	--	TT	CC	CC	TT	TT	CC	CC	TT	CC	TT	TC	CC	CC	CC	CC	CC	CC	CC	CC	CC	CC	CC	TT	CC	TT	CC	TC	TC	CC	TT	TT	CC	TT	CC	TC	TT	CC	TT	TT	CC	TC	CC	CC	TT	CC
TM3112	T/C	A01	86531825	--	CC	TT	TT	CC	CC	TT	TT	CC	TT	CC	TC	TT	TT	TT	TT	TT	TT	CC	TT	TT	TT	TT	CC	TT	CC	TT	--	--	TT	CC	CC	TT	CC	TT	TC	CC	TT	CC	CC	CC	TC	CC	TT	CC	TT
TM3115	T/C	A01	86548020	AG	GG	AG	AG	GG	GG	AG	AG	GG	AG	GG	--	AG	AG	AG	AG	AG	AG	GG	AG	AG	AG	AG	GG	AG	GG	AG	AG	AG	AG	GG	GG	AG	GG	AG	AG	GG	AG	GG	GG	GG	--	GG	AG	GG	AG
TM3116	T/C	A01	86552838	--	CC	TT	TT	CC	CC	TT	TT	CC	TT	CC	TC	TT	TT	TT	TT	TT	TT	CC	TT	TT	TT	TT	CC	TT	CC	TT	--	--	TT	CC	CC	TT	CC	TT	TC	CC	TT	CC	CC	CC	TC	CC	TT	CC	TT
TM3117	T/C	A01	86566383	--	TT	CC	CC	TT	TT	CC	CC	TT	CC	TT	TC	CC	CC	CC	CC	CC	CC	TT	CC	CC	CC	CC	TT	CC	TT	CC	TC	TC	CC	TT	TT	CC	TT	CC	TC	TT	CC	TT	TT	TT	TC	TT	CC	TT	CC
TM3119	A/T	A01	86580794	--	TT	AA	AA	TT	TT	AA	AA	TT	AA	TT	TA	AA	AA	AA	AA	AA	AA	TT	AA	AA	AA	AA	TT	AA	TT	AA	TA	--	AA	TT	TT	AA	TT	AA	TA	TT	AA	TT	TT	TT	TA	TT	AA	TT	AA
TM3120	T/C	A01	86607789	AA	GG	AA	AA	GG	GG	AA	AA	GG	AA	GG	AG	AA	AA	AA	AA	AA	AA	GG	AA	AA	AA	AA	GG	AA	GG	AA	--	AA	AA	GG	GG	AA	GG	AA	--	GG	AA	GG	GG	GG	AG	GG	AA	GG	AA
TM3122	T/C	A01	86615473	--	TT	CC	CC	TT	TT	CC	CC	TT	CC	TT	TC	CC	CC	CC	CC	CC	CC	TT	CC	CC	CC	CC	TT	CC	TT	CC	--	--	CC	TT	TT	CC	TT	CC	TC	TT	CC	TT	TT	TT	TC	TT	CC	TT	CC
TM3123	A/C	A01	86619883	--	AA	CC	CC	AA	AA	CC	CC	AA	CC	AA	AC	CC	CC	CC	CC	CC	CC	AA	CC	CC	CC	CC	AA	CC	AA	CC	AC	AC	CC	AA	AA	CC	AA	CC	AC	AA	CC	AA	AA	AA	AC	AA	CC	AA	CC
TM3124	T/C	A01	86622913	--	CC	TT	TT	CC	CC	TT	TT	CC	TT	CC	TC	TT	TT	TT	TT	TT	TT	CC	TT	TT	TT	TT	CC	TT	CC	TT	--	TT	TT	CC	CC	TT	CC	TT	--	CC	TT	CC	CC	CC	TC	CC	TT	CC	TT
TM3125	T/C	A01	86625500	--	GG	AA	AA	GG	GG	AA	AA	GG	AA	GG	AG	AA	AA	AA	AA	AA	AA	GG	AA	AA	AA	AA	GG	AA	GG	AA	AG	--	AA	GG	GG	AA	GG	AA	AG	GG	AA	GG	GG	GG	AG	GG	AA	GG	AA
TM3126	T/C	A01	86630808	--	CC	TT	TT	CC	CC	TT	TT	CC	TT	CC	TC	TT	TT	TT	TT	TT	TT	CC	TT	TT	TT	TT	CC	TT	CC	TT	--	--	TT	CC	CC	TT	CC	TT	TC	CC	TT	CC	CC	CC	TC	CC	TT	CC	TT
TM3129	T/C	A01	86654927	--	TT	CC	CC	TT	TT	CC	CC	TT	CC	TT	TC	CC	CC	CC	CC	CC	CC	TT	CC	CC	CC	CC	TT	CC	TT	CC	TC	TC	CC	TT	TT	CC	TT	CC	TC	TT	CC	TT	TT	TT	TC	TT	CC	TT	CC
TM3131	A/G	A01	86671086	--	GG	AA	AA	GG	GG	AA	AA	GG	AA	GG	AG	AA	AA	AA	AA	AA	AA	GG	AA	AA	AA	AA	GG	AA	GG	AA	--	--	AA	GG	GG	AA	GG	AA	AG	GG	AA	GG	GG	GG	AG	GG	AA	GG	AA
TM3133	A/G	A01	86684645	AG	GG	AA	AA	GG	GG	AA	AA	GG	AA	GG	AG	AA	AA	AA	AA	AA	AA	GG	AA	AA	AA	AA	GG	AA	GG	AA	AG	AG	AA	GG	GG	AA	GG	AA	AG	GG	AA	GG	GG	GG	AG	GG	AA	GG	AA
TM3135	T/C	A01	86706923	--	TT	CC	CC	TT	TT	CC	CC	TT	CC	TT	TC	CC	CC	CC	CC	CC	CC	TT	CC	CC	CC	CC	TT	CC	TT	CC	TC	TC	CC	TT	TT	CC	TT	CC	TC	TT	CC	TT	TT	TT	TC	TT	CC	TT	CC
TM3136	T/G	A01	86719872	--	AC	AA	AA	AC	AC	AA	AA	AC	AA	AC	AC	AA	AA	AA	AA	AA	AA	AA	AA	AA	AA	AA	AC	AA	AC	AA	AC	--	AA	AC	AC	AA	AC	AA	AC	AC	AA	AC	AC	AA	AC	AA	AA	AC	AA
TM3138	A/T	A01	86756158	AA	TA	AA	AA	TA	TA	AA	AA	TA	AA	TA	TA	AA	AA	AA	AA	AA	AA	TA	AA	AA	AA	AA	TA	AA	TA	AA	--	AA	AA	TA	TA	AA	TA	AA	--	TA	AA	TA	TA	TA	TA	TA	AA	TA	AA
TM3140	T/C	A01	86763456	--	TT	CC	CC	TT	TT	CC	CC	TT	CC	TT	TC	CC	CC	CC	CC	CC	CC	TT	CC	CC	CC	CC	TT	CC	TT	CC	--	--	CC	TT	TT	CC	TT	CC	TC	TT	CC	TT	TT	TT	TC	TT	CC	TT	CC
TM3142	T/C	A01	86767860	--	TC	TT	TT	TC	TC	TT	TT	TC	TT	TC	--	TT	TT	TT	TT	TT	TT	TT	TT	TT	TT	TT	TC	TT	TC	TT	--	--	TT	TC	TC	TT	TC	TT	--	TC	TT	TC	TC	TT	--	TT	TT	TC	TT
TM3145	A/G	A01	86784860	CC	TC	CC	CC	TC	TC	CC	CC	TC	CC	TC	--	CC	CC	CC	CC	CC	CC	TC	CC	CC	CC	CC	TC	CC	TC	CC	CC	CC	CC	TC	TC	CC	TC	CC	--	TC	CC	TC	TC	TC	CC	TC	CC	TC	CC
TM3147	T/C	A01	86821380	--	TT	CC	CC	TT	TT	CC	CC	TT	TT	TT	TC	TT	CC	TT	TT	TT	CC	CC	CC	CC	CC	TT	TT	TT	TT	TT	TC	TT	CC	TT	TT	CC	TT	CC	TC	TT	CC	TT	TT	CC	TC	CC	CC	TT	CC
TM3148	T/G	A01	86824379	--	GG	TT	TT	GG	GG	TT	TT	GG	GG	GG	TG	GG	TT	GG	GG	GG	TT	TT	TT	TT	TT	GG	GG	GG	GG	GG	TG	GG	TT	GG	GG	TT	GG	TT	TG	GG	TT	GG	GG	TT	TG	TT	TT	GG	TT
TM3149	T/C	A01	86828561	--	GG	AA	AA	GG	GG	AA	AA	GG	GG	GG	AG	GG	AA	GG	GG	GG	AA	AA	AA	AA	AA	GG	GG	GG	GG	GG	AG	GG	AA	GG	GG	AA	GG	AA	AG	GG	AA	GG	GG	AA	AG	AA	AA	GG	AA
TM3151	T/C	A01	86841314	--	GG	AA	AA	GG	GG	AA	AA	GG	GG	GG	AG	GG	AA	GG	GG	GG	AA	GG	AA	AA	AA	GG	GG	GG	GG	GG	--	GG	AA	GG	GG	AA	GG	AA	AG	GG	AA	GG	GG	GG	AG	GG	AA	GG	AA
TM3153	T/C	A01	86904737	--	CC	TT	TT	CC	CC	CC	TT	CC	CC	CC	TC	CC	TT	CC	CC	CC	TT	CC	TT	CC	TT	CC	CC	CC	CC	CC	TC	CC	CC	CC	CC	TT	CC	TT	TC	CC	TT	CC	CC	CC	TC	CC	TT	CC	TT
TM3154	T/C	A01	87004051	--	TT	CC	CC	TT	TT	CC	CC	TT	TT	TT	TC	TT	CC	TT	TT	TT	CC	CC	CC	CC	CC	TT	TT	TT	TT	TT	TC	TT	CC	TT	TT	CC	TT	CC	TC	TT	CC	TT	TT	CC	TC	CC	CC	TT	CC
TM3160	A/C	A01	87266384	--	TT	GG	GG	TT	TT	GG	GG	TT	TT	TT	TG	TT	GG	TT	TT	TT	GG	GG	GG	GG	GG	TT	TT	TT	TT	TT	--	TT	GG	TT	TT	GG	TT	GG	TG	TT	GG	TT	TT	GG	TG	GG	GG	TT	GG
TM3161	T/C	A01	87285435	--	CC	TT	TT	CC	CC	CC	TT	CC	CC	CC	TC	CC	TT	CC	CC	CC	TT	CC	TT	CC	TT	CC	CC	CC	CC	CC	TC	CC	TT	CC	CC	TT	CC	TT	TC	CC	TT	CC	CC	CC	TC	CC	TT	CC	TT
TM3162	A/G	A01	87336853	--	TT	CC	CC	TT	TT	CC	CC	TT	TT	TT	TC	TT	CC	TT	TT	TT	CC	CC	CC	CC	CC	TT	TT	TT	TT	TT	TC	TT	CC	TT	TT	CC	TT	CC	TC	TT	CC	TT	TT	CC	TC	CC	CC	TT	CC
TM3165	T/C	A01	87608170	--	AA	GG	GG	AA	AA	GG	GG	AA	AA	AA	AG	AA	GG	AA	AA	AA	GG	GG	GG	GG	GG	AA	AA	AA	AA	AA	--	AA	GG	AA	AA	GG	AA	GG	AG	AA	GG	AA	AA	GG	AG	GG	GG	AA	GG
TM3167	A/G	A01	87633404	--	AA	GG	GG	AA	AA	GG	GG	AA	AA	AA	AG	AA	GG	AA	AA	AA	GG	GG	GG	GG	GG	AA	AA	AA	AA	AA	--	AA	GG	AA	AA	GG	AA	GG	AG	AA	GG	AA	AA	GG	AG	GG	GG	AA	GG
TM3170	T/C	A01	87972630	--	AA	GG	GG	AA	AA	GG	GG	AA	AA	AA	AG	AA	GG	AA	AA	AA	GG	GG	GG	GG	GG	AA	AA	AA	AA	AA	AG	AA	GG	AA	AA	GG	AA	GG	AG	AA	GG	AA	AA	GG	AG	GG	GG	AA	GG
TM3172	T/C	A01	88551243	TC	CC	CC	CC	CC	CC	CC	CC	CC	CC	CC	CC	CC	CC	CC	CC	CC	CC	CC	CC	CC	CC	CC	CC	CC	CC	CC	CC	CC	TT	CC	CC	CC	CC	TT	CC	CC	CC	CC	CC	CC	CC	CC	CC	CC	TT
TM3173	A/G	A01	88587653	--	TT	CC	CC	TT	TT	TT	CC	TT	TT	TT	TC	TT	CC	TT	TT	TT	CC	CC	CC	TT	CC	TT	TT	TT	TT	TT	TT	TT	CC	TT	TT	CC	TT	CC	TC	TT	CC	TT	TC	CC	TT	CC	TT	TT	CC
TM3175	T/C	A01	88692242	--	CC	CC	CC	CC	CC	CC	CC	CC	CC	CC	CC	CC	CC	CC	CC	CC	CC	CC	CC	CC	CC	CC	CC	CC	CC	CC	CC	CC	TT	CC	CC	CC	CC	TT	CC	CC	CC	CC	CC	CC	CC	CC	CC	CC	TT
TM3178	A/C	A01	88824979	--	GG	GG	GG	GG	GG	GG	GG	GG	GG	GG	GG	GG	GG	GG	GG	GG	GG	GG	GG	GG	GG	GG	GG	GG	GG	GG	GG	GG	GG	GG	GG	GG	GG	TT	GG	GG	GG	GG	GG	GG	GG	GG	GG	GG	TT
TM3180	T/C	A01	88854885	TC	CC	CC	CC	CC	CC	CC	CC	CC	CC	CC	CC	CC	CC	CC	CC	CC	CC	CC	CC	CC	CC	CC	CC	CC	CC	CC	CC	CC	TC	CC	CC	CC	CC	TC	CC	CC	CC	CC	CC	CC	CC	CC	CC	CC	TC
TM3181	T/A	A01	88885873	--	AA	AA	AA	AA	AA	AA	AA	AA	AA	AA	AA	AA	AA	AA	AA	AA	AA	TT	AA	AA	AA	AA	AA	AA	AA	AA	AA	AA	TT	AA	AA	AA	AA	TT	AA	AA	AA	AA	AA	TT	AA	TT	AA	AA	TT
TM3182	A/G	A01	89009700	AA	AA	AA	AA	AA	AA	AA	AA	AA	GG	AA	AA	GG	GG	AA	GG	GG	AA	GG	AA	AA	AA	GG	AA	GG	AA	GG	AA	AA	GG	AA	AA	AA	AA	GG	AA	AA	AA	AA	AA	GG	AG	GG	AA	AA	GG
TM3184	A/G	A01	89315684	CC	CC	CC	CC	CC	CC	CC	CC	CC	TT	CC	CC	TT	TT	CC	TT	TT	CC	TT	CC	CC	CC	TT	CC	TT	CC	TT	CC	CC	TT	CC	CC	CC	CC	TT	CC	CC	CC	CC	CC	TT	TC	TT	CC	CC	TT
TM3189	A/C	A01	89945276	AA	AA	AA	AA	AA	AA	AA	AA	AA	AA	AA	AA	AA	CC	AA	AA	AA	AA	AA	AA	AA	AA	AA	AA	AA	AA	AA	AA	AA	CC	AA	AA	CC	AA	CC	AC	AA	CC	AA	AA	AA	AA	AA	AA	AA	CC
TM3190	T/C	A01	89948544	CC	CC	CC	CC	CC	CC	CC	CC	CC	CC	CC	CC	CC	TT	CC	CC	CC	CC	CC	CC	CC	CC	CC	CC	CC	CC	CC	CC	CC	TT	CC	CC	TT	CC	TT	TC	CC	TT	CC	CC	CC	CC	CC	CC	CC	TT
TM3191	T/G	A01	89958476	CC	CC	CC	CC	CC	CC	CC	CC	CC	CC	CC	CC	CC	AC	CC	CC	CC	CC	CC	CC	CC	CC	CC	CC	CC	CC	CC	CC	CC	AC	CC	CC	AC	CC	AC	AC	CC	AC	CC	CC	CC	CC	CC	CC	CC	AC
TM3192	T/C	A01	89964325	TT	TT	TT	TT	TT	TT	TT	TT	TT	TT	TT	TT	TT	CC	TT	TT	TT	TT	TT	TT	TT	TT	TT	TT	TT	TT	TT	TT	TT	CC	--	--	CC	TT	CC	TC	TT	CC	TT	TT	TT	TT	TT	TT	TT	CC
TM3194	A/G	A01	89980280	TT	TT	TT	TT	TT	TT	TT	TT	TT	TT	TT	TT	TT	CC	TT	TT	TT	TT	TT	TT	TT	TT	TT	TT	TT	TT	TT	TT	TT	CC	TT	TT	CC	TT	CC	TC	TT	CC	TT	TT	TT	TT	TT	TT	TT	CC
TM3195	A/G	A01	89985437	GG	GG	GG	GG	GG	GG	GG	GG	GG	GG	GG	GG	GG	AA	GG	GG	GG	GG	GG	GG	GG	GG	GG	GG	GG	GG	GG	GG	GG	GG	GG	GG	AA	GG	AA	AG	GG	AA	GG	GG	GG	GG	GG	GG	GG	AA
TM3196	T/G	A01	89987985	GG	GG	GG	GG	GG	GG	GG	GG	GG	GG	GG	GG	GG	TT	GG	GG	GG	GG	GG	GG	GG	GG	GG	GG	GG	GG	GG	GG	GG	GG	GG	GG	TT	GG	TT	TG	GG	TT	GG	GG	GG	GG	GG	GG	GG	TT
TM3197	A/G	A01	89990762	CC	CC	CC	CC	CC	CC	CC	CC	CC	CC	CC	CC	CC	TT	CC	CC	CC	CC	CC	CC	CC	CC	CC	CC	CC	CC	CC	CC	CC	CC	CC	CC	TT	CC	TT	TC	CC	TT	CC	CC	CC	CC	CC	CC	CC	TT
TM3198	T/C	A01	90000413	CC	CC	CC	CC	CC	CC	CC	CC	CC	CC	CC	CC	CC	TT	CC	CC	CC	CC	CC	CC	CC	CC	CC	CC	CC	CC	CC	CC	CC	CC	CC	CC	TT	CC	TT	--	CC	TT	CC	CC	CC	CC	CC	CC	CC	TT
TM3200	T/A	A01	90010108	AA	AA	AA	AA	AA	AA	AA	AA	AA	AA	AA	AA	AA	AT	AA	AA	AA	AA	AA	AA	AA	AA	AA	AA	AA	AA	AA	AA	AA	AA	AA	AA	AT	AA	AT	AT	AA	AT	AA	AA	AA	AA	AA	AA	AA	AT
TM3202	T/C	A01	90018378	AA	AA	AA	AA	AA	AA	AA	AA	AA	AA	AA	AA	AA	GG	AA	AA	AA	AA	AA	AA	AA	AA	AA	AA	AA	AA	AA	AA	AA	AA	AA	AA	GG	AA	GG	AG	AA	GG	AA	AA	AA	AA	AA	AA	AA	GG
TM3205	T/C	A01	90038180	TT	TT	TT	TT	TT	--	TT	TT	TT	TT	TT	TT	TT	CC	TT	TT	TT	TT	TT	TT	TT	TT	TT	TT	TT	TT	TT	TT	TT	TT	TT	TT	CC	TT	CC	TC	TT	CC	TT	TT	TT	TT	TT	TT	TT	CC
TM3207	G/C	A01	90055925	CC	CC	CC	CC	CC	CC	CC	CC	CC	CC	CC	CC	CC	GG	CC	CC	CC	CC	CC	CC	CC	CC	CC	CC	CC	CC	CC	CC	CC	CC	CC	CC	GG	CC	GG	GC	CC	GG	CC	CC	CC	CC	CC	CC	CC	GG
TM3208	T/C	A01	90159178	CC	CC	CC	CC	CC	CC	CC	CC	CC	CC	CC	CC	CC	TT	CC	CC	CC	CC	CC	CC	CC	CC	CC	CC	CC	CC	CC	CC	CC	CC	CC	CC	TT	CC	TT	TC	CC	TT	CC	CC	CC	CC	CC	CC	CC	TT
TM3209	A/G	A01	90577678	GG	AG	GG	GG	GG	GG	AG	GG	GG	GG	GG	GG	GG	GG	GG	GG	GG	GG	GG	GG	AG	GG	GG	GG	GG	GG	GG	GG	AG	GG	GG	GG	AG	GG	GG	--	GG	AG	GG	--	GG	GG	GG	GG	GG	GG
TM3211	T/C	A01	90770616	TT	TC	TT	TT	TT	TT	TC	TT	TT	TT	TT	TT	TT	TT	TT	TT	TT	TT	TC	TT	TC	TT	TT	TT	TT	TT	TT	TT	TC	TT	--	--	TC	TT	TT	TT	TT	TC	TT	TT	TC	TC	TC	TT	TT	TT
TM3217	A/G	A01	90823632	--	AA	GG	GG	GG	GG	AA	GG	GG	GG	GG	GG	GG	AA	GG	GG	GG	AA	GG	GG	AA	GG	GG	GG	GG	GG	GG	GG	AA	AA	GG	GG	AA	GG	AA	AG	GG	AA	GG	AG	GG	GG	GG	GG	GG	AA
TM3219	A/G	A01	90831428	--	AA	GG	GG	GG	GG	AA	GG	GG	GG	GG	GG	GG	AA	GG	GG	GG	AA	GG	GG	AA	GG	GG	GG	GG	GG	GG	GG	AA	AA	GG	GG	AA	GG	AA	AG	GG	AA	GG	AG	GG	GG	GG	GG	GG	AA
TM3220	T/C	A01	90836821	--	TT	CC	CC	CC	CC	TT	CC	CC	CC	CC	CC	CC	TT	CC	CC	CC	TT	CC	CC	TT	CC	CC	CC	CC	CC	CC	CC	TT	TT	CC	CC	TT	CC	TT	TC	CC	TT	CC	TC	CC	CC	CC	CC	CC	TT
TM3221	A/G	A01	90842579	--	TT	CC	CC	CC	CC	TT	CC	CC	CC	CC	CC	CC	TT	CC	CC	CC	TT	CC	CC	TT	CC	CC	CC	CC	CC	CC	CC	TT	TT	CC	CC	TT	CC	TT	TC	CC	TT	CC	TC	CC	CC	CC	CC	CC	TT
TM3222	T/C	A01	90847432	--	TC	TT	TT	TT	TT	TC	TT	TT	TT	TT	TT	TT	TC	TT	TT	TT	TC	TT	TT	TC	TT	TT	TT	TT	TT	TT	TT	TC	TC	TT	TT	TC	TT	TC	--	TT	TC	TT	--	TT	TT	TT	TT	TT	TC
TM3223	T/A	A01	90860025	--	TT	AA	AA	AA	AA	TT	AA	AA	AA	AA	AA	AA	AA	AA	AA	AA	AA	TT	AA	TT	AA	AA	AA	AA	AA	AA	AA	TT	TT	AA	AA	TT	AA	AA	TA	AA	TT	AA	AA	TT	TA	TT	AA	AA	AA
TM3224	T/C	A01	90864489	--	CC	TT	TT	TT	TT	CC	TT	TT	TT	TT	TT	TT	TT	TT	TT	TT	TT	CC	TT	CC	TT	TT	TT	TT	TT	TT	TT	CC	CC	TT	TT	CC	TT	TT	TC	TT	CC	TT	TT	CC	TC	CC	TT	TT	TT
TM3225	G/C	A01	90869303	--	GG	GG	GG	GG	GG	GG	GG	GG	GG	GG	GG	GG	GG	GG	GG	GG	GG	GG	GG	GG	GG	GG	GG	GG	GG	GG	GG	GG	CC	GG	GG	CC	GG	GG	CG	GG	CC	GG	GG	GG	GG	GG	GG	GG	GG
TM3226	T/C	A01	90874747	--	TT	TT	TT	TT	TT	TT	TT	TT	TT	TT	TT	TT	TT	TT	TT	TT	TT	--	TT	TT	TT	TT	TT	TT	TT	TT	TT	TT	CC	TT	TT	CC	TT	TT	--	TT	CC	TT	TT	--	--	CC	TT	TT	TT
TM3227	A/C	A01	90888330	--	TT	TT	TT	TT	TT	TT	TT	TT	TT	TT	TT	TT	TT	TT	TT	TT	TT	GG	TT	TT	TT	TT	TT	TT	TT	TT	TT	TT	GG	TT	TT	GG	TT	TT	TG	TT	GG	TT	TT	GG	--	GG	TT	TT	TT
TM3231	T/C	A01	90909480	--	GG	GG	GG	GG	GG	GG	GG	GG	GG	GG	GG	GG	GG	GG	GG	GG	GG	AA	GG	GG	GG	GG	GG	GG	GG	GG	GG	GG	AA	GG	GG	AA	GG	GG	AG	GG	AA	GG	GG	AA	--	AA	GG	GG	GG
TM3232	T/C	A01	90917501	TT	TT	TT	TT	TT	TT	TT	TT	TT	TT	TT	TT	TT	TT	TT	TT	TT	TT	TC	TT	TT	TT	TT	TT	TT	TT	TT	TT	TT	TC	TT	TT	TC	TT	TT	--	TT	TC	TT	TT	TC	TT	TC	TT	TT	TT
TM3236	A/G	A01	90930318	TC	TT	TT	--	TT	TT	TT	TT	TT	TT	TT	TT	TT	CC	TT	TT	TT	CC	CC	TT	TT	TT	TT	TT	TT	TT	TT	TT	TT	CC	TT	TT	CC	TT	CC	--	TT	CC	TT	--	CC	--	CC	TT	TT	CC
TM3237	A/G	A01	90936231	--	AA	AA	AA	AA	AA	AA	AA	AA	AA	AA	AA	AA	AA	AA	AA	AA	AA	GG	AA	AA	AA	AA	AA	AA	AA	AA	AA	AA	GG	AA	AA	GG	AA	AA	AG	AA	GG	AA	AA	GG	--	GG	AA	AA	AA
TM3238	T/C	A01	90938544	--	TT	TT	TT	TT	TT	TT	TT	TT	TT	TT	TT	TT	TT	TT	TT	TT	TT	CC	TT	TT	TT	TT	TT	TT	TT	TT	TT	TT	CC	TT	TT	CC	TT	TT	TC	TT	CC	TT	TT	CC	--	CC	TT	TT	TT
TM3240	A/G	A01	90957037	--	CC	CC	CC	CC	CC	CC	CC	CC	CC	CC	CC	CC	CC	CC	CC	CC	CC	TT	CC	CC	CC	CC	CC	CC	CC	CC	CC	CC	TT	CC	CC	TT	CC	CC	TC	CC	TT	CC	CC	TT	--	TT	CC	CC	CC
TM3241	A/T	A01	90961578	--	TT	TT	TT	TT	TT	TT	TT	TT	TT	TT	TT	TT	TT	TT	TT	TT	TT	AA	TT	TT	TT	TT	TT	TT	TT	TT	TT	TT	AA	TT	TT	AA	TT	TT	AT	TT	AA	TT	TT	AA	--	AA	TT	TT	TT
TM3242	T/C	A01	90964419	--	AA	AA	AA	AA	AA	AA	AA	AA	AA	AA	AA	AA	AA	AA	AA	AA	AA	GG	AA	AA	AA	AA	AA	AA	AA	AA	AA	AA	GG	AA	AA	GG	AA	AA	AG	AA	GG	AA	AA	GG	--	GG	AA	AA	AA
TM3244	A/G	A01	91163609	--	AA	AA	AA	AA	AA	AA	AA	AA	AA	AA	AA	AA	AA	AA	AA	AA	AA	GG	AA	AA	AA	AA	AA	AA	AA	AA	AA	AA	GG	AA	AA	GG	AA	AA	AG	AA	GG	AA	AA	GG	--	GG	AA	AA	AA
TM3245	T/C	A01	91249570	TC	CC	CC	CC	CC	CC	CC	CC	CC	CC	CC	CC	CC	CC	CC	CC	CC	CC	CC	CC	CC	CC	CC	CC	CC	CC	CC	CC	CC	TT	CC	CC	TT	CC	CC	TC	CC	TT	CC	CC	CC	CC	CC	CC	CC	CC
TM3253	T/C	A01	91990257	CC	TT	CC	TC	CC	CC	TT	CC	CC	CC	CC	CC	CC	CC	TT	CC	CC	CC	CC	CC	TT	TC	CC	CC	CC	CC	CC	CC	TT	CC	CC	CC	CC	CC	CC	CC	CC	CC	CC	CC	CC	CC	CC	CC	CC	CC
TM3254	T/C	A01	92052252	--	CC	TT	TC	TT	TT	CC	TT	TT	TT	TT	TT	TT	TT	CC	TT	TT	TT	CC	TT	CC	--	TT	TT	TT	TT	TT	TT	CC	CC	TT	TT	TT	TT	TT	TT	TT	TT	TT	TT	CC	--	CC	TT	TT	TT
TM3255	T/G	A01	92106151	AA	AC	AA	AC	AA	AA	AC	AA	AA	AA	AA	AA	AA	AA	AC	AA	AA	AA	AC	AA	AC	AA	AA	AA	AA	AA	AA	AA	AC	AC	AA	AA	AA	AA	AA	AA	AA	AA	AA	AA	AC	AA	AC	AA	AA	AA
TM3256	A/G	A01	92147241	AA	AG	AA	AA	AA	AA	AG	AA	AA	AA	AA	AA	AA	AA	AG	AA	AA	AA	AG	AA	AG	AA	AA	AA	AA	AA	AA	AA	AG	AG	AA	AA	AA	AA	AA	AA	AA	AA	AA	AA	AG	AA	AG	AA	AA	AA
TM3257	T/C	A01	92195684	--	CC	CC	CC	CC	CC	CC	CC	CC	CC	CC	CC	CC	CC	CC	CC	CC	CC	TT	CC	CC	CC	CC	CC	CC	CC	CC	CC	CC	TT	CC	CC	CC	CC	CC	CC	CC	CC	CC	CC	TT	--	TT	CC	CC	CC
TM3260	T/C	A01	92220482	TT	TT	TT	TT	TT	TT	TT	TT	TT	TT	TT	TT	TT	TT	TT	TT	TT	TT	TC	TT	TT	TT	TT	TT	TT	TT	TT	TT	TT	TC	TT	TT	TT	TT	TT	TT	TT	TT	TT	TT	TC	TT	TC	TT	TT	TT
TM3262	C/G	A01	92228562	CC	CC	CC	CC	CC	CC	CC	CC	CC	CC	CC	CC	CC	CC	CC	CC	CC	CC	CG	CC	CC	CC	CC	CC	CC	CC	CC	CC	CC	CG	CC	CC	CC	CC	CC	CC	CC	CC	CC	CC	CG	CC	CG	CC	CC	CC
TM3263	T/C	A01	92237446	--	CC	CC	CC	CC	CC	CC	CC	CC	CC	CC	CC	CC	CC	CC	CC	CC	CC	TT	CC	CC	CC	CC	CC	CC	CC	CC	CC	CC	TT	CC	CC	CC	CC	CC	CC	CC	CC	CC	CC	TT	--	TT	CC	CC	CC
TM3264	A/G	A01	92240737	--	TT	TT	TT	TT	TT	TT	TT	TT	TT	TT	TT	TT	TT	TT	TT	TT	TT	CC	TT	TT	TT	TT	TT	TT	TT	TT	TT	TT	CC	TT	TT	TT	TT	TT	TT	TT	TT	TT	TT	CC	--	CC	TT	TT	TT
TM3266	A/G	A01	92278683	--	AA	AA	AA	AA	AA	AA	AA	AA	AA	AA	AA	AA	AA	AA	AA	AA	AA	GG	AA	AA	AA	AA	AA	AA	AA	AA	AA	AA	GG	AA	AA	AA	AA	AA	AA	AA	AA	AA	AA	GG	--	GG	AA	AA	AA
TM3269	A/G	A01	92304579	CC	TT	CC	TC	CC	CC	TT	CC	CC	CC	CC	CC	CC	CC	TT	CC	CC	CC	TT	CC	TT	TC	CC	CC	CC	CC	CC	CC	TT	CC	CC	CC	CC	CC	CC	CC	CC	CC	CC	CC	TT	TC	TT	CC	CC	CC
TM3272	T/C	A01	92321964	GG	AA	GG	AG	GG	GG	AA	GG	GG	GG	GG	GG	GG	GG	AA	GG	GG	GG	AA	GG	AA	AG	GG	GG	GG	GG	GG	GG	AA	GG	GG	GG	GG	GG	GG	GG	GG	GG	GG	GG	AA	--	AA	GG	GG	GG
TM3275	T/C	A01	92343644	GG	AA	GG	AG	GG	GG	AA	GG	GG	GG	GG	GG	GG	GG	AA	GG	GG	GG	AA	GG	AA	AG	GG	GG	GG	GG	GG	GG	AA	GG	GG	GG	GG	GG	GG	GG	GG	GG	GG	GG	AA	--	AA	GG	GG	GG
TM3276	A/C	A01	92349789	GG	TT	GG	TG	GG	GG	TT	GG	GG	GG	GG	GG	GG	GG	TT	GG	GG	GG	TT	GG	TT	TG	GG	GG	GG	GG	GG	GG	TT	GG	GG	GG	GG	GG	GG	GG	GG	GG	GG	GG	TT	TG	TT	GG	GG	GG
TM3281	T/C	A01	92376901	GG	AA	GG	AG	GG	GG	AA	GG	GG	GG	GG	GG	GG	GG	AA	GG	GG	GG	AA	GG	AA	AG	GG	GG	GG	GG	GG	GG	AA	GG	GG	GG	GG	GG	GG	GG	GG	GG	GG	GG	AA	AG	AA	GG	GG	GG
TM3282	A/G	A01	92381124	GG	AA	GG	AG	GG	GG	AA	GG	GG	GG	GG	GG	GG	GG	AA	GG	GG	GG	AA	GG	AA	AG	GG	GG	GG	GG	GG	GG	AA	GG	GG	GG	GG	GG	GG	GG	GG	GG	GG	GG	AA	--	AA	GG	GG	GG
TM3285	A/G	A01	92402641	--	CC	--	--	TT	TT	CC	TT	TT	TT	TT	TT	TT	TT	CC	TT	TT	TT	CC	TT	CC	--	TT	TT	TT	TT	TT	TT	CC	CC	TT	TT	TT	TT	TT	TT	TT	TT	TT	TT	CC	--	CC	TT	TT	TT
TM3286	A/G	A01	92406427	AA	GG	AA	AG	AA	AA	GG	AA	AA	AA	AA	AA	AA	AA	GG	AA	AA	AA	GG	AA	GG	AG	AA	AA	AA	AA	AA	AA	GG	AA	AA	AA	AA	AA	AA	AA	AA	AA	AA	AA	GG	--	GG	AA	AA	AA
TM3287	A/G	A01	92411928	GG	AA	GG	AG	GG	GG	AA	GG	GG	GG	GG	GG	GG	GG	AA	GG	GG	GG	AA	GG	AA	AG	GG	GG	GG	GG	GG	GG	AA	GG	GG	GG	GG	GG	GG	GG	GG	GG	GG	GG	AA	AG	AA	GG	GG	GG
TM3288	A/C	A01	92420859	GG	TT	GG	TG	GG	GG	TT	GG	GG	GG	GG	GG	GG	GG	TT	GG	GG	GG	GG	GG	TT	TG	GG	GG	GG	GG	GG	GG	TT	GG	GG	GG	GG	GG	GG	GG	GG	GG	GG	GG	GG	GG	GG	GG	GG	GG
TM3289	T/G	A01	92428917	CC	AA	CC	--	CC	CC	AA	CC	CC	CC	CC	CC	CC	CC	AA	CC	CC	CC	AA	CC	AA	--	CC	CC	CC	CC	CC	CC	AA	CC	CC	CC	CC	CC	CC	CC	CC	CC	CC	CC	AA	--	AA	CC	CC	CC
TM3291	A/G	A01	92446886	AA	AG	AA	AG	AA	AA	AG	AA	AA	AA	AA	AA	AA	AA	AG	AA	AA	AA	AG	AA	AG	AA	AA	AA	AA	AA	AA	AA	AG	AA	AA	AA	AA	AA	AA	AA	AA	AA	AA	AA	AG	AA	AG	AA	AA	AA
TM3293	T/A	A01	92459562	TT	AA	TT	AT	TT	TT	AA	TT	TT	TT	TT	TT	TT	TT	AA	TT	TT	TT	TT	TT	AA	AT	TT	TT	TT	TT	TT	TT	AA	TT	TT	TT	TT	TT	TT	TT	TT	TT	TT	TT	TT	TT	TT	TT	TT	TT
TM3295	T/C	A01	92469630	GG	AG	GG	--	GG	GG	AG	GG	GG	GG	GG	GG	GG	GG	AG	GG	GG	GG	AG	GG	AG	--	GG	GG	GG	GG	GG	GG	AG	GG	GG	GG	GG	GG	GG	GG	GG	GG	GG	GG	AG	GG	AG	GG	GG	GG
TM3299	A/C	A01	92492678	TT	GG	TT	TG	TT	TT	GG	TT	TT	TT	TT	TT	TT	TT	GG	TT	TT	TT	GG	TT	GG	TG	TT	TT	TT	TT	TT	TT	GG	TT	TT	TT	TT	TT	TT	TT	TT	TT	TT	TT	GG	TG	GG	TT	TT	TT
TM3300	A/C	A01	92501634	GG	TT	GG	TG	GG	GG	TT	GG	GG	GG	GG	GG	GG	GG	TT	GG	GG	GG	TT	GG	TT	TG	GG	GG	GG	GG	GG	GG	TT	GG	GG	GG	GG	GG	GG	GG	GG	GG	GG	GG	TT	--	TT	GG	GG	GG
TM3301	A/C	A01	92511836	TT	GG	TT	TG	TT	TT	GG	TT	TT	TT	TT	TT	TT	TT	GG	TT	TT	TT	GG	TT	GG	--	TT	TT	TT	TT	TT	TT	GG	TT	TT	TT	TT	TT	TT	TT	TT	TT	TT	TT	GG	--	GG	TT	TT	TT
TM3304	A/G	A01	92570144	TT	TC	TT	TT	TT	TT	TC	TT	TT	TT	TT	TT	TT	TT	TC	TT	TT	TT	TC	TT	TC	TT	TT	TT	TT	TT	TT	TT	--	TC	TT	TT	TT	TT	TT	TT	TT	TT	TT	TT	TC	TC	--	TT	TT	TT
TM3306	T/G	A01	92610238	--	AC	CC	--	CC	CC	AC	CC	CC	CC	CC	CC	CC	CC	AC	CC	CC	CC	AC	CC	AC	--	CC	CC	CC	CC	CC	CC	AC	AC	CC	CC	CC	CC	CC	CC	CC	CC	CC	CC	AC	--	AC	CC	CC	CC
TM3307	A/G	A01	92612622	--	AA	GG	AG	GG	GG	AA	GG	GG	GG	GG	GG	GG	GG	AA	GG	GG	GG	AA	GG	AA	AG	GG	GG	GG	GG	GG	GG	AA	AA	GG	GG	GG	GG	GG	GG	GG	GG	GG	GG	AA	AG	AA	GG	GG	GG
TM3308	G/C	A01	92614722	--	GG	CC	GC	CC	CC	GG	CC	CC	CC	CC	CC	CC	CC	GG	CC	CC	CC	GG	CC	GG	GC	CC	CC	CC	CC	CC	CC	GG	GG	CC	CC	CC	CC	CC	CC	CC	CC	CC	CC	GG	--	GG	CC	CC	CC
TM3309	G/C	A01	92617161	--	CC	GG	--	GG	GG	CC	GG	GG	GG	GG	GG	GG	GG	CC	GG	GG	GG	CC	GG	CC	--	GG	GG	GG	GG	GG	GG	CC	CC	GG	GG	GG	GG	GG	GG	GG	GG	GG	GG	CC	--	CC	GG	GG	GG
TM3316	T/C	A01	92656952	--	CC	TT	TC	TT	TT	CC	TT	TT	TT	TT	TT	TT	TT	CC	TT	TT	TT	CC	TT	CC	--	TT	TT	TT	TT	TT	TT	CC	CC	TT	TT	TT	TT	TT	TT	TT	TT	TT	TT	CC	--	CC	TT	TT	TT
TM3320	T/G	A01	92676367	--	TG	GG	--	GG	GG	TG	GG	GG	GG	GG	GG	GG	GG	TG	GG	GG	GG	TG	GG	TG	--	GG	GG	GG	GG	GG	GG	TG	TG	GG	GG	GG	GG	GG	GG	GG	GG	GG	GG	TG	--	TG	GG	GG	GG
TM3321	A/G	A01	92683478	--	AG	GG	--	GG	GG	AG	GG	GG	GG	GG	GG	GG	GG	AG	GG	GG	GG	AG	GG	AG	--	GG	GG	GG	GG	GG	GG	AG	AG	GG	GG	GG	GG	GG	GG	GG	GG	GG	GG	AG	--	AG	GG	GG	GG
TM3322	A/C	A01	92693595	--	AC	CC	--	CC	CC	AC	CC	CC	CC	CC	CC	CC	CC	AC	CC	CC	CC	AC	CC	AC	--	CC	CC	CC	CC	CC	CC	AC	AC	CC	CC	CC	CC	CC	CC	CC	CC	CC	CC	AC	--	AC	CC	CC	CC
TM3325	T/C	A01	92738114	--	AA	GG	AG	GG	GG	AA	GG	GG	GG	GG	GG	GG	GG	AA	GG	GG	GG	AA	GG	AA	AG	GG	GG	GG	GG	GG	GG	AA	AA	GG	GG	GG	GG	GG	GG	GG	GG	GG	GG	AA	--	AA	GG	GG	GG
TM3330	A/G	A01	92757176	--	AA	GG	AG	GG	GG	AA	GG	GG	GG	GG	GG	GG	GG	AA	GG	GG	GG	AA	GG	AA	AG	GG	GG	GG	GG	GG	GG	AA	AA	GG	GG	GG	GG	GG	GG	GG	GG	GG	GG	AA	--	AA	GG	GG	GG
TM3331	T/C	A01	92759932	--	GG	AA	AG	AA	AA	GG	AA	AA	AA	AA	AA	AA	AA	GG	AA	AA	AA	GG	AA	GG	AG	AA	AA	AA	AA	AA	AA	GG	GG	AA	AA	AA	AA	AA	AA	AA	AA	AA	AA	GG	AG	GG	AA	AA	AA
TM3335	T/C	A01	92792731	--	TT	CC	TC	CC	CC	TT	CC	CC	CC	CC	CC	CC	CC	TT	CC	CC	CC	CC	CC	TT	TC	CC	CC	CC	CC	CC	CC	TT	TT	CC	CC	CC	CC	CC	CC	CC	CC	CC	CC	CC	CC	CC	CC	CC	CC
TM3337	T/C	A01	92810438	--	CC	TT	--	TT	TT	CC	TT	TT	TT	TT	TT	TT	TT	CC	TT	TT	TT	TT	TT	CC	TC	TT	TT	TT	TT	TT	TT	CC	CC	TT	TT	TT	TT	TT	TT	TT	TT	TT	TT	TT	TT	TT	TT	TT	TT
TM3341	A/G	A01	92849923	GG	AG	GG	GG	GG	GG	AG	GG	GG	GG	GG	GG	GG	GG	AG	GG	GG	GG	AG	GG	AG	--	GG	GG	GG	GG	GG	GG	AG	AG	GG	GG	GG	GG	GG	GG	GG	GG	GG	GG	AG	GG	AG	GG	GG	GG
TM3342	T/G	A01	92853991	--	GG	TT	TG	TT	TT	GG	TT	TT	TT	TT	TT	TT	TT	GG	TT	TT	TT	GG	TT	GG	TG	TT	TT	TT	TT	TT	TT	GG	GG	TT	TT	TT	TT	TT	TT	TT	TT	TT	TT	GG	TG	GG	TT	TT	TT
TM3345	T/C	A01	92869362	--	CC	TT	TC	TT	TT	CC	TT	TT	TT	TT	TT	TT	TT	CC	TT	TT	TT	CC	TT	CC	TC	TT	TT	TT	TT	TT	TT	CC	CC	TT	TT	TT	TT	TT	TT	TT	TT	TT	TT	CC	TC	CC	TT	TT	TT
TM3346	T/C	A01	92885466	--	AA	GG	AG	GG	GG	AA	GG	GG	GG	GG	GG	GG	GG	AA	GG	GG	GG	AA	GG	AA	AG	GG	GG	GG	GG	GG	GG	AA	AA	GG	GG	GG	GG	GG	GG	GG	GG	GG	GG	AA	--	AA	GG	GG	GG
TM3347	A/G	A01	92893496	AG	GG	AA	AG	AA	AA	GG	AA	AA	GG	AA	AA	GG	AA	GG	GG	GG	AA	AA	AA	GG	AG	GG	AA	GG	AA	GG	AA	GG	GG	AA	AA	AA	AA	AA	AA	AA	AA	AA	AA	AA	AA	AA	AA	AA	AA
TM3348	T/C	A01	92896531	CC	TT	CC	TC	CC	CC	TT	CC	CC	TT	CC	CC	TT	CC	TT	TT	TT	CC	CC	CC	TT	--	TT	CC	TT	CC	TT	CC	TT	TT	CC	CC	CC	CC	CC	CC	CC	CC	CC	CC	CC	CC	CC	CC	CC	CC
TM3352	T/C	A01	92948657	--	CC	TT	TC	TT	TT	CC	TT	TT	CC	TT	TT	CC	TT	CC	CC	CC	TT	TT	TT	CC	TC	CC	TT	CC	TT	CC	TT	CC	CC	TT	TT	TT	TT	TT	TT	TT	TT	TT	TT	TT	TT	TT	TT	TT	TT
TM3353	T/G	A01	92961607	--	TT	GG	TG	GG	GG	TT	GG	GG	TT	GG	GG	TT	GG	TT	TT	TT	GG	GG	GG	TT	TG	TT	GG	TT	GG	TT	GG	TT	TT	GG	GG	GG	GG	GG	GG	GG	GG	GG	GG	GG	GG	GG	GG	GG	GG
TM3354	A/G	A01	92965841	--	GG	AA	AG	AA	AA	GG	AA	AA	GG	AA	AA	GG	AA	GG	GG	GG	AA	AA	AA	GG	--	GG	AA	GG	AA	GG	AA	GG	GG	AA	AA	AA	AA	AA	AA	AA	AA	AA	AA	AA	AA	AA	AA	AA	AA
TM3355	A/G	A01	92973833	GG	AG	GG	AG	GG	GG	AG	GG	GG	AG	GG	GG	AG	GG	AG	AG	AG	GG	GG	GG	AG	AG	AG	GG	AG	GG	AG	GG	AG	AG	GG	GG	GG	GG	GG	GG	GG	GG	GG	GG	GG	GG	GG	GG	GG	GG
TM3359	T/C	A01	93235825	AA	AA	AA	--	AA	AA	AA	AA	AA	AA	AA	AA	AA	AA	GG	AA	AA	AA	GG	AA	AA	--	AA	AA	AA	AA	AA	AA	AA	AA	AA	AA	AA	AA	AA	AA	AA	AA	AA	AA	GG	AA	GG	AA	AA	AA
TM3360	A/C	A01	93239932	GG	GG	GG	TG	GG	GG	GG	GG	GG	GG	GG	GG	GG	GG	TT	GG	GG	GG	TT	GG	GG	TG	GG	GG	GG	GG	GG	GG	GG	GG	GG	GG	GG	GG	GG	GG	GG	GG	GG	GG	TT	--	TT	GG	GG	GG
TM3361	A/G	A01	93252381	CC	CC	TT	TC	CC	CC	CC	CC	CC	CC	CC	CC	CC	CC	TT	CC	CC	CC	TT	CC	CC	TC	CC	CC	CC	CC	CC	CC	CC	CC	CC	CC	CC	CC	CC	CC	CC	CC	CC	CC	TT	--	TT	CC	CC	CC
TM3362	A/C	A01	93258456	AA	CC	AA	AA	AA	AA	CC	AA	AA	CC	AA	AA	CC	CC	AA	CC	CC	CC	AA	AA	CC	AA	CC	AA	CC	AA	CC	AA	AA	CC	AA	AA	AA	AA	AA	AA	AA	AA	AA	AC	AA	AA	AA	AA	AA	CC
TM3363	T/C	A01	93266606	CC	TC	CC	CC	CC	CC	TC	CC	CC	TC	CC	CC	TC	TC	CC	TC	TC	TC	CC	CC	TC	CC	TC	CC	TC	CC	TC	CC	CC	TC	CC	CC	CC	CC	CC	CC	CC	CC	CC	--	CC	CC	CC	CC	CC	TC
TM3364	T/G	A01	93276193	AA	CC	AA	AA	AA	AA	CC	AA	AA	CC	AA	--	CC	CC	AA	CC	CC	CC	AA	AA	CC	AA	CC	AA	CC	AA	CC	AA	AA	CC	--	--	AA	AA	AA	AA	AA	AA	AA	AC	AA	AA	AA	AA	AA	CC
TM3365	A/G	A01	93278445	GG	AA	GG	GG	GG	GG	AA	GG	GG	AA	GG	GG	AA	AA	GG	AA	AA	AA	GG	GG	AA	GG	AA	GG	AA	GG	AA	GG	GG	AA	GG	GG	GG	GG	GG	GG	GG	GG	GG	AG	GG	GG	GG	GG	GG	AA
TM3366	A/G	A01	93285020	CC	TT	CC	CC	CC	CC	TT	CC	CC	TT	CC	CC	TT	TT	CC	TT	TT	TT	CC	CC	TT	CC	TT	CC	TT	CC	TT	CC	CC	TT	CC	CC	CC	CC	CC	CC	CC	CC	CC	TC	CC	CC	CC	CC	CC	TT
TM3368	A/G	A01	93293333	TT	TC	TT	TT	TT	TT	TC	TT	TT	TC	TT	TT	TC	TC	TT	TC	TC	TC	TT	TT	TC	TT	TC	TT	TC	TT	TC	TT	TT	TC	TT	TT	TT	TT	TT	TT	TT	TT	TT	--	TT	TT	TT	TT	TT	TC
TM3369	A/G	A01	93328446	TT	TC	TT	TC	TT	TT	TC	TT	TT	TC	TT	TT	TC	TC	TC	TC	TC	TC	TT	TT	TC	TT	TC	TT	TC	TT	TC	TT	TT	TC	TT	TT	TT	TT	TT	TT	TT	TT	TT	--	TT	TT	TT	TT	TT	TC
TM3372	A/C	A01	94303284	GG	TT	GG	TG	GG	GG	TT	GG	GG	GG	GG	GG	GG	GG	TT	GG	GG	GG	TT	GG	TT	TT	GG	GG	GG	GG	GG	GG	GG	GG	GG	GG	TT	TG	GG	TT	GG	TT	GG	GG	GG	TT	GG	--	GG	TT
TM3376	T/C	A01	94370152	CC	TT	CC	TC	CC	CC	TT	CC	CC	CC	CC	CC	CC	CC	TT	CC	CC	CC	TT	CC	TT	TT	CC	CC	CC	CC	CC	CC	CC	CC	CC	CC	TT	TC	CC	TT	CC	TT	CC	CC	CC	TT	CC	--	CC	TT
TM3378	T/C	A01	94391900	TT	CC	TT	TC	TT	TT	CC	TT	TT	TT	TT	TT	TT	TT	CC	TT	TT	TT	CC	TT	CC	CC	TT	TT	TT	TT	TT	TT	TT	TT	TT	TT	CC	--	TT	CC	TT	CC	TT	TT	TT	CC	TT	TC	TT	CC
TM3382	A/G	A01	94410358	GG	AG	GG	AG	GG	GG	AG	GG	GG	GG	GG	GG	GG	GG	AG	GG	GG	GG	AG	GG	AG	AG	GG	GG	GG	GG	GG	GG	GG	GG	GG	GG	--	AG	GG	AG	GG	AG	GG	GG	GG	AG	GG	GG	GG	AG
TM3383	A/G	A01	94415329	GG	AA	GG	AG	GG	GG	AA	GG	GG	GG	GG	GG	GG	GG	AA	GG	GG	GG	AA	GG	AA	AA	GG	GG	GG	GG	GG	GG	GG	GG	GG	GG	AA	--	GG	AA	GG	AA	GG	GG	GG	AA	GG	GG	GG	AA
TM3386	T/G	A01	94439549	AA	CC	AA	AC	AA	AA	CC	AA	AA	AA	AA	AA	AA	AA	CC	AA	AA	AA	CC	AA	CC	CC	AA	AA	AA	AA	AA	AA	AA	AA	AA	AA	CC	--	AA	CC	AA	CC	AA	AA	AA	CC	AA	AC	AA	CC
TM3387	T/C	A01	94445272	GG	AA	GG	AG	GG	GG	AA	GG	GG	GG	GG	GG	GG	GG	AA	GG	GG	GG	AA	GG	AA	AA	GG	GG	GG	GG	GG	GG	GG	GG	GG	GG	AA	--	GG	AA	GG	AA	GG	GG	GG	AA	GG	--	GG	AA
TM3389	T/G	A01	94461197	CC	AA	CC	--	CC	CC	AA	CC	CC	CC	CC	CC	CC	CC	AA	CC	CC	CC	AA	CC	AA	AA	CC	CC	CC	CC	CC	CC	CC	CC	CC	CC	AA	--	CC	AA	CC	AA	CC	CC	CC	AA	CC	--	CC	AA
TM3390	T/C	A01	94468019	AA	GG	AA	--	AA	AA	GG	AA	AA	AA	AA	AA	AA	AA	GG	AA	AA	AA	GG	AA	GG	GG	AA	AA	AA	AA	AA	AA	AA	AA	AA	--	GG	--	AA	GG	AA	GG	AA	AA	AA	GG	AA	--	AA	GG
TM3391	T/G	A01	94470762	GG	TT	GG	TG	GG	GG	TT	GG	GG	GG	GG	GG	GG	GG	TT	GG	GG	GG	TT	GG	TT	TT	GG	GG	GG	GG	GG	GG	GG	GG	GG	GG	TT	TT	GG	TT	GG	TT	GG	GG	GG	TT	GG	--	GG	TT
TM3392	A/G	A01	94476075	TT	CC	TT	TC	TT	TT	CC	TT	TT	TT	TT	TT	TT	TT	CC	TT	TT	TT	CC	TT	CC	CC	TT	TT	TT	TT	TT	TT	TT	TT	TT	TT	CC	--	TT	CC	TT	CC	TT	TT	TT	CC	TT	--	TT	CC
TM3393	T/G	A01	94478683	AA	CC	AA	--	AA	AA	CC	AA	AA	AA	AA	AA	AA	AA	CC	AA	AA	AA	CC	AA	CC	CC	AA	AA	AA	AA	AA	AA	AA	AA	AA	AA	CC	--	AA	CC	AA	CC	AA	AA	AA	CC	AA	--	AA	CC
TM3394	T/C	A01	94491150	CC	TT	CC	TC	CC	CC	TT	CC	CC	CC	CC	CC	CC	CC	TT	CC	CC	CC	TT	CC	TT	TT	CC	CC	CC	CC	CC	CC	CC	CC	CC	CC	TT	--	CC	TT	CC	TT	CC	CC	CC	TT	CC	--	CC	TT
TM3398	T/A	A01	94512719	AA	TT	AA	--	AA	AA	TT	AA	AA	AA	AA	AA	AA	AA	TT	AA	AA	AA	TT	AA	TT	TT	AA	AA	AA	AA	AA	AA	AA	AA	AA	AA	TT	TT	AA	TT	AA	TT	AA	AA	AA	TT	AA	--	AA	TT
TM3400	T/C	A01	94521810	TT	CC	TT	TC	TT	TT	CC	TT	TT	TT	TT	TT	TT	TT	CC	TT	TT	TT	CC	TT	CC	CC	TT	TT	TT	TT	TT	TT	TT	TT	TT	TT	CC	--	TT	CC	TT	CC	TT	TT	TT	CC	TT	--	TT	CC
TM3401	A/G	A01	94525198	AA	GG	AA	AG	AA	AA	GG	AA	AA	AA	AA	AA	AA	AA	GG	AA	AA	AA	GG	AA	GG	GG	AA	AA	AA	AA	AA	AA	AA	AA	AA	AA	GG	--	AA	GG	AA	GG	AA	AA	AA	GG	AA	--	AA	GG
TM3402	T/C	A01	94533290	GG	AA	GG	AG	GG	GG	AA	GG	GG	GG	GG	GG	GG	GG	AA	GG	GG	GG	AA	GG	AA	AA	GG	GG	GG	GG	GG	GG	GG	GG	GG	GG	AA	AA	GG	AA	GG	AA	GG	GG	GG	AA	GG	--	GG	AA
TM3403	C/G	A01	94539362	CC	GG	CC	CG	CC	CC	GG	CC	CC	CC	CC	CC	CC	CC	GG	CC	CC	CC	GG	CC	GG	GG	CC	CC	CC	CC	CC	CC	CC	CC	CC	CC	GG	--	CC	GG	CC	GG	CC	CC	CC	GG	CC	CG	CC	GG
TM3404	A/C	A01	94542530	TT	GG	TT	--	TT	TT	GG	TT	TT	TT	TT	TT	TT	TT	GG	TT	TT	TT	GG	TT	GG	GG	TT	TT	TT	TT	TT	TT	TT	TT	TT	TT	GG	--	TT	GG	TT	GG	TT	TT	TT	GG	TT	--	TT	GG
TM3405	T/G	A01	94549135	TT	GG	TT	--	TT	TT	GG	TT	TT	TT	TT	TT	TT	TT	GG	TT	TT	TT	GG	TT	GG	GG	TT	TT	TT	TT	TT	TT	TT	TT	TT	TT	GG	GG	TT	GG	TT	GG	TT	TT	TT	GG	TT	--	TT	GG
TM3406	A/G	A01	94556628	GG	AA	GG	AG	GG	GG	AA	GG	GG	GG	GG	GG	GG	GG	AA	GG	GG	GG	AA	GG	AA	AA	GG	GG	GG	GG	GG	GG	GG	GG	GG	GG	AA	--	GG	AA	GG	AA	GG	GG	GG	AA	GG	--	GG	AA
TM3407	T/C	A01	94573287	TT	CC	TT	TC	TT	TT	CC	TT	TT	TT	TT	TT	TT	TT	CC	TT	TT	TT	CC	TT	CC	CC	TT	TT	TT	TT	TT	TT	TT	TT	TT	TT	CC	CC	TT	CC	TT	CC	TT	TT	TT	CC	TT	--	TT	CC
TM3408	T/C	A01	94581202	TT	TC	TT	TC	TT	TT	TC	TT	TT	TT	TT	TT	TT	TT	TC	TT	TT	TT	TC	TT	TC	TC	TT	TT	TT	TT	TT	TT	TT	TT	TT	TT	TC	TC	TT	TC	TT	TC	TT	TT	TT	TC	TT	TT	TT	TC
TM3409	A/C	A01	94586579	GG	TT	GG	TG	GG	GG	TT	GG	GG	GG	GG	GG	GG	GG	TT	GG	GG	GG	TT	GG	TT	TT	GG	GG	GG	GG	GG	GG	GG	GG	GG	GG	TT	TT	GG	TT	GG	TT	GG	GG	GG	TT	GG	--	GG	TT
TM3411	A/G	A01	94592910	CC	TT	CC	TC	CC	CC	TT	CC	CC	CC	CC	CC	CC	CC	TT	CC	CC	CC	TT	CC	TT	TT	CC	CC	CC	CC	CC	CC	CC	CC	CC	CC	TT	TT	CC	TT	CC	TT	CC	CC	CC	TT	CC	--	CC	TT
TM3412	T/C	A01	94597535	CC	TT	CC	TC	CC	CC	TT	CC	CC	CC	CC	CC	CC	CC	TT	CC	CC	CC	TT	CC	TT	TT	CC	CC	CC	CC	CC	CC	CC	CC	CC	CC	TT	--	CC	TT	CC	TT	CC	CC	CC	TT	CC	--	CC	TT
TM3413	A/G	A01	94608478	GG	AA	GG	AG	GG	GG	AA	GG	GG	GG	GG	GG	GG	GG	AA	GG	GG	GG	AA	GG	AA	AA	GG	GG	GG	GG	GG	GG	GG	GG	GG	GG	AA	AA	GG	AA	GG	AA	GG	GG	GG	AA	GG	--	GG	AA
TM3414	A/T	A01	94615383	TT	AA	TT	AT	TT	TT	AA	TT	TT	TT	TT	TT	TT	TT	AA	TT	TT	TT	AA	TT	AA	AA	TT	TT	TT	TT	TT	TT	TT	TT	TT	TT	AA	--	TT	AA	TT	AA	TT	TT	TT	AA	TT	--	TT	AA
TM3416	T/C	A01	94629648	TT	CC	TT	TC	TT	TT	CC	TT	TT	TT	TT	TT	TT	TT	CC	TT	TT	TT	CC	TT	CC	CC	TT	TT	TT	TT	TT	TT	TT	TT	TT	TT	CC	--	TT	CC	TT	CC	TT	TT	TT	CC	TT	--	TT	CC
TM3417	A/G	A01	94639033	CC	TT	CC	TC	CC	CC	TT	CC	CC	CC	CC	CC	CC	CC	TT	CC	CC	CC	TT	CC	TT	TT	CC	CC	CC	CC	CC	CC	CC	CC	CC	CC	TT	--	CC	TT	CC	TT	CC	CC	CC	TT	CC	--	CC	TT
TM3418	T/C	A01	94643326	TT	CC	TT	TC	TT	TT	CC	TT	TT	TT	TT	TT	TT	TT	CC	TT	TT	TT	CC	TT	CC	CC	TT	TT	TT	TT	TT	TT	TT	TT	TT	TT	CC	CC	TT	CC	TT	CC	TT	TT	TT	CC	TT	--	TT	CC
TM3419	A/G	A01	94653056	AA	GG	AA	AG	AA	AA	GG	AA	AA	AA	AA	AA	AA	AA	GG	AA	AA	AA	GG	AA	GG	GG	AA	AA	AA	AA	AA	AA	AA	AA	AA	AA	GG	--	AA	GG	AA	GG	AA	AA	AA	GG	AA	--	AA	GG
TM3420	A/G	A01	94662194	TT	TC	TT	--	TT	TT	TC	TT	TT	TT	TT	TT	TT	TT	TC	TT	TT	TT	TC	TT	TC	TC	TT	TT	TT	TT	TT	TT	TT	TT	TT	TT	TC	TC	TT	TC	TT	TC	TT	TT	TT	TC	TT	TT	TT	TC
TM3421	T/C	A01	94668032	AA	GG	AA	AG	AA	AA	GG	AA	AA	AA	AA	AA	AA	AA	GG	AA	AA	AA	GG	AA	GG	GG	AA	AA	AA	AA	AA	AA	AA	AA	AA	AA	GG	--	AA	GG	AA	GG	AA	AA	AA	GG	AA	--	AA	GG
TM3423	T/C	A01	94693975	GG	AA	GG	AG	GG	GG	AA	GG	GG	GG	GG	GG	GG	GG	AA	GG	GG	GG	AA	GG	AA	AA	GG	GG	GG	GG	GG	GG	GG	GG	GG	GG	AA	AA	GG	AA	GG	AA	GG	GG	GG	AA	GG	--	GG	AA
TM3424	T/C	A01	94704517	GG	AA	GG	AG	GG	GG	AA	GG	GG	GG	GG	GG	GG	GG	AA	GG	GG	GG	AA	GG	AA	AA	GG	GG	GG	GG	GG	GG	GG	GG	GG	GG	AA	--	GG	AA	GG	AA	GG	GG	GG	AA	GG	--	GG	AA
TM3426	A/G	A01	94715583	CC	TC	CC	CC	CC	CC	TC	CC	CC	CC	CC	CC	CC	CC	TC	CC	CC	CC	TC	CC	TC	TC	CC	CC	CC	CC	CC	CC	CC	CC	CC	CC	TC	TC	CC	TC	CC	TC	CC	CC	CC	TC	CC	CC	CC	TC
TM3428	T/C	A01	94731620	AA	GG	AA	AG	AA	AA	GG	AA	AA	AA	AA	AA	AA	AA	GG	AA	AA	AA	GG	AA	GG	GG	AA	AA	AA	AA	AA	AA	AA	AA	AA	AA	GG	--	AA	GG	AA	GG	AA	AA	AA	GG	AA	--	AA	GG
TM3429	A/G	A01	94740782	GG	AG	GG	--	GG	GG	AG	GG	GG	GG	GG	GG	GG	GG	AG	GG	GG	GG	AG	GG	AG	AG	GG	GG	GG	GG	GG	GG	GG	GG	GG	GG	AG	AG	GG	AG	GG	AG	GG	GG	GG	AG	GG	GG	GG	AG
TM3430	A/C	A01	94753450	TT	GG	TT	TG	TT	TT	GG	TT	TT	TT	TT	TT	TT	TT	GG	TT	TT	TT	GG	TT	GG	GG	TT	TT	TT	TT	TT	TT	TT	TT	TT	TT	GG	--	TT	GG	TT	GG	TT	TT	TT	GG	TT	TG	TT	GG
TM3431	T/C	A01	94760791	TT	TC	TT	--	TT	TT	TC	TT	TT	TT	TT	TT	TT	TT	TC	TT	TT	TT	TC	TT	TC	TC	TT	TT	TT	TT	TT	TT	TT	TT	TT	TT	TC	TC	TT	TC	TT	TC	TT	TT	TT	TC	TT	--	TT	TC
TM3433	G/C	A01	94784986	CC	GG	CC	CG	CC	CC	GG	CC	CC	CC	CC	CC	CC	CC	GG	CC	CC	CC	GG	CC	GG	GG	CC	CC	CC	CC	CC	CC	CC	CC	CC	CC	GG	--	CC	GG	CC	GG	CC	CC	CC	GG	CC	--	CC	GG
TM3434	T/C	A01	94792149	CC	TC	CC	--	CC	CC	TC	CC	CC	CC	CC	CC	CC	CC	TC	CC	CC	CC	TC	CC	TC	TC	CC	CC	CC	CC	CC	CC	CC	CC	CC	CC	TC	TC	CC	TC	CC	TC	CC	CC	CC	TC	CC	CC	CC	TC
TM3436	T/C	A01	94802375	TT	CC	TT	TC	TT	TT	CC	TT	TT	TT	TT	TT	TT	TT	CC	TT	TT	TT	CC	TT	CC	CC	TT	TT	TT	TT	TT	TT	TT	TT	TT	TT	CC	--	TT	CC	TT	CC	TT	TT	TT	CC	TT	--	TT	CC
TM3437	A/G	A01	94839328	GG	AA	GG	AG	GG	GG	AA	GG	GG	GG	GG	GG	GG	GG	AA	GG	GG	GG	AA	GG	AA	AA	GG	GG	GG	GG	GG	GG	AA	GG	GG	GG	AA	AA	GG	AA	GG	AA	GG	GG	GG	AA	GG	--	GG	AA
TM3438	A/C	A01	94845674	GG	TT	GG	TG	GG	GG	TT	GG	GG	GG	GG	GG	GG	GG	TT	GG	GG	GG	TT	GG	TT	TT	GG	GG	GG	GG	GG	GG	TT	GG	GG	GG	TT	--	GG	TT	GG	TT	GG	GG	GG	TT	GG	--	GG	TT
TM3439	T/A	A01	94847872	AA	TT	AA	TA	AA	AA	TT	AA	AA	AA	AA	AA	AA	AA	TT	AA	AA	AA	TT	AA	TT	TT	AA	AA	AA	AA	AA	AA	TT	AA	AA	AA	TT	TT	AA	TT	AA	TT	AA	AA	AA	TT	AA	--	AA	TT
TM3440	A/G	A01	94852834	GG	AG	GG	GG	GG	GG	AG	GG	GG	GG	GG	GG	GG	GG	AG	GG	GG	GG	AG	GG	AG	AG	GG	GG	GG	GG	GG	GG	AG	GG	GG	GG	AG	AG	GG	AG	GG	AG	GG	GG	GG	AG	GG	GG	GG	AG
TM3441	A/G	A01	94869245	CC	TT	CC	--	CC	CC	TT	CC	CC	CC	CC	CC	CC	CC	TT	CC	CC	CC	TT	CC	TT	TT	CC	CC	CC	CC	CC	CC	TT	CC	CC	CC	TT	--	CC	TT	CC	TT	CC	CC	CC	TT	CC	--	CC	TT
TM3442	G/C	A01	94871632	CC	GG	CC	GC	CC	CC	GG	CC	CC	CC	CC	CC	CC	CC	GG	CC	CC	CC	GG	CC	GG	GG	CC	CC	CC	CC	CC	CC	GG	CC	CC	CC	GG	--	CC	GG	CC	GG	CC	CC	CC	GG	CC	--	CC	GG
TM3443	A/G	A01	94878619	CC	TT	CC	TC	TT	CC	TT	CC	TT	CC	CC	CC	CC	CC	TT	CC	CC	CC	TT	CC	TT	TT	CC	CC	CC	CC	CC	CC	TT	CC	CC	TC	TT	--	CC	TT	CC	TT	CC	CC	CC	TT	CC	--	CC	TT
TM3444	T/C	A01	94887210	TT	TT	TT	--	TT	TT	TT	TT	TT	TT	TT	TT	TT	TT	TC	TT	TT	TT	TC	TT	TT	TC	TT	TT	TT	TT	TT	TT	TT	TT	TT	TT	TC	TC	TT	--	TT	TC	TT	TT	TT	TC	TT	TT	TT	TC
TM3447	T/G	A01	94905084	CC	AA	CC	AC	CC	CC	AA	CC	CC	CC	CC	CC	CC	CC	AA	CC	CC	CC	AA	CC	AA	AA	CC	CC	CC	CC	CC	CC	AA	AA	CC	CC	AA	--	CC	AA	CC	AA	CC	CC	AA	AA	AA	CC	CC	AA
TM3448	T/G	A01	94909050	TT	TT	TT	--	TT	TT	TT	TT	TT	TT	TT	TT	TT	TT	--	TT	TT	TT	--	TT	TT	GG	TT	TT	TT	TT	TT	TT	TT	TT	TT	TT	GG	GG	TT	TG	TT	GG	TT	TT	TT	GG	TT	TT	TT	GG
TM3450	A/G	A01	95011320	GG	AA	GG	AG	AA	GG	AA	AA	AA	AA	AA	AG	AA	AA	AA	AA	AA	AA	AA	AA	AA	AA	AA	GG	AA	GG	AA	GG	AA	AA	GG	AA	AA	--	GG	AA	AG	AA	GG	AG	AA	AA	AA	--	GG	AA
TM3451	T/C	A01	95218820	GG	GG	GG	GG	AA	GG	GG	AA	AA	AA	GG	AG	AA	AA	GG	AA	AA	GG	GG	GG	GG	GG	AA	GG	AA	GG	AA	GG	GG	AA	GG	--	GG	GG	GG	GG	GG	AA	GG	AG	AA	GG	AA	--	GG	GG
TM3452	A/G	A01	95904505	GG	AA	GG	AA	GG	AA	GG	GG	GG	GG	AA	AG	GG	GG	GG	GG	GG	AA	GG	AA	GG	--	GG	AA	GG	AA	GG	--	AA	GG	AA	GG	AA	GG	GG	AG	AG	AA	AA	GG	AA	AG	GG	AG	GG	GG
TM3453	A/G	A01	95953376	TT	CC	TT	CC	TT	CC	TT	TT	TT	TT	CC	--	TT	TT	CC	TT	TT	CC	TT	CC	TT	CC	TT	CC	TT	CC	TT	--	CC	TT	CC	TT	CC	TT	CC	--	--	CC	CC	TT	CC	--	TT	--	TT	CC
TM3456	T/C	A01	96243286	GG	GG	GG	GG	GG	GG	AG	GG	GG	AG	GG	--	AG	AG	AG	AG	AG	GG	AG	GG	AG	GG	AG	GG	AG	GG	AG	GG	GG	GG	GG	GG	GG	GG	GG	GG	GG	GG	GG	AG	GG	--	AG	GG	GG	GG
TM3457	T/C	A01	96246192	CC	CC	CC	CC	CC	CC	TT	CC	CC	TT	CC	TC	TT	TT	TT	TT	TT	CC	TT	CC	TT	TC	TT	CC	TT	CC	TT	CC	CC	CC	CC	TC	CC	CC	CC	TC	CC	CC	CC	TC	CC	TC	TT	CC	CC	CC
TM3458	T/G	A01	96249314	CC	CC	CC	CC	CC	CC	AA	CC	CC	AA	CC	AC	AA	AA	AA	AA	AA	CC	AA	CC	AA	AC	AA	CC	AA	CC	AA	CC	CC	CC	CC	AC	CC	CC	CC	AC	CC	CC	CC	AC	CC	AC	AA	CC	CC	CC
TM3459	A/G	A01	96253502	GG	GG	GG	GG	GG	GG	AG	GG	GG	AG	GG	GG	AG	AG	AG	AG	AG	GG	AG	GG	AG	GG	AG	GG	AG	GG	AG	GG	GG	GG	GG	--	GG	GG	GG	GG	GG	GG	GG	--	GG	--	AG	GG	GG	GG
TM3461	A/C	A01	96265076	GG	GG	GG	GG	GG	GG	TG	GG	GG	TG	GG	TG	TG	TG	TG	TG	TG	GG	TG	GG	TG	TG	TG	GG	TG	GG	TG	GG	GG	GG	GG	TG	GG	GG	GG	TG	GG	GG	GG	TG	GG	TG	TG	GG	GG	GG
TM3462	T/C	A01	96268360	TT	TT	TT	TT	TT	TT	CC	TT	TT	CC	TT	--	CC	CC	CC	CC	CC	TT	CC	TT	CC	--	CC	TT	CC	TT	CC	TT	TT	TT	TT	TC	TT	TT	TT	TC	TT	TT	TT	--	TT	TC	CC	TT	TT	TT
TM3463	T/A	A01	96272789	AA	AA	AA	AA	AA	AA	TT	AA	AA	TT	AA	TA	TT	TT	TT	TT	TT	AA	TT	AA	TT	TA	TT	AA	TT	AA	TT	AA	AA	AA	AA	TA	AA	AA	AA	TA	AA	AA	AA	TA	AA	TA	TT	AA	AA	AA
TM3466	A/G	A01	96296760	AA	AA	AA	AA	AA	AA	GG	AA	AA	GG	AA	AG	GG	GG	GG	GG	GG	AA	GG	AA	GG	AG	GG	AA	GG	AA	GG	AA	AA	AA	AA	AG	AA	AA	AA	AG	AA	AA	AA	AG	AA	AG	GG	AA	AA	AA
TM3467	A/G	A01	96301352	GG	GG	GG	GG	GG	GG	AA	GG	GG	AA	GG	AG	AA	AA	AA	AA	AA	GG	AA	GG	AA	--	AA	GG	AA	GG	AA	GG	GG	GG	GG	--	GG	GG	GG	--	GG	GG	GG	AG	GG	AG	AA	GG	GG	GG
TM3468	A/G	A01	96310103	CC	CC	CC	CC	CC	CC	TT	CC	CC	TT	CC	TC	TT	TT	TT	TT	TT	CC	TT	CC	TT	TC	TT	CC	TT	CC	TT	CC	CC	CC	CC	TC	CC	CC	CC	TC	CC	CC	CC	TC	CC	TC	TT	CC	CC	CC
TM3469	T/C	A01	96321694	GG	GG	GG	GG	GG	GG	AA	GG	GG	AA	GG	AG	AA	AA	AA	AA	AA	GG	AA	GG	AA	AG	AA	GG	AA	GG	AA	GG	GG	GG	--	--	GG	GG	GG	AG	GG	GG	GG	AG	GG	AG	AA	GG	GG	GG
TM3470	T/A	A01	96333399	AA	AA	AA	AA	AA	AA	TT	AA	AA	TT	AA	TA	TT	TT	TT	TT	TT	AA	TT	AA	TT	TA	TT	AA	TT	AA	TT	AA	AA	AA	AA	TA	AA	AA	AA	TA	AA	AA	AA	TA	AA	TA	TT	AA	AA	AA
TM3471	T/C	A01	96337031	GG	GG	GG	GG	GG	GG	AA	GG	GG	AA	GG	AG	AA	AA	AA	AA	AA	GG	AA	GG	AA	AG	AA	GG	AA	GG	AA	GG	GG	GG	GG	AG	GG	GG	GG	AG	GG	GG	GG	AG	GG	AG	AA	GG	GG	GG
TM3473	T/C	A01	96349975	CC	CC	CC	CC	CC	CC	TT	CC	CC	TT	CC	TC	TT	TT	TT	TT	TT	CC	TT	CC	TT	TC	TT	CC	TT	CC	TT	CC	CC	CC	CC	TC	CC	CC	CC	TC	CC	CC	CC	TC	CC	TC	TT	CC	CC	CC
TM3475	G/C	A01	96363108	GG	GG	GG	GG	GG	GG	CC	GG	GG	CC	GG	CG	CC	CC	CC	CC	CC	GG	CC	GG	CC	CG	CC	GG	CC	GG	CC	GG	GG	GG	GG	CG	GG	GG	GG	CG	GG	GG	GG	CG	GG	CG	CC	GG	GG	GG
TM3476	T/G	A01	96368294	CC	CC	CC	CC	CC	CC	AA	CC	CC	AA	CC	AC	AA	AA	AA	AA	AA	CC	AA	CC	AA	CC	AA	CC	AA	CC	AA	CC	CC	CC	CC	AC	CC	CC	CC	AC	CC	CC	CC	AC	CC	AC	AA	CC	CC	CC
TM3478	T/C	A01	96382681	GG	GG	GG	GG	GG	GG	AA	GG	GG	AA	GG	AG	AA	AA	AA	AA	AA	GG	AA	GG	AA	GG	AA	GG	AA	GG	AA	GG	GG	GG	GG	AG	GG	GG	GG	AG	GG	GG	GG	AG	GG	AG	AA	GG	GG	GG
TM3480	T/C	A01	96393820	TT	TT	TT	TT	TT	TT	CC	--	TT	CC	TT	TC	CC	CC	CC	CC	CC	TT	CC	TT	CC	TC	CC	TT	CC	TT	CC	TT	TT	TT	TT	--	TT	TT	TT	--	TT	TT	TT	--	TT	TC	CC	TT	TT	CC
TM3482	T/C	A01	96407204	GG	GG	GG	GG	GG	GG	AA	GG	GG	AA	GG	AG	AA	AA	AA	AA	AA	GG	AA	GG	AA	GG	AA	GG	AA	GG	AA	GG	GG	GG	GG	--	GG	GG	GG	AG	GG	GG	GG	--	GG	AG	AA	GG	GG	GG
TM3485	A/G	A01	96429210	AA	AA	AA	AA	AA	AA	GG	AA	AA	GG	AA	AG	GG	GG	GG	GG	GG	AA	GG	AA	GG	AG	GG	AA	GG	AA	GG	AA	AA	AA	AA	AG	AA	AA	AA	AG	AA	AA	AA	AG	AA	AG	GG	AA	AA	GG
TM3493	A/C	A01	96480451	AA	AA	AA	AA	AA	AA	CC	AA	AA	CC	AA	AC	CC	CC	CC	CC	CC	AA	CC	AA	CC	AC	CC	AA	CC	AA	CC	AA	AA	AA	AA	AC	AA	AA	AA	AC	AA	AA	AA	AC	AA	AC	CC	AA	AA	CC
TM3494	A/C	A01	96484898	CC	CC	CC	CC	CC	CC	AA	CC	CC	AA	CC	--	AA	AA	AA	AA	AA	CC	AA	CC	AA	CC	AA	CC	AA	CC	AA	CC	CC	CC	CC	AA	CC	CC	CC	--	CC	CC	CC	--	CC	--	AA	CC	CC	CC
TM3495	T/C	A01	96488647	GG	GG	GG	GG	GG	GG	AA	GG	GG	AA	GG	AG	AA	AA	AA	AA	AA	GG	AA	GG	AA	GG	AA	GG	AA	GG	AA	GG	GG	GG	GG	AG	GG	GG	GG	AG	GG	GG	GG	--	GG	--	AA	GG	GG	GG
TM3496	A/G	A01	96493557	CC	CC	CC	CC	CC	CC	TC	CC	CC	TC	CC	--	TC	TC	TC	TC	TC	CC	TC	CC	TC	--	TC	CC	TC	CC	TC	CC	CC	CC	CC	--	CC	CC	CC	--	CC	CC	CC	--	CC	--	TC	CC	CC	TC
TM3498	T/C	A01	96506893	TT	TT	TT	TT	TT	TT	CC	TT	TT	CC	TT	TC	CC	CC	CC	CC	CC	TT	CC	TT	CC	TT	CC	TT	CC	TT	CC	TT	TT	TT	TT	--	TT	TT	TT	TC	TT	TT	TT	--	TT	TC	CC	TT	TT	TT
TM3499	T/C	A01	96530441	TT	TT	TT	TT	TT	TT	CC	TT	TT	CC	TT	TC	CC	CC	CC	CC	CC	TT	CC	TT	CC	--	CC	TT	CC	TT	CC	TT	TT	TT	TT	TC	TT	TT	TT	TC	TT	TT	TT	TT	TT	TC	CC	TT	TT	CC
TM3507	T/C	A01	96599994	AA	AA	AA	AA	AA	AA	GG	AA	AA	GG	AA	AG	GG	GG	GG	GG	GG	AA	GG	AA	GG	AG	GG	AA	GG	AA	GG	AA	AA	AA	AA	AG	AA	AA	AA	AG	AA	AA	AA	AA	AA	AG	GG	AA	AA	GG
TM3510	A/G	A01	96629867	AA	AA	AA	AA	AA	AA	GG	AA	AA	GG	AA	AG	GG	GG	GG	GG	GG	AA	GG	AA	GG	--	GG	AA	GG	AA	GG	AA	AA	AA	AA	AG	AA	AA	AA	AG	AA	AA	AA	AA	AA	AG	GG	AA	AA	GG
TM3511	G/C	A01	96635304	GG	GG	GG	GG	GG	GG	CC	GG	GG	CC	GG	GC	CC	CC	CC	CC	CC	GG	CC	GG	CC	GC	CC	GG	CC	GG	CC	GG	GG	GG	GG	GC	GG	GG	GG	GC	GG	GG	GG	GG	GG	GC	CC	GG	GG	CC
TM3513	A/G	A01	96642292	AA	AA	AA	AA	AA	AA	GG	AA	AA	GG	AA	AG	GG	GG	GG	GG	GG	AA	GG	AA	GG	AG	GG	AA	GG	AA	GG	AA	AA	AA	AA	AG	AA	AA	AA	AG	AA	AA	AA	AA	AA	AG	GG	AA	AA	AA
TM3514	A/G	A01	96644734	TT	TT	TT	TT	TT	TT	CC	TT	TT	CC	TT	TC	CC	CC	CC	CC	CC	TT	CC	TT	CC	--	CC	TT	CC	TT	CC	TT	TT	TT	TT	TC	TT	TT	TT	TC	TT	TT	TT	TT	TT	TC	CC	TT	TT	TT
TM3516	A/G	A01	96661388	AA	AA	AA	AA	AA	AA	AG	AA	AA	AG	AA	--	AG	AG	AG	AG	AG	AA	AG	AA	AG	--	AG	AA	AG	AA	AG	AA	AA	AA	AA	AG	AA	AA	AA	--	AA	AA	AA	AA	AA	AG	AG	AA	AA	AG
TM3517	C/G	A01	96673035	GG	GG	GG	GG	GG	GG	CC	GG	GG	CC	GG	CG	CC	CC	CC	CC	CC	GG	CC	GG	CC	CG	CC	GG	CC	GG	CC	GG	GG	GG	GG	CG	GG	GG	GG	CG	GG	GG	GG	GG	GG	CG	CC	GG	GG	CC
TM3519	A/T	A01	96708148	AA	AA	AA	AA	AA	AA	TT	AA	AA	TT	AA	TA	TT	TT	TT	TT	TT	AA	TT	AA	TT	AA	TT	AA	TT	AA	TT	AA	AA	AA	AA	TA	AA	AA	AA	TA	AA	AA	AA	AA	AA	TA	TT	AA	AA	AA
TM3521	A/G	A01	96723996	TT	TT	TT	TT	TT	TT	CC	TT	TT	CC	TT	TC	CC	CC	CC	CC	CC	TT	CC	TT	CC	TT	CC	TT	CC	TT	CC	TT	TT	TT	TT	TC	TT	TT	TT	TC	TT	TT	TT	TT	TT	TC	CC	TT	TT	TT
TM3523	C/G	A01	96736123	GG	GG	GG	GG	GG	GG	CC	GG	GG	CC	GG	--	CC	CC	CC	CC	CC	CC	CC	GG	CC	--	CC	GG	CC	GG	CC	GG	GG	GG	GG	CG	GG	GG	GG	--	GG	GG	GG	GG	GG	--	CC	GG	GG	GG
TM3524	T/C	A01	96739181	TT	TT	TT	TT	TT	TT	CC	TT	TT	CC	TT	TC	CC	CC	CC	CC	CC	TT	CC	TT	CC	TT	CC	TT	CC	TT	CC	TT	TT	TT	TT	TC	TT	TT	TT	TC	TT	TT	TT	TT	TT	TC	CC	TT	TT	CC
TM3525	T/G	A01	96741557	GG	GG	GG	GG	GG	GG	TT	GG	GG	TT	GG	TG	TT	TT	TT	TT	TT	GG	TT	GG	TT	GG	TT	GG	TT	GG	TT	GG	GG	GG	GG	TG	GG	GG	GG	TG	GG	GG	GG	GG	GG	TG	TT	GG	GG	GG
TM3526	T/G	A01	96746846	AA	AA	AA	AA	AA	AA	CC	AA	AA	CC	AA	AC	CC	CC	AA	CC	CC	CC	AA	AA	CC	AC	CC	AA	CC	AA	CC	AA	AA	AA	AA	AC	AA	AA	AA	AC	AA	AA	AA	AA	AA	AA	AA	AA	AA	AA
TM3527	G/C	A01	96752741	GG	GG	GG	GG	GG	GG	GG	GG	GG	CC	GG	GC	CC	CC	CC	CC	CC	CC	CC	GG	GG	GC	CC	GG	CC	GG	CC	GG	GG	GG	GG	GC	GG	GG	GG	GG	GG	GG	GG	GG	GG	GC	CC	GG	GG	GG
TM3528	A/T	A01	96755928	AA	AA	AA	AA	AA	AA	AA	AA	AA	TT	AA	--	TT	TT	TT	TT	TT	TT	TT	AA	AA	--	TT	AA	TT	AA	TT	AA	AA	AA	AA	AT	AA	AA	AA	AA	AA	AA	AA	AA	AA	--	TT	AA	AA	AA
TM3529	A/C	A01	96760455	TT	TT	TT	TT	TT	TT	TT	TT	TT	GG	TT	TG	GG	GG	TT	GG	GG	GG	TT	TT	TT	TG	GG	TT	GG	TT	GG	TT	TT	TT	TT	TG	TT	TT	TT	TT	TT	TT	TT	TT	TT	TT	TT	TT	TT	TT
TM3530	T/A	A01	96762574	AA	AA	AA	AA	AA	AA	AA	AA	AA	TT	AA	TA	TT	TT	AA	TT	TT	TT	AA	AA	AA	TA	TT	AA	TT	AA	TT	AA	AA	AA	AA	TA	AA	AA	AA	AA	AA	AA	AA	AA	AA	AA	AA	AA	AA	AA
TM3531	T/A	A01	96767041	AA	AA	AA	AA	AA	AA	AA	AA	AA	TT	AA	TA	TT	TT	TT	TT	TT	TT	TT	AA	AA	--	TT	AA	TT	AA	TT	AA	AA	AA	AA	TA	AA	AA	AA	AA	AA	AA	AA	AA	AA	TA	TT	AA	AA	AA
TM3535	T/C	A01	96785482	CC	CC	CC	CC	CC	CC	CC	CC	CC	TT	CC	TC	TT	TT	TT	TT	TT	TT	TT	CC	CC	TC	TT	CC	TT	CC	TT	CC	CC	CC	CC	--	CC	CC	CC	CC	CC	CC	CC	CC	CC	TC	TT	CC	CC	CC
TM3536	T/C	A01	96789533	AA	AA	AA	AA	AA	AA	AA	AA	AA	GG	AA	AG	GG	GG	GG	GG	GG	GG	GG	AA	AA	AG	GG	AA	GG	AA	GG	AA	AA	AA	AA	AG	AA	AA	AA	AA	AA	AA	AA	AA	AA	AG	GG	AA	AA	AA
TM3537	A/G	A01	96794062	GG	GG	GG	GG	GG	GG	GG	GG	GG	AA	GG	AG	AA	AA	GG	AA	AA	AA	GG	GG	GG	AG	AA	GG	AA	GG	AA	GG	GG	GG	GG	AG	GG	GG	GG	GG	GG	GG	GG	GG	GG	GG	GG	GG	GG	GG
TM3539	T/C	A01	96858661	AA	AA	AA	AA	AA	AA	AA	AA	AA	GG	AA	AG	GG	GG	GG	GG	GG	GG	GG	AA	AA	--	GG	AA	GG	AA	GG	AA	AA	AA	AA	--	AA	AA	AA	AA	AA	AA	AA	AA	AA	AG	GG	AA	AA	GG
TM3541	T/C	A01	96870283	GG	GG	GG	GG	GG	GG	GG	GG	GG	AA	GG	AG	AA	AG	GG	AA	AA	AA	AA	GG	GG	AG	AA	GG	AA	GG	AA	GG	GG	GG	GG	AG	GG	GG	GG	GG	GG	GG	GG	GG	GG	AG	AG	GG	GG	AG
TM3542	A/G	A01	96873198	AA	AA	AA	AA	AA	AA	AA	AA	AA	AG	AA	--	AG	AG	AG	AG	AG	AG	AG	AA	AA	AA	AG	AA	AG	AA	AG	AA	AA	AA	AA	--	AA	AA	AA	AA	AA	AA	AA	AA	AA	AA	AG	AA	AA	AG
TM3543	G/C	A01	96881567	CC	CC	CC	CC	CC	CC	CC	CC	CC	CG	CC	CG	CG	CG	CC	CG	CG	CG	CG	CC	CC	--	CG	CC	CG	CC	CG	CC	CC	CC	CC	CG	CC	CC	CC	CC	CC	CC	CC	CC	CC	CG	CG	CC	CC	CG
TM3544	T/C	A01	96886927	CC	CC	CC	CC	CC	CC	CC	CC	CC	TT	CC	TC	TT	TT	CC	TT	TT	TT	TT	CC	CC	TC	TT	CC	TT	CC	TT	CC	CC	CC	CC	TC	CC	CC	CC	CC	CC	CC	CC	CC	CC	TC	TT	CC	CC	TT
TM3546	T/G	A01	96897343	GG	GG	GG	GG	GG	GG	GG	GG	GG	TT	GG	TG	TT	TT	TT	TT	TT	TT	TT	GG	GG	TG	TT	GG	TT	GG	TT	GG	GG	GG	GG	TG	GG	GG	GG	GG	GG	GG	GG	GG	GG	TG	TT	GG	GG	TT
TM3549	A/G	A01	96916033	TT	TT	TT	TT	TT	TT	TT	TT	TT	CC	TT	TC	CC	CC	CC	CC	CC	CC	CC	TT	TT	TC	CC	TT	CC	TT	CC	TT	TT	TT	TT	TC	TT	TT	TT	TT	TT	TT	TT	TT	TT	TC	CC	TT	TT	CC
TM3551	T/C	A01	96928615	AA	AA	AA	AA	AA	AA	AA	AA	AA	GG	AA	--	GG	GG	AA	GG	GG	GG	GG	AA	AA	AG	GG	AA	GG	AA	GG	AA	AA	AA	AA	AG	AA	AA	AA	AA	AA	AA	AA	AA	AA	AG	GG	AA	AA	GG
TM3553	T/C	A01	96947120	GG	GG	GG	GG	GG	GG	GG	GG	GG	AG	GG	AG	AG	AG	GG	AG	AG	AG	AG	GG	GG	AG	AG	GG	AG	GG	AG	GG	GG	GG	GG	AG	GG	GG	GG	GG	GG	GG	GG	GG	GG	AG	AG	GG	GG	GG
TM3554	A/G	A01	96956119	AA	AA	AA	AA	AA	AA	AA	AA	AA	GG	AA	AG	GG	GG	GG	GG	GG	GG	GG	AA	AA	AG	GG	AA	GG	AA	GG	AA	AA	AA	AA	--	AA	AA	AA	AA	AA	AA	AA	AA	AA	AG	GG	AA	AA	GG
TM3555	G/C	A01	96975628	GG	CC	GG	GG	GG	GG	CC	GG	GG	CC	GG	CC	CC	CC	CC	CC	CC	CC	CC	GG	CC	CG	CC	GG	CC	GG	CC	GG	CC	GG	GG	CG	GG	GG	GG	CG	GG	CC	GG	GG	CC	CG	CC	--	GG	GG
TM3556	A/C	A01	97063886	TT	TT	TT	TT	TT	TT	TT	TT	TT	GG	TT	TG	GG	GG	GG	GG	GG	GG	GG	TT	TT	TG	GG	TT	GG	TT	GG	TT	TT	TT	TT	TG	TT	TT	TT	TT	TT	TT	TT	TT	TT	TG	GG	TT	TT	GG
TM3557	T/C	A01	97069996	AA	AA	AA	GG	AA	AA	AA	AA	AA	GG	AA	GG	GG	GG	GG	GG	GG	GG	GG	AA	AA	AG	GG	AA	GG	AA	GG	AG	AA	AA	AA	AG	GG	GG	GG	AG	AG	GG	AA	AA	AA	AG	GG	AG	AA	GG
TM3558	T/C	A01	97082616	AA	AA	AA	AA	AA	AA	AA	AA	AA	GG	AA	AG	GG	GG	GG	GG	GG	GG	GG	AA	AA	AG	GG	AA	GG	AA	GG	AA	AA	AA	AA	AG	AA	AA	AA	AA	AA	AA	AA	AA	AA	AG	GG	AA	AA	GG
TM3562	T/A	A01	97416896	AA	AA	TT	TT	AA	AA	--	TT	AA	AA	AA	TA	AA	AA	TT	AA	AA	TT	AA	AA	TT	AA	AA	AA	AA	AA	AA	--	AA	AA	AA	AA	TT	TT	TT	TT	AA	AA	AA	AA	TT	AA	AA	--	AA	AA
TM3563	T/G	A01	97437452	GG	GG	TG	TG	GG	GG	--	GG	GG	GG	GG	--	GG	GG	GG	GG	GG	TG	GG	GG	TG	GG	GG	GG	GG	GG	GG	TG	GG	GG	GG	GG	TG	TG	TG	TG	TG	TG	GG	GG	TG	GG	GG	TG	GG	GG
TM3565	T/C	A01	97457837	TT	TT	CC	CC	TT	TT	--	CC	TT	TT	TT	TC	TT	TT	CC	TT	TT	CC	TT	TT	CC	--	TT	TT	TT	TT	TT	TC	TT	TT	TT	TT	CC	CC	CC	CC	TC	CC	TT	TT	CC	TT	TT	--	TT	CC
TM3568	T/C	A01	97505514	GG	GG	AG	AG	GG	GG	GG	GG	GG	GG	GG	GG	GG	GG	GG	GG	GG	AG	GG	GG	AG	GG	GG	GG	GG	GG	GG	AG	GG	GG	GG	GG	AG	AG	GG	AG	AG	AG	GG	GG	AG	GG	GG	AG	GG	AG
TM3570	T/C	A01	97527667	TT	TT	CC	CC	TT	TT	TC	CC	TT	TT	TT	TC	TT	TT	CC	TT	TT	CC	TT	TT	CC	TC	TT	TT	TT	TT	TT	TC	TT	TT	TT	TT	CC	CC	TT	CC	TC	CC	TT	TT	CC	TT	TT	--	TT	CC
TM3573	A/G	A01	97555166	TT	TT	CC	CC	TT	TT	--	CC	TT	TT	TT	TC	TT	TT	CC	TT	TT	TT	TT	TT	CC	TC	TT	TT	TT	TT	TT	TC	TT	TT	TT	TT	CC	CC	TT	CC	TC	CC	TT	TT	CC	TT	TT	--	TT	TT
TM3575	A/G	A01	97603438	GG	AA	GG	GG	AG	AG	AA	AA	AG	AA	AA	--	AA	AA	AA	AA	AA	AA	--	AA	GG	AA	AA	AA	AA	AA	AA	AG	AA	AA	AA	--	GG	GG	AA	GG	--	AA	AA	AA	GG	AG	AA	--	GG	AA
TM3576	A/G	A01	97620163	AA	GG	AA	AA	GG	GG	AG	AA	GG	GG	GG	--	GG	GG	AA	GG	GG	GG	GG	GG	AA	--	GG	GG	GG	GG	GG	--	GG	GG	GG	GG	AA	AA	GG	AA	GG	GG	GG	GG	AA	AG	GG	--	AA	GG
TM3577	A/G	A01	97622591	TT	CC	TT	TT	CC	CC	TC	TT	CC	CC	CC	TC	CC	CC	TT	CC	CC	CC	CC	CC	TT	TC	CC	CC	CC	CC	CC	--	CC	CC	CC	CC	TT	TT	CC	TT	CC	CC	CC	CC	TT	TC	CC	TT	TT	CC
TM3578	A/C	A01	97626174	TT	GG	TT	TT	GG	GG	TG	TT	GG	GG	GG	TG	GG	GG	TT	GG	GG	GG	GG	GG	TT	TG	GG	GG	GG	GG	GG	TG	GG	GG	GG	GG	TT	TT	GG	TT	GG	GG	GG	GG	TT	TG	GG	--	TT	GG
TM3580	A/G	A01	97642117	CC	TT	CC	CC	TT	TT	--	CC	TT	TT	TT	--	TT	TT	CC	TT	TT	TT	TT	TT	CC	TT	TT	TT	TT	TT	TT	--	TT	TT	TT	TT	CC	CC	TT	CC	TT	TT	TT	TT	CC	TC	TT	--	CC	TT
TM3583	T/C	A01	97653715	CC	TT	CC	CC	TT	TT	TC	TT	TT	TT	TT	TC	TT	TT	TT	TT	TT	TT	TT	TT	CC	TT	TT	TT	TT	TT	TT	TC	TT	TT	TT	TT	CC	CC	TT	CC	TT	TT	TT	TT	CC	TC	TT	--	CC	TT
TM3585	T/C	A01	97659607	TC	CC	TC	TC	CC	CC	--	CC	CC	CC	CC	--	CC	CC	CC	CC	CC	CC	CC	CC	TC	CC	CC	CC	CC	CC	CC	TC	CC	CC	CC	CC	TC	TC	CC	TC	CC	CC	CC	CC	TC	--	CC	TC	TC	CC
TM3586	A/G	A01	97670463	AA	GG	AA	AA	GG	GG	AG	GG	GG	GG	GG	AG	GG	GG	GG	GG	GG	GG	GG	GG	AA	GG	GG	GG	GG	GG	GG	AG	GG	GG	GG	GG	AA	AA	GG	AA	GG	GG	GG	GG	AA	AG	GG	--	AA	GG
TM3587	T/G	A01	97675058	AA	CC	AA	AA	CC	CC	AC	AA	CC	CC	CC	AC	CC	CC	AA	CC	CC	CC	CC	CC	AA	AC	CC	CC	CC	CC	CC	AC	CC	CC	CC	CC	AA	AA	CC	AA	CC	CC	CC	CC	AA	AC	CC	--	AA	CC
TM3588	C/G	A01	97677848	GG	CC	GG	GG	CC	CC	CG	GG	CC	CC	CC	CG	CC	CC	GG	CC	CC	CC	CC	CC	GG	--	CC	CC	CC	CC	CC	CG	CC	CC	CC	CC	GG	GG	CC	GG	CC	CC	CC	CC	GG	CG	CC	--	GG	CC
TM3590	T/C	A01	97759343	TT	TT	TT	TT	TT	CC	TT	CC	TT	CC	TT	TC	CC	CC	CC	CC	CC	CC	CC	CC	TT	CC	CC	CC	CC	CC	CC	TT	CC	TT	CC	TC	TT	TT	CC	TT	--	CC	TT	TC	TT	TC	CC	--	TT	CC
TM3591	A/C	A01	97805015	AA	AA	AA	AA	AA	AC	AA	AC	AA	AC	AA	AA	AC	AC	AC	AC	AC	AC	AC	AC	AA	AC	AC	AC	AC	AC	AC	AA	AA	AA	AC	AA	AA	AA	AC	AA	AC	AA	AA	--	AA	--	AC	AA	AA	AC
TM3592	T/C	A01	97815490	TT	TT	TT	TT	TT	CC	TT	TT	TT	CC	TT	TT	CC	CC	TT	CC	CC	CC	CC	TT	TT	TC	CC	CC	CC	CC	CC	TT	TT	TT	CC	TT	TT	TT	CC	TT	--	TT	TT	TC	TT	TC	TT	TT	TT	CC
TM3594	T/G	A01	97892451	AA	AA	AA	AA	AA	CC	AA	CC	AA	AA	AA	AC	AA	AA	CC	AA	AA	CC	CC	CC	AA	CC	AA	AA	AA	AA	AA	AA	CC	AA	AA	AC	AA	AA	CC	AA	AC	AA	AA	AC	CC	AC	CC	AA	CC	AA
TM3595	T/C	A01	98040877	AA	AA	AA	GG	AA	AA	GG	GG	AA	AA	AA	AG	AA	AA	GG	AA	AA	GG	GG	GG	GG	AA	AA	GG	AA	GG	AA	AG	GG	AA	GG	--	AA	AA	GG	--	AA	AA	GG	AA	GG	AG	GG	--	AA	AA
TM3596	C/G	A01	98076295	GG	CC	GG	CC	GG	GG	GG	GG	GG	GG	GG	CG	GG	GG	CC	GG	GG	GG	CC	CC	GG	GG	GG	GG	GG	GG	GG	--	CC	GG	GG	CG	GG	GG	CC	GG	GG	GG	GG	GG	CC	CG	GG	--	GG	GG
TM3597	A/G	A01	98116016	GG	AA	GG	GG	GG	GG	GG	GG	GG	GG	GG	AG	GG	GG	AA	GG	GG	GG	AA	AA	GG	GG	GG	GG	GG	GG	GG	GG	AA	GG	GG	AG	AA	GG	AA	--	GG	GG	GG	GG	AA	AG	GG	AG	GG	AA
TM3600	T/C	A01	98140998	AA	GG	AA	GG	AA	GG	AA	GG	AA	AA	GG	AG	AA	AA	GG	AA	AA	AA	GG	GG	AA	AG	AA	GG	AA	GG	AA	AG	GG	AA	GG	AG	AA	AA	GG	AA	GG	AA	GG	AG	GG	AG	GG	AA	GG	GG
TM3602	A/C	A01	98148331	TT	GG	TT	GG	TT	GG	GG	GG	TT	TT	GG	TG	TT	TT	GG	TT	TT	TT	GG	GG	GG	TG	TT	GG	TT	GG	TT	TG	GG	TT	--	TG	TT	TT	GG	TT	GG	TT	GG	TG	GG	TG	GG	TT	GG	GG
TM3606	T/G	A01	98165937	GG	TG	GG	TG	GG	TG	TG	GG	GG	GG	TG	--	GG	GG	TG	GG	GG	GG	TG	TG	TG	TG	GG	TG	GG	TG	GG	TG	TG	GG	TG	TG	GG	GG	TG	GG	TG	GG	TG	TG	TG	--	GG	GG	TG	TG
TM3612	T/C	A01	98265642	--	AA	GG	AA	GG	AA	AA	GG	GG	GG	AA	AG	GG	GG	AA	GG	GG	GG	AA	AA	AA	AG	GG	AA	GG	AA	GG	--	AA	GG	AA	AG	GG	GG	AA	GG	AA	GG	AA	AG	AA	AG	GG	AG	AA	AA
TM3613	C/G	A01	98279416	GC	GC	GG	GC	GG	GC	GC	GG	GG	GG	GC	GC	GG	GG	GC	GG	GG	GG	GC	GC	GC	GC	GG	GC	GG	GC	GG	GC	GC	GG	GC	GC	GG	GG	GC	GG	GC	GG	GC	GC	GC	GC	GG	GC	GC	GC
TM3614	A/G	A01	98284835	--	AA	GG	AA	GG	AA	AA	GG	GG	GG	AA	AG	GG	GG	AA	GG	GG	GG	AA	AA	AA	AG	GG	AA	GG	AA	GG	AG	AA	GG	AA	AG	GG	GG	AA	GG	AA	GG	AA	AG	AA	AG	GG	AG	AA	AA
TM3616	T/C	A01	98294489	--	CC	--	CC	--	CC	CC	CC	TT	TT	CC	TC	TT	TT	CC	TT	TT	TT	CC	CC	CC	TC	TT	CC	TT	CC	TT	--	CC	TT	CC	--	TT	TT	CC	TT	CC	TT	CC	TC	CC	TC	CC	--	CC	CC
TM3617	T/C	A01	98316064	--	TT	CC	TT	CC	TT	TT	TT	CC	CC	TT	TC	CC	CC	TT	CC	CC	TT	TT	TT	TT	TC	CC	TT	CC	TT	CC	TC	TT	CC	TT	TC	CC	CC	TT	CC	TT	CC	TT	TC	TT	TC	TT	TC	TT	TT
TM3619	A/G	A01	98320343	--	CC	TT	CC	TT	CC	CC	CC	TT	CC	CC	TC	CC	CC	CC	CC	CC	CC	CC	CC	CC	TC	CC	CC	CC	CC	CC	--	CC	TT	CC	TC	TT	TT	CC	TT	CC	TT	CC	TC	CC	TC	CC	TC	CC	CC
TM3620	T/C	A01	98325909	--	AA	GG	AA	GG	AA	AA	AA	GG	AA	AA	AG	AA	AA	AA	AA	AA	AA	AA	AA	AA	AG	AA	AA	AA	AA	AA	--	AA	GG	AA	AG	GG	AA	AA	GG	AA	GG	AA	AG	AA	AG	AA	AG	AA	AA
TM3622	A/G	A01	98378925	--	CC	CC	TT	CC	TT	CC	CC	CC	CC	CC	CC	CC	CC	CC	CC	CC	CC	CC	CC	CC	TC	CC	CC	CC	TT	CC	TC	CC	CC	TC	CC	CC	CC	CC	CC	--	CC	CC	TC	CC	CC	CC	TT	TT	CC
TM3623	A/C	A01	98441580	--	GG	GG	TT	GG	GG	GG	GG	GG	GG	GG	GG	GG	GG	GG	GG	GG	GG	GG	GG	GG	TG	GG	GG	GG	GG	GG	TG	GG	GG	GG	GG	GG	GG	GG	GG	GG	GG	GG	GG	GG	GG	GG	TT	GG	GG
TM3624	A/G	A01	98508185	--	TT	TT	TT	CC	TT	TT	TT	CC	CC	TT	TT	CC	CC	CC	CC	CC	TT	TT	CC	TT	TC	CC	CC	CC	TT	CC	--	TT	CC	TC	--	TT	TT	TT	--	--	TT	CC	TC	TT	TC	TT	TT	TT	CC
TM3626	T/C	A01	98522877	--	TT	CC	TT	TT	CC	CC	TT	TT	TT	CC	CC	TT	TT	TT	TT	TT	TT	CC	TT	CC	TC	TT	TT	TT	CC	TT	TT	CC	TT	--	--	CC	CC	CC	--	--	CC	TT	TC	CC	TC	CC	CC	CC	TT
TM3627	A/G	A01	98531537	--	GG	GG	GG	AA	GG	GG	GG	AA	AA	GG	GG	AA	AA	AA	AA	AA	AA	GG	AA	GG	AG	AA	AA	AA	GG	AA	AG	GG	AA	--	AG	GG	GG	GG	--	AA	GG	AA	AG	GG	AG	GG	GG	GG	AA
TM3628	A/G	A01	98534245	--	TT	TT	TT	CC	TT	TT	CC	CC	CC	TT	TT	CC	CC	CC	CC	CC	CC	TT	CC	TT	TC	CC	CC	CC	TT	CC	TC	TT	CC	TC	TC	TT	TT	TT	--	--	TT	CC	TC	TT	TC	TT	TT	TT	CC
TM3629	A/G	A01	98695920	TT	TC	TC	--	TT	TC	TT	TC	TT	TT	TC	--	TT	TT	TT	TT	TT	TT	TC	TT	TT	TC	TT	TT	TT	TC	TT	TT	TC	TT	--	TC	TC	TT	TC	TC	TT	TC	TT	TC	TC	TC	TT	TT	TT	TT
TM3630	T/C	A01	98704683	CC	TT	TT	TT	CC	TT	TT	TT	CC	TT	TT	TT	TT	TT	TT	TT	TT	CC	TT	TT	TT	TT	TT	CC	TT	TT	TT	CC	TT	CC	TC	--	TT	CC	TT	TT	--	TT	CC	--	TT	TT	CC	CC	CC	TT
TM3631	T/G	A01	98712538	TG	GG	GG	GG	TG	GG	GG	GG	TG	GG	GG	--	GG	GG	GG	GG	GG	TG	GG	GG	GG	GG	GG	TG	GG	GG	GG	--	GG	TG	--	GG	GG	TG	GG	GG	TG	GG	TG	--	GG	GG	TG	TG	TG	GG
TM3632	T/C	A01	98715280	CC	TT	TT	TT	CC	--	TT	TT	CC	TT	TT	TC	TT	TT	TT	TT	TT	CC	TT	TT	TT	TT	TT	CC	TT	TT	TT	--	TT	CC	CC	CC	TT	CC	TT	TC	CC	TT	CC	CC	TT	TT	CC	CC	CC	TT
TM3633	A/C	A01	98869090	GG	TT	TT	TT	GG	TT	TT	TT	GG	TT	TT	TG	TT	TT	TT	TT	TT	TT	TT	TT	TT	TT	TT	GG	TT	TT	TT	TG	TT	TT	TG	TG	TT	TT	TT	TG	--	TT	GG	TG	TT	TG	GG	TG	TT	TT
TM3634	T/G	A01	98884421	AA	CC	CC	CC	AA	CC	CC	CC	AA	CC	CC	AC	CC	CC	CC	CC	CC	CC	CC	CC	CC	CC	CC	AA	CC	CC	CC	--	CC	CC	--	AC	CC	CC	CC	--	AA	CC	AA	AC	CC	--	AA	--	CC	CC
TM3635	A/G	A01	98889350	TC	CC	CC	CC	TC	CC	CC	CC	TC	CC	CC	--	CC	CC	CC	CC	CC	CC	CC	CC	CC	CC	CC	TC	CC	CC	CC	--	CC	CC	TC	--	CC	CC	CC	CC	TC	CC	TC	--	CC	--	TC	TC	CC	CC
TM3636	A/G	A01	98907164	TT	CC	TT	CC	TT	CC	CC	CC	TT	CC	CC	TC	CC	TT	CC	CC	CC	CC	CC	CC	CC	CC	CC	TT	CC	CC	CC	TC	CC	CC	--	TC	CC	CC	CC	--	--	CC	TT	TC	CC	TC	TT	TT	TT	CC
TM3638	A/G	A01	98917689	AA	GG	AA	GG	AA	GG	GG	GG	AA	GG	GG	AG	GG	AA	GG	GG	GG	GG	GG	GG	GG	GG	GG	AA	GG	GG	GG	--	GG	GG	--	AG	GG	GG	GG	--	--	GG	AA	AG	GG	--	AA	AA	AA	GG
TM3639	A/G	A01	98921016	CC	TT	CC	TT	CC	TT	TT	TT	CC	TT	TT	TC	TT	CC	TT	TT	TT	TT	TT	TT	TT	TT	TT	CC	TT	TT	TT	TC	TT	TT	TC	TC	TT	TT	TT	--	--	TT	CC	TC	TT	TC	CC	CC	CC	TT
TM3640	A/G	A01	98923238	AA	GG	AA	GG	AA	GG	GG	GG	AA	GG	GG	AG	GG	AA	GG	GG	GG	GG	GG	GG	GG	GG	GG	AA	GG	GG	GG	AG	GG	GG	--	AG	GG	GG	GG	--	--	GG	AA	AG	GG	--	AA	AA	AA	GG
TM3641	T/A	A01	98937908	TT	AA	TT	AA	TT	AA	AA	AA	TT	AA	AA	AA	AA	AA	AA	AA	AA	AA	AA	AA	AA	AA	AA	TT	AA	AA	AA	AA	AA	AA	--	TA	AA	AA	AA	--	--	AA	TT	AA	AA	--	TT	AA	AA	AA
TM3643	A/C	A01	98963569	CC	CC	CC	CC	CC	CC	CC	CC	CC	CC	CC	AC	CC	CC	CC	CC	CC	CC	CC	CC	CC	CC	CC	CC	CC	CC	CC	AC	CC	CC	CC	CC	CC	CC	CC	CC	CC	CC	CC	AC	CC	CC	CC	AC	AA	CC
TM3644	T/C	A01	98966627	CC	CC	CC	CC	CC	CC	CC	CC	CC	CC	CC	--	CC	CC	CC	CC	CC	CC	CC	CC	CC	CC	CC	CC	CC	CC	CC	--	CC	CC	CC	CC	CC	CC	CC	CC	CC	CC	CC	--	CC	CC	CC	TC	TC	CC
TM3645	A/G	A01	98970605	AA	GG	AA	GG	AA	GG	GG	GG	AA	GG	GG	AG	GG	GG	GG	GG	GG	GG	GG	GG	GG	GG	GG	AA	GG	GG	GG	AG	GG	GG	--	--	GG	GG	GG	--	--	GG	AA	AG	GG	--	AA	--	AA	GG
TM3646	T/C	A01	98975986	TT	TT	TT	TT	TT	TT	TT	TT	TT	TT	TT	TC	TT	TT	TT	TT	TT	TT	TT	TT	TT	TT	TT	TT	TT	TT	TT	--	TT	TT	TT	TT	TT	TT	TT	TT	TT	TT	TT	TC	TT	TT	TT	--	CC	TT
TM3649	A/G	A01	98989812	TT	TT	TT	TT	TT	TT	TT	TT	TT	TT	TT	TC	TT	TT	TT	TT	TT	TT	TT	TT	TT	TT	TT	TT	TT	TT	TT	--	TT	TT	TT	TT	TT	TT	TT	TT	TT	TT	TT	--	TT	TT	TT	--	CC	TT
TM3650	A/G	A01	98992189	GG	GG	GG	GG	GG	GG	GG	GG	GG	GG	GG	AG	GG	GG	GG	GG	GG	GG	GG	GG	GG	GG	GG	GG	GG	GG	GG	AG	GG	GG	GG	GG	GG	GG	GG	GG	GG	GG	GG	AG	GG	GG	GG	--	AA	GG
TM3651	A/C	A01	99016703	GG	TT	GG	TT	GG	TT	TT	TT	GG	TT	TT	TG	TT	GG	TT	TT	TT	TT	TT	TT	TT	TT	TT	GG	TT	TT	TT	--	TT	TT	GG	TG	TT	TT	TT	--	GG	TT	GG	TG	TT	--	GG	GG	GG	TT
TM3652	G/C	A01	99021713	GG	CC	GG	CC	GG	CC	CC	CC	GG	CC	CC	CG	CC	GG	CC	CC	CC	CC	CC	CC	CC	CC	CC	GG	CC	CC	CC	--	CC	CC	GG	CG	CC	CC	CC	--	GG	CC	GG	CG	CC	--	GG	GG	GG	CC
TM3654	A/C	A01	99034375	TG	GG	TG	GG	TG	GG	GG	GG	TG	GG	GG	GG	GG	TG	GG	GG	GG	GG	GG	GG	GG	GG	GG	TG	GG	GG	GG	GG	GG	GG	TG	GG	GG	GG	GG	GG	TG	GG	TG	GG	GG	GG	TG	TG	TG	GG
TM3655	T/C	A01	99038060	TT	CC	TT	CC	TT	CC	CC	CC	TT	CC	CC	CC	CC	TT	CC	CC	CC	CC	CC	CC	CC	CC	CC	TT	CC	CC	CC	CC	CC	CC	TT	TC	CC	CC	CC	--	TT	CC	TT	CC	CC	--	TT	--	CC	CC
TM3656	A/G	A01	99057623	AA	AG	AA	AG	AA	AG	AG	AG	AA	AG	AA	AA	AG	AA	AG	AG	AG	AG	AA	AG	AG	AG	AG	AA	AG	AG	AG	AG	AG	AA	AA	AA	AG	AG	AG	AG	AA	AG	AA	AG	AA	AA	AA	AA	AA	AA
TM3657	C/G	A01	99064765	CC	GG	CC	GG	CC	GG	GG	GG	CC	GG	CC	CC	GG	CC	GG	GG	GG	GG	CC	GG	GG	--	GG	CC	GG	GG	GG	--	GG	CC	CC	CC	GG	GG	GG	GG	CC	GG	CC	--	CC	CC	CC	CC	CC	CC
TM3658	T/G	A01	99071438	TT	GG	TT	GG	TT	GG	GG	GG	TT	GG	TT	TT	GG	TT	GG	GG	GG	GG	TT	GG	GG	TG	GG	TT	GG	GG	GG	TG	GG	TT	TT	TT	GG	GG	GG	GG	TT	GG	TT	TG	TT	TT	TT	TT	TT	TT
TM3659	G/C	A01	99085675	CC	GG	CC	GG	CC	GG	GG	GG	CC	GG	CC	CC	GG	CC	GG	GG	GG	CC	CC	CC	GG	--	GG	CC	GG	GG	GG	--	GG	CC	CC	CC	GG	GG	GG	--	CC	GG	CC	CG	CC	CC	CC	CC	CC	CC
TM3660	T/A	A01	99088138	AA	TT	AA	TT	AA	TT	TT	TT	AA	TT	AA	AA	TT	AA	TT	TT	TT	AA	AA	AA	TT	AT	TT	AA	TT	TT	TT	AT	TT	AA	AA	AA	TT	TT	TT	--	AA	TT	AA	AT	AA	AA	AA	AA	AA	AA
TM3662	T/A	A01	99115222	AA	TT	AA	TT	AA	TT	TT	TT	AA	TT	AA	AA	TT	AA	TT	TT	TT	AA	AA	AA	TT	TA	TT	AA	TT	TT	TT	TA	TT	AA	AA	AA	TT	TT	TT	--	AA	TT	AA	TA	AA	AA	AA	AA	AA	AA
TM3663	T/C	A01	99132848	AA	AG	AG	AG	AA	AG	AG	AG	AA	AG	AA	AA	AG	AA	AG	AG	AG	AG	AA	AG	AG	AG	AG	AA	AG	AG	AG	AG	AG	AA	AA	AA	AG	AG	AG	AG	AA	AG	AA	--	AA	AA	AA	AA	AA	AA
TM3664	T/C	A01	99217271	CC	CC	TT	CC	CC	CC	CC	CC	CC	CC	TT	TC	CC	TT	CC	CC	CC	TT	TT	TT	CC	CC	CC	CC	CC	CC	CC	CC	CC	TT	CC	--	CC	CC	CC	CC	CC	CC	CC	CC	TT	--	CC	CC	CC	TT
TM3665	A/G	A01	99220473	GG	GG	AA	GG	GG	GG	GG	GG	GG	GG	AA	AG	GG	AA	GG	GG	GG	AA	AA	AA	GG	GG	GG	GG	GG	GG	GG	GG	GG	AA	GG	AG	GG	GG	GG	GG	GG	GG	GG	GG	AA	--	GG	GG	GG	AA
TM3666	A/G	A01	99228614	GG	AG	GG	GG	AG	GG	GG	AG	GG	GG	GG	--	GG	GG	GG	GG	GG	GG	GG	GG	GG	--	GG	GG	GG	GG	GG	--	AG	GG	GG	--	AG	AG	GG	AG	GG	GG	GG	--	GG	GG	AG	AG	GG	GG
TM3667	T/C	A01	99231808	--	AA	GG	GG	AA	GG	GG	AA	GG	GG	GG	AG	GG	GG	GG	GG	GG	GG	GG	GG	GG	AG	GG	GG	GG	GG	GG	AG	AA	GG	GG	AG	AA	AA	GG	--	GG	--	GG	AG	GG	GG	AA	AA	GG	GG
TM3669	T/A	A01	99237775	--	TT	AA	AA	TT	AA	AA	TT	AA	AA	AA	AT	AA	AA	AA	AA	AA	AA	AA	AA	AA	--	AA	AA	AA	AA	AA	--	TT	AA	AA	AT	TT	TT	AA	--	AA	--	AA	AT	AA	AA	TT	TT	AA	AA
TM3671	T/G	A01	99262922	--	CC	AA	AA	CC	AA	AA	CC	AA	AA	AA	AC	AA	AA	AA	AA	AA	AA	AA	AA	AA	--	AA	AA	AA	AA	AA	--	CC	AA	AA	AC	CC	CC	AA	CC	AA	--	AA	AC	AA	AA	CC	CC	AA	AA
TM3672	A/G	A01	99278329	--	GG	AA	AA	GG	AA	AA	GG	AA	AA	AA	AG	AA	AA	AA	AA	AA	AA	AA	AA	AA	--	AA	AA	AA	AA	AA	--	GG	AA	AA	AG	GG	GG	AA	--	AA	--	AA	AG	AA	AA	GG	GG	AA	AA
TM3673	A/G	A01	99306716	--	TT	TT	CC	TT	CC	CC	CC	CC	CC	CC	TC	CC	CC	CC	CC	CC	TT	CC	TT	CC	TC	CC	CC	CC	CC	CC	TC	TT	CC	CC	TC	TT	TT	CC	--	CC	TC	CC	TC	CC	CC	TT	TT	CC	CC
TM3676	A/C	A01	99324438	--	GG	GG	TT	GG	TT	TT	TT	TT	TT	TT	TG	TT	TT	TT	TT	TT	GG	TT	GG	TT	TG	TT	TT	TT	TT	TT	TG	GG	TT	TT	TG	GG	GG	TT	--	TT	--	TT	TG	TT	TT	GG	GG	TT	TT
TM3677	T/G	A01	99330098	--	GG	GG	TT	GG	TT	TT	TT	TT	TT	TT	--	TT	TT	TT	TT	TT	GG	TT	GG	TT	TG	TT	TT	TT	TT	TT	TG	GG	TT	TT	GG	GG	GG	TT	GG	TT	--	TT	TG	TT	TT	GG	GG	TT	TT
TM3678	T/C	A01	99334253	--	TT	TT	CC	TT	CC	CC	CC	CC	CC	CC	TC	CC	CC	CC	CC	CC	TT	CC	TT	CC	TC	CC	CC	CC	CC	CC	TC	TT	CC	CC	TC	TT	TT	CC	--	CC	--	CC	TC	CC	CC	TT	TT	CC	CC
TM3680	T/C	A01	99346300	--	TT	CC	CC	TT	CC	CC	CC	CC	CC	CC	TC	CC	CC	CC	CC	CC	CC	CC	CC	CC	TC	CC	CC	CC	CC	CC	TC	TT	CC	CC	TC	TT	TT	CC	--	CC	--	CC	TC	CC	CC	TT	TT	CC	CC
TM3681	A/G	A01	99349916	--	TT	CC	CC	TT	CC	CC	CC	CC	CC	CC	TC	CC	CC	CC	CC	CC	CC	CC	CC	CC	TC	CC	CC	CC	CC	CC	--	TT	CC	CC	TC	TT	TT	CC	--	CC	--	CC	TC	CC	CC	TT	TT	CC	CC
TM3685	T/G	A01	99572213	--	TT	GG	TT	GG	TT	TT	TT	GG	TT	TT	TG	TT	TT	TT	TT	TT	TT	TT	TT	TT	--	TT	GG	TT	TT	TT	--	TT	TT	GG	TG	TT	GG	GG	--	GG	TT	GG	TG	TT	--	GG	--	TT	TT
TM3686	T/C	A01	99574342	--	TT	CC	TT	CC	TT	TT	TT	CC	TT	TT	TC	TT	TT	TT	TT	TT	TT	TT	TT	TT	--	TT	CC	TT	TT	TT	--	TT	TT	CC	TC	TT	CC	CC	--	CC	TT	CC	TC	TT	--	CC	--	TT	TT
TM3687	A/C	A01	99581869	--	CC	AA	CC	AA	CC	CC	CC	AA	CC	CC	AC	CC	CC	CC	CC	CC	CC	CC	CC	CC	AC	CC	AA	CC	CC	CC	--	CC	CC	AA	AC	CC	AA	CC	--	AA	CC	AA	AC	CC	--	AA	--	CC	CC
TM3689	A/C	A01	99617691	AC	AC	CC	AC	CC	AC	AC	AC	CC	AC	CC	CC	AC	CC	AC	AC	AC	AC	CC	AC	AC	AC	AC	CC	AC	AC	AC	--	AC	CC	CC	CC	AC	CC	CC	AC	CC	AC	CC	AC	CC	CC	CC	CC	AC	CC
TM3690	T/G	A01	99632831	--	GG	TT	GG	TT	GG	GG	GG	TT	GG	TT	TT	GG	TT	GG	GG	GG	GG	TT	GG	GG	--	GG	TT	GG	GG	GG	--	GG	TG	TT	--	GG	TG	TG	GG	TG	GG	TT	--	TG	TT	TT	TG	GG	TT
TM3691	A/G	A01	99654500	--	TT	CC	TT	CC	TT	TT	TT	CC	TT	TT	TC	TT	TT	TT	TT	TT	TT	TT	TT	TT	--	TT	CC	TT	TT	TT	--	TT	TT	CC	TC	TT	CC	TT	--	CC	TT	CC	TC	TT	--	CC	--	TT	TT
TM3692	T/C	A01	99665964	--	CC	TT	CC	TT	CC	CC	CC	TT	CC	CC	TC	CC	CC	CC	CC	CC	CC	CC	CC	CC	TC	CC	TT	CC	CC	CC	TC	CC	CC	TT	--	CC	TT	CC	CC	TT	CC	TT	TC	CC	--	TT	--	CC	CC
TM3693	A/G	A01	99669802	AG	AA	GG	AA	GG	AA	AA	AA	GG	AA	AA	--	AA	AA	AA	AA	AA	AA	AA	AA	AA	AG	AA	GG	AA	AA	AA	AG	AA	AG	GG	AG	AG	GG	AG	--	GG	AG	GG	AG	AG	AG	GG	--	AA	AA
TM3695	A/G	A01	99687604	--	GG	AA	GG	AA	GG	GG	GG	AA	GG	GG	AG	GG	GG	GG	GG	GG	GG	GG	GG	GG	AG	GG	AA	GG	GG	GG	AG	GG	GG	AA	AG	GG	AA	GG	--	AA	GG	AA	AG	GG	AG	AA	--	GG	GG
TM3696	T/C	A01	99706669	--	CC	TT	CC	TT	CC	CC	CC	TT	CC	CC	TC	CC	CC	CC	CC	CC	CC	CC	CC	CC	TC	CC	TT	CC	CC	CC	TC	CC	CC	TT	TC	CC	TT	CC	--	TT	CC	TT	TC	CC	--	TT	--	CC	CC
TM3698	T/A	A01	99727514	--	TT	AA	TT	AA	TT	TT	TT	AA	TT	TT	TA	TT	TT	TT	TT	TT	TT	TT	TT	TT	--	TT	AA	TT	TT	TT	--	TT	TT	AA	TA	TT	AA	TT	--	AA	TT	AA	TA	TT	--	AA	--	TT	TT
TM3701	A/C	A01	99745837	--	GG	TT	GG	TT	GG	GG	GG	TT	GG	GG	TG	GG	GG	GG	GG	GG	GG	GG	GG	GG	TG	GG	TT	GG	GG	GG	TG	GG	GG	TT	TG	GG	TT	GG	--	TT	GG	TT	TG	GG	--	TT	--	GG	GG
TM3702	A/G	A01	99753230	--	AA	GG	AA	GG	AA	AA	AA	GG	AA	AA	AG	AA	AA	AA	AA	AA	AA	AA	AA	AA	AG	AA	GG	AA	AA	AA	AG	AA	AA	GG	AG	AA	GG	AA	--	GG	AA	GG	AG	AA	--	GG	--	AA	AA
TM3704	A/G	A01	99776135	GG	GG	AG	GG	AG	GG	GG	GG	AG	GG	GG	AG	GG	GG	GG	GG	GG	GG	GG	GG	GG	--	GG	AG	GG	GG	GG	--	GG	GG	AG	--	GG	AG	GG	GG	AG	GG	AG	--	GG	--	AG	AG	GG	GG
TM3705	T/C	A01	99782231	--	CC	TC	CC	TC	CC	CC	CC	TC	CC	CC	--	CC	CC	CC	CC	CC	CC	CC	CC	CC	--	CC	TC	CC	CC	CC	--	CC	CC	TC	--	CC	TC	CC	--	TC	CC	TC	--	CC	--	TC	TC	CC	CC
TM3706	T/C	A01	99813685	--	CC	TT	CC	TT	CC	CC	CC	TT	CC	CC	TC	CC	CC	CC	CC	CC	CC	CC	CC	CC	TC	CC	TT	CC	CC	CC	--	CC	CC	TT	TC	CC	TT	CC	--	TT	CC	TT	TC	CC	--	TT	--	CC	CC
TM3707	T/A	A01	99819979	AA	AA	TT	AA	TT	AA	AA	AA	TT	AA	AA	AT	AA	AA	AA	AA	AA	AA	AA	AA	AA	--	AA	TT	AA	AA	AA	--	AA	AA	TT	--	AA	TT	AA	--	TT	AA	TT	AT	AA	--	TT	--	AA	AA
TM3708	T/C	A01	99823233	--	GG	AA	GG	AA	GG	GG	GG	AA	GG	GG	AG	GG	GG	GG	GG	GG	GG	GG	GG	GG	AG	GG	AA	GG	GG	GG	AG	GG	GG	AA	AG	GG	AA	GG	--	AA	GG	AA	AG	GG	--	AA	AA	GG	GG
TM3709	T/C	A01	99828977	--	CC	TT	TT	TT	CC	CC	CC	TT	CC	CC	TC	CC	CC	CC	CC	CC	CC	CC	CC	CC	TT	CC	TT	CC	--	CC	TT	CC	CC	TT	TC	CC	TT	CC	--	TT	CC	TT	TC	CC	--	TT	--	CC	CC
TM3710	A/T	A01	99834802	--	AA	AT	AA	AT	AA	AA	AA	AT	AA	AA	--	AA	AA	AA	AA	AA	AA	AA	AA	AA	--	AA	AT	AA	AA	AA	--	AA	AA	AT	--	AA	AT	AA	--	AT	AA	AT	--	AA	--	AT	AT	AA	AA
TM3711	T/G	A01	99848985	TT	TT	GG	TT	GG	TT	TT	TT	GG	TT	TT	--	TT	TT	TT	TT	TT	TT	TT	TT	TT	--	TT	GG	TT	TT	TT	--	TT	TT	GG	--	TT	GG	TT	TT	GG	TT	GG	--	TT	TT	GG	--	TT	TT
TM3712	T/C	A01	99855037	--	CC	TT	CC	TT	CC	CC	CC	TT	CC	CC	TC	CC	CC	CC	CC	CC	CC	CC	CC	CC	TC	CC	TT	CC	CC	CC	TC	CC	CC	TT	TC	CC	TT	CC	--	TT	CC	TT	TC	CC	TC	TT	--	CC	CC
TM3713	A/C	A01	99857448	--	AA	CC	AA	CC	AA	AA	AA	CC	AA	AA	AC	AA	AA	AA	AA	AA	AA	AA	AA	AA	AC	AA	CC	AA	AA	AA	--	AA	AA	--	--	AA	CC	AA	--	CC	AA	CC	AC	AA	--	CC	--	AA	AA
TM3714	A/C	A01	99864555	--	CC	AA	CC	AA	CC	CC	CC	AA	CC	CC	AC	CC	CC	CC	CC	CC	CC	CC	CC	CC	AC	CC	AA	CC	CC	CC	AC	CC	CC	AA	AC	CC	AA	CC	--	AA	CC	AA	AC	CC	--	AA	--	CC	CC
TM3715	G/C	A01	99872144	CC	CC	GG	CC	GG	CC	CC	CC	GG	CC	CC	GC	CC	CC	CC	CC	CC	CC	CC	CC	CC	GC	CC	GG	CC	CC	CC	--	CC	CC	GG	--	CC	GG	CC	--	GG	CC	GG	GC	CC	--	GG	--	CC	CC
TM3717	T/A	A02	319182	AA	AA	AA	AA	AA	AA	AA	AA	AA	AA	AA	AA	AA	AA	AA	AA	AA	AA	AA	AA	AA	AA	AA	AA	AA	AA	AA	AA	AA	AA	AA	AA	TT	AA	AA	TA	AA	TT	AA	AA	TT	AA	AA	--	AA	AA
TM3719	A/G	A02	389253	CC	TC	CC	CC	CC	CC	TC	CC	CC	CC	CC	TC	CC	TC	TC	CC	CC	TC	TC	TC	TC	TC	CC	TC	CC	CC	CC	--	TC	TC	TC	--	CC	CC	TC	--	--	CC	TC	CC	CC	TC	TC	CC	CC	TC
TM3720	A/C	A02	398745	GG	TT	GG	GG	GG	GG	TT	GG	GG	GG	GG	TT	GG	TT	TT	GG	GG	TT	TT	TT	TT	TG	GG	TT	GG	GG	GG	TG	TT	TT	TT	TG	GG	GG	TT	TG	TG	GG	TT	GG	GG	TT	TT	GG	GG	TT
TM3722	A/T	A02	417693	AT	TT	AT	TT	AT	AT	TT	AT	AT	TT	AT	TT	TT	TT	TT	TT	TT	TT	TT	TT	TT	--	TT	TT	TT	AT	TT	AT	TT	TT	TT	TT	AT	AT	TT	--	AT	AT	TT	AT	AT	TT	TT	AT	AT	TT
TM3725	A/G	A02	430440	TT	CC	TT	TT	TT	TT	CC	TT	TT	CC	TT	CC	CC	CC	CC	CC	CC	CC	CC	CC	CC	TC	CC	CC	CC	TT	CC	--	CC	CC	CC	TC	TT	TT	CC	TC	TC	TT	CC	TT	TT	CC	CC	TT	TT	CC
TM3726	A/G	A02	481980	GG	AG	GG	GG	GG	GG	--	AG	GG	GG	GG	--	GG	AG	AG	GG	GG	AG	AG	GG	GG	GG	GG	GG	GG	GG	GG	GG	AG	GG	GG	--	GG	GG	AG	GG	GG	GG	GG	GG	GG	AG	GG	GG	GG	GG
TM3727	A/G	A02	485901	TT	TC	TT	TT	TT	TT	TC	TT	TT	TT	TT	TC	TT	TC	TC	TT	TT	TC	TC	TT	TT	TT	TT	TT	TT	TT	TT	TT	TC	TT	TT	TC	TT	TT	TC	TC	TT	TT	TT	TT	TT	TC	TT	TT	TT	TT
TM3728	A/G	A02	495771	GG	AA	GG	GG	GG	GG	--	AA	GG	GG	GG	AG	GG	AA	AA	GG	GG	AA	AA	GG	GG	GG	GG	GG	GG	GG	GG	GG	AA	GG	GG	AG	GG	GG	AA	AG	GG	GG	GG	GG	GG	AA	GG	AG	GG	GG
TM3729	A/T	A02	499918	TT	AA	TT	TT	TT	TT	--	AA	TT	TT	TT	--	TT	AA	AA	TT	TT	AA	AA	TT	TT	TT	TT	TT	TT	TT	TT	TT	AA	TT	TT	--	TT	TT	AA	--	TT	TT	TT	TT	TT	AA	TT	--	TT	TT
TM3730	A/C	A02	506228	CC	CC	CC	AC	CC	CC	--	CC	CC	CC	CC	AC	CC	CC	CC	CC	CC	CC	CC	CC	AC	CC	CC	AC	CC	CC	CC	--	CC	CC	AC	CC	AC	CC	CC	CC	AC	AC	AC	CC	AC	CC	AC	CC	CC	CC
TM3731	T/A	A02	514728	AA	TT	AA	TT	AA	AA	TT	AA	AA	AA	AA	TT	AA	TT	TT	AA	AA	TT	TT	AA	TT	AA	AA	TT	AA	AA	AA	--	TT	AA	TT	TA	TT	--	TT	TA	TA	TT	TT	AA	TT	TT	TT	TA	AA	AA
TM3732	A/G	A02	520947	GG	AA	GG	AA	GG	GG	AG	GG	GG	GG	GG	AG	GG	AA	AA	GG	GG	AA	AA	GG	GG	GG	GG	GG	GG	GG	GG	GG	AA	GG	GG	AG	AA	--	AA	AG	GG	AA	GG	GG	AA	AA	GG	--	GG	GG
TM3733	A/T	A02	525882	TT	TA	TT	TA	TT	TT	TA	TT	TT	TT	TT	TA	TT	TA	TA	TT	TT	TA	TA	TT	TT	TT	TT	TT	TT	TT	TT	TT	TA	TT	TT	TA	TA	TT	TA	TA	TT	TA	TT	TT	TA	TA	TT	TA	TT	TT
TM3734	A/G	A02	535365	GG	AA	GG	AA	GG	GG	AG	GG	GG	GG	GG	AG	GG	AA	AA	GG	GG	AA	AA	GG	GG	GG	GG	GG	GG	GG	GG	GG	AA	GG	GG	AG	AA	--	AA	AG	GG	AA	GG	GG	AA	AA	GG	--	GG	GG
TM3735	T/C	A02	538806	TT	CC	TT	CC	TT	TT	--	TT	TT	TT	TT	--	TT	CC	CC	TT	TT	CC	CC	TT	TT	TT	TT	TT	TT	TT	TT	TT	CC	TT	TT	--	CC	--	CC	TC	TT	CC	TT	TT	CC	CC	TT	--	TT	TT
TM3736	A/G	A02	545263	GG	GG	GG	AA	GG	GG	GG	GG	GG	GG	GG	GG	GG	GG	GG	GG	GG	GG	GG	GG	GG	GG	GG	GG	GG	GG	GG	GG	GG	GG	GG	GG	AA	--	GG	GG	GG	AA	GG	GG	AA	GG	GG	--	GG	GG
TM3737	A/G	A02	559286	AA	AA	AA	GG	AA	AA	AA	AA	AA	AA	AA	AA	AA	AA	AA	AA	AA	AA	AA	AA	AA	AA	AA	AA	AA	AA	AA	AA	AA	GG	AA	AA	GG	--	AA	AA	AA	GG	AA	AA	GG	AA	AA	--	AA	AA
[truncated: 46,076 more rows]
[truncated: 56 more columns]
